# Supplementary material for: Evaluation of anticancer potential of tetracene-5,12-dione (A01) and pyrimidine-2,4-dione (A02) via caspase 3 and lactate dehydrogenase cytotoxicity investigations
Source: PLoS One. 2023 Dec 21;18(12):e0292455. doi: 10.1371/journal.pone.0292455 (PMC10734984; doi:10.1371/journal.pone.0292455)
Supplement: S1 Data — (ZIP) [file pone.0292455.s002.zip]

Archive with 21 entries (21 files):
- 8f_out_caspase.pdbqt
- 8f_out_DNA.pdbqt
- 8f_out_KAPPA.pdbqt
- 8f_out_p53.pdbqt
- 8g_out_caspase.pdbqt
- 8g_out_DNA.pdbqt
- 8g_out_KAPPA.pdbqt
- 8g_out_p53.pdbqt
- a01_dft.fchk
- a01_dft_study.log
- a02_dft.log
- a02_dft_2.fchk
- caspase_3.pdbqt
- DNA.pdbqt
- PL_RMSD.dat
- RMSD_a01_kappa.dat
- RMSD_a02.dat
- RMSD_a02_p53.dat
- RMSD_caspase_ao1.dat
- RMSF_kappa_a01.dat
- RMSF_p53_a02.dat
