# Supplementary material for: Evaluation of anticancer potential of tetracene-5,12-dione (A01) and pyrimidine-2,4-dione (A02) via caspase 3 and lactate dehydrogenase cytotoxicity investigations
Source: PLoS One. 2023 Dec 21;18(12):e0292455. doi: 10.1371/journal.pone.0292455 (PMC10734984; doi:10.1371/journal.pone.0292455)
Supplement: S1 Data — (ZIP) [file pone.0292455.s002.zip › 8f_out_caspase.pdbqt]

MODEL 1
REMARK VINA RESULT:      -8.0      0.000      0.000
REMARK  Name = Fragment
REMARK  13 active torsions:
REMARK  status: ('A' for Active; 'I' for Inactive)
REMARK    1  A    between atoms: C_6  and  O_21
REMARK    2  A    between atoms: C_11  and  O_27
REMARK    3  A    between atoms: C_14  and  O_29
REMARK    4  A    between atoms: C_15  and  O_30
REMARK    5  A    between atoms: C_17  and  C_23
REMARK    6  A    between atoms: C_17  and  O_28
REMARK    7  A    between atoms: O_21  and  C_22
REMARK    8  A    between atoms: C_23  and  C_25
REMARK    9  A    between atoms: C_25  and  O_26
REMARK   10  A    between atoms: O_30  and  C_32
REMARK   11  A    between atoms: C_34  and  N_39
REMARK   12  A    between atoms: C_35  and  O_38
REMARK   13  A    between atoms: C_36  and  C_37
REMARK                            x       y       z     vdW  Elec       q    Type
REMARK                         _______ _______ _______ _____ _____    ______ ____
ROOT
ATOM      1  C   UNL     1     -62.010   9.766 -40.445  0.00  0.00    +0.000 A 
ATOM      2  C   UNL     1     -62.242  10.499 -41.539  0.00  0.00    +0.000 A 
ATOM      3  C   UNL     1     -61.438  11.524 -41.841  0.00  0.00    +0.000 A 
ATOM      4  C   UNL     1     -60.401  11.815 -41.048  0.00  0.00    +0.000 A 
ATOM      5  C   UNL     1     -60.169  11.082 -39.954  0.00  0.00    +0.000 A 
ATOM      6  C   UNL     1     -60.973  10.058 -39.653  0.00  0.00    +0.000 A 
ATOM      7  C   UNL     1     -59.115  11.427 -39.182  0.00  0.00    +0.000 C 
ATOM      8  C   UNL     1     -58.068  11.800 -39.902  0.00  0.00    +0.000 A 
ATOM      9  C   UNL     1     -58.286  12.652 -40.909  0.00  0.00    +0.000 A 
ATOM     10  C   UNL     1     -59.565  12.846 -41.300  0.00  0.00    +0.000 C 
ATOM     11  C   UNL     1     -57.256  13.268 -41.498  0.00  0.00    +0.000 A 
ATOM     12  C   UNL     1     -56.008  13.031 -41.080  0.00  0.00    +0.000 A 
ATOM     13  C   UNL     1     -55.791  12.179 -40.073  0.00  0.00    +0.000 A 
ATOM     14  C   UNL     1     -56.821  11.564 -39.484  0.00  0.00    +0.000 A 
ATOM     15  C   UNL     1     -54.408  11.902 -39.571  0.00  0.00    +0.000 C 
ATOM     16  C   UNL     1     -53.478  13.030 -39.995  0.00  0.00    +0.000 C 
ATOM     17  C   UNL     1     -53.571  13.027 -41.455  0.00  0.00    +0.000 C 
ATOM     18  C   UNL     1     -54.879  13.748 -41.753  0.00  0.00    +0.000 C 
ATOM     19  O   UNL     1     -59.126  11.397 -37.974  0.00  0.00    +0.000 OA
ATOM     20  O   UNL     1     -59.932  13.864 -41.836  0.00  0.00    +0.000 OA
ENDROOT
BRANCH   6  21
ATOM     21  O   UNL     1     -60.738   9.315 -38.544  0.00  0.00    +0.000 OA
ATOM     22  C   UNL     1     -60.665   7.952 -38.865  0.00  0.00    +0.000 C 
ENDBRANCH   6  21
BRANCH  17  23
ATOM     23  C   UNL     1     -52.404  13.765 -42.065  0.00  0.00    +0.000 C 
ATOM     24  O   UNL     1     -52.330  14.967 -41.962  0.00  0.00    +0.000 OA
BRANCH  23  25
ATOM     25  C   UNL     1     -51.332  13.003 -42.802  0.00  0.00    +0.000 C 
BRANCH  25  26
ATOM     26  O   UNL     1     -51.729  12.806 -44.133  0.00  0.00    +0.000 OA
ATOM     27  H   UNL     1     -50.956  12.893 -44.664  0.00  0.00    +0.000 HD
ENDBRANCH  25  26
ENDBRANCH  23  25
ENDBRANCH  17  23
BRANCH  11  28
ATOM     28  O   UNL     1     -57.476  14.131 -42.519  0.00  0.00    +0.000 OA
ATOM     29  H   UNL     1     -56.623  14.313 -42.948  0.00  0.00    +0.000 HD
ENDBRANCH  11  28
BRANCH  17  30
ATOM     30  O   UNL     1     -53.541  11.731 -41.989  0.00  0.00    +0.000 OA
ATOM     31  H   UNL     1     -53.011  11.210 -41.411  0.00  0.00    +0.000 HD
ENDBRANCH  17  30
BRANCH  14  32
ATOM     32  O   UNL     1     -56.601  10.701 -38.463  0.00  0.00    +0.000 OA
ATOM     33  H   UNL     1     -56.875   9.815 -38.755  0.00  0.00    +0.000 HD
ENDBRANCH  14  32
BRANCH  15  34
ATOM     34  O   UNL     1     -53.950  10.691 -40.111  0.00  0.00    +0.000 OA
BRANCH  34  36
ATOM     35  O   UNL     1     -51.948   9.852 -39.363  0.00  0.00    +0.000 OA
ATOM     36  C   UNL     1     -53.312  10.000 -39.072  0.00  0.00    +0.000 C 
ATOM     37  C   UNL     1     -53.905   8.604 -38.937  0.00  0.00    +0.000 C 
ATOM     38  C   UNL     1     -53.745   7.854 -40.253  0.00  0.00    +0.000 C 
ATOM     39  C   UNL     1     -52.304   7.957 -40.723  0.00  0.00    +0.000 C 
ATOM     40  C   UNL     1     -51.863   9.414 -40.692  0.00  0.00    +0.000 C 
ATOM     41  C   UNL     1     -50.427   9.533 -41.186  0.00  0.00    +0.000 C 
BRANCH  38  42
ATOM     42  N   UNL     1     -54.088   6.472 -40.061  0.00  0.00    +0.000 NA
ATOM     43  H   UNL     1     -55.005   6.289 -40.469  0.00  0.00    +0.000 HD
ATOM     44  H   UNL     1     -53.449   5.884 -40.597  0.00  0.00    +0.000 HD
ENDBRANCH  38  42
BRANCH  39  45
ATOM     45  O   UNL     1     -51.482   7.202 -39.875  0.00  0.00    +0.000 OA
ATOM     46  H   UNL     1     -50.772   7.762 -39.611  0.00  0.00    +0.000 HD
ENDBRANCH  39  45
ENDBRANCH  34  36
ENDBRANCH  15  34
TORSDOF 11
ENDMDL
MODEL 2
REMARK VINA RESULT:      -7.9     31.570     35.687
REMARK  Name = Fragment
REMARK  13 active torsions:
REMARK  status: ('A' for Active; 'I' for Inactive)
REMARK    1  A    between atoms: C_6  and  O_21
REMARK    2  A    between atoms: C_11  and  O_27
REMARK    3  A    between atoms: C_14  and  O_29
REMARK    4  A    between atoms: C_15  and  O_30
REMARK    5  A    between atoms: C_17  and  C_23
REMARK    6  A    between atoms: C_17  and  O_28
REMARK    7  A    between atoms: O_21  and  C_22
REMARK    8  A    between atoms: C_23  and  C_25
REMARK    9  A    between atoms: C_25  and  O_26
REMARK   10  A    between atoms: O_30  and  C_32
REMARK   11  A    between atoms: C_34  and  N_39
REMARK   12  A    between atoms: C_35  and  O_38
REMARK   13  A    between atoms: C_36  and  C_37
REMARK                            x       y       z     vdW  Elec       q    Type
REMARK                         _______ _______ _______ _____ _____    ______ ____
ROOT
ATOM      1  C   UNL     1     -30.262   0.629 -14.475  0.00  0.00    +0.000 A 
ATOM      2  C   UNL     1     -30.110  -0.039 -13.327  0.00  0.00    +0.000 A 
ATOM      3  C   UNL     1     -31.172  -0.294 -12.556  0.00  0.00    +0.000 A 
ATOM      4  C   UNL     1     -32.387   0.119 -12.933  0.00  0.00    +0.000 A 
ATOM      5  C   UNL     1     -32.539   0.786 -14.082  0.00  0.00    +0.000 A 
ATOM      6  C   UNL     1     -31.477   1.041 -14.852  0.00  0.00    +0.000 A 
ATOM      7  C   UNL     1     -33.785   1.191 -14.410  0.00  0.00    +0.000 C 
ATOM      8  C   UNL     1     -34.702   0.286 -14.102  0.00  0.00    +0.000 A 
ATOM      9  C   UNL     1     -34.630  -0.275 -12.890  0.00  0.00    +0.000 A 
ATOM     10  C   UNL     1     -33.490  -0.102 -12.186  0.00  0.00    +0.000 C 
ATOM     11  C   UNL     1     -35.661  -0.985 -12.421  0.00  0.00    +0.000 A 
ATOM     12  C   UNL     1     -36.762  -1.136 -13.164  0.00  0.00    +0.000 A 
ATOM     13  C   UNL     1     -36.833  -0.575 -14.376  0.00  0.00    +0.000 A 
ATOM     14  C   UNL     1     -35.803   0.136 -14.844  0.00  0.00    +0.000 A 
ATOM     15  C   UNL     1     -38.056  -0.712 -15.228  0.00  0.00    +0.000 C 
ATOM     16  C   UNL     1     -39.245  -1.090 -14.354  0.00  0.00    +0.000 C 
ATOM     17  C   UNL     1     -38.833  -2.349 -13.733  0.00  0.00    +0.000 C 
ATOM     18  C   UNL     1     -37.902  -1.927 -12.603  0.00  0.00    +0.000 C 
ATOM     19  O   UNL     1     -34.035   2.254 -14.926  0.00  0.00    +0.000 OA
ATOM     20  O   UNL     1     -33.461  -0.143 -10.979  0.00  0.00    +0.000 OA
ENDROOT
BRANCH   6  21
ATOM     21  O   UNL     1     -31.631   1.717 -16.016  0.00  0.00    +0.000 OA
ATOM     22  C   UNL     1     -31.045   1.017 -17.081  0.00  0.00    +0.000 C 
ENDBRANCH   6  21
BRANCH  17  23
ATOM     23  C   UNL     1     -40.029  -3.092 -13.190  0.00  0.00    +0.000 C 
ATOM     24  O   UNL     1     -40.764  -2.553 -12.396  0.00  0.00    +0.000 OA
BRANCH  23  25
ATOM     25  C   UNL     1     -40.307  -4.505 -13.638  0.00  0.00    +0.000 C 
BRANCH  25  26
ATOM     26  O   UNL     1     -39.520  -5.395 -12.893  0.00  0.00    +0.000 OA
ATOM     27  H   UNL     1     -39.616  -5.153 -11.988  0.00  0.00    +0.000 HD
ENDBRANCH  25  26
ENDBRANCH  23  25
ENDBRANCH  17  23
BRANCH  11  28
ATOM     28  O   UNL     1     -35.589  -1.554 -11.194  0.00  0.00    +0.000 OA
ATOM     29  H   UNL     1     -36.248  -2.268 -11.154  0.00  0.00    +0.000 HD
ENDBRANCH  11  28
BRANCH  17  30
ATOM     30  O   UNL     1     -38.210  -3.214 -14.643  0.00  0.00    +0.000 OA
ATOM     31  H   UNL     1     -37.743  -3.856 -14.135  0.00  0.00    +0.000 HD
ENDBRANCH  17  30
BRANCH  14  32
ATOM     32  O   UNL     1     -35.875   0.705 -16.072  0.00  0.00    +0.000 OA
ATOM     33  H   UNL     1     -35.259   1.457 -16.091  0.00  0.00    +0.000 HD
ENDBRANCH  14  32
BRANCH  15  34
ATOM     34  O   UNL     1     -37.846  -1.713 -16.188  0.00  0.00    +0.000 OA
BRANCH  34  36
ATOM     35  O   UNL     1     -39.414  -2.015 -17.839  0.00  0.00    +0.000 OA
ATOM     36  C   UNL     1     -38.344  -1.220 -17.402  0.00  0.00    +0.000 C 
ATOM     37  C   UNL     1     -37.260  -1.283 -18.471  0.00  0.00    +0.000 C 
ATOM     38  C   UNL     1     -36.790  -2.723 -18.633  0.00  0.00    +0.000 C 
ATOM     39  C   UNL     1     -37.994  -3.633 -18.805  0.00  0.00    +0.000 C 
ATOM     40  C   UNL     1     -39.007  -3.350 -17.704  0.00  0.00    +0.000 C 
ATOM     41  C   UNL     1     -40.209  -4.275 -17.852  0.00  0.00    +0.000 C 
BRANCH  38  42
ATOM     42  N   UNL     1     -35.945  -2.823 -19.791  0.00  0.00    +0.000 NA
ATOM     43  H   UNL     1     -35.022  -3.157 -19.511  0.00  0.00    +0.000 HD
ATOM     44  H   UNL     1     -36.302  -3.551 -20.411  0.00  0.00    +0.000 HD
ENDBRANCH  38  42
BRANCH  39  45
ATOM     45  O   UNL     1     -38.584  -3.395 -20.055  0.00  0.00    +0.000 OA
ATOM     46  H   UNL     1     -38.723  -4.236 -20.457  0.00  0.00    +0.000 HD
ENDBRANCH  39  45
ENDBRANCH  34  36
ENDBRANCH  15  34
TORSDOF 11
ENDMDL
