# Supplementary material for: Evaluation of anticancer potential of tetracene-5,12-dione (A01) and pyrimidine-2,4-dione (A02) via caspase 3 and lactate dehydrogenase cytotoxicity investigations
Source: PLoS One. 2023 Dec 21;18(12):e0292455. doi: 10.1371/journal.pone.0292455 (PMC10734984; doi:10.1371/journal.pone.0292455)
Supplement: S1 Data — (ZIP) [file pone.0292455.s002.zip › 8f_out_DNA.pdbqt]

MODEL 1
REMARK VINA RESULT:      -8.3      0.000      0.000
REMARK  Name = Fragment
REMARK  13 active torsions:
REMARK  status: ('A' for Active; 'I' for Inactive)
REMARK    1  A    between atoms: C_6  and  O_21
REMARK    2  A    between atoms: C_11  and  O_27
REMARK    3  A    between atoms: C_14  and  O_29
REMARK    4  A    between atoms: C_15  and  O_30
REMARK    5  A    between atoms: C_17  and  C_23
REMARK    6  A    between atoms: C_17  and  O_28
REMARK    7  A    between atoms: O_21  and  C_22
REMARK    8  A    between atoms: C_23  and  C_25
REMARK    9  A    between atoms: C_25  and  O_26
REMARK   10  A    between atoms: O_30  and  C_32
REMARK   11  A    between atoms: C_34  and  N_39
REMARK   12  A    between atoms: C_35  and  O_38
REMARK   13  A    between atoms: C_36  and  C_37
REMARK                            x       y       z     vdW  Elec       q    Type
REMARK                         _______ _______ _______ _____ _____    ______ ____
ROOT
ATOM      1  C   UNL     1      12.106  27.846   0.029  0.00  0.00    +0.000 A 
ATOM      2  C   UNL     1      12.593  26.601  -0.010  0.00  0.00    +0.000 A 
ATOM      3  C   UNL     1      12.564  25.836   1.087  0.00  0.00    +0.000 A 
ATOM      4  C   UNL     1      12.047  26.317   2.222  0.00  0.00    +0.000 A 
ATOM      5  C   UNL     1      11.559  27.562   2.261  0.00  0.00    +0.000 A 
ATOM      6  C   UNL     1      11.589  28.325   1.165  0.00  0.00    +0.000 A 
ATOM      7  C   UNL     1      11.059  28.002   3.437  0.00  0.00    +0.000 C 
ATOM      8  C   UNL     1      10.384  27.060   4.077  0.00  0.00    +0.000 A 
ATOM      9  C   UNL     1      10.945  25.849   4.161  0.00  0.00    +0.000 A 
ATOM     10  C   UNL     1      12.003  25.592   3.361  0.00  0.00    +0.000 C 
ATOM     11  C   UNL     1      10.450  24.941   5.008  0.00  0.00    +0.000 A 
ATOM     12  C   UNL     1       9.393  25.242   5.769  0.00  0.00    +0.000 A 
ATOM     13  C   UNL     1       8.832  26.453   5.684  0.00  0.00    +0.000 A 
ATOM     14  C   UNL     1       9.328  27.362   4.838  0.00  0.00    +0.000 A 
ATOM     15  C   UNL     1       7.657  26.829   6.531  0.00  0.00    +0.000 C 
ATOM     16  C   UNL     1       7.577  25.897   7.732  0.00  0.00    +0.000 C 
ATOM     17  C   UNL     1       7.453  24.568   7.134  0.00  0.00    +0.000 C 
ATOM     18  C   UNL     1       8.872  24.206   6.715  0.00  0.00    +0.000 C 
ATOM     19  O   UNL     1      11.211  29.125   3.855  0.00  0.00    +0.000 OA
ATOM     20  O   UNL     1      12.846  24.773   3.643  0.00  0.00    +0.000 OA
ENDROOT
BRANCH   6  21
ATOM     21  O   UNL     1      11.095  29.587   1.204  0.00  0.00    +0.000 OA
ATOM     22  C   UNL     1      10.116  29.769   0.217  0.00  0.00    +0.000 C 
ENDBRANCH   6  21
BRANCH  17  23
ATOM     23  C   UNL     1       6.925  23.577   8.142  0.00  0.00    +0.000 C 
ATOM     24  O   UNL     1       5.736  23.498   8.344  0.00  0.00    +0.000 OA
BRANCH  23  25
ATOM     25  C   UNL     1       7.880  22.685   8.895  0.00  0.00    +0.000 C 
BRANCH  25  26
ATOM     26  O   UNL     1       7.384  21.373   8.908  0.00  0.00    +0.000 OA
ATOM     27  H   UNL     1       6.525  21.410   9.294  0.00  0.00    +0.000 HD
ENDBRANCH  25  26
ENDBRANCH  23  25
ENDBRANCH  17  23
BRANCH  11  28
ATOM     28  O   UNL     1      11.018  23.714   5.094  0.00  0.00    +0.000 OA
ATOM     29  H   UNL     1      11.306  23.453   4.203  0.00  0.00    +0.000 HD
ENDBRANCH  11  28
BRANCH  17  30
ATOM     30  O   UNL     1       6.557  24.551   6.055  0.00  0.00    +0.000 OA
ATOM     31  H   UNL     1       5.865  25.154   6.265  0.00  0.00    +0.000 HD
ENDBRANCH  17  30
BRANCH  14  32
ATOM     32  O   UNL     1       8.759  28.589   4.752  0.00  0.00    +0.000 OA
ATOM     33  H   UNL     1       9.428  29.248   5.003  0.00  0.00    +0.000 HD
ENDBRANCH  14  32
BRANCH  15  34
ATOM     34  O   UNL     1       6.481  26.716   5.775  0.00  0.00    +0.000 OA
BRANCH  34  36
ATOM     35  O   UNL     1       4.512  27.404   6.735  0.00  0.00    +0.000 OA
ATOM     36  C   UNL     1       5.685  27.825   6.094  0.00  0.00    +0.000 C 
ATOM     37  C   UNL     1       5.276  28.553   4.821  0.00  0.00    +0.000 C 
ATOM     38  C   UNL     1       4.515  27.597   3.911  0.00  0.00    +0.000 C 
ATOM     39  C   UNL     1       3.419  26.906   4.704  0.00  0.00    +0.000 C 
ATOM     40  C   UNL     1       4.004  26.333   5.987  0.00  0.00    +0.000 C 
ATOM     41  C   UNL     1       2.918  25.615   6.779  0.00  0.00    +0.000 C 
BRANCH  38  42
ATOM     42  N   UNL     1       3.930  28.333   2.824  0.00  0.00    +0.000 NA
ATOM     43  H   UNL     1       3.073  28.785   3.143  0.00  0.00    +0.000 HD
ATOM     44  H   UNL     1       4.545  29.104   2.565  0.00  0.00    +0.000 HD
ENDBRANCH  38  42
BRANCH  39  45
ATOM     45  O   UNL     1       2.418  27.836   5.022  0.00  0.00    +0.000 OA
ATOM     46  H   UNL     1       2.659  28.649   4.611  0.00  0.00    +0.000 HD
ENDBRANCH  39  45
ENDBRANCH  34  36
ENDBRANCH  15  34
TORSDOF 11
ENDMDL
