# Supplementary material for: Evaluation of anticancer potential of tetracene-5,12-dione (A01) and pyrimidine-2,4-dione (A02) via caspase 3 and lactate dehydrogenase cytotoxicity investigations
Source: PLoS One. 2023 Dec 21;18(12):e0292455. doi: 10.1371/journal.pone.0292455 (PMC10734984; doi:10.1371/journal.pone.0292455)
Supplement: S1 Data — (ZIP) [file pone.0292455.s002.zip › 8f_out_KAPPA.pdbqt]

MODEL 1
REMARK VINA RESULT:      -8.6      0.000      0.000
REMARK  Name = Fragment
REMARK  13 active torsions:
REMARK  status: ('A' for Active; 'I' for Inactive)
REMARK    1  A    between atoms: C_6  and  O_21
REMARK    2  A    between atoms: C_11  and  O_27
REMARK    3  A    between atoms: C_14  and  O_29
REMARK    4  A    between atoms: C_15  and  O_30
REMARK    5  A    between atoms: C_17  and  C_23
REMARK    6  A    between atoms: C_17  and  O_28
REMARK    7  A    between atoms: O_21  and  C_22
REMARK    8  A    between atoms: C_23  and  C_25
REMARK    9  A    between atoms: C_25  and  O_26
REMARK   10  A    between atoms: O_30  and  C_32
REMARK   11  A    between atoms: C_34  and  N_39
REMARK   12  A    between atoms: C_35  and  O_38
REMARK   13  A    between atoms: C_36  and  C_37
REMARK                            x       y       z     vdW  Elec       q    Type
REMARK                         _______ _______ _______ _____ _____    ______ ____
ROOT
ATOM      1  C   UNL     1       0.904  48.211   1.279  0.00  0.00    +0.000 A 
ATOM      2  C   UNL     1      -0.116  47.548   1.833  0.00  0.00    +0.000 A 
ATOM      3  C   UNL     1      -0.069  47.208   3.125  0.00  0.00    +0.000 A 
ATOM      4  C   UNL     1       0.997  47.533   3.864  0.00  0.00    +0.000 A 
ATOM      5  C   UNL     1       2.017  48.197   3.310  0.00  0.00    +0.000 A 
ATOM      6  C   UNL     1       1.970  48.536   2.017  0.00  0.00    +0.000 A 
ATOM      7  C   UNL     1       3.075  48.490   4.097  0.00  0.00    +0.000 C 
ATOM      8  C   UNL     1       2.706  48.843   5.319  0.00  0.00    +0.000 A 
ATOM      9  C   UNL     1       1.787  48.087   5.928  0.00  0.00    +0.000 A 
ATOM     10  C   UNL     1       1.100  47.204   5.170  0.00  0.00    +0.000 C 
ATOM     11  C   UNL     1       1.570  48.227   7.239  0.00  0.00    +0.000 A 
ATOM     12  C   UNL     1       2.269  49.124   7.941  0.00  0.00    +0.000 A 
ATOM     13  C   UNL     1       3.188  49.881   7.332  0.00  0.00    +0.000 A 
ATOM     14  C   UNL     1       3.406  49.740   6.021  0.00  0.00    +0.000 A 
ATOM     15  C   UNL     1       3.999  50.885   8.090  0.00  0.00    +0.000 C 
ATOM     16  C   UNL     1       3.973  50.542   9.573  0.00  0.00    +0.000 C 
ATOM     17  C   UNL     1       2.551  50.577   9.914  0.00  0.00    +0.000 C 
ATOM     18  C   UNL     1       2.008  49.246   9.410  0.00  0.00    +0.000 C 
ATOM     19  O   UNL     1       4.224  48.435   3.729  0.00  0.00    +0.000 OA
ATOM     20  O   UNL     1       0.613  46.197   5.627  0.00  0.00    +0.000 OA
ENDROOT
BRANCH   6  21
ATOM     21  O   UNL     1       3.004  49.208   1.456  0.00  0.00    +0.000 OA
ATOM     22  C   UNL     1       2.761  49.450   0.096  0.00  0.00    +0.000 C 
ENDBRANCH   6  21
BRANCH  17  23
ATOM     23  C   UNL     1       2.363  50.699  11.406  0.00  0.00    +0.000 C 
ATOM     24  O   UNL     1       3.272  51.092  12.099  0.00  0.00    +0.000 OA
BRANCH  23  25
ATOM     25  C   UNL     1       1.041  50.332  12.033  0.00  0.00    +0.000 C 
BRANCH  25  26
ATOM     26  O   UNL     1       0.063  51.254  11.635  0.00  0.00    +0.000 OA
ATOM     27  H   UNL     1      -0.516  51.373  12.368  0.00  0.00    +0.000 HD
ENDBRANCH  25  26
ENDBRANCH  23  25
ENDBRANCH  17  23
BRANCH  11  28
ATOM     28  O   UNL     1       0.638  47.460   7.857  0.00  0.00    +0.000 OA
ATOM     29  H   UNL     1      -0.058  47.253   7.211  0.00  0.00    +0.000 HD
ENDBRANCH  11  28
BRANCH  17  30
ATOM     30  O   UNL     1       1.892  51.673   9.341  0.00  0.00    +0.000 OA
ATOM     31  H   UNL     1       2.162  52.437   9.823  0.00  0.00    +0.000 HD
ENDBRANCH  17  30
BRANCH  14  32
ATOM     32  O   UNL     1       4.338  50.506   5.403  0.00  0.00    +0.000 OA
ATOM     33  H   UNL     1       5.155  49.985   5.330  0.00  0.00    +0.000 HD
ENDBRANCH  14  32
BRANCH  15  34
ATOM     34  O   UNL     1       3.456  52.164   7.897  0.00  0.00    +0.000 OA
BRANCH  34  36
ATOM     35  O   UNL     1       4.919  53.796   8.582  0.00  0.00    +0.000 OA
ATOM     36  C   UNL     1       4.513  52.997   7.504  0.00  0.00    +0.000 C 
ATOM     37  C   UNL     1       4.052  53.928   6.391  0.00  0.00    +0.000 C 
ATOM     38  C   UNL     1       2.873  54.759   6.880  0.00  0.00    +0.000 C 
ATOM     39  C   UNL     1       3.216  55.388   8.219  0.00  0.00    +0.000 C 
ATOM     40  C   UNL     1       3.754  54.318   9.160  0.00  0.00    +0.000 C 
ATOM     41  C   UNL     1       4.078  54.932  10.516  0.00  0.00    +0.000 C 
BRANCH  38  42
ATOM     42  N   UNL     1       2.587  55.794   5.924  0.00  0.00    +0.000 NA
ATOM     43  H   UNL     1       3.056  56.655   6.204  0.00  0.00    +0.000 HD
ATOM     44  H   UNL     1       3.007  55.554   5.026  0.00  0.00    +0.000 HD
ENDBRANCH  38  42
BRANCH  39  45
ATOM     45  O   UNL     1       4.191  56.379   8.033  0.00  0.00    +0.000 OA
ATOM     46  H   UNL     1       3.917  57.129   8.533  0.00  0.00    +0.000 HD
ENDBRANCH  39  45
ENDBRANCH  34  36
ENDBRANCH  15  34
TORSDOF 11
ENDMDL
MODEL 2
REMARK VINA RESULT:      -8.3     16.052     20.290
REMARK  Name = Fragment
REMARK  13 active torsions:
REMARK  status: ('A' for Active; 'I' for Inactive)
REMARK    1  A    between atoms: C_6  and  O_21
REMARK    2  A    between atoms: C_11  and  O_27
REMARK    3  A    between atoms: C_14  and  O_29
REMARK    4  A    between atoms: C_15  and  O_30
REMARK    5  A    between atoms: C_17  and  C_23
REMARK    6  A    between atoms: C_17  and  O_28
REMARK    7  A    between atoms: O_21  and  C_22
REMARK    8  A    between atoms: C_23  and  C_25
REMARK    9  A    between atoms: C_25  and  O_26
REMARK   10  A    between atoms: O_30  and  C_32
REMARK   11  A    between atoms: C_34  and  N_39
REMARK   12  A    between atoms: C_35  and  O_38
REMARK   13  A    between atoms: C_36  and  C_37
REMARK                            x       y       z     vdW  Elec       q    Type
REMARK                         _______ _______ _______ _____ _____    ______ ____
ROOT
ATOM      1  C   UNL     1     -13.886  60.738  22.268  0.00  0.00    +0.000 A 
ATOM      2  C   UNL     1     -13.275  59.785  22.980  0.00  0.00    +0.000 A 
ATOM      3  C   UNL     1     -12.610  58.807  22.355  0.00  0.00    +0.000 A 
ATOM      4  C   UNL     1     -12.555  58.783  21.019  0.00  0.00    +0.000 A 
ATOM      5  C   UNL     1     -13.167  59.736  20.308  0.00  0.00    +0.000 A 
ATOM      6  C   UNL     1     -13.832  60.713  20.933  0.00  0.00    +0.000 A 
ATOM      7  C   UNL     1     -13.091  59.658  18.962  0.00  0.00    +0.000 C 
ATOM      8  C   UNL     1     -11.897  59.258  18.550  0.00  0.00    +0.000 A 
ATOM      9  C   UNL     1     -11.352  58.207  19.173  0.00  0.00    +0.000 A 
ATOM     10  C   UNL     1     -11.907  57.813  20.339  0.00  0.00    +0.000 C 
ATOM     11  C   UNL     1     -10.289  57.595  18.641  0.00  0.00    +0.000 A 
ATOM     12  C   UNL     1      -9.770  58.033  17.490  0.00  0.00    +0.000 A 
ATOM     13  C   UNL     1     -10.315  59.084  16.869  0.00  0.00    +0.000 A 
ATOM     14  C   UNL     1     -11.379  59.696  17.399  0.00  0.00    +0.000 A 
ATOM     15  C   UNL     1      -9.769  59.593  15.571  0.00  0.00    +0.000 C 
ATOM     16  C   UNL     1      -8.938  58.503  14.908  0.00  0.00    +0.000 C 
ATOM     17  C   UNL     1      -7.898  58.210  15.895  0.00  0.00    +0.000 C 
ATOM     18  C   UNL     1      -8.588  57.316  16.918  0.00  0.00    +0.000 C 
ATOM     19  O   UNL     1     -14.005  59.923  18.219  0.00  0.00    +0.000 OA
ATOM     20  O   UNL     1     -11.829  56.677  20.744  0.00  0.00    +0.000 OA
ENDROOT
BRANCH   6  21
ATOM     21  O   UNL     1     -14.451  61.679  20.212  0.00  0.00    +0.000 OA
ATOM     22  C   UNL     1     -15.556  62.189  20.909  0.00  0.00    +0.000 C 
ENDBRANCH   6  21
BRANCH  17  23
ATOM     23  C   UNL     1      -6.740  57.487  15.250  0.00  0.00    +0.000 C 
ATOM     24  O   UNL     1      -6.098  58.031  14.382  0.00  0.00    +0.000 OA
BRANCH  23  25
ATOM     25  C   UNL     1      -6.385  56.089  15.688  0.00  0.00    +0.000 C 
BRANCH  25  26
ATOM     26  O   UNL     1      -5.107  56.090  16.267  0.00  0.00    +0.000 OA
ATOM     27  H   UNL     1      -4.979  55.239  16.649  0.00  0.00    +0.000 HD
ENDBRANCH  25  26
ENDBRANCH  23  25
ENDBRANCH  17  23
BRANCH  11  28
ATOM     28  O   UNL     1      -9.736  56.530  19.271  0.00  0.00    +0.000 OA
ATOM     29  H   UNL     1      -9.010  56.196  18.717  0.00  0.00    +0.000 HD
ENDBRANCH  11  28
BRANCH  17  30
ATOM     30  O   UNL     1      -7.368  59.372  16.471  0.00  0.00    +0.000 OA
ATOM     31  H   UNL     1      -6.431  59.271  16.478  0.00  0.00    +0.000 HD
ENDBRANCH  17  30
BRANCH  14  32
ATOM     32  O   UNL     1     -11.932  60.761  16.769  0.00  0.00    +0.000 OA
ATOM     33  H   UNL     1     -11.244  61.440  16.667  0.00  0.00    +0.000 HD
ENDBRANCH  14  32
BRANCH  15  34
ATOM     34  O   UNL     1      -8.961  60.714  15.813  0.00  0.00    +0.000 OA
BRANCH  34  36
ATOM     35  O   UNL     1      -7.668  62.163  14.588  0.00  0.00    +0.000 OA
ATOM     36  C   UNL     1      -8.844  61.398  14.595  0.00  0.00    +0.000 C 
ATOM     37  C   UNL     1     -10.015  62.356  14.424  0.00  0.00    +0.000 C 
ATOM     38  C   UNL     1     -10.041  63.339  15.587  0.00  0.00    +0.000 C 
ATOM     39  C   UNL     1      -8.662  63.949  15.768  0.00  0.00    +0.000 C 
ATOM     40  C   UNL     1      -7.619  62.841  15.814  0.00  0.00    +0.000 C 
ATOM     41  C   UNL     1      -6.233  63.439  16.020  0.00  0.00    +0.000 C 
BRANCH  38  42
ATOM     42  N   UNL     1     -10.993  64.381  15.313  0.00  0.00    +0.000 NA
ATOM     43  H   UNL     1     -11.135  64.456  14.305  0.00  0.00    +0.000 HD
ATOM     44  H   UNL     1     -11.907  64.113  15.680  0.00  0.00    +0.000 HD
ENDBRANCH  38  42
BRANCH  39  45
ATOM     45  O   UNL     1      -8.386  64.805  14.691  0.00  0.00    +0.000 OA
ATOM     46  H   UNL     1      -7.786  65.458  15.008  0.00  0.00    +0.000 HD
ENDBRANCH  39  45
ENDBRANCH  34  36
ENDBRANCH  15  34
TORSDOF 11
ENDMDL
MODEL 3
REMARK VINA RESULT:      -7.7      1.060      1.382
REMARK  Name = Fragment
REMARK  13 active torsions:
REMARK  status: ('A' for Active; 'I' for Inactive)
REMARK    1  A    between atoms: C_6  and  O_21
REMARK    2  A    between atoms: C_11  and  O_27
REMARK    3  A    between atoms: C_14  and  O_29
REMARK    4  A    between atoms: C_15  and  O_30
REMARK    5  A    between atoms: C_17  and  C_23
REMARK    6  A    between atoms: C_17  and  O_28
REMARK    7  A    between atoms: O_21  and  C_22
REMARK    8  A    between atoms: C_23  and  C_25
REMARK    9  A    between atoms: C_25  and  O_26
REMARK   10  A    between atoms: O_30  and  C_32
REMARK   11  A    between atoms: C_34  and  N_39
REMARK   12  A    between atoms: C_35  and  O_38
REMARK   13  A    between atoms: C_36  and  C_37
REMARK                            x       y       z     vdW  Elec       q    Type
REMARK                         _______ _______ _______ _____ _____    ______ ____
ROOT
ATOM      1  C   UNL     1       1.834  48.935   0.616  0.00  0.00    +0.000 A 
ATOM      2  C   UNL     1       0.612  48.507   0.951  0.00  0.00    +0.000 A 
ATOM      3  C   UNL     1       0.362  48.110   2.203  0.00  0.00    +0.000 A 
ATOM      4  C   UNL     1       1.334  48.141   3.121  0.00  0.00    +0.000 A 
ATOM      5  C   UNL     1       2.556  48.569   2.786  0.00  0.00    +0.000 A 
ATOM      6  C   UNL     1       2.805  48.966   1.534  0.00  0.00    +0.000 A 
ATOM      7  C   UNL     1       3.504  48.569   3.748  0.00  0.00    +0.000 C 
ATOM      8  C   UNL     1       3.024  48.946   4.924  0.00  0.00    +0.000 A 
ATOM      9  C   UNL     1       1.869  48.401   5.320  0.00  0.00    +0.000 A 
ATOM     10  C   UNL     1       1.139  47.740   4.396  0.00  0.00    +0.000 C 
ATOM     11  C   UNL     1       1.471  48.531   6.590  0.00  0.00    +0.000 A 
ATOM     12  C   UNL     1       2.226  49.206   7.462  0.00  0.00    +0.000 A 
ATOM     13  C   UNL     1       3.381  49.751   7.065  0.00  0.00    +0.000 A 
ATOM     14  C   UNL     1       3.779  49.620   5.796  0.00  0.00    +0.000 A 
ATOM     15  C   UNL     1       4.257  50.501   8.018  0.00  0.00    +0.000 C 
ATOM     16  C   UNL     1       3.906  50.109   9.447  0.00  0.00    +0.000 C 
ATOM     17  C   UNL     1       2.491  50.463   9.567  0.00  0.00    +0.000 C 
ATOM     18  C   UNL     1       1.755  49.321   8.878  0.00  0.00    +0.000 C 
ATOM     19  O   UNL     1       4.657  48.261   3.558  0.00  0.00    +0.000 OA
ATOM     20  O   UNL     1       0.367  46.857   4.688  0.00  0.00    +0.000 OA
ENDROOT
BRANCH   6  21
ATOM     21  O   UNL     1       4.043  49.400   1.196  0.00  0.00    +0.000 OA
ATOM     22  C   UNL     1       4.335  49.080  -0.138  0.00  0.00    +0.000 C 
ENDBRANCH   6  21
BRANCH  17  23
ATOM     23  C   UNL     1       2.087  50.560  11.018  0.00  0.00    +0.000 C 
ATOM     24  O   UNL     1       0.961  50.276  11.350  0.00  0.00    +0.000 OA
BRANCH  23  25
ATOM     25  C   UNL     1       3.089  51.012  12.051  0.00  0.00    +0.000 C 
BRANCH  25  26
ATOM     26  O   UNL     1       3.574  52.283  11.708  0.00  0.00    +0.000 OA
ATOM     27  H   UNL     1       3.462  52.832  12.465  0.00  0.00    +0.000 HD
ENDBRANCH  25  26
ENDBRANCH  23  25
ENDBRANCH  17  23
BRANCH  11  28
ATOM     28  O   UNL     1       0.300  47.979   6.992  0.00  0.00    +0.000 OA
ATOM     29  H   UNL     1       0.338  47.863   7.957  0.00  0.00    +0.000 HD
ENDBRANCH  11  28
BRANCH  17  30
ATOM     30  O   UNL     1       2.203  51.708   8.991  0.00  0.00    +0.000 OA
ATOM     31  H   UNL     1       1.904  51.541   8.114  0.00  0.00    +0.000 HD
ENDBRANCH  17  30
BRANCH  14  32
ATOM     32  O   UNL     1       4.950  50.171   5.394  0.00  0.00    +0.000 OA
ATOM     33  H   UNL     1       5.581  49.450   5.229  0.00  0.00    +0.000 HD
ENDBRANCH  14  32
BRANCH  15  34
ATOM     34  O   UNL     1       4.058  51.879   7.850  0.00  0.00    +0.000 OA
BRANCH  34  36
ATOM     35  O   UNL     1       4.798  53.517   9.278  0.00  0.00    +0.000 OA
ATOM     36  C   UNL     1       5.189  52.519   8.374  0.00  0.00    +0.000 C 
ATOM     37  C   UNL     1       5.969  53.195   7.254  0.00  0.00    +0.000 C 
ATOM     38  C   UNL     1       5.070  54.199   6.544  0.00  0.00    +0.000 C 
ATOM     39  C   UNL     1       4.403  55.098   7.571  0.00  0.00    +0.000 C 
ATOM     40  C   UNL     1       3.770  54.242   8.660  0.00  0.00    +0.000 C 
ATOM     41  C   UNL     1       3.076  55.132   9.683  0.00  0.00    +0.000 C 
BRANCH  38  42
ATOM     42  N   UNL     1       5.860  54.999   5.648  0.00  0.00    +0.000 NA
ATOM     43  H   UNL     1       6.535  55.544   6.184  0.00  0.00    +0.000 HD
ATOM     44  H   UNL     1       6.430  54.390   5.061  0.00  0.00    +0.000 HD
ENDBRANCH  38  42
BRANCH  39  45
ATOM     45  O   UNL     1       5.363  55.945   8.143  0.00  0.00    +0.000 OA
ATOM     46  H   UNL     1       5.865  55.423   8.745  0.00  0.00    +0.000 HD
ENDBRANCH  39  45
ENDBRANCH  34  36
ENDBRANCH  15  34
TORSDOF 11
ENDMDL
MODEL 4
REMARK VINA RESULT:      -7.7      7.930     10.916
REMARK  Name = Fragment
REMARK  13 active torsions:
REMARK  status: ('A' for Active; 'I' for Inactive)
REMARK    1  A    between atoms: C_6  and  O_21
REMARK    2  A    between atoms: C_11  and  O_27
REMARK    3  A    between atoms: C_14  and  O_29
REMARK    4  A    between atoms: C_15  and  O_30
REMARK    5  A    between atoms: C_17  and  C_23
REMARK    6  A    between atoms: C_17  and  O_28
REMARK    7  A    between atoms: O_21  and  C_22
REMARK    8  A    between atoms: C_23  and  C_25
REMARK    9  A    between atoms: C_25  and  O_26
REMARK   10  A    between atoms: O_30  and  C_32
REMARK   11  A    between atoms: C_34  and  N_39
REMARK   12  A    between atoms: C_35  and  O_38
REMARK   13  A    between atoms: C_36  and  C_37
REMARK                            x       y       z     vdW  Elec       q    Type
REMARK                         _______ _______ _______ _____ _____    ______ ____
ROOT
ATOM      1  C   UNL     1       0.657  48.939  12.407  0.00  0.00    +0.000 A 
ATOM      2  C   UNL     1      -0.262  48.034  12.759  0.00  0.00    +0.000 A 
ATOM      3  C   UNL     1       0.116  46.804  13.125  0.00  0.00    +0.000 A 
ATOM      4  C   UNL     1       1.414  46.480  13.137  0.00  0.00    +0.000 A 
ATOM      5  C   UNL     1       2.333  47.385  12.785  0.00  0.00    +0.000 A 
ATOM      6  C   UNL     1       1.954  48.614  12.421  0.00  0.00    +0.000 A 
ATOM      7  C   UNL     1       3.628  47.002  12.804  0.00  0.00    +0.000 C 
ATOM      8  C   UNL     1       3.903  46.220  13.838  0.00  0.00    +0.000 A 
ATOM      9  C   UNL     1       3.052  45.222  14.098  0.00  0.00    +0.000 A 
ATOM     10  C   UNL     1       1.848  45.249  13.486  0.00  0.00    +0.000 C 
ATOM     11  C   UNL     1       3.404  44.249  14.945  0.00  0.00    +0.000 A 
ATOM     12  C   UNL     1       4.604  44.276  15.534  0.00  0.00    +0.000 A 
ATOM     13  C   UNL     1       5.454  45.275  15.274  0.00  0.00    +0.000 A 
ATOM     14  C   UNL     1       5.103  46.247  14.425  0.00  0.00    +0.000 A 
ATOM     15  C   UNL     1       6.810  45.329  15.903  0.00  0.00    +0.000 C 
ATOM     16  C   UNL     1       7.196  43.941  16.397  0.00  0.00    +0.000 C 
ATOM     17  C   UNL     1       6.135  43.601  17.345  0.00  0.00    +0.000 C 
ATOM     18  C   UNL     1       4.969  43.165  16.468  0.00  0.00    +0.000 C 
ATOM     19  O   UNL     1       4.441  47.334  11.975  0.00  0.00    +0.000 OA
ATOM     20  O   UNL     1       1.208  44.248  13.269  0.00  0.00    +0.000 OA
ENDROOT
BRANCH   6  21
ATOM     21  O   UNL     1       2.886  49.531  12.064  0.00  0.00    +0.000 OA
ATOM     22  C   UNL     1       2.484  50.821  12.439  0.00  0.00    +0.000 C 
ENDBRANCH   6  21
BRANCH  17  23
ATOM     23  C   UNL     1       6.571  42.476  18.252  0.00  0.00    +0.000 C 
ATOM     24  O   UNL     1       6.388  41.329  17.920  0.00  0.00    +0.000 OA
BRANCH  23  25
ATOM     25  C   UNL     1       7.234  42.785  19.571  0.00  0.00    +0.000 C 
BRANCH  25  26
ATOM     26  O   UNL     1       6.259  42.869  20.576  0.00  0.00    +0.000 OA
ATOM     27  H   UNL     1       5.548  43.378  20.225  0.00  0.00    +0.000 HD
ENDBRANCH  25  26
ENDBRANCH  23  25
ENDBRANCH  17  23
BRANCH  11  28
ATOM     28  O   UNL     1       2.542  43.237  15.210  0.00  0.00    +0.000 OA
ATOM     29  H   UNL     1       3.013  42.398  15.071  0.00  0.00    +0.000 HD
ENDBRANCH  11  28
BRANCH  17  30
ATOM     30  O   UNL     1       5.802  44.676  18.181  0.00  0.00    +0.000 OA
ATOM     31  H   UNL     1       6.043  44.427  19.056  0.00  0.00    +0.000 HD
ENDBRANCH  17  30
BRANCH  14  32
ATOM     32  O   UNL     1       5.965  47.259  14.161  0.00  0.00    +0.000 OA
ATOM     33  H   UNL     1       5.508  47.900  13.590  0.00  0.00    +0.000 HD
ENDBRANCH  14  32
BRANCH  15  34
ATOM     34  O   UNL     1       6.786  46.219  16.987  0.00  0.00    +0.000 OA
BRANCH  34  36
ATOM     35  O   UNL     1       8.337  46.686  18.615  0.00  0.00    +0.000 OA
ATOM     36  C   UNL     1       8.115  46.593  17.234  0.00  0.00    +0.000 C 
ATOM     37  C   UNL     1       8.388  47.964  16.632  0.00  0.00    +0.000 C 
ATOM     38  C   UNL     1       7.428  48.983  17.233  0.00  0.00    +0.000 C 
ATOM     39  C   UNL     1       7.450  48.868  18.747  0.00  0.00    +0.000 C 
ATOM     40  C   UNL     1       7.263  47.412  19.149  0.00  0.00    +0.000 C 
ATOM     41  C   UNL     1       7.258  47.288  20.668  0.00  0.00    +0.000 C 
BRANCH  38  42
ATOM     42  N   UNL     1       7.832  50.307  16.847  0.00  0.00    +0.000 NA
ATOM     43  H   UNL     1       7.237  50.637  16.087  0.00  0.00    +0.000 HD
ATOM     44  H   UNL     1       7.651  50.956  17.613  0.00  0.00    +0.000 HD
ENDBRANCH  38  42
BRANCH  39  45
ATOM     45  O   UNL     1       8.681  49.333  19.232  0.00  0.00    +0.000 OA
ATOM     46  H   UNL     1       8.763  50.230  18.958  0.00  0.00    +0.000 HD
ENDBRANCH  39  45
ENDBRANCH  34  36
ENDBRANCH  15  34
TORSDOF 11
ENDMDL
MODEL 5
REMARK VINA RESULT:      -7.6      2.359      8.300
REMARK  Name = Fragment
REMARK  13 active torsions:
REMARK  status: ('A' for Active; 'I' for Inactive)
REMARK    1  A    between atoms: C_6  and  O_21
REMARK    2  A    between atoms: C_11  and  O_27
REMARK    3  A    between atoms: C_14  and  O_29
REMARK    4  A    between atoms: C_15  and  O_30
REMARK    5  A    between atoms: C_17  and  C_23
REMARK    6  A    between atoms: C_17  and  O_28
REMARK    7  A    between atoms: O_21  and  C_22
REMARK    8  A    between atoms: C_23  and  C_25
REMARK    9  A    between atoms: C_25  and  O_26
REMARK   10  A    between atoms: O_30  and  C_32
REMARK   11  A    between atoms: C_34  and  N_39
REMARK   12  A    between atoms: C_35  and  O_38
REMARK   13  A    between atoms: C_36  and  C_37
REMARK                            x       y       z     vdW  Elec       q    Type
REMARK                         _______ _______ _______ _____ _____    ______ ____
ROOT
ATOM      1  C   UNL     1       2.861  54.733  10.350  0.00  0.00    +0.000 A 
ATOM      2  C   UNL     1       3.558  55.652   9.673  0.00  0.00    +0.000 A 
ATOM      3  C   UNL     1       4.443  55.272   8.746  0.00  0.00    +0.000 A 
ATOM      4  C   UNL     1       4.631  53.972   8.495  0.00  0.00    +0.000 A 
ATOM      5  C   UNL     1       3.935  53.053   9.171  0.00  0.00    +0.000 A 
ATOM      6  C   UNL     1       3.050  53.433  10.098  0.00  0.00    +0.000 A 
ATOM      7  C   UNL     1       4.173  51.754   8.887  0.00  0.00    +0.000 C 
ATOM      8  C   UNL     1       4.357  51.551   7.592  0.00  0.00    +0.000 A 
ATOM      9  C   UNL     1       5.174  52.391   6.947  0.00  0.00    +0.000 A 
ATOM     10  C   UNL     1       5.521  53.534   7.578  0.00  0.00    +0.000 C 
ATOM     11  C   UNL     1       5.608  52.089   5.719  0.00  0.00    +0.000 A 
ATOM     12  C   UNL     1       5.225  50.950   5.135  0.00  0.00    +0.000 A 
ATOM     13  C   UNL     1       4.408  50.110   5.780  0.00  0.00    +0.000 A 
ATOM     14  C   UNL     1       3.975  50.411   7.008  0.00  0.00    +0.000 A 
ATOM     15  C   UNL     1       3.970  48.819   5.162  0.00  0.00    +0.000 C 
ATOM     16  C   UNL     1       4.933  48.438   4.046  0.00  0.00    +0.000 C 
ATOM     17  C   UNL     1       4.863  49.571   3.123  0.00  0.00    +0.000 C 
ATOM     18  C   UNL     1       5.739  50.638   3.765  0.00  0.00    +0.000 C 
ATOM     19  O   UNL     1       4.212  50.878   9.719  0.00  0.00    +0.000 OA
ATOM     20  O   UNL     1       6.549  54.121   7.337  0.00  0.00    +0.000 OA
ENDROOT
BRANCH   6  21
ATOM     21  O   UNL     1       2.345  52.501  10.784  0.00  0.00    +0.000 OA
ATOM     22  C   UNL     1       0.983  52.567  10.456  0.00  0.00    +0.000 C 
ENDBRANCH   6  21
BRANCH  17  23
ATOM     23  C   UNL     1       5.397  49.186   1.765  0.00  0.00    +0.000 C 
ATOM     24  O   UNL     1       6.143  49.933   1.177  0.00  0.00    +0.000 OA
BRANCH  23  25
ATOM     25  C   UNL     1       5.000  47.871   1.143  0.00  0.00    +0.000 C 
BRANCH  25  26
ATOM     26  O   UNL     1       3.602  47.763   1.129  0.00  0.00    +0.000 OA
ATOM     27  H   UNL     1       3.269  48.572   0.780  0.00  0.00    +0.000 HD
ENDBRANCH  25  26
ENDBRANCH  23  25
ENDBRANCH  17  23
BRANCH  11  28
ATOM     28  O   UNL     1       6.436  52.940   5.065  0.00  0.00    +0.000 OA
ATOM     29  H   UNL     1       6.881  53.496   5.728  0.00  0.00    +0.000 HD
ENDBRANCH  11  28
BRANCH  17  30
ATOM     30  O   UNL     1       3.547  50.011   2.920  0.00  0.00    +0.000 OA
ATOM     31  H   UNL     1       2.991  49.255   2.995  0.00  0.00    +0.000 HD
ENDBRANCH  17  30
BRANCH  14  32
ATOM     32  O   UNL     1       3.147  49.560   7.662  0.00  0.00    +0.000 OA
ATOM     33  H   UNL     1       3.636  49.183   8.413  0.00  0.00    +0.000 HD
ENDBRANCH  14  32
BRANCH  15  34
ATOM     34  O   UNL     1       2.680  48.969   4.633  0.00  0.00    +0.000 OA
BRANCH  34  36
ATOM     35  O   UNL     1       1.460  47.446   3.422  0.00  0.00    +0.000 OA
ATOM     36  C   UNL     1       2.084  47.701   4.652  0.00  0.00    +0.000 C 
ATOM     37  C   UNL     1       1.009  47.649   5.730  0.00  0.00    +0.000 C 
ATOM     38  C   UNL     1      -0.035  48.724   5.458  0.00  0.00    +0.000 C 
ATOM     39  C   UNL     1      -0.492  48.632   4.012  0.00  0.00    +0.000 C 
ATOM     40  C   UNL     1       0.723  48.593   3.097  0.00  0.00    +0.000 C 
ATOM     41  C   UNL     1       0.277  48.527   1.642  0.00  0.00    +0.000 C 
BRANCH  38  42
ATOM     42  N   UNL     1      -1.162  48.528   6.330  0.00  0.00    +0.000 NA
ATOM     43  H   UNL     1      -0.919  47.852   7.053  0.00  0.00    +0.000 HD
ATOM     44  H   UNL     1      -1.351  49.392   6.840  0.00  0.00    +0.000 HD
ENDBRANCH  38  42
BRANCH  39  45
ATOM     45  O   UNL     1      -1.248  47.464   3.835  0.00  0.00    +0.000 OA
ATOM     46  H   UNL     1      -0.855  46.800   4.375  0.00  0.00    +0.000 HD
ENDBRANCH  39  45
ENDBRANCH  34  36
ENDBRANCH  15  34
TORSDOF 11
ENDMDL
MODEL 6
REMARK VINA RESULT:      -7.3      2.613      5.579
REMARK  Name = Fragment
REMARK  13 active torsions:
REMARK  status: ('A' for Active; 'I' for Inactive)
REMARK    1  A    between atoms: C_6  and  O_21
REMARK    2  A    between atoms: C_11  and  O_27
REMARK    3  A    between atoms: C_14  and  O_29
REMARK    4  A    between atoms: C_15  and  O_30
REMARK    5  A    between atoms: C_17  and  C_23
REMARK    6  A    between atoms: C_17  and  O_28
REMARK    7  A    between atoms: O_21  and  C_22
REMARK    8  A    between atoms: C_23  and  C_25
REMARK    9  A    between atoms: C_25  and  O_26
REMARK   10  A    between atoms: O_30  and  C_32
REMARK   11  A    between atoms: C_34  and  N_39
REMARK   12  A    between atoms: C_35  and  O_38
REMARK   13  A    between atoms: C_36  and  C_37
REMARK                            x       y       z     vdW  Elec       q    Type
REMARK                         _______ _______ _______ _____ _____    ______ ____
ROOT
ATOM      1  C   UNL     1       6.342  50.195  -2.371  0.00  0.00    +0.000 A 
ATOM      2  C   UNL     1       5.229  50.044  -3.097  0.00  0.00    +0.000 A 
ATOM      3  C   UNL     1       4.212  49.318  -2.618  0.00  0.00    +0.000 A 
ATOM      4  C   UNL     1       4.309  48.745  -1.414  0.00  0.00    +0.000 A 
ATOM      5  C   UNL     1       5.422  48.896  -0.689  0.00  0.00    +0.000 A 
ATOM      6  C   UNL     1       6.438  49.622  -1.168  0.00  0.00    +0.000 A 
ATOM      7  C   UNL     1       5.472  48.286   0.515  0.00  0.00    +0.000 C 
ATOM      8  C   UNL     1       4.313  48.343   1.154  0.00  0.00    +0.000 A 
ATOM      9  C   UNL     1       3.212  48.047   0.456  0.00  0.00    +0.000 A 
ATOM     10  C   UNL     1       3.317  47.993  -0.889  0.00  0.00    +0.000 C 
ATOM     11  C   UNL     1       2.057  47.827   1.094  0.00  0.00    +0.000 A 
ATOM     12  C   UNL     1       2.004  47.905   2.427  0.00  0.00    +0.000 A 
ATOM     13  C   UNL     1       3.106  48.202   3.124  0.00  0.00    +0.000 A 
ATOM     14  C   UNL     1       4.260  48.420   2.486  0.00  0.00    +0.000 A 
ATOM     15  C   UNL     1       3.085  48.283   4.618  0.00  0.00    +0.000 C 
ATOM     16  C   UNL     1       1.874  47.529   5.151  0.00  0.00    +0.000 C 
ATOM     17  C   UNL     1       0.739  48.205   4.523  0.00  0.00    +0.000 C 
ATOM     18  C   UNL     1       0.698  47.641   3.109  0.00  0.00    +0.000 C 
ATOM     19  O   UNL     1       6.460  47.751   0.959  0.00  0.00    +0.000 OA
ATOM     20  O   UNL     1       2.579  47.322  -1.572  0.00  0.00    +0.000 OA
ENDROOT
BRANCH   6  21
ATOM     21  O   UNL     1       7.566  49.775  -0.432  0.00  0.00    +0.000 OA
ATOM     22  C   UNL     1       8.705  49.518  -1.208  0.00  0.00    +0.000 C 
ENDBRANCH   6  21
BRANCH  17  23
ATOM     23  C   UNL     1      -0.541  47.895   5.259  0.00  0.00    +0.000 C 
ATOM     24  O   UNL     1      -1.604  48.219   4.785  0.00  0.00    +0.000 OA
BRANCH  23  25
ATOM     25  C   UNL     1      -0.493  47.180   6.587  0.00  0.00    +0.000 C 
BRANCH  25  26
ATOM     26  O   UNL     1      -1.799  46.920   7.026  0.00  0.00    +0.000 OA
ATOM     27  H   UNL     1      -1.783  46.954   7.967  0.00  0.00    +0.000 HD
ENDBRANCH  25  26
ENDBRANCH  23  25
ENDBRANCH  17  23
BRANCH  11  28
ATOM     28  O   UNL     1       0.940  47.527   0.387  0.00  0.00    +0.000 OA
ATOM     29  H   UNL     1       0.175  47.615   0.982  0.00  0.00    +0.000 HD
ENDBRANCH  11  28
BRANCH  17  30
ATOM     30  O   UNL     1       0.875  49.601   4.537  0.00  0.00    +0.000 OA
ATOM     31  H   UNL     1       0.088  49.948   4.921  0.00  0.00    +0.000 HD
ENDBRANCH  17  30
BRANCH  14  32
ATOM     32  O   UNL     1       5.377  48.720   3.193  0.00  0.00    +0.000 OA
ATOM     33  H   UNL     1       5.175  48.607   4.137  0.00  0.00    +0.000 HD
ENDBRANCH  14  32
BRANCH  15  34
ATOM     34  O   UNL     1       3.008  49.628   5.011  0.00  0.00    +0.000 OA
BRANCH  34  36
ATOM     35  O   UNL     1       3.633  49.804   7.213  0.00  0.00    +0.000 OA
ATOM     36  C   UNL     1       4.079  49.857   5.885  0.00  0.00    +0.000 C 
ATOM     37  C   UNL     1       4.653  51.247   5.649  0.00  0.00    +0.000 C 
ATOM     38  C   UNL     1       3.562  52.289   5.860  0.00  0.00    +0.000 C 
ATOM     39  C   UNL     1       2.868  52.036   7.188  0.00  0.00    +0.000 C 
ATOM     40  C   UNL     1       2.462  50.572   7.277  0.00  0.00    +0.000 C 
ATOM     41  C   UNL     1       1.742  50.311   8.594  0.00  0.00    +0.000 C 
BRANCH  38  42
ATOM     42  N   UNL     1       4.148  53.601   5.868  0.00  0.00    +0.000 NA
ATOM     43  H   UNL     1       4.966  53.605   6.478  0.00  0.00    +0.000 HD
ATOM     44  H   UNL     1       4.519  53.815   4.942  0.00  0.00    +0.000 HD
ENDBRANCH  38  42
BRANCH  39  45
ATOM     45  O   UNL     1       3.746  52.342   8.238  0.00  0.00    +0.000 OA
ATOM     46  H   UNL     1       4.245  51.563   8.413  0.00  0.00    +0.000 HD
ENDBRANCH  39  45
ENDBRANCH  34  36
ENDBRANCH  15  34
TORSDOF 11
ENDMDL
MODEL 7
REMARK VINA RESULT:      -7.2     19.293     20.954
REMARK  Name = Fragment
REMARK  13 active torsions:
REMARK  status: ('A' for Active; 'I' for Inactive)
REMARK    1  A    between atoms: C_6  and  O_21
REMARK    2  A    between atoms: C_11  and  O_27
REMARK    3  A    between atoms: C_14  and  O_29
REMARK    4  A    between atoms: C_15  and  O_30
REMARK    5  A    between atoms: C_17  and  C_23
REMARK    6  A    between atoms: C_17  and  O_28
REMARK    7  A    between atoms: O_21  and  C_22
REMARK    8  A    between atoms: C_23  and  C_25
REMARK    9  A    between atoms: C_25  and  O_26
REMARK   10  A    between atoms: O_30  and  C_32
REMARK   11  A    between atoms: C_34  and  N_39
REMARK   12  A    between atoms: C_35  and  O_38
REMARK   13  A    between atoms: C_36  and  C_37
REMARK                            x       y       z     vdW  Elec       q    Type
REMARK                         _______ _______ _______ _____ _____    ______ ____
ROOT
ATOM      1  C   UNL     1     -13.390  53.682   6.931  0.00  0.00    +0.000 A 
ATOM      2  C   UNL     1     -13.696  53.390   5.663  0.00  0.00    +0.000 A 
ATOM      3  C   UNL     1     -14.706  54.022   5.055  0.00  0.00    +0.000 A 
ATOM      4  C   UNL     1     -15.410  54.946   5.717  0.00  0.00    +0.000 A 
ATOM      5  C   UNL     1     -15.104  55.238   6.986  0.00  0.00    +0.000 A 
ATOM      6  C   UNL     1     -14.094  54.606   7.592  0.00  0.00    +0.000 A 
ATOM      7  C   UNL     1     -15.854  56.171   7.612  0.00  0.00    +0.000 C 
ATOM      8  C   UNL     1     -16.172  57.177   6.811  0.00  0.00    +0.000 A 
ATOM      9  C   UNL     1     -16.617  56.873   5.588  0.00  0.00    +0.000 A 
ATOM     10  C   UNL     1     -16.447  55.605   5.156  0.00  0.00    +0.000 C 
ATOM     11  C   UNL     1     -17.199  57.814   4.836  0.00  0.00    +0.000 A 
ATOM     12  C   UNL     1     -17.333  59.058   5.307  0.00  0.00    +0.000 A 
ATOM     13  C   UNL     1     -16.886  59.361   6.531  0.00  0.00    +0.000 A 
ATOM     14  C   UNL     1     -16.306  58.420   7.282  0.00  0.00    +0.000 A 
ATOM     15  C   UNL     1     -17.032  60.740   7.095  0.00  0.00    +0.000 C 
ATOM     16  C   UNL     1     -18.124  61.485   6.339  0.00  0.00    +0.000 C 
ATOM     17  C   UNL     1     -17.655  61.477   4.953  0.00  0.00    +0.000 C 
ATOM     18  C   UNL     1     -17.999  60.083   4.444  0.00  0.00    +0.000 C 
ATOM     19  O   UNL     1     -16.196  56.096   8.768  0.00  0.00    +0.000 OA
ATOM     20  O   UNL     1     -17.166  55.099   4.327  0.00  0.00    +0.000 OA
ENDROOT
BRANCH   6  21
ATOM     21  O   UNL     1     -13.784  54.902   8.877  0.00  0.00    +0.000 OA
ATOM     22  C   UNL     1     -12.444  54.594   9.150  0.00  0.00    +0.000 C 
ENDBRANCH   6  21
BRANCH  17  23
ATOM     23  C   UNL     1     -18.369  62.532   4.143  0.00  0.00    +0.000 C 
ATOM     24  O   UNL     1     -19.511  62.824   4.406  0.00  0.00    +0.000 OA
BRANCH  23  25
ATOM     25  C   UNL     1     -17.655  63.222   3.007  0.00  0.00    +0.000 C 
BRANCH  25  26
ATOM     26  O   UNL     1     -17.327  62.280   2.021  0.00  0.00    +0.000 OA
ATOM     27  H   UNL     1     -17.026  62.763   1.271  0.00  0.00    +0.000 HD
ENDBRANCH  25  26
ENDBRANCH  23  25
ENDBRANCH  17  23
BRANCH  11  28
ATOM     28  O   UNL     1     -17.651  57.507   3.596  0.00  0.00    +0.000 OA
ATOM     29  H   UNL     1     -18.453  56.966   3.694  0.00  0.00    +0.000 HD
ENDBRANCH  11  28
BRANCH  17  30
ATOM     30  O   UNL     1     -16.286  61.760   4.852  0.00  0.00    +0.000 OA
ATOM     31  H   UNL     1     -16.050  62.250   5.621  0.00  0.00    +0.000 HD
ENDBRANCH  17  30
BRANCH  14  32
ATOM     32  O   UNL     1     -15.854  58.728   8.522  0.00  0.00    +0.000 OA
ATOM     33  H   UNL     1     -16.591  59.114   9.024  0.00  0.00    +0.000 HD
ENDBRANCH  14  32
BRANCH  15  34
ATOM     34  O   UNL     1     -15.818  61.430   6.960  0.00  0.00    +0.000 OA
BRANCH  34  36
ATOM     35  O   UNL     1     -15.700  63.514   7.916  0.00  0.00    +0.000 OA
ATOM     36  C   UNL     1     -15.619  62.135   8.155  0.00  0.00    +0.000 C 
ATOM     37  C   UNL     1     -14.227  61.846   8.702  0.00  0.00    +0.000 C 
ATOM     38  C   UNL     1     -13.182  62.244   7.668  0.00  0.00    +0.000 C 
ATOM     39  C   UNL     1     -13.462  63.656   7.182  0.00  0.00    +0.000 C 
ATOM     40  C   UNL     1     -14.925  63.774   6.777  0.00  0.00    +0.000 C 
ATOM     41  C   UNL     1     -15.211  65.179   6.264  0.00  0.00    +0.000 C 
BRANCH  38  42
ATOM     42  N   UNL     1     -11.875  62.193   8.263  0.00  0.00    +0.000 NA
ATOM     43  H   UNL     1     -11.288  61.543   7.740  0.00  0.00    +0.000 HD
ATOM     44  H   UNL     1     -11.415  63.097   8.155  0.00  0.00    +0.000 HD
ENDBRANCH  38  42
BRANCH  39  45
ATOM     45  O   UNL     1     -13.188  64.567   8.213  0.00  0.00    +0.000 OA
ATOM     46  H   UNL     1     -14.019  64.878   8.531  0.00  0.00    +0.000 HD
ENDBRANCH  39  45
ENDBRANCH  34  36
ENDBRANCH  15  34
TORSDOF 11
ENDMDL
MODEL 8
REMARK VINA RESULT:      -7.1     26.535     31.154
REMARK  Name = Fragment
REMARK  13 active torsions:
REMARK  status: ('A' for Active; 'I' for Inactive)
REMARK    1  A    between atoms: C_6  and  O_21
REMARK    2  A    between atoms: C_11  and  O_27
REMARK    3  A    between atoms: C_14  and  O_29
REMARK    4  A    between atoms: C_15  and  O_30
REMARK    5  A    between atoms: C_17  and  C_23
REMARK    6  A    between atoms: C_17  and  O_28
REMARK    7  A    between atoms: O_21  and  C_22
REMARK    8  A    between atoms: C_23  and  C_25
REMARK    9  A    between atoms: C_25  and  O_26
REMARK   10  A    between atoms: O_30  and  C_32
REMARK   11  A    between atoms: C_34  and  N_39
REMARK   12  A    between atoms: C_35  and  O_38
REMARK   13  A    between atoms: C_36  and  C_37
REMARK                            x       y       z     vdW  Elec       q    Type
REMARK                         _______ _______ _______ _____ _____    ______ ____
ROOT
ATOM      1  C   UNL     1       7.350  47.213  31.039  0.00  0.00    +0.000 A 
ATOM      2  C   UNL     1       7.162  45.904  30.847  0.00  0.00    +0.000 A 
ATOM      3  C   UNL     1       7.648  45.022  31.727  0.00  0.00    +0.000 A 
ATOM      4  C   UNL     1       8.323  45.450  32.799  0.00  0.00    +0.000 A 
ATOM      5  C   UNL     1       8.512  46.760  32.991  0.00  0.00    +0.000 A 
ATOM      6  C   UNL     1       8.025  47.641  32.111  0.00  0.00    +0.000 A 
ATOM      7  C   UNL     1       9.210  47.138  34.083  0.00  0.00    +0.000 C 
ATOM      8  C   UNL     1       8.920  46.400  35.143  0.00  0.00    +0.000 A 
ATOM      9  C   UNL     1       8.876  45.074  34.977  0.00  0.00    +0.000 A 
ATOM     10  C   UNL     1       8.846  44.602  33.711  0.00  0.00    +0.000 C 
ATOM     11  C   UNL     1       8.854  44.267  36.043  0.00  0.00    +0.000 A 
ATOM     12  C   UNL     1       8.873  44.786  37.275  0.00  0.00    +0.000 A 
ATOM     13  C   UNL     1       8.916  46.113  37.441  0.00  0.00    +0.000 A 
ATOM     14  C   UNL     1       8.940  46.919  36.375  0.00  0.00    +0.000 A 
ATOM     15  C   UNL     1       8.953  46.727  38.805  0.00  0.00    +0.000 C 
ATOM     16  C   UNL     1       9.423  45.690  39.816  0.00  0.00    +0.000 C 
ATOM     17  C   UNL     1       8.439  44.615  39.696  0.00  0.00    +0.000 C 
ATOM     18  C   UNL     1       8.859  43.854  38.445  0.00  0.00    +0.000 C 
ATOM     19  O   UNL     1      10.008  48.045  34.092  0.00  0.00    +0.000 OA
ATOM     20  O   UNL     1       9.255  43.503  33.418  0.00  0.00    +0.000 OA
ENDROOT
BRANCH   6  21
ATOM     21  O   UNL     1       8.215  48.968  32.306  0.00  0.00    +0.000 OA
ATOM     22  C   UNL     1       7.751  49.705  31.207  0.00  0.00    +0.000 C 
ENDBRANCH   6  21
BRANCH  17  23
ATOM     23  C   UNL     1       8.481  43.716  40.907  0.00  0.00    +0.000 C 
ATOM     24  O   UNL     1       9.111  44.048  41.884  0.00  0.00    +0.000 OA
BRANCH  23  25
ATOM     25  C   UNL     1       7.737  42.404  40.899  0.00  0.00    +0.000 C 
BRANCH  25  26
ATOM     26  O   UNL     1       6.377  42.639  40.646  0.00  0.00    +0.000 OA
ATOM     27  H   UNL     1       6.081  43.255  41.294  0.00  0.00    +0.000 HD
ENDBRANCH  25  26
ENDBRANCH  23  25
ENDBRANCH  17  23
BRANCH  11  28
ATOM     28  O   UNL     1       8.809  42.923  35.875  0.00  0.00    +0.000 OA
ATOM     29  H   UNL     1       8.751  42.512  36.754  0.00  0.00    +0.000 HD
ENDBRANCH  11  28
BRANCH  17  30
ATOM     30  O   UNL     1       7.126  45.101  39.610  0.00  0.00    +0.000 OA
ATOM     31  H   UNL     1       7.153  45.862  39.055  0.00  0.00    +0.000 HD
ENDBRANCH  17  30
BRANCH  14  32
ATOM     32  O   UNL     1       8.984  48.263  36.543  0.00  0.00    +0.000 OA
ATOM     33  H   UNL     1       9.806  48.589  36.138  0.00  0.00    +0.000 HD
ENDBRANCH  14  32
BRANCH  15  34
ATOM     34  O   UNL     1       7.668  47.168  39.153  0.00  0.00    +0.000 OA
BRANCH  34  36
ATOM     35  O   UNL     1       7.147  48.337  41.059  0.00  0.00    +0.000 OA
ATOM     36  C   UNL     1       7.827  48.383  39.834  0.00  0.00    +0.000 C 
ATOM     37  C   UNL     1       7.224  49.518  39.017  0.00  0.00    +0.000 C 
ATOM     38  C   UNL     1       5.748  49.236  38.769  0.00  0.00    +0.000 C 
ATOM     39  C   UNL     1       5.070  48.885  40.082  0.00  0.00    +0.000 C 
ATOM     40  C   UNL     1       5.875  47.809  40.797  0.00  0.00    +0.000 C 
ATOM     41  C   UNL     1       5.191  47.429  42.104  0.00  0.00    +0.000 C 
BRANCH  38  42
ATOM     42  N   UNL     1       5.126  50.404  38.206  0.00  0.00    +0.000 NA
ATOM     43  H   UNL     1       4.589  50.139  37.381  0.00  0.00    +0.000 HD
ATOM     44  H   UNL     1       4.430  50.767  38.858  0.00  0.00    +0.000 HD
ENDBRANCH  38  42
BRANCH  39  45
ATOM     45  O   UNL     1       4.999  50.029  40.891  0.00  0.00    +0.000 OA
ATOM     46  H   UNL     1       4.277  50.543  40.573  0.00  0.00    +0.000 HD
ENDBRANCH  39  45
ENDBRANCH  34  36
ENDBRANCH  15  34
TORSDOF 11
ENDMDL
MODEL 9
REMARK VINA RESULT:      -7.0     34.241     38.019
REMARK  Name = Fragment
REMARK  13 active torsions:
REMARK  status: ('A' for Active; 'I' for Inactive)
REMARK    1  A    between atoms: C_6  and  O_21
REMARK    2  A    between atoms: C_11  and  O_27
REMARK    3  A    between atoms: C_14  and  O_29
REMARK    4  A    between atoms: C_15  and  O_30
REMARK    5  A    between atoms: C_17  and  C_23
REMARK    6  A    between atoms: C_17  and  O_28
REMARK    7  A    between atoms: O_21  and  C_22
REMARK    8  A    between atoms: C_23  and  C_25
REMARK    9  A    between atoms: C_25  and  O_26
REMARK   10  A    between atoms: O_30  and  C_32
REMARK   11  A    between atoms: C_34  and  N_39
REMARK   12  A    between atoms: C_35  and  O_38
REMARK   13  A    between atoms: C_36  and  C_37
REMARK                            x       y       z     vdW  Elec       q    Type
REMARK                         _______ _______ _______ _____ _____    ______ ____
ROOT
ATOM      1  C   UNL     1     -19.184  61.682 -14.620  0.00  0.00    +0.000 A 
ATOM      2  C   UNL     1     -18.696  62.708 -13.915  0.00  0.00    +0.000 A 
ATOM      3  C   UNL     1     -18.046  63.698 -14.537  0.00  0.00    +0.000 A 
ATOM      4  C   UNL     1     -17.884  63.661 -15.864  0.00  0.00    +0.000 A 
ATOM      5  C   UNL     1     -18.372  62.635 -16.569  0.00  0.00    +0.000 A 
ATOM      6  C   UNL     1     -19.022  61.646 -15.947  0.00  0.00    +0.000 A 
ATOM      7  C   UNL     1     -18.170  62.641 -17.904  0.00  0.00    +0.000 C 
ATOM      8  C   UNL     1     -18.292  63.853 -18.423  0.00  0.00    +0.000 A 
ATOM      9  C   UNL     1     -17.678  64.858 -17.791  0.00  0.00    +0.000 A 
ATOM     10  C   UNL     1     -17.225  64.628 -16.539  0.00  0.00    +0.000 C 
ATOM     11  C   UNL     1     -17.539  66.042 -18.396  0.00  0.00    +0.000 A 
ATOM     12  C   UNL     1     -18.016  66.222 -19.632  0.00  0.00    +0.000 A 
ATOM     13  C   UNL     1     -18.631  65.216 -20.263  0.00  0.00    +0.000 A 
ATOM     14  C   UNL     1     -18.769  64.032 -19.659  0.00  0.00    +0.000 A 
ATOM     15  C   UNL     1     -19.165  65.378 -21.652  0.00  0.00    +0.000 C 
ATOM     16  C   UNL     1     -18.483  66.563 -22.324  0.00  0.00    +0.000 C 
ATOM     17  C   UNL     1     -18.805  67.690 -21.449  0.00  0.00    +0.000 C 
ATOM     18  C   UNL     1     -17.833  67.556 -20.284  0.00  0.00    +0.000 C 
ATOM     19  O   UNL     1     -17.908  61.655 -18.551  0.00  0.00    +0.000 OA
ATOM     20  O   UNL     1     -16.301  65.241 -16.060  0.00  0.00    +0.000 OA
ENDROOT
BRANCH   6  21
ATOM     21  O   UNL     1     -19.516  60.606 -16.661  0.00  0.00    +0.000 OA
ATOM     22  C   UNL     1     -19.200  59.386 -16.048  0.00  0.00    +0.000 C 
ENDBRANCH   6  21
BRANCH  17  23
ATOM     23  C   UNL     1     -18.597  69.000 -22.170  0.00  0.00    +0.000 C 
ATOM     24  O   UNL     1     -18.008  69.903 -21.623  0.00  0.00    +0.000 OA
BRANCH  23  25
ATOM     25  C   UNL     1     -19.123  69.182 -23.571  0.00  0.00    +0.000 C 
BRANCH  25  26
ATOM     26  O   UNL     1     -20.516  69.019 -23.573  0.00  0.00    +0.000 OA
ATOM     27  H   UNL     1     -20.733  68.522 -24.343  0.00  0.00    +0.000 HD
ENDBRANCH  25  26
ENDBRANCH  23  25
ENDBRANCH  17  23
BRANCH  11  28
ATOM     28  O   UNL     1     -16.916  67.062 -17.756  0.00  0.00    +0.000 OA
ATOM     29  H   UNL     1     -16.969  66.893 -16.800  0.00  0.00    +0.000 HD
ENDBRANCH  11  28
BRANCH  17  30
ATOM     30  O   UNL     1     -20.143  67.677 -21.032  0.00  0.00    +0.000 OA
ATOM     31  H   UNL     1     -20.410  68.576 -20.940  0.00  0.00    +0.000 HD
ENDBRANCH  17  30
BRANCH  14  32
ATOM     32  O   UNL     1     -19.392  63.013 -20.299  0.00  0.00    +0.000 OA
ATOM     33  H   UNL     1     -19.954  63.395 -20.995  0.00  0.00    +0.000 HD
ENDBRANCH  14  32
BRANCH  15  34
ATOM     34  O   UNL     1     -20.548  65.606 -21.597  0.00  0.00    +0.000 OA
BRANCH  34  36
ATOM     35  O   UNL     1     -22.072  66.390 -23.125  0.00  0.00    +0.000 OA
ATOM     36  C   UNL     1     -21.032  65.475 -22.906  0.00  0.00    +0.000 C 
ATOM     37  C   UNL     1     -21.601  64.077 -23.111  0.00  0.00    +0.000 C 
ATOM     38  C   UNL     1     -22.716  63.830 -22.104  0.00  0.00    +0.000 C 
ATOM     39  C   UNL     1     -23.693  64.992 -22.133  0.00  0.00    +0.000 C 
ATOM     40  C   UNL     1     -22.927  66.303 -22.018  0.00  0.00    +0.000 C 
ATOM     41  C   UNL     1     -23.900  67.476 -22.021  0.00  0.00    +0.000 C 
BRANCH  38  42
ATOM     42  N   UNL     1     -23.406  62.615 -22.442  0.00  0.00    +0.000 NA
ATOM     43  H   UNL     1     -23.678  62.129 -21.588  0.00  0.00    +0.000 HD
ATOM     44  H   UNL     1     -24.290  62.841 -22.899  0.00  0.00    +0.000 HD
ENDBRANCH  38  42
BRANCH  39  45
ATOM     45  O   UNL     1     -24.406  64.972 -23.341  0.00  0.00    +0.000 OA
ATOM     46  H   UNL     1     -25.291  65.225 -23.140  0.00  0.00    +0.000 HD
ENDBRANCH  39  45
ENDBRANCH  34  36
ENDBRANCH  15  34
TORSDOF 11
ENDMDL
MODEL 10
REMARK VINA RESULT:      -7.0      4.211      7.077
REMARK  Name = Fragment
REMARK  13 active torsions:
REMARK  status: ('A' for Active; 'I' for Inactive)
REMARK    1  A    between atoms: C_6  and  O_21
REMARK    2  A    between atoms: C_11  and  O_27
REMARK    3  A    between atoms: C_14  and  O_29
REMARK    4  A    between atoms: C_15  and  O_30
REMARK    5  A    between atoms: C_17  and  C_23
REMARK    6  A    between atoms: C_17  and  O_28
REMARK    7  A    between atoms: O_21  and  C_22
REMARK    8  A    between atoms: C_23  and  C_25
REMARK    9  A    between atoms: C_25  and  O_26
REMARK   10  A    between atoms: O_30  and  C_32
REMARK   11  A    between atoms: C_34  and  N_39
REMARK   12  A    between atoms: C_35  and  O_38
REMARK   13  A    between atoms: C_36  and  C_37
REMARK                            x       y       z     vdW  Elec       q    Type
REMARK                         _______ _______ _______ _____ _____    ______ ____
ROOT
ATOM      1  C   UNL     1       4.920  43.305  12.177  0.00  0.00    +0.000 A 
ATOM      2  C   UNL     1       3.629  42.990  12.316  0.00  0.00    +0.000 A 
ATOM      3  C   UNL     1       2.736  43.941  12.614  0.00  0.00    +0.000 A 
ATOM      4  C   UNL     1       3.137  45.207  12.773  0.00  0.00    +0.000 A 
ATOM      5  C   UNL     1       4.429  45.522  12.634  0.00  0.00    +0.000 A 
ATOM      6  C   UNL     1       5.320  44.571  12.336  0.00  0.00    +0.000 A 
ATOM      7  C   UNL     1       4.782  46.813  12.817  0.00  0.00    +0.000 C 
ATOM      8  C   UNL     1       3.890  47.651  12.312  0.00  0.00    +0.000 A 
ATOM      9  C   UNL     1       2.601  47.412  12.577  0.00  0.00    +0.000 A 
ATOM     10  C   UNL     1       2.280  46.203  13.086  0.00  0.00    +0.000 C 
ATOM     11  C   UNL     1       1.683  48.352  12.328  0.00  0.00    +0.000 A 
ATOM     12  C   UNL     1       2.053  49.529  11.813  0.00  0.00    +0.000 A 
ATOM     13  C   UNL     1       3.341  49.767  11.547  0.00  0.00    +0.000 A 
ATOM     14  C   UNL     1       4.259  48.828  11.797  0.00  0.00    +0.000 A 
ATOM     15  C   UNL     1       3.792  51.078  10.984  0.00  0.00    +0.000 C 
ATOM     16  C   UNL     1       2.730  52.137  11.249  0.00  0.00    +0.000 C 
ATOM     17  C   UNL     1       1.538  51.606  10.589  0.00  0.00    +0.000 C 
ATOM     18  C   UNL     1       1.000  50.562  11.558  0.00  0.00    +0.000 C 
ATOM     19  O   UNL     1       5.794  47.162  13.376  0.00  0.00    +0.000 OA
ATOM     20  O   UNL     1       1.299  46.025  13.768  0.00  0.00    +0.000 OA
ENDROOT
BRANCH   6  21
ATOM     21  O   UNL     1       6.630  44.890  12.196  0.00  0.00    +0.000 OA
ATOM     22  C   UNL     1       7.375  43.772  11.795  0.00  0.00    +0.000 C 
ENDBRANCH   6  21
BRANCH  17  23
ATOM     23  C   UNL     1       0.521  52.700  10.365  0.00  0.00    +0.000 C 
ATOM     24  O   UNL     1      -0.591  52.593  10.825  0.00  0.00    +0.000 OA
BRANCH  23  25
ATOM     25  C   UNL     1       0.895  53.924   9.567  0.00  0.00    +0.000 C 
BRANCH  25  26
ATOM     26  O   UNL     1       0.959  53.594   8.206  0.00  0.00    +0.000 OA
ATOM     27  H   UNL     1       1.579  52.890   8.124  0.00  0.00    +0.000 HD
ENDBRANCH  25  26
ENDBRANCH  23  25
ENDBRANCH  17  23
BRANCH  11  28
ATOM     28  O   UNL     1       0.377  48.110  12.597  0.00  0.00    +0.000 OA
ATOM     29  H   UNL     1       0.165  47.215  12.282  0.00  0.00    +0.000 HD
ENDBRANCH  11  28
BRANCH  17  30
ATOM     30  O   UNL     1       1.822  51.067   9.326  0.00  0.00    +0.000 OA
ATOM     31  H   UNL     1       1.102  50.503   9.101  0.00  0.00    +0.000 HD
ENDBRANCH  17  30
BRANCH  14  32
ATOM     32  O   UNL     1       5.566  49.069  11.529  0.00  0.00    +0.000 OA
ATOM     33  H   UNL     1       5.883  49.738  12.159  0.00  0.00    +0.000 HD
ENDBRANCH  14  32
BRANCH  15  34
ATOM     34  O   UNL     1       3.987  50.949   9.601  0.00  0.00    +0.000 OA
BRANCH  34  36
ATOM     35  O   UNL     1       4.857  52.526   8.176  0.00  0.00    +0.000 OA
ATOM     36  C   UNL     1       5.124  51.702   9.279  0.00  0.00    +0.000 C 
ATOM     37  C   UNL     1       6.268  50.774   8.893  0.00  0.00    +0.000 C 
ATOM     38  C   UNL     1       5.846  49.915   7.708  0.00  0.00    +0.000 C 
ATOM     39  C   UNL     1       5.268  50.802   6.618  0.00  0.00    +0.000 C 
ATOM     40  C   UNL     1       4.218  51.725   7.220  0.00  0.00    +0.000 C 
ATOM     41  C   UNL     1       3.612  52.603   6.131  0.00  0.00    +0.000 C 
BRANCH  38  42
ATOM     42  N   UNL     1       6.990  49.211   7.195  0.00  0.00    +0.000 NA
ATOM     43  H   UNL     1       6.717  48.266   6.927  0.00  0.00    +0.000 HD
ATOM     44  H   UNL     1       7.295  49.646   6.324  0.00  0.00    +0.000 HD
ENDBRANCH  38  42
BRANCH  39  45
ATOM     45  O   UNL     1       6.294  51.570   6.049  0.00  0.00    +0.000 OA
ATOM     46  H   UNL     1       6.060  51.715   5.148  0.00  0.00    +0.000 HD
ENDBRANCH  39  45
ENDBRANCH  34  36
ENDBRANCH  15  34
TORSDOF 11
ENDMDL
