# Supplementary material for: Evaluation of anticancer potential of tetracene-5,12-dione (A01) and pyrimidine-2,4-dione (A02) via caspase 3 and lactate dehydrogenase cytotoxicity investigations
Source: PLoS One. 2023 Dec 21;18(12):e0292455. doi: 10.1371/journal.pone.0292455 (PMC10734984; doi:10.1371/journal.pone.0292455)
Supplement: S1 Data — (ZIP) [file pone.0292455.s002.zip › 8f_out_p53.pdbqt]

MODEL 1
REMARK VINA RESULT:      -7.8      0.000      0.000
REMARK  Name = Fragment
REMARK  13 active torsions:
REMARK  status: ('A' for Active; 'I' for Inactive)
REMARK    1  A    between atoms: C_6  and  O_21
REMARK    2  A    between atoms: C_11  and  O_27
REMARK    3  A    between atoms: C_14  and  O_29
REMARK    4  A    between atoms: C_15  and  O_30
REMARK    5  A    between atoms: C_17  and  C_23
REMARK    6  A    between atoms: C_17  and  O_28
REMARK    7  A    between atoms: O_21  and  C_22
REMARK    8  A    between atoms: C_23  and  C_25
REMARK    9  A    between atoms: C_25  and  O_26
REMARK   10  A    between atoms: O_30  and  C_32
REMARK   11  A    between atoms: C_34  and  N_39
REMARK   12  A    between atoms: C_35  and  O_38
REMARK   13  A    between atoms: C_36  and  C_37
REMARK                            x       y       z     vdW  Elec       q    Type
REMARK                         _______ _______ _______ _____ _____    ______ ____
ROOT
ATOM      1  C   UNL     1      30.578  39.345 -10.096  0.00  0.00    +0.000 A 
ATOM      2  C   UNL     1      29.309  39.753 -10.189  0.00  0.00    +0.000 A 
ATOM      3  C   UNL     1      28.381  38.942 -10.710  0.00  0.00    +0.000 A 
ATOM      4  C   UNL     1      28.724  37.722 -11.137  0.00  0.00    +0.000 A 
ATOM      5  C   UNL     1      29.994  37.314 -11.044  0.00  0.00    +0.000 A 
ATOM      6  C   UNL     1      30.920  38.125 -10.523  0.00  0.00    +0.000 A 
ATOM      7  C   UNL     1      30.289  36.077 -11.501  0.00  0.00    +0.000 C 
ATOM      8  C   UNL     1      29.340  35.199 -11.213  0.00  0.00    +0.000 A 
ATOM      9  C   UNL     1      28.075  35.561 -11.446  0.00  0.00    +0.000 A 
ATOM     10  C   UNL     1      27.830  36.869 -11.681  0.00  0.00    +0.000 C 
ATOM     11  C   UNL     1      27.104  34.642 -11.432  0.00  0.00    +0.000 A 
ATOM     12  C   UNL     1      27.398  33.362 -11.182  0.00  0.00    +0.000 A 
ATOM     13  C   UNL     1      28.664  33.001 -10.948  0.00  0.00    +0.000 A 
ATOM     14  C   UNL     1      29.635  33.919 -10.964  0.00  0.00    +0.000 A 
ATOM     15  C   UNL     1      29.031  31.575 -10.680  0.00  0.00    +0.000 C 
ATOM     16  C   UNL     1      27.928  30.660 -11.196  0.00  0.00    +0.000 C 
ATOM     17  C   UNL     1      26.742  31.097 -10.460  0.00  0.00    +0.000 C 
ATOM     18  C   UNL     1      26.288  32.358 -11.185  0.00  0.00    +0.000 C 
ATOM     19  O   UNL     1      31.300  35.805 -12.102  0.00  0.00    +0.000 OA
ATOM     20  O   UNL     1      26.882  37.246 -12.328  0.00  0.00    +0.000 OA
ENDROOT
BRANCH   6  21
ATOM     21  O   UNL     1      32.207  37.711 -10.429  0.00  0.00    +0.000 OA
ATOM     22  C   UNL     1      33.084  38.805 -10.440  0.00  0.00    +0.000 C 
ENDBRANCH   6  21
BRANCH  17  23
ATOM     23  C   UNL     1      25.666  30.039 -10.506  0.00  0.00    +0.000 C 
ATOM     24  O   UNL     1      25.009  29.891 -11.508  0.00  0.00    +0.000 OA
BRANCH  23  25
ATOM     25  C   UNL     1      25.413  29.168  -9.301  0.00  0.00    +0.000 C 
BRANCH  25  26
ATOM     26  O   UNL     1      26.620  28.591  -8.879  0.00  0.00    +0.000 OA
ATOM     27  H   UNL     1      26.908  28.023  -9.573  0.00  0.00    +0.000 HD
ENDBRANCH  25  26
ENDBRANCH  23  25
ENDBRANCH  17  23
BRANCH  11  28
ATOM     28  O   UNL     1      25.821  35.008 -11.668  0.00  0.00    +0.000 OA
ATOM     29  H   UNL     1      25.753  35.969 -11.535  0.00  0.00    +0.000 HD
ENDBRANCH  11  28
BRANCH  17  30
ATOM     30  O   UNL     1      27.011  31.329  -9.104  0.00  0.00    +0.000 OA
ATOM     31  H   UNL     1      27.465  30.569  -8.781  0.00  0.00    +0.000 HD
ENDBRANCH  17  30
BRANCH  14  32
ATOM     32  O   UNL     1      30.918  33.553 -10.728  0.00  0.00    +0.000 OA
ATOM     33  H   UNL     1      30.910  32.657 -10.350  0.00  0.00    +0.000 HD
ENDBRANCH  14  32
BRANCH  15  34
ATOM     34  O   UNL     1      29.186  31.385  -9.299  0.00  0.00    +0.000 OA
BRANCH  34  36
ATOM     35  O   UNL     1      29.482  29.506  -8.012  0.00  0.00    +0.000 OA
ATOM     36  C   UNL     1      29.940  30.215  -9.132  0.00  0.00    +0.000 C 
ATOM     37  C   UNL     1      31.400  30.570  -8.885  0.00  0.00    +0.000 C 
ATOM     38  C   UNL     1      31.505  31.452  -7.647  0.00  0.00    +0.000 C 
ATOM     39  C   UNL     1      30.738  30.813  -6.502  0.00  0.00    +0.000 C 
ATOM     40  C   UNL     1      29.341  30.437  -6.974  0.00  0.00    +0.000 C 
ATOM     41  C   UNL     1      28.553  29.818  -5.826  0.00  0.00    +0.000 C 
BRANCH  38  42
ATOM     42  N   UNL     1      32.887  31.595  -7.277  0.00  0.00    +0.000 NA
ATOM     43  H   UNL     1      33.194  30.760  -6.779  0.00  0.00    +0.000 HD
ATOM     44  H   UNL     1      33.464  31.617  -8.118  0.00  0.00    +0.000 HD
ENDBRANCH  38  42
BRANCH  39  45
ATOM     45  O   UNL     1      31.413  29.660  -6.075  0.00  0.00    +0.000 OA
ATOM     46  H   UNL     1      30.796  29.151  -5.576  0.00  0.00    +0.000 HD
ENDBRANCH  39  45
ENDBRANCH  34  36
ENDBRANCH  15  34
TORSDOF 11
ENDMDL
