# Supplementary material for: Evaluation of anticancer potential of tetracene-5,12-dione (A01) and pyrimidine-2,4-dione (A02) via caspase 3 and lactate dehydrogenase cytotoxicity investigations
Source: PLoS One. 2023 Dec 21;18(12):e0292455. doi: 10.1371/journal.pone.0292455 (PMC10734984; doi:10.1371/journal.pone.0292455)
Supplement: S1 Data — (ZIP) [file pone.0292455.s002.zip › 8g_out_caspase.pdbqt]

MODEL 1
REMARK VINA RESULT:      -5.3      0.000      0.000
REMARK  Name = Fragment
REMARK  0 active torsions:
REMARK  status: ('A' for Active; 'I' for Inactive)
REMARK                            x       y       z     vdW  Elec       q    Type
REMARK                         _______ _______ _______ _____ _____    ______ ____
ROOT
ATOM      1  C   UNL     1     -47.604  22.063 -10.587  0.00  0.00    +0.000 A 
ATOM      2  N   UNL     1     -48.565  21.629  -9.583  0.00  0.00    +0.000 N 
ATOM      3  C   UNL     1     -48.291  22.283  -8.301  0.00  0.00    +0.000 A 
ATOM      4  C   UNL     1     -46.833  22.427  -7.963  0.00  0.00    +0.000 A 
ATOM      5  C   UNL     1     -45.885  22.298  -8.899  0.00  0.00    +0.000 A 
ATOM      6  N   UNL     1     -46.210  22.022 -10.200  0.00  0.00    +0.000 N 
ATOM      7  O   UNL     1     -47.951  22.435 -11.683  0.00  0.00    +0.000 OA
ATOM      8  O   UNL     1     -49.170  22.678  -7.572  0.00  0.00    +0.000 OA
ATOM      9  F   UNL     1     -46.480  22.684  -6.717  0.00  0.00    +0.000 F 
ATOM     10  H   UNL     1     -49.315  20.970  -9.747  0.00  0.00    +0.000 HD
ATOM     11  H   UNL     1     -45.492  21.794 -10.875  0.00  0.00    +0.000 HD
ENDROOT
TORSDOF 0
ENDMDL
MODEL 2
REMARK VINA RESULT:      -5.3     12.542     13.545
REMARK  Name = Fragment
REMARK  0 active torsions:
REMARK  status: ('A' for Active; 'I' for Inactive)
REMARK                            x       y       z     vdW  Elec       q    Type
REMARK                         _______ _______ _______ _____ _____    ______ ____
ROOT
ATOM      1  C   UNL     1     -54.805  25.142 -18.205  0.00  0.00    +0.000 A 
ATOM      2  N   UNL     1     -54.162  26.383 -18.613  0.00  0.00    +0.000 N 
ATOM      3  C   UNL     1     -55.113  27.495 -18.542  0.00  0.00    +0.000 A 
ATOM      4  C   UNL     1     -56.509  27.163 -18.995  0.00  0.00    +0.000 A 
ATOM      5  C   UNL     1     -56.922  25.895 -19.105  0.00  0.00    +0.000 A 
ATOM      6  N   UNL     1     -56.084  24.852 -18.816  0.00  0.00    +0.000 N 
ATOM      7  O   UNL     1     -54.298  24.395 -17.401  0.00  0.00    +0.000 OA
ATOM      8  O   UNL     1     -54.800  28.594 -18.151  0.00  0.00    +0.000 OA
ATOM      9  F   UNL     1     -57.343  28.143 -19.290  0.00  0.00    +0.000 F 
ATOM     10  H   UNL     1     -53.196  26.465 -18.903  0.00  0.00    +0.000 HD
ATOM     11  H   UNL     1     -56.353  23.899 -19.026  0.00  0.00    +0.000 HD
ENDROOT
TORSDOF 0
ENDMDL
MODEL 3
REMARK VINA RESULT:      -4.9     19.442     20.228
REMARK  Name = Fragment
REMARK  0 active torsions:
REMARK  status: ('A' for Active; 'I' for Inactive)
REMARK                            x       y       z     vdW  Elec       q    Type
REMARK                         _______ _______ _______ _____ _____    ______ ____
ROOT
ATOM      1  C   UNL     1     -58.377  15.698 -23.349  0.00  0.00    +0.000 A 
ATOM      2  N   UNL     1     -58.826  14.326 -23.534  0.00  0.00    +0.000 N 
ATOM      3  C   UNL     1     -57.853  13.576 -24.333  0.00  0.00    +0.000 A 
ATOM      4  C   UNL     1     -57.239  14.348 -25.469  0.00  0.00    +0.000 A 
ATOM      5  C   UNL     1     -57.305  15.683 -25.519  0.00  0.00    +0.000 A 
ATOM      6  N   UNL     1     -57.942  16.396 -24.539  0.00  0.00    +0.000 N 
ATOM      7  O   UNL     1     -58.368  16.226 -22.261  0.00  0.00    +0.000 OA
ATOM      8  O   UNL     1     -57.566  12.426 -24.097  0.00  0.00    +0.000 OA
ATOM      9  F   UNL     1     -56.624  13.694 -26.436  0.00  0.00    +0.000 F 
ATOM     10  H   UNL     1     -59.686  13.944 -23.162  0.00  0.00    +0.000 HD
ATOM     11  H   UNL     1     -58.106  17.389 -24.646  0.00  0.00    +0.000 HD
ENDROOT
TORSDOF 0
ENDMDL
MODEL 4
REMARK VINA RESULT:      -4.8     13.406     14.045
REMARK  Name = Fragment
REMARK  0 active torsions:
REMARK  status: ('A' for Active; 'I' for Inactive)
REMARK                            x       y       z     vdW  Elec       q    Type
REMARK                         _______ _______ _______ _____ _____    ______ ____
ROOT
ATOM      1  C   UNL     1     -39.551  14.106 -19.119  0.00  0.00    +0.000 A 
ATOM      2  N   UNL     1     -39.341  13.056 -18.132  0.00  0.00    +0.000 N 
ATOM      3  C   UNL     1     -40.069  13.364 -16.899  0.00  0.00    +0.000 A 
ATOM      4  C   UNL     1     -40.050  14.814 -16.499  0.00  0.00    +0.000 A 
ATOM      5  C   UNL     1     -39.712  15.772 -17.370  0.00  0.00    +0.000 A 
ATOM      6  N   UNL     1     -39.364  15.465 -18.658  0.00  0.00    +0.000 N 
ATOM      7  O   UNL     1     -39.864  13.856 -20.259  0.00  0.00    +0.000 OA
ATOM      8  O   UNL     1     -40.640  12.519 -16.252  0.00  0.00    +0.000 OA
ATOM      9  F   UNL     1     -40.372  15.149 -15.263  0.00  0.00    +0.000 F 
ATOM     10  H   UNL     1     -38.774  12.231 -18.278  0.00  0.00    +0.000 HD
ATOM     11  H   UNL     1     -38.983  16.172 -19.273  0.00  0.00    +0.000 HD
ENDROOT
TORSDOF 0
ENDMDL
MODEL 5
REMARK VINA RESULT:      -4.7     20.372     20.525
REMARK  Name = Fragment
REMARK  0 active torsions:
REMARK  status: ('A' for Active; 'I' for Inactive)
REMARK                            x       y       z     vdW  Elec       q    Type
REMARK                         _______ _______ _______ _____ _____    ______ ____
ROOT
ATOM      1  C   UNL     1     -58.893  15.748 -24.539  0.00  0.00    +0.000 A 
ATOM      2  N   UNL     1     -57.605  16.241 -25.007  0.00  0.00    +0.000 N 
ATOM      3  C   UNL     1     -56.833  15.152 -25.610  0.00  0.00    +0.000 A 
ATOM      4  C   UNL     1     -56.942  13.831 -24.900  0.00  0.00    +0.000 A 
ATOM      5  C   UNL     1     -57.925  13.590 -24.025  0.00  0.00    +0.000 A 
ATOM      6  N   UNL     1     -58.865  14.543 -23.739  0.00  0.00    +0.000 N 
ATOM      7  O   UNL     1     -59.927  16.314 -24.805  0.00  0.00    +0.000 OA
ATOM      8  O   UNL     1     -56.159  15.304 -26.602  0.00  0.00    +0.000 OA
ATOM      9  F   UNL     1     -56.048  12.890 -25.144  0.00  0.00    +0.000 F 
ATOM     10  H   UNL     1     -57.290  17.199 -24.928  0.00  0.00    +0.000 HD
ATOM     11  H   UNL     1     -59.525  14.408 -22.984  0.00  0.00    +0.000 HD
ENDROOT
TORSDOF 0
ENDMDL
MODEL 6
REMARK VINA RESULT:      -4.7     12.775     13.808
REMARK  Name = Fragment
REMARK  0 active torsions:
REMARK  status: ('A' for Active; 'I' for Inactive)
REMARK                            x       y       z     vdW  Elec       q    Type
REMARK                         _______ _______ _______ _____ _____    ______ ____
ROOT
ATOM      1  C   UNL     1     -39.815  16.228 -16.479  0.00  0.00    +0.000 A 
ATOM      2  N   UNL     1     -38.892  15.861 -17.544  0.00  0.00    +0.000 N 
ATOM      3  C   UNL     1     -39.341  14.633 -18.205  0.00  0.00    +0.000 A 
ATOM      4  C   UNL     1     -39.910  13.590 -17.283  0.00  0.00    +0.000 A 
ATOM      5  C   UNL     1     -40.298  13.896 -16.040  0.00  0.00    +0.000 A 
ATOM      6  N   UNL     1     -40.183  15.173 -15.559  0.00  0.00    +0.000 N 
ATOM      7  O   UNL     1     -40.249  17.350 -16.370  0.00  0.00    +0.000 OA
ATOM      8  O   UNL     1     -39.260  14.470 -19.400  0.00  0.00    +0.000 OA
ATOM      9  F   UNL     1     -40.028  12.346 -17.708  0.00  0.00    +0.000 F 
ATOM     10  H   UNL     1     -38.060  16.380 -17.792  0.00  0.00    +0.000 HD
ATOM     11  H   UNL     1     -40.352  15.375 -14.582  0.00  0.00    +0.000 HD
ENDROOT
TORSDOF 0
ENDMDL
MODEL 7
REMARK VINA RESULT:      -4.7     41.714     42.056
REMARK  Name = Fragment
REMARK  0 active torsions:
REMARK  status: ('A' for Active; 'I' for Inactive)
REMARK                            x       y       z     vdW  Elec       q    Type
REMARK                         _______ _______ _______ _____ _____    ______ ____
ROOT
ATOM      1  C   UNL     1     -34.784 -17.958 -12.480  0.00  0.00    +0.000 A 
ATOM      2  N   UNL     1     -33.644 -17.150 -12.891  0.00  0.00    +0.000 N 
ATOM      3  C   UNL     1     -33.949 -16.435 -14.132  0.00  0.00    +0.000 A 
ATOM      4  C   UNL     1     -34.739 -17.225 -15.140  0.00  0.00    +0.000 A 
ATOM      5  C   UNL     1     -35.402 -18.333 -14.791  0.00  0.00    +0.000 A 
ATOM      6  N   UNL     1     -35.378 -18.793 -13.501  0.00  0.00    +0.000 N 
ATOM      7  O   UNL     1     -35.210 -17.932 -11.349  0.00  0.00    +0.000 OA
ATOM      8  O   UNL     1     -33.593 -15.297 -14.331  0.00  0.00    +0.000 OA
ATOM      9  F   UNL     1     -34.778 -16.817 -16.394  0.00  0.00    +0.000 F 
ATOM     10  H   UNL     1     -32.767 -17.091 -12.389  0.00  0.00    +0.000 HD
ATOM     11  H   UNL     1     -35.767 -19.698 -13.268  0.00  0.00    +0.000 HD
ENDROOT
TORSDOF 0
ENDMDL
MODEL 8
REMARK VINA RESULT:      -4.7     19.184     20.094
REMARK  Name = Fragment
REMARK  0 active torsions:
REMARK  status: ('A' for Active; 'I' for Inactive)
REMARK                            x       y       z     vdW  Elec       q    Type
REMARK                         _______ _______ _______ _____ _____    ______ ____
ROOT
ATOM      1  C   UNL     1     -57.324  12.595 -23.997  0.00  0.00    +0.000 A 
ATOM      2  N   UNL     1     -57.132  13.549 -22.913  0.00  0.00    +0.000 N 
ATOM      3  C   UNL     1     -57.907  14.767 -23.164  0.00  0.00    +0.000 A 
ATOM      4  C   UNL     1     -57.924  15.221 -24.598  0.00  0.00    +0.000 A 
ATOM      5  C   UNL     1     -57.571  14.399 -25.593  0.00  0.00    +0.000 A 
ATOM      6  N   UNL     1     -57.174  13.113 -25.340  0.00  0.00    +0.000 N 
ATOM      7  O   UNL     1     -57.594  11.437 -23.787  0.00  0.00    +0.000 OA
ATOM      8  O   UNL     1     -58.487  15.361 -22.287  0.00  0.00    +0.000 OA
ATOM      9  F   UNL     1     -58.294  16.456 -24.881  0.00  0.00    +0.000 F 
ATOM     10  H   UNL     1     -56.548  13.392 -22.102  0.00  0.00    +0.000 HD
ATOM     11  H   UNL     1     -56.783  12.539 -26.075  0.00  0.00    +0.000 HD
ENDROOT
TORSDOF 0
ENDMDL
MODEL 9
REMARK VINA RESULT:      -4.6     14.164     14.756
REMARK  Name = Fragment
REMARK  0 active torsions:
REMARK  status: ('A' for Active; 'I' for Inactive)
REMARK                            x       y       z     vdW  Elec       q    Type
REMARK                         _______ _______ _______ _____ _____    ______ ____
ROOT
ATOM      1  C   UNL     1     -39.526  14.141 -19.698  0.00  0.00    +0.000 A 
ATOM      2  N   UNL     1     -39.283  15.144 -18.670  0.00  0.00    +0.000 N 
ATOM      3  C   UNL     1     -39.187  14.510 -17.353  0.00  0.00    +0.000 A 
ATOM      4  C   UNL     1     -40.159  13.386 -17.121  0.00  0.00    +0.000 A 
ATOM      5  C   UNL     1     -40.795  12.793 -18.138  0.00  0.00    +0.000 A 
ATOM      6  N   UNL     1     -40.587  13.195 -19.430  0.00  0.00    +0.000 N 
ATOM      7  O   UNL     1     -38.878  14.102 -20.717  0.00  0.00    +0.000 OA
ATOM      8  O   UNL     1     -38.388  14.863 -16.518  0.00  0.00    +0.000 OA
ATOM      9  F   UNL     1     -40.392  12.977 -15.887  0.00  0.00    +0.000 F 
ATOM     10  H   UNL     1     -39.192  16.137 -18.842  0.00  0.00    +0.000 HD
ATOM     11  H   UNL     1     -41.164  12.838 -20.181  0.00  0.00    +0.000 HD
ENDROOT
TORSDOF 0
ENDMDL
MODEL 10
REMARK VINA RESULT:      -4.6     42.062     42.395
REMARK  Name = Fragment
REMARK  0 active torsions:
REMARK  status: ('A' for Active; 'I' for Inactive)
REMARK                            x       y       z     vdW  Elec       q    Type
REMARK                         _______ _______ _______ _____ _____    ______ ____
ROOT
ATOM      1  C   UNL     1     -34.296 -18.794 -13.313  0.00  0.00    +0.000 A 
ATOM      2  N   UNL     1     -35.532 -18.703 -14.077  0.00  0.00    +0.000 N 
ATOM      3  C   UNL     1     -35.375 -17.759 -15.186  0.00  0.00    +0.000 A 
ATOM      4  C   UNL     1     -34.577 -16.526 -14.860  0.00  0.00    +0.000 A 
ATOM      5  C   UNL     1     -33.790 -16.473 -13.779  0.00  0.00    +0.000 A 
ATOM      6  N   UNL     1     -33.689 -17.539 -12.926  0.00  0.00    +0.000 N 
ATOM      7  O   UNL     1     -33.805 -19.858 -13.017  0.00  0.00    +0.000 OA
ATOM      8  O   UNL     1     -35.852 -17.955 -16.279  0.00  0.00    +0.000 OA
ATOM      9  F   UNL     1     -34.656 -15.476 -15.655  0.00  0.00    +0.000 F 
ATOM     10  H   UNL     1     -36.378 -19.219 -13.872  0.00  0.00    +0.000 HD
ATOM     11  H   UNL     1     -33.200 -17.450 -12.044  0.00  0.00    +0.000 HD
ENDROOT
TORSDOF 0
ENDMDL
