# Supplementary material for: Evaluation of anticancer potential of tetracene-5,12-dione (A01) and pyrimidine-2,4-dione (A02) via caspase 3 and lactate dehydrogenase cytotoxicity investigations
Source: PLoS One. 2023 Dec 21;18(12):e0292455. doi: 10.1371/journal.pone.0292455 (PMC10734984; doi:10.1371/journal.pone.0292455)
Supplement: S1 Data — (ZIP) [file pone.0292455.s002.zip › 8g_out_DNA.pdbqt]

MODEL 1
REMARK VINA RESULT:      -5.0      0.000      0.000
REMARK  Name = Fragment
REMARK  0 active torsions:
REMARK  status: ('A' for Active; 'I' for Inactive)
REMARK                            x       y       z     vdW  Elec       q    Type
REMARK                         _______ _______ _______ _____ _____    ______ ____
ROOT
ATOM      1  C   UNL     1      12.046  25.248   3.832  0.00  0.00    +0.000 A 
ATOM      2  N   UNL     1      12.559  26.596   4.033  0.00  0.00    +0.000 N 
ATOM      3  C   UNL     1      12.440  27.375   2.798  0.00  0.00    +0.000 A 
ATOM      4  C   UNL     1      12.745  26.613   1.538  0.00  0.00    +0.000 A 
ATOM      5  C   UNL     1      12.769  25.275   1.522  0.00  0.00    +0.000 A 
ATOM      6  N   UNL     1      12.522  24.550   2.657  0.00  0.00    +0.000 N 
ATOM      7  O   UNL     1      11.267  24.740   4.603  0.00  0.00    +0.000 OA
ATOM      8  O   UNL     1      12.121  28.540   2.793  0.00  0.00    +0.000 OA
ATOM      9  F   UNL     1      12.997  27.277   0.425  0.00  0.00    +0.000 F 
ATOM     10  H   UNL     1      12.942  26.945   4.903  0.00  0.00    +0.000 HD
ATOM     11  H   UNL     1      12.670  23.550   2.674  0.00  0.00    +0.000 HD
ENDROOT
TORSDOF 0
ENDMDL
MODEL 2
REMARK VINA RESULT:      -4.9      2.215      2.888
REMARK  Name = Fragment
REMARK  0 active torsions:
REMARK  status: ('A' for Active; 'I' for Inactive)
REMARK                            x       y       z     vdW  Elec       q    Type
REMARK                         _______ _______ _______ _____ _____    ______ ____
ROOT
ATOM      1  C   UNL     1      10.565  24.695   5.090  0.00  0.00    +0.000 A 
ATOM      2  N   UNL     1      11.074  24.274   3.792  0.00  0.00    +0.000 N 
ATOM      3  C   UNL     1      11.863  25.347   3.183  0.00  0.00    +0.000 A 
ATOM      4  C   UNL     1      11.309  26.731   3.383  0.00  0.00    +0.000 A 
ATOM      5  C   UNL     1      10.392  26.985   4.324  0.00  0.00    +0.000 A 
ATOM      6  N   UNL     1       9.918  25.989   5.135  0.00  0.00    +0.000 N 
ATOM      7  O   UNL     1      10.675  24.002   6.074  0.00  0.00    +0.000 OA
ATOM      8  O   UNL     1      12.881  25.137   2.567  0.00  0.00    +0.000 OA
ATOM      9  F   UNL     1      11.735  27.716   2.614  0.00  0.00    +0.000 F 
ATOM     10  H   UNL     1      10.907  23.369   3.372  0.00  0.00    +0.000 HD
ATOM     11  H   UNL     1       9.134  26.154   5.752  0.00  0.00    +0.000 HD
ENDROOT
TORSDOF 0
ENDMDL
MODEL 3
REMARK VINA RESULT:      -4.9      9.773     10.431
REMARK  Name = Fragment
REMARK  0 active torsions:
REMARK  status: ('A' for Active; 'I' for Inactive)
REMARK                            x       y       z     vdW  Elec       q    Type
REMARK                         _______ _______ _______ _____ _____    ______ ____
ROOT
ATOM      1  C   UNL     1       8.698  21.344  11.566  0.00  0.00    +0.000 A 
ATOM      2  N   UNL     1       7.432  22.019  11.814  0.00  0.00    +0.000 N 
ATOM      3  C   UNL     1       6.511  21.797  10.698  0.00  0.00    +0.000 A 
ATOM      4  C   UNL     1       7.148  21.828   9.336  0.00  0.00    +0.000 A 
ATOM      5  C   UNL     1       8.472  21.709   9.184  0.00  0.00    +0.000 A 
ATOM      6  N   UNL     1       9.297  21.562  10.267  0.00  0.00    +0.000 N 
ATOM      7  O   UNL     1       9.220  20.642  12.399  0.00  0.00    +0.000 OA
ATOM      8  O   UNL     1       5.328  21.604  10.858  0.00  0.00    +0.000 OA
ATOM      9  F   UNL     1       6.386  21.976   8.268  0.00  0.00    +0.000 F 
ATOM     10  H   UNL     1       7.219  22.563  12.641  0.00  0.00    +0.000 HD
ATOM     11  H   UNL     1      10.302  21.606  10.161  0.00  0.00    +0.000 HD
ENDROOT
TORSDOF 0
ENDMDL
MODEL 4
REMARK VINA RESULT:      -4.9      3.706      4.472
REMARK  Name = Fragment
REMARK  0 active torsions:
REMARK  status: ('A' for Active; 'I' for Inactive)
REMARK                            x       y       z     vdW  Elec       q    Type
REMARK                         _______ _______ _______ _____ _____    ______ ____
ROOT
ATOM      1  C   UNL     1      14.629  25.116  -1.369  0.00  0.00    +0.000 A 
ATOM      2  N   UNL     1      14.682  24.800   0.052  0.00  0.00    +0.000 N 
ATOM      3  C   UNL     1      13.621  25.511   0.769  0.00  0.00    +0.000 A 
ATOM      4  C   UNL     1      13.371  26.918   0.299  0.00  0.00    +0.000 A 
ATOM      5  C   UNL     1      13.823  27.346  -0.885  0.00  0.00    +0.000 A 
ATOM      6  N   UNL     1      14.536  26.518  -1.711  0.00  0.00    +0.000 N 
ATOM      7  O   UNL     1      14.663  24.254  -2.215  0.00  0.00    +0.000 OA
ATOM      8  O   UNL     1      12.993  25.005   1.670  0.00  0.00    +0.000 OA
ATOM      9  F   UNL     1      12.695  27.747   1.072  0.00  0.00    +0.000 F 
ATOM     10  H   UNL     1      15.355  24.179   0.482  0.00  0.00    +0.000 HD
ATOM     11  H   UNL     1      14.987  26.880  -2.541  0.00  0.00    +0.000 HD
ENDROOT
TORSDOF 0
ENDMDL
MODEL 5
REMARK VINA RESULT:      -4.9     14.448     15.371
REMARK  Name = Fragment
REMARK  0 active torsions:
REMARK  status: ('A' for Active; 'I' for Inactive)
REMARK                            x       y       z     vdW  Elec       q    Type
REMARK                         _______ _______ _______ _____ _____    ______ ____
ROOT
ATOM      1  C   UNL     1      11.011  18.857  16.076  0.00  0.00    +0.000 A 
ATOM      2  N   UNL     1       9.834  18.973  16.926  0.00  0.00    +0.000 N 
ATOM      3  C   UNL     1       8.643  18.507  16.210  0.00  0.00    +0.000 A 
ATOM      4  C   UNL     1       8.588  18.891  14.757  0.00  0.00    +0.000 A 
ATOM      5  C   UNL     1       9.681  19.301  14.103  0.00  0.00    +0.000 A 
ATOM      6  N   UNL     1      10.891  19.393  14.738  0.00  0.00    +0.000 N 
ATOM      7  O   UNL     1      12.032  18.342  16.468  0.00  0.00    +0.000 OA
ATOM      8  O   UNL     1       7.772  17.864  16.747  0.00  0.00    +0.000 OA
ATOM      9  F   UNL     1       7.437  18.824  14.113  0.00  0.00    +0.000 F 
ATOM     10  H   UNL     1       9.838  19.324  17.875  0.00  0.00    +0.000 HD
ATOM     11  H   UNL     1      11.682  19.827  14.281  0.00  0.00    +0.000 HD
ENDROOT
TORSDOF 0
ENDMDL
MODEL 6
REMARK VINA RESULT:      -4.7     10.293     10.793
REMARK  Name = Fragment
REMARK  0 active torsions:
REMARK  status: ('A' for Active; 'I' for Inactive)
REMARK                    
