# Supplementary material for: Evaluation of anticancer potential of tetracene-5,12-dione (A01) and pyrimidine-2,4-dione (A02) via caspase 3 and lactate dehydrogenase cytotoxicity investigations
Source: PLoS One. 2023 Dec 21;18(12):e0292455. doi: 10.1371/journal.pone.0292455 (PMC10734984; doi:10.1371/journal.pone.0292455)
Supplement: S1 Data — (ZIP) [file pone.0292455.s002.zip › 8g_out_KAPPA.pdbqt]

MODEL 1
REMARK VINA RESULT:      -5.0      0.000      0.000
REMARK  Name = Fragment
REMARK  0 active torsions:
REMARK  status: ('A' for Active; 'I' for Inactive)
REMARK                            x       y       z     vdW  Elec       q    Type
REMARK                         _______ _______ _______ _____ _____    ______ ____
ROOT
ATOM      1  C   UNL     1     -17.444  53.583 -27.812  0.00  0.00    +0.000 A 
ATOM      2  N   UNL     1     -16.806  54.824 -28.230  0.00  0.00    +0.000 N 
ATOM      3  C   UNL     1     -17.801  55.744 -28.787  0.00  0.00    +0.000 A 
ATOM      4  C   UNL     1     -18.858  55.094 -29.638  0.00  0.00    +0.000 A 
ATOM      5  C   UNL     1     -19.075  53.774 -29.591  0.00  0.00    +0.000 A 
ATOM      6  N   UNL     1     -18.334  52.965 -28.771  0.00  0.00    +0.000 N 
ATOM      7  O   UNL     1     -17.241  53.096 -26.725  0.00  0.00    +0.000 OA
ATOM      8  O   UNL     1     -17.774  56.934 -28.579  0.00  0.00    +0.000 OA
ATOM      9  F   UNL     1     -19.586  55.840 -30.447  0.00  0.00    +0.000 F 
ATOM     10  H   UNL     1     -15.818  55.022 -28.147  0.00  0.00    +0.000 HD
ATOM     11  H   UNL     1     -18.408  51.958 -28.835  0.00  0.00    +0.000 HD
ENDROOT
TORSDOF 0
ENDMDL
