# Supplementary material for: Evaluation of anticancer potential of tetracene-5,12-dione (A01) and pyrimidine-2,4-dione (A02) via caspase 3 and lactate dehydrogenase cytotoxicity investigations
Source: PLoS One. 2023 Dec 21;18(12):e0292455. doi: 10.1371/journal.pone.0292455 (PMC10734984; doi:10.1371/journal.pone.0292455)
Supplement: S1 Data — (ZIP) [file pone.0292455.s002.zip › 8g_out_p53.pdbqt]

MODEL 1
REMARK VINA RESULT:      -5.4      0.000      0.000
REMARK  Name = Fragment
REMARK  0 active torsions:
REMARK  status: ('A' for Active; 'I' for Inactive)
REMARK                            x       y       z     vdW  Elec       q    Type
REMARK                         _______ _______ _______ _____ _____    ______ ____
ROOT
ATOM      1  C   UNL     1      30.373  31.741  -4.518  0.00  0.00    +0.000 A 
ATOM      2  N   UNL     1      31.683  31.747  -5.155  0.00  0.00    +0.000 N 
ATOM      3  C   UNL     1      31.613  31.098  -6.466  0.00  0.00    +0.000 A 
ATOM      4  C   UNL     1      30.733  29.879  -6.522  0.00  0.00    +0.000 A 
ATOM      5  C   UNL     1      29.828  29.629  -5.569  0.00  0.00    +0.000 A 
ATOM      6  N   UNL     1      29.675  30.473  -4.501  0.00  0.00    +0.000 N 
ATOM      7  O   UNL     1      29.897  32.738  -4.029  0.00  0.00    +0.000 OA
ATOM      8  O   UNL     1      32.216  31.509  -7.429  0.00  0.00    +0.000 OA
ATOM      9  F   UNL     1      30.857  29.038  -7.532  0.00  0.00    +0.000 F 
ATOM     10  H   UNL     1      32.521  32.145  -4.750  0.00  0.00    +0.000 HD
ATOM     11  H   UNL     1      29.088  30.216  -3.719  0.00  0.00    +0.000 HD
ENDROOT
TORSDOF 0
ENDMDL
