# Supplementary material for: Evaluation of anticancer potential of tetracene-5,12-dione (A01) and pyrimidine-2,4-dione (A02) via caspase 3 and lactate dehydrogenase cytotoxicity investigations
Source: PLoS One. 2023 Dec 21;18(12):e0292455. doi: 10.1371/journal.pone.0292455 (PMC10734984; doi:10.1371/journal.pone.0292455)
Supplement: S1 Data — (ZIP) [file pone.0292455.s002.zip › a01_dft.fchk]

8f                                                                      
Freq      RB3LYP                                                      6-31G               
Number of atoms                            I               68
Info1-9                                    I   N=           9
         146         146        1002           0           0         100
           6          18        -502
Full Title                                 C   N=           1
8f          
Route                                      C   N=           4
# opt freq b3lyp/6-31g geom=connectivity        
Charge                                     I                0
Multiplicity                               I                1
Number of electrons                        I              286
Number of alpha electrons                  I              143
Number of beta electrons                   I              143
Number of basis functions                  I              409
Number of independent functions            I              409
Number of point charges in /Mol/           I                0
Number of translation vectors              I                0
Atomic numbers                             I   N=          68
           6           6           6           6           6           6
           6           6           6           6           6           6
           6           6           6           6           6           6
           8           8           8           6           6           8
           6           8           8           8           8           8
           8           6           6           6           6           6
           6           8           7           1           1           1
           1           1           1           1           1           1
           1           1           1           1           1           1
           1           1           1           1           1           1
           1           1           1           1           1           1
           1           1
Nuclear charges                            R   N=          68
  6.00000000E+00  6.00000000E+00  6.00000000E+00  6.00000000E+00  6.00000000E+00
  6.00000000E+00  6.00000000E+00  6.00000000E+00  6.00000000E+00  6.00000000E+00
  6.00000000E+00  6.00000000E+00  6.00000000E+00  6.00000000E+00  6.00000000E+00
  6.00000000E+00  6.00000000E+00  6.00000000E+00  8.00000000E+00  8.00000000E+00
  8.00000000E+00  6.00000000E+00  6.00000000E+00  8.00000000E+00  6.00000000E+00
  8.00000000E+00  8.00000000E+00  8.00000000E+00  8.00000000E+00  8.00000000E+00
  8.00000000E+00  6.00000000E+00  6.00000000E+00  6.00000000E+00  6.00000000E+00
  6.00000000E+00  6.00000000E+00  8.00000000E+00  7.00000000E+00  1.00000000E+00
  1.00000000E+00  1.00000000E+00  1.00000000E+00  1.00000000E+00  1.00000000E+00
  1.00000000E+00  1.00000000E+00  1.00000000E+00  1.00000000E+00  1.00000000E+00
  1.00000000E+00  1.00000000E+00  1.00000000E+00  1.00000000E+00  1.00000000E+00
  1.00000000E+00  1.00000000E+00  1.00000000E+00  1.00000000E+00  1.00000000E+00
  1.00000000E+00  1.00000000E+00  1.00000000E+00  1.00000000E+00  1.00000000E+00
  1.00000000E+00  1.00000000E+00  1.00000000E+00
Current cartesian coordinates              R   N=         204
 -1.34977226E+01  1.14372433E+00  5.83224006E-01 -1.36092795E+01 -1.13106490E+00
  1.91000209E+00 -1.14410562E+01 -2.59039603E+00  2.22630818E+00 -9.14354454E+00
 -1.76482457E+00  1.20669696E+00 -8.96222043E+00  5.40795624E-01 -1.60267179E-01
 -1.12055540E+01  1.99696433E+00 -4.55490001E-01 -6.49525519E+00  1.32820214E+00
 -1.20522392E+00 -4.27832785E+00 -2.68260190E-01 -7.47219656E-01 -4.47836243E+00
 -2.57892943E+00  6.22315910E-01 -6.90158936E+00 -3.38618175E+00  1.60752943E+00
 -2.32102574E+00 -4.08594630E+00  9.95318260E-01  8.29905460E-02 -3.31702075E+00
  6.66746371E-02  2.84629220E-01 -1.05784230E+00 -1.24590674E+00 -1.89757702E+00
  4.61963111E-01 -1.68037943E+00  2.79311064E+00 -8.20960225E-02 -2.19379638E+00
  4.85644853E+00 -2.12227256E+00 -2.27779287E+00  4.90595253E+00 -3.82730432E+00
  7.50985951E-02  2.29066714E+00 -5.07437303E+00  5.05313167E-01 -6.24387543E+00
  3.35082450E+00 -2.48937987E+00 -7.12844508E+00 -5.46594939E+00  2.81450346E+00
 -1.10467947E+01  4.22923729E+00 -1.76791002E+00 -1.32827882E+01  5.80047411E+00
 -2.08916963E+00  6.92178709E+00 -5.92846526E+00 -1.30399726E-01  8.29622443E+00
 -6.35173758E+00  1.71760079E+00  7.15593858E+00 -7.39736474E+00 -2.57365843E+00
  8.63533158E+00 -9.63143720E+00 -2.12637239E+00 -2.42004331E+00 -6.33749926E+00
  2.24715589E+00  5.55471361E+00 -2.30368370E+00  2.25798415E+00 -1.56351729E+00
  2.60036160E+00 -3.07154565E+00  3.42888137E+00  2.04606025E+00 -5.46116991E-01
  7.47573652E+00  3.46055131E+00 -1.98799936E+00  4.82426841E+00  4.10038657E+00
 -1.68782509E+00  4.45280414E+00  6.40604130E+00 -5.99144254E-03  5.72708729E+00
  6.05659536E+00  2.58483689E+00  8.54287710E+00  5.38479344E+00  2.17735855E+00
  8.85760815E+00  3.09818214E+00  4.10906483E-01  1.15820885E+01  2.55919622E+00
 -3.55721553E-01  9.70454222E+00  7.69145397E+00  1.19700857E+00  5.35084167E+00
  8.31074669E+00  4.13964988E+00 -1.51984898E+01  2.25567673E+00  3.56708250E-01
 -1.53964125E+01 -1.75622167E+00  2.69614374E+00 -1.14709971E+01 -4.36193207E+00
  3.24849929E+00  2.53476979E+00  6.67403827E-01 -4.11205027E+00  4.49078703E+00
 -3.30345101E+00 -3.94716391E+00  6.67875537E+00 -1.18818165E+00 -2.53898520E+00
  2.22143774E+00 -5.79886593E+00  2.44093785E+00  2.05282465E+00 -6.73565256E+00
 -7.22568113E-01 -1.26166986E+01  7.42315396E+00 -3.16314959E+00 -1.47531458E+01
  4.80609110E+00 -3.15523700E+00 -1.40309946E+01  6.42435319E+00 -2.62235809E-01
  5.26012861E+00 -7.84951016E+00 -3.29893530E+00  8.05079294E+00 -6.13387800E+00
 -3.96956613E+00  9.00898257E+00 -1.04796856E+01 -3.72403446E+00 -4.21101801E+00
 -6.63014012E+00  2.81942029E+00  6.63669430E+00 -3.35851306E+00  3.35226206E+00
 -3.25126370E+00  3.47876348E+00 -3.21526038E+00  4.15847544E+00  4.41245675E+00
 -3.62218753E+00  2.43423559E+00  6.74729692E+00  2.56126012E-01  5.28739325E+00
  8.04678800E+00 -9.52446415E-01  4.83146055E+00  4.45041934E+00  3.53658609E+00
  9.40815985E+00  4.90017637E+00  4.01090382E+00  8.03906566E+00  1.45477966E+00
  1.37690640E+00  1.16773786E+01  8.51945122E-01 -1.51733653E+00  1.27763186E+01
  2.27356553E+00  1.31367957E+00  1.23443332E+01  4.11678264E+00 -1.48793823E+00
  1.14862607E+01  7.41458628E+00  8.07121414E-01  5.55197235E+00  8.01256286E+00
  6.02282165E+00  6.41714123E+00  9.78868976E+00  3.53755403E+00
Number of symbols in /Mol/                 I                0
Force Field                                I                0
Atom Types                                 C   N=          68
                                                            
                                                            
                                                            
                                                            
                                                            
                                                            
                                                            
                                                            
                                                            
                                                            
                                                            
                                                            
                                                            
                                    
Int Atom Types                             I   N=          68
           0           0           0           0           0           0
           0           0           0           0           0           0
           0           0           0           0           0           0
           0           0           0           0           0           0
           0           0           0           0           0           0
           0           0           0           0           0           0
           0           0           0           0           0           0
           0           0           0           0           0           0
           0           0           0           0           0           0
           0           0           0           0           0           0
           0           0           0           0           0           0
           0           0
MM charges                                 R   N=          68
  0.00000000E+00  0.00000000E+00  0.00000000E+00  0.00000000E+00  0.00000000E+00
  0.00000000E+00  0.00000000E+00  0.00000000E+00  0.00000000E+00  0.00000000E+00
  0.00000000E+00  0.00000000E+00  0.00000000E+00  0.00000000E+00  0.00000000E+00
  0.00000000E+00  0.00000000E+00  0.00000000E+00  0.00000000E+00  0.00000000E+00
  0.00000000E+00  0.00000000E+00  0.00000000E+00  0.00000000E+00  0.00000000E+00
  0.00000000E+00  0.00000000E+00  0.00000000E+00  0.00000000E+00  0.00000000E+00
  0.00000000E+00  0.00000000E+00  0.00000000E+00  0.00000000E+00  0.00000000E+00
  0.00000000E+00  0.00000000E+00  0.00000000E+00  0.00000000E+00  0.00000000E+00
  0.00000000E+00  0.00000000E+00  0.00000000E+00  0.00000000E+00  0.00000000E+00
  0.00000000E+00  0.00000000E+00  0.00000000E+00  0.00000000E+00  0.00000000E+00
  0.00000000E+00  0.00000000E+00  0.00000000E+00  0.00000000E+00  0.00000000E+00
  0.00000000E+00  0.00000000E+00  0.00000000E+00  0.00000000E+00  0.00000000E+00
  0.00000000E+00  0.00000000E+00  0.00000000E+00  0.00000000E+00  0.00000000E+00
  0.00000000E+00  0.00000000E+00  0.00000000E+00
Integer atomic weights                     I   N=          68
          12          12          12          12          12          12
          12          12          12          12          12          12
          12          12          12          12          12          12
          16          16          16          12          12          16
          12          16          16          16          16          16
          16          12          12          12          12          12
          12          16          14           1           1           1
           1           1           1           1           1           1
           1           1           1           1           1           1
           1           1           1           1           1           1
           1           1           1           1           1           1
           1           1
Real atomic weights                        R   N=          68
  1.20000000E+01  1.20000000E+01  1.20000000E+01  1.20000000E+01  1.20000000E+01
  1.20000000E+01  1.20000000E+01  1.20000000E+01  1.20000000E+01  1.20000000E+01
  1.20000000E+01  1.20000000E+01  1.20000000E+01  1.20000000E+01  1.20000000E+01
  1.20000000E+01  1.20000000E+01  1.20000000E+01  1.59949146E+01  1.59949146E+01
  1.59949146E+01  1.20000000E+01  1.20000000E+01  1.59949146E+01  1.20000000E+01
  1.59949146E+01  1.59949146E+01  1.59949146E+01  1.59949146E+01  1.59949146E+01
  1.59949146E+01  1.20000000E+01  1.20000000E+01  1.20000000E+01  1.20000000E+01
  1.20000000E+01  1.20000000E+01  1.59949146E+01  1.40030740E+01  1.00782504E+00
  1.00782504E+00  1.00782504E+00  1.00782504E+00  1.00782504E+00  1.00782504E+00
  1.00782504E+00  1.00782504E+00  1.00782504E+00  1.00782504E+00  1.00782504E+00
  1.00782504E+00  1.00782504E+00  1.00782504E+00  1.00782504E+00  1.00782504E+00
  1.00782504E+00  1.00782504E+00  1.00782504E+00  1.00782504E+00  1.00782504E+00
  1.00782504E+00  1.00782504E+00  1.00782504E+00  1.00782504E+00  1.00782504E+00
  1.00782504E+00  1.00782504E+00  1.00782504E+00
Atom fragment info                         I   N=          68
           0           0           0           0           0           0
           0           0           0           0           0           0
           0           0           0           0           0           0
           0           0           0           0           0           0
           0           0           0           0           0           0
           0           0           0           0           0           0
           0           0           0           0           0           0
           0           0           0           0           0           0
           0           0           0           0           0           0
           0           0           0           0           0           0
           0           0           0           0           0           0
           0           0
Atom residue num                           I   N=          68
           0           0           0           0           0           0
           0           0           0           0           0           0
           0           0           0           0           0           0
           0           0           0           0           0           0
           0           0           0           0           0           0
           0           0           0           0           0           0
           0           0           0           0           0           0
           0           0           0           0           0           0
           0           0           0           0           0           0
           0           0           0           0           0           0
           0           0           0           0           0           0
           0           0
Nuclear spins                              I   N=          68
           0           0           0           0           0           0
           0           0           0           0           0           0
           0           0           0           0           0           0
           0           0           0           0           0           0
           0           0           0           0           0           0
           0           0           0           0           0           0
           0           0           2           1           1           1
           1           1           1           1           1           1
           1           1           1           1           1           1
           1           1           1           1           1           1
           1           1           1           1           1           1
           1           1
Nuclear ZEff                               R   N=          68
 -3.60000000E+00 -3.60000000E+00 -3.60000000E+00 -3.60000000E+00 -3.60000000E+00
 -3.60000000E+00 -3.60000000E+00 -3.60000000E+00 -3.60000000E+00 -3.60000000E+00
 -3.60000000E+00 -3.60000000E+00 -3.60000000E+00 -3.60000000E+00 -3.60000000E+00
 -3.60000000E+00 -3.60000000E+00 -3.60000000E+00 -5.60000000E+00 -5.60000000E+00
 -5.60000000E+00 -3.60000000E+00 -3.60000000E+00 -5.60000000E+00 -3.60000000E+00
 -5.60000000E+00 -5.60000000E+00 -5.60000000E+00 -5.60000000E+00 -5.60000000E+00
 -5.60000000E+00 -3.60000000E+00 -3.60000000E+00 -3.60000000E+00 -3.60000000E+00
 -3.60000000E+00 -3.60000000E+00 -5.60000000E+00 -4.55000000E+00 -1.00000000E+00
 -1.00000000E+00 -1.00000000E+00 -1.00000000E+00 -1.00000000E+00 -1.00000000E+00
 -1.00000000E+00 -1.00000000E+00 -1.00000000E+00 -1.00000000E+00 -1.00000000E+00
 -1.00000000E+00 -1.00000000E+00 -1.00000000E+00 -1.00000000E+00 -1.00000000E+00
 -1.00000000E+00 -1.00000000E+00 -1.00000000E+00 -1.00000000E+00 -1.00000000E+00
 -1.00000000E+00 -1.00000000E+00 -1.00000000E+00 -1.00000000E+00 -1.00000000E+00
 -1.00000000E+00 -1.00000000E+00 -1.00000000E+00
Nuclear ZNuc                               R   N=          68
  6.00000000E+00  6.00000000E+00  6.00000000E+00  6.00000000E+00  6.00000000E+00
  6.00000000E+00  6.00000000E+00  6.00000000E+00  6.00000000E+00  6.00000000E+00
  6.00000000E+00  6.00000000E+00  6.00000000E+00  6.00000000E+00  6.00000000E+00
  6.00000000E+00  6.00000000E+00  6.00000000E+00  8.00000000E+00  8.00000000E+00
  8.00000000E+00  6.00000000E+00  6.00000000E+00  8.00000000E+00  6.00000000E+00
  8.00000000E+00  8.00000000E+00  8.00000000E+00  8.00000000E+00  8.00000000E+00
  8.00000000E+00  6.00000000E+00  6.00000000E+00  6.00000000E+00  6.00000000E+00
  6.00000000E+00  6.00000000E+00  8.00000000E+00  7.00000000E+00  1.00000000E+00
  1.00000000E+00  1.00000000E+00  1.00000000E+00  1.00000000E+00  1.00000000E+00
  1.00000000E+00  1.00000000E+00  1.00000000E+00  1.00000000E+00  1.00000000E+00
  1.00000000E+00  1.00000000E+00  1.00000000E+00  1.00000000E+00  1.00000000E+00
  1.00000000E+00  1.00000000E+00  1.00000000E+00  1.00000000E+00  1.00000000E+00
  1.00000000E+00  1.00000000E+00  1.00000000E+00  1.00000000E+00  1.00000000E+00
  1.00000000E+00  1.00000000E+00  1.00000000E+00
Nuclear QMom                               R   N=          68
  0.00000000E+00  0.00000000E+00  0.00000000E+00  0.00000000E+00  0.00000000E+00
  0.00000000E+00  0.00000000E+00  0.00000000E+00  0.00000000E+00  0.00000000E+00
  0.00000000E+00  0.00000000E+00  0.00000000E+00  0.00000000E+00  0.00000000E+00
  0.00000000E+00  0.00000000E+00  0.00000000E+00  0.00000000E+00  0.00000000E+00
  0.00000000E+00  0.00000000E+00  0.00000000E+00  0.00000000E+00  0.00000000E+00
  0.00000000E+00  0.00000000E+00  0.00000000E+00  0.00000000E+00  0.00000000E+00
  0.00000000E+00  0.00000000E+00  0.00000000E+00  0.00000000E+00  0.00000000E+00
  0.00000000E+00  0.00000000E+00  0.00000000E+00  2.04400000E+00  0.00000000E+00
  0.00000000E+00  0.00000000E+00  0.00000000E+00  0.00000000E+00  0.00000000E+00
  0.00000000E+00  0.00000000E+00  0.00000000E+00  0.00000000E+00  0.00000000E+00
  0.00000000E+00  0.00000000E+00  0.00000000E+00  0.00000000E+00  0.00000000E+00
  0.00000000E+00  0.00000000E+00  0.00000000E+00  0.00000000E+00  0.00000000E+00
  0.00000000E+00  0.00000000E+00  0.00000000E+00  0.00000000E+00  0.00000000E+00
  0.00000000E+00  0.00000000E+00  0.00000000E+00
Nuclear GFac                               R   N=          68
  0.00000000E+00  0.00000000E+00  0.00000000E+00  0.00000000E+00  0.00000000E+00
  0.00000000E+00  0.00000000E+00  0.00000000E+00  0.00000000E+00  0.00000000E+00
  0.00000000E+00  0.00000000E+00  0.00000000E+00  0.00000000E+00  0.00000000E+00
  0.00000000E+00  0.00000000E+00  0.00000000E+00  0.00000000E+00  0.00000000E+00
  0.00000000E+00  0.00000000E+00  0.00000000E+00  0.00000000E+00  0.00000000E+00
  0.00000000E+00  0.00000000E+00  0.00000000E+00  0.00000000E+00  0.00000000E+00
  0.00000000E+00  0.00000000E+00  0.00000000E+00  0.00000000E+00  0.00000000E+00
  0.00000000E+00  0.00000000E+00  0.00000000E+00  4.03761000E-01  2.79284600E+00
  2.79284600E+00  2.79284600E+00  2.79284600E+00  2.79284600E+00  2.79284600E+00
  2.79284600E+00  2.79284600E+00  2.79284600E+00  2.79284600E+00  2.79284600E+00
  2.79284600E+00  2.79284600E+00  2.79284600E+00  2.79284600E+00  2.79284600E+00
  2.79284600E+00  2.79284600E+00  2.79284600E+00  2.79284600E+00  2.79284600E+00
  2.79284600E+00  2.79284600E+00  2.79284600E+00  2.79284600E+00  2.79284600E+00
  2.79284600E+00  2.79284600E+00  2.79284600E+00
MicOpt                                     I   N=          68
          -1          -1          -1          -1          -1          -1
          -1          -1          -1          -1          -1          -1
          -1          -1          -1          -1          -1          -1
          -1          -1          -1          -1          -1          -1
          -1          -1          -1          -1          -1          -1
          -1          -1          -1          -1          -1          -1
          -1          -1          -1          -1          -1          -1
          -1          -1          -1          -1          -1          -1
          -1          -1          -1          -1          -1          -1
          -1          -1          -1          -1          -1          -1
          -1          -1          -1          -1          -1          -1
          -1          -1
Number of residues                         I                0
Number of secondary structures             I                0
Redundant internal dimensions              I   N=           4
         396          72         128         196
Redundant internal coordinate indices      I   N=        1584
           1           2           0           0           1           6
           0           0           1          40           0           0
           2           3           0           0           2          41
           0           0           3           4           0           0
           3          42           0           0           4           5
           0           0           4          10           0           0
           5           6           0           0           5           7
           0           0           6          21           0           0
           7           8           0           0           7          19
           0           0           8           9           0           0
           8          14           0           0           9          10
           0           0           9          11           0           0
          10          20           0           0          11          12
           0           0          11          27           0           0
          12          13           0           0          12          18
           0           0          13          14           0           0
          13          15           0           0          14          29
           0           0          15          16           0           0
          15          30           0           0          15          43
           0           0          16          17           0           0
          16          44           0           0          16          45
           0           0          17          18           0           0
          17          23           0           0          17          28
           0           0          18          46           0           0
          18          47           0           0          21          22
           0           0          22          48           0           0
          22          49           0           0          22          50
           0           0          23          24           0           0
          23          25           0           0          25          26
           0           0          25          51           0           0
          25          52           0           0          26          53
           0           0          27          54           0           0
          28          55           0           0          29          56
           0           0          30          32           0           0
          31          32           0           0          31          36
           0           0          32          33           0           0
          32          57           0           0          33          34
           0           0          33          58           0           0
          33          59           0           0          34          35
           0           0          34          39           0           0
          34          60           0           0          35          36
           0           0          35          38           0           0
          35          61           0           0          36          37
           0           0          36          62           0           0
          37          63           0           0          37          64
           0           0          37          65           0           0
          38          66           0           0          39          67
           0           0          39          68           0           0
           2           1           6           0           2           1
          40           0           6           1          40           0
           1           2           3           0           1           2
          41           0           3           2          41           0
           2           3           4           0           2           3
          42           0           4           3          42           0
           3           4           5           0           3           4
          10           0           5           4          10           0
           4           5           6           0           4           5
           7           0           6           5           7           0
           1           6           5           0           1           6
          21           0           5           6          21           0
           5           7           8           0           5           7
          19           0           8           7          19           0
           7           8           9           0           7           8
          14           0           9           8          14           0
           8           9          10           0           8           9
          11           0          10           9          11           0
           4          10           9           0           4          10
          20           0           9          10          20           0
           9          11          12           0           9          11
          27           0          12          11          27           0
          11          12          13           0          11          12
          18           0          13          12          18           0
          12          13          14           0          12          13
          15           0          14          13          15           0
           8          14          13           0           8          14
          29           0          13          14          29           0
          13          15          16           0          13          15
          30           0          13          15          43           0
          16          15          30           0          16          15
          43           0          30          15          43           0
          15          16          17           0          15          16
          44           0          15          16          45           0
          17          16          44           0          17          16
          45           0          44          16          45           0
          16          17          18           0          16          17
          23           0          16          17          28           0
          18          17          23           0          18          17
          28           0          23          17          28           0
          12          18          17           0          12          18
          46           0          12          18          47           0
          17          18          46           0          17          18
          47           0          46          18          47           0
           6          21          22           0          21          22
          48           0          21          22          49           0
          21          22          50           0          48          22
          49           0          48          22          50           0
          49          22          50           0          17          23
          24           0          17          23          25           0
          24          23          25           0          23          25
          26           0          23          25          51           0
          23          25          52           0          26          25
          51           0          26          25          52           0
          51          25          52           0          25          26
          53           0          11          27          54           0
          17          28          55           0          14          29
          56           0          15          30          32           0
          32          31          36           0          30          32
          31           0          30          32          33           0
          30          32          57           0          31          32
          33           0          31          32          57           0
          33          32          57           0          32          33
          34           0          32          33          58           0
          32          33          59           0          34          33
          58           0          34          33          59           0
          58          33          59           0          33          34
          35           0          33          34          39           0
          33          34          60           0          35          34
          39           0          35          34          60           0
          39          34          60           0          34          35
          36           0          34          35          38           0
          34          35          61           0          36          35
          38           0          36          35          61           0
          38          35          61           0          31          36
          35           0          31          36          37           0
          31          36          62           0          35          36
          37           0          35          36          62           0
          37          36          62           0          36          37
          63           0          36          37          64           0
          36          37          65           0          63          37
          64           0          63          37          65           0
          64          37          65           0          35          38
          66           0          34          39          67           0
          34          39          68           0          67          39
          68           0           6           1           2           3
           6           1           2          41          40           1
           2           3          40           1           2          41
           2           1           6           5           2           1
           6          21          40           1           6           5
          40           1           6          21           1           2
           3           4           1           2           3          42
          41           2           3           4          41           2
           3          42           2           3           4           5
           2           3           4          10          42           3
           4           5          42           3           4          10
           3           4           5           6           3           4
           5           7          10           4           5           6
          10           4           5           7           3           4
          10           9           3           4          10          20
           5           4          10           9           5           4
          10          20           4           5           6           1
           4           5           6          21           7           5
           6           1           7           5           6          21
           4           5           7           8           4           5
           7          19           6           5           7           8
           6           5           7          19           1           6
          21          22           5           6          21          22
           5           7           8           9           5           7
           8          14          19           7           8           9
          19           7           8          14           7           8
           9          10           7           8           9          11
          14           8           9          10          14           8
           9          11           7           8          14          13
           7           8          14          29           9           8
          14          13           9           8          14          29
           8           9          10           4           8           9
          10          20          11           9          10           4
          11           9          10          20           8           9
          11          12           8           9          11          27
          10           9          11          12          10           9
          11          27           9          11          12          13
           9          11          12          18          27          11
          12          13          27          11          12          18
           9          11          27          54          12          11
          27          54          11          12          13          14
          11          12          13          15          18          12
          13          14          18          12          13          15
          11          12          18          17          11          12
          18          46          11          12          18          47
          13          12          18          17          13          12
          18          46          13          12          18          47
          12          13          14           8          12          13
          14          29          15          13          14           8
          15          13          14          29          12          13
          15          16          12          13          15          30
          12          13          15          43          14          13
          15          16          14          13          15          30
          14          13          15          43           8          14
          29          56          13          14          29          56
          13          15          16          17          13          15
          16          44          13          15          16          45
          30          15          16          17          30          15
          16          44          30          15          16          45
          43          15          16          17          43          15
          16          44          43          15          16          45
          13          15          30          32          16          15
          30          32          43          15          30          32
          15          16          17          18          15          16
          17          23          15          16          17          28
          44          16          17          18          44          16
          17          23          44          16          17          28
          45          16          17          18          45          16
          17          23          45          16          17          28
          16          17          18          12          16          17
          18          46          16          17          18          47
          23          17          18          12          23          17
          18          46          23          17          18          47
          28          17          18          12          28          17
          18          46          28          17          18          47
          16          17          23          24          16          17
          23          25          18          17          23          24
          18          17          23          25          28          17
          23          24          28          17          23          25
          16          17          28          55          18          17
          28          55          23          17          28          55
           6          21          22          48           6          21
          22          49           6          21          22          50
          17          23          25          26          17          23
          25          51          17          23          25          52
          24          23          25          26          24          23
          25          51          24          23          25          52
          23          25          26          53          51          25
          26          53          52          25          26          53
          15          30          32          31          15          30
          32          33          15          30          32          57
          36          31          32          30          36          31
          32          33          36          31          32          57
          32          31          36          35          32          31
          36          37          32          31          36          62
          30          32          33          34          30          32
          33          58          30          32          33          59
          31          32          33          34          31          32
          33          58          31          32          33          59
          57          32          33          34          57          32
          33          58          57          32          33          59
          32          33          34          35          32          33
          34          39          32          33          34          60
          58          33          34          35          58          33
          34          39          58          33          34          60
          59          33          34          35          59          33
          34          39          59          33          34          60
          33          34          35          36          33          34
          35          38          33          34          35          61
          39          34          35          36          39          34
          35          38          39          34          35          61
          60          34          35          36          60          34
          35          38          60          34          35          61
          33          34          39          67          33          34
          39          68          35          34          39          67
          35          34          39          68          60          34
          39          67          60          34          39          68
          34          35          36          31          34          35
          36          37          34          35          36          62
          38          35          36          31          38          35
          36          37          38          35          36          62
          61          35          36          31          61          35
          36          37          61          35          36          62
          34          35          38          66          36          35
          38          66          61          35          38          66
          31          36          37          63          31          36
          37          64          31          36          37          65
          35          36          37          63          35          36
          37          64          35          36          37          65
          62          36          37          63          62          36
          37          64          62          36          37          65
Redundant internal coordinates             R   N=         396
  2.63580179E+00  2.65725083E+00  2.04459206E+00  2.63265819E+00  2.05004492E+00
  2.64570121E+00  2.04550998E+00  2.68651332E+00  2.79568038E+00  2.69074887E+00
  2.79246506E+00  2.59435799E+00  2.77005897E+00  2.40899347E+00  2.69347988E+00
  2.65932092E+00  2.73757753E+00  2.65788114E+00  2.41530190E+00  2.68940882E+00
  2.57805987E+00  2.62057537E+00  2.85561320E+00  2.69454988E+00  2.85360379E+00
  2.57287532E+00  2.90288459E+00  2.76552001E+00  2.07561750E+00  2.90614560E+00
  2.07742401E+00  2.06435207E+00  2.92916073E+00  2.91902309E+00  2.73994527E+00
  2.06792785E+00  2.07944973E+00  2.75166485E+00  2.05674455E+00  2.07056729E+00
  2.07044083E+00  2.34165398E+00  2.86042055E+00  2.71656919E+00  2.07955703E+00
  2.08463939E+00  1.84706917E+00  1.90281780E+00  1.86568790E+00  1.90807016E+00
  2.73328721E+00  2.74404389E+00  2.79206552E+00  2.87794959E+00  2.06940236E+00
  2.90831591E+00  2.06392343E+00  2.06987095E+00  2.92335914E+00  2.76409161E+00
  2.07069438E+00  2.90654430E+00  2.76246895E+00  2.08457579E+00  2.88114864E+00
  2.07459379E+00  2.06715647E+00  2.07235870E+00  2.07099178E+00  1.84477332E+00
  1.91721232E+00  1.91933059E+00  2.10643900E+00  2.08279730E+00  2.09394901E+00
  2.09904000E+00  2.08645233E+00  2.09769256E+00  2.08969550E+00  2.12710932E+00
  2.06637946E+00  2.12058352E+00  2.04898529E+00  2.11361625E+00  2.05330618E+00
  2.08521520E+00  2.14466382E+00  2.09730254E+00  2.12564672E+00  2.06023519E+00
  2.07447194E+00  2.12752799E+00  2.08118538E+00  2.11653615E+00  2.09463786E+00
  2.07198828E+00  2.09635405E+00  2.09150080E+00  2.09528541E+00  2.07971940E+00
  2.08944882E+00  2.11401582E+00  2.11177396E+00  2.13194577E+00  2.03946379E+00
  2.08083342E+00  2.05112745E+00  2.15075055E+00  2.09982283E+00  2.12797665E+00
  2.05498623E+00  2.11013412E+00  2.13434903E+00  2.03847491E+00  1.97590708E+00
  1.84139820E+00  1.89763350E+00  1.97650485E+00  1.89178940E+00  1.87691588E+00
  1.98342475E+00  1.87312473E+00  1.88924965E+00  1.89653786E+00  1.93143737E+00
  1.88702034E+00  1.93209133E+00  1.95743953E+00  1.89948727E+00  1.89702049E+00
  1.90830810E+00  1.86799632E+00  1.98853548E+00  1.91081142E+00  1.88864139E+00
  1.89285957E+00  1.93426947E+00  1.84313295E+00  2.09515071E+00  1.82172524E+00
  1.94220425E+00  1.94195364E+00  1.91773486E+00  1.91777858E+00  1.92026986E+00
  2.07133037E+00  2.07865537E+00  2.13319919E+00  1.90313813E+00  1.91232518E+00
  1.87114555E+00  1.95528015E+00  1.95511682E+00  1.86457664E+00  1.92348309E+00
  1.89283406E+00  1.86523261E+00  1.88441200E+00  2.03406457E+00  1.99819577E+00
  1.94307048E+00  1.86726236E+00  1.91722452E+00  1.95567814E+00  1.81706590E+00
  1.96482402E+00  1.94741385E+00  1.91019146E+00  1.89209246E+00  1.91267131E+00
  1.90277505E+00  1.89795571E+00  1.90230541E+00  1.92140575E+00  1.88929494E+00
  1.97896035E+00  1.87802988E+00  1.89141234E+00  1.94959182E+00  1.83653538E+00
  1.90777499E+00  1.97761447E+00  1.88254448E+00  1.90891511E+00  1.94601342E+00
  1.83763025E+00  1.88346564E+00  1.99465503E+00  1.87285449E+00  1.92709436E+00
  1.92582381E+00  1.93517503E+00  1.93137483E+00  1.88838516E+00  1.87231653E+00
  1.90917802E+00  1.93459644E+00  1.99478610E+00  1.95615267E+00  1.94938717E+00
  1.37270553E-03 -3.14121011E+00 -3.14022123E+00  3.81270323E-04 -8.97145423E-04
 -3.14104891E+00  3.14069679E+00  5.45028729E-04  3.23848404E-04  3.14035290E+00
 -3.14027224E+00 -2.43180001E-04 -2.52436312E-03  3.13831426E+00  3.14057771E+00
 -1.76897601E-03  2.93141832E-03 -3.13913919E+00 -3.13787940E+00  3.23529242E-03
 -3.12252790E+00  1.73782820E-02  1.83139092E-02 -3.12496521E+00 -1.21168478E-03
  3.13899333E+00  3.14087644E+00 -2.10385196E-03 -2.60986222E-02  3.11552470E+00
  3.11498988E+00 -2.65721110E-02  1.33727578E-02 -3.12680844E+00  2.82613462E-02
 -3.12071674E+00 -3.11336114E+00  2.08460771E-02 -6.81230883E-03  3.12458702E+00
 -3.14111306E+00 -9.71372677E-03  3.13653941E+00 -2.87030548E-02 -1.22511600E-02
  3.10569168E+00 -1.64667130E-02  3.12683691E+00  3.13534151E+00 -4.54017344E-03
  2.16380878E-02 -3.11785779E+00 -3.13014158E+00  1.35478473E-02 -1.11672272E-02
 -3.12075577E+00  3.12843565E+00  1.88471142E-02 -1.80824156E-02  3.12552483E+00
 -1.09693636E-02  3.09955385E+00  3.09669190E+00 -7.59701922E-02 -2.88034132E+00
 -7.57591084E-01  1.24306888E+00  2.94642450E-01  2.41739269E+00 -1.86513266E+00
  2.28932249E-02 -3.09630184E+00 -3.08890478E+00  7.50854676E-02  3.00428575E-01
 -1.87032304E+00  2.40391931E+00 -2.87146963E+00  1.24096407E+00 -7.67978893E-01
  2.72026687E-02 -3.13712375E+00 -7.55907553E-01  1.34133006E+00 -2.90896675E+00
  1.33935306E+00 -2.84659463E+00 -8.13706132E-01 -2.86271389E+00 -7.65476277E-01
  1.26741222E+00 -2.57011263E+00  1.54269625E+00 -5.46952131E-01  9.74250905E-01
  3.09628365E+00 -1.12349430E+00 -1.10969910E+00  1.01233364E+00  3.07574100E+00
  3.10409215E+00 -1.05706041E+00  1.00634694E+00 -7.21414291E-01 -2.85407364E+00
  1.41348341E+00 -2.87864161E+00  1.27188434E+00 -7.43743911E-01  1.37105343E+00
 -7.61605921E-01 -2.77723418E+00  2.35526692E+00 -7.85400850E-01 -1.78591397E+00
  1.35660358E+00  2.73290034E-01 -2.86737773E+00 -2.49476937E+00  1.67602450E+00
 -3.75792954E-01  3.13249680E+00 -1.08318345E+00  1.06506588E+00 -2.87962793E+00
 -7.33874390E-01  1.28342834E+00  2.62923885E-01  2.40867743E+00 -1.85720516E+00
 -3.00242018E+00  1.16092313E+00 -9.34165086E-01 -1.34690779E+00  2.79418439E+00
  6.56455944E-01 -1.13930566E+00  9.51119168E-01  3.07925043E+00 -9.29628374E-01
 -3.10197160E+00  1.12294172E+00  1.17098497E+00 -9.48962910E-01 -3.01663558E+00
 -9.63238560E-01 -3.08318644E+00  1.13232620E+00 -3.00447806E+00  1.15875936E+00
 -9.08913307E-01  9.52622126E-01  3.13340708E+00 -1.08524163E+00  3.07113129E+00
 -1.03126907E+00  1.03326753E+00 -1.13664562E+00  1.04413933E+00  3.10867593E+00
 -9.37671304E-01  1.21513354E+00 -3.01968617E+00 -3.08439635E+00 -9.31591511E-01
  1.11677409E+00  1.10735498E+00 -3.02302549E+00 -9.74659893E-01  2.77253052E+00
 -1.27022140E+00 -1.37449149E+00  8.65941894E-01  7.09297776E-01  2.94973116E+00
  9.22046535E-01  3.00336010E+00 -1.13691559E+00 -1.14856858E+00  9.32744988E-01
  3.07565461E+00  3.01892511E+00 -1.18294663E+00  9.59962986E-01 -3.09529543E+00
 -9.60486415E-01  1.14029824E+00 -1.05707876E+00  3.13419010E+00  1.01241566E+00
  3.08470418E+00  9.92787731E-01 -1.12898670E+00  9.71535254E-01 -1.12038119E+00
  3.04102968E+00
ZRed-IntVec                                I   N=         396
           0           0           0           0           0           0
           0           0           0           0           0           0
           0           0           0           0           0           0
           0           0           0           0           0           0
           0           0           0           0           0           0
           0           0           0           0           0           0
           0           0           0           0           0           0
           0           0           0           0           0           0
           0           0           0           0           0           0
           0           0           0           0           0           0
           0           0           0           0           0           0
           0           0           0           0           0           0
           0           0           0           0           0           0
           0           0           0           0           0           0
           0           0           0           0           0           0
           0           0           0           0           0           0
           0           0           0           0           0           0
           0           0           0           0           0           0
           0           0           0           0           0           0
           0           0           0           0           0           0
           0           0           0           0           0           0
           0           0           0           0           0           0
           0           0           0           0           0           0
           0           0           0           0           0           0
           0           0           0           0           0           0
           0           0           0           0           0           0
           0           0           0           0           0           0
           0           0           0           0           0           0
           0           0           0           0           0           0
           0           0           0           0           0           0
           0           0           0           0           0           0
           0           0           0           0           0           0
           0           0           0           0           0           0
           0           0           0           0           0           0
           0           0           0           0           0           0
           0           0           0           0           0           0
           0           0           0           0           0           0
           0           0           0           0           0           0
           0           0           0           0           0           0
           0           0           0           0           0           0
           0           0           0           0           0           0
           0           0           0           0           0           0
           0           0           0           0           0           0
           0           0           0           0           0           0
           0           0           0           0           0           0
           0           0           0           0           0           0
           0           0           0           0           0           0
           0           0           0           0           0           0
           0           0           0           0           0           0
           0           0           0           0           0           0
           0           0           0           0           0           0
           0           0           0           0           0           0
           0           0           0           0           0           0
           0           0           0           0           0           0
           0           0           0           0           0           0
           0           0           0           0           0           0
           0           0           0           0           0           0
           0           0           0           0           0           0
           0           0           0           0           0           0
           0           0           0           0           0           0
           0           0           0           0           0           0
           0           0           0           0           0           0
           0           0           0           0           0           0
           0           0           0           0           0           0
           0           0           0           0           0           0
           0           0           0           0           0           0
ZRed-FPVec                                 R   N=         396
  0.00000000E+00  0.00000000E+00  0.00000000E+00  0.00000000E+00  0.00000000E+00
  0.00000000E+00  0.00000000E+00  0.00000000E+00  0.00000000E+00  0.00000000E+00
  0.00000000E+00  0.00000000E+00  0.00000000E+00  0.00000000E+00  0.00000000E+00
  0.00000000E+00  0.00000000E+00  0.00000000E+00  0.00000000E+00  0.00000000E+00
  0.00000000E+00  0.00000000E+00  0.00000000E+00  0.00000000E+00  0.00000000E+00
  0.00000000E+00  0.00000000E+00  0.00000000E+00  0.00000000E+00  0.00000000E+00
  0.00000000E+00  0.00000000E+00  0.00000000E+00  0.00000000E+00  0.00000000E+00
  0.00000000E+00  0.00000000E+00  0.00000000E+00  0.00000000E+00  0.00000000E+00
  0.00000000E+00  0.00000000E+00  0.00000000E+00  0.00000000E+00  0.00000000E+00
  0.00000000E+00  0.00000000E+00  0.00000000E+00  0.00000000E+00  0.00000000E+00
  0.00000000E+00  0.00000000E+00  0.00000000E+00  0.00000000E+00  0.00000000E+00
  0.00000000E+00  0.00000000E+00  0.00000000E+00  0.00000000E+00  0.00000000E+00
  0.00000000E+00  0.00000000E+00  0.00000000E+00  0.00000000E+00  0.00000000E+00
  0.00000000E+00  0.00000000E+00  0.00000000E+00  0.00000000E+00  0.00000000E+00
  0.00000000E+00  0.00000000E+00  0.00000000E+00  0.00000000E+00  0.00000000E+00
  0.00000000E+00  0.00000000E+00  0.00000000E+00  0.00000000E+00  0.00000000E+00
  0.00000000E+00  0.00000000E+00  0.00000000E+00  0.00000000E+00  0.00000000E+00
  0.00000000E+00  0.00000000E+00  0.00000000E+00  0.00000000E+00  0.00000000E+00
  0.00000000E+00  0.00000000E+00  0.00000000E+00  0.00000000E+00  0.00000000E+00
  0.00000000E+00  0.00000000E+00  0.00000000E+00  0.00000000E+00  0.00000000E+00
  0.00000000E+00  0.00000000E+00  0.00000000E+00  0.00000000E+00  0.00000000E+00
  0.00000000E+00  0.00000000E+00  0.00000000E+00  0.00000000E+00  0.00000000E+00
  0.00000000E+00  0.00000000E+00  0.00000000E+00  0.00000000E+00  0.00000000E+00
  0.00000000E+00  0.00000000E+00  0.00000000E+00  0.00000000E+00  0.00000000E+00
  0.00000000E+00  0.00000000E+00  0.00000000E+00  0.00000000E+00  0.00000000E+00
  0.00000000E+00  0.00000000E+00  0.00000000E+00  0.00000000E+00  0.00000000E+00
  0.00000000E+00  0.00000000E+00  0.00000000E+00  0.00000000E+00  0.00000000E+00
  0.00000000E+00  0.00000000E+00  0.00000000E+00  0.00000000E+00  0.00000000E+00
  0.00000000E+00  0.00000000E+00  0.00000000E+00  0.00000000E+00  0.00000000E+00
  0.00000000E+00  0.00000000E+00  0.00000000E+00  0.00000000E+00  0.00000000E+00
  0.00000000E+00  0.00000000E+00  0.00000000E+00  0.00000000E+00  0.00000000E+00
  0.00000000E+00  0.00000000E+00  0.00000000E+00  0.00000000E+00  0.00000000E+00
  0.00000000E+00  0.00000000E+00  0.00000000E+00  0.00000000E+00  0.00000000E+00
  0.00000000E+00  0.00000000E+00  0.00000000E+00  0.00000000E+00  0.00000000E+00
  0.00000000E+00  0.00000000E+00  0.00000000E+00  0.00000000E+00  0.00000000E+00
  0.00000000E+00  0.00000000E+00  0.00000000E+00  0.00000000E+00  0.00000000E+00
  0.00000000E+00  0.00000000E+00  0.00000000E+00  0.00000000E+00  0.00000000E+00
  0.00000000E+00  0.00000000E+00  0.00000000E+00  0.00000000E+00  0.00000000E+00
  0.00000000E+00  0.00000000E+00  0.00000000E+00  0.00000000E+00  0.00000000E+00
  0.00000000E+00  0.00000000E+00  0.00000000E+00  0.00000000E+00  0.00000000E+00
  0.00000000E+00  0.00000000E+00  0.00000000E+00  0.00000000E+00  0.00000000E+00
  0.00000000E+00  0.00000000E+00  0.00000000E+00  0.00000000E+00  0.00000000E+00
  0.00000000E+00  0.00000000E+00  0.00000000E+00  0.00000000E+00  0.00000000E+00
  0.00000000E+00  0.00000000E+00  0.00000000E+00  0.00000000E+00  0.00000000E+00
  0.00000000E+00  0.00000000E+00  0.00000000E+00  0.00000000E+00  0.00000000E+00
  0.00000000E+00  0.00000000E+00  0.00000000E+00  0.00000000E+00  0.00000000E+00
  0.00000000E+00  0.00000000E+00  0.00000000E+00  0.00000000E+00  0.00000000E+00
  0.00000000E+00  0.00000000E+00  0.00000000E+00  0.00000000E+00  0.00000000E+00
  0.00000000E+00  0.00000000E+00  0.00000000E+00  0.00000000E+00  0.00000000E+00
  0.00000000E+00  0.00000000E+00  0.00000000E+00  0.00000000E+00  0.00000000E+00
  0.00000000E+00  0.00000000E+00  0.00000000E+00  0.00000000E+00  0.00000000E+00
  0.00000000E+00  0.00000000E+00  0.00000000E+00  0.00000000E+00  0.00000000E+00
  0.00000000E+00  0.00000000E+00  0.00000000E+00  0.00000000E+00  0.00000000E+00
  0.00000000E+00  0.00000000E+00  0.00000000E+00  0.00000000E+00  0.00000000E+00
  0.00000000E+00  0.00000000E+00  0.00000000E+00  0.00000000E+00  0.00000000E+00
  0.00000000E+00  0.00000000E+00  0.00000000E+00  0.00000000E+00  0.00000000E+00
  0.00000000E+00  0.00000000E+00  0.00000000E+00  0.00000000E+00  0.00000000E+00
  0.00000000E+00  0.00000000E+00  0.00000000E+00  0.00000000E+00  0.00000000E+00
  0.00000000E+00  0.00000000E+00  0.00000000E+00  0.00000000E+00  0.00000000E+00
  0.00000000E+00  0.00000000E+00  0.00000000E+00  0.00000000E+00  0.00000000E+00
  0.00000000E+00  0.00000000E+00  0.00000000E+00  0.00000000E+00  0.00000000E+00
  0.00000000E+00  0.00000000E+00  0.00000000E+00  0.00000000E+00  0.00000000E+00
  0.00000000E+00  0.00000000E+00  0.00000000E+00  0.00000000E+00  0.00000000E+00
  0.00000000E+00  0.00000000E+00  0.00000000E+00  0.00000000E+00  0.00000000E+00
  0.00000000E+00  0.00000000E+00  0.00000000E+00  0.00000000E+00  0.00000000E+00
  0.00000000E+00  0.00000000E+00  0.00000000E+00  0.00000000E+00  0.00000000E+00
  0.00000000E+00  0.00000000E+00  0.00000000E+00  0.00000000E+00  0.00000000E+00
  0.00000000E+00  0.00000000E+00  0.00000000E+00  0.00000000E+00  0.00000000E+00
  0.00000000E+00  0.00000000E+00  0.00000000E+00  0.00000000E+00  0.00000000E+00
  0.00000000E+00  0.00000000E+00  0.00000000E+00  0.00000000E+00  0.00000000E+00
  0.00000000E+00  0.00000000E+00  0.00000000E+00  0.00000000E+00  0.00000000E+00
  0.00000000E+00  0.00000000E+00  0.00000000E+00  0.00000000E+00  0.00000000E+00
  0.00000000E+00  0.00000000E+00  0.00000000E+00  0.00000000E+00  0.00000000E+00
  0.00000000E+00  0.00000000E+00  0.00000000E+00  0.00000000E+00  0.00000000E+00
  0.00000000E+00  0.00000000E+00  0.00000000E+00  0.00000000E+00  0.00000000E+00
  0.00000000E+00  0.00000000E+00  0.00000000E+00  0.00000000E+00  0.00000000E+00
  0.00000000E+00  0.00000000E+00  0.00000000E+00  0.00000000E+00  0.00000000E+00
  0.00000000E+00  0.00000000E+00  0.00000000E+00  0.00000000E+00  0.00000000E+00
  0.00000000E+00  0.00000000E+00  0.00000000E+00  0.00000000E+00  0.00000000E+00
  0.00000000E+00
ZRed-Constraint1                           R   N=         396
  2.63580179E+00  2.65725083E+00  2.04459206E+00  2.63265819E+00  2.05004492E+00
  2.64570121E+00  2.04550998E+00  2.68651332E+00  2.79568038E+00  2.69074887E+00
  2.79246506E+00  2.59435799E+00  2.77005897E+00  2.40899347E+00  2.69347988E+00
  2.65932092E+00  2.73757753E+00  2.65788114E+00  2.41530190E+00  2.68940882E+00
  2.57805987E+00  2.62057537E+00  2.85561320E+00  2.69454988E+00  2.85360379E+00
  2.57287532E+00  2.90288459E+00  2.76552001E+00  2.07561750E+00  2.90614560E+00
  2.07742401E+00  2.06435207E+00  2.92916073E+00  2.91902309E+00  2.73994527E+00
  2.06792785E+00  2.07944973E+00  2.75166485E+00  2.05674455E+00  2.07056729E+00
  2.07044083E+00  2.34165398E+00  2.86042055E+00  2.71656919E+00  2.07955703E+00
  2.08463939E+00  1.84706917E+00  1.90281780E+00  1.86568790E+00  1.90807016E+00
  2.73328721E+00  2.74404389E+00  2.79206552E+00  2.87794959E+00  2.06940236E+00
  2.90831591E+00  2.06392343E+00  2.06987095E+00  2.92335914E+00  2.76409161E+00
  2.07069438E+00  2.90654430E+00  2.76246895E+00  2.08457579E+00  2.88114864E+00
  2.07459379E+00  2.06715647E+00  2.07235870E+00  2.07099178E+00  1.84477332E+00
  1.91721232E+00  1.91933059E+00  2.10643900E+00  2.08279730E+00  2.09394901E+00
  2.09904000E+00  2.08645233E+00  2.09769256E+00  2.08969550E+00  2.12710932E+00
  2.06637946E+00  2.12058352E+00  2.04898529E+00  2.11361625E+00  2.05330618E+00
  2.08521520E+00  2.14466382E+00  2.09730254E+00  2.12564672E+00  2.06023519E+00
  2.07447194E+00  2.12752799E+00  2.08118538E+00  2.11653615E+00  2.09463786E+00
  2.07198828E+00  2.09635405E+00  2.09150080E+00  2.09528541E+00  2.07971940E+00
  2.08944882E+00  2.11401582E+00  2.11177396E+00  2.13194577E+00  2.03946379E+00
  2.08083342E+00  2.05112745E+00  2.15075055E+00  2.09982283E+00  2.12797665E+00
  2.05498623E+00  2.11013412E+00  2.13434903E+00  2.03847491E+00  1.97590708E+00
  1.84139820E+00  1.89763350E+00  1.97650485E+00  1.89178940E+00  1.87691588E+00
  1.98342475E+00  1.87312473E+00  1.88924965E+00  1.89653786E+00  1.93143737E+00
  1.88702034E+00  1.93209133E+00  1.95743953E+00  1.89948727E+00  1.89702049E+00
  1.90830810E+00  1.86799632E+00  1.98853548E+00  1.91081142E+00  1.88864139E+00
  1.89285957E+00  1.93426947E+00  1.84313295E+00  2.09515071E+00  1.82172524E+00
  1.94220425E+00  1.94195364E+00  1.91773486E+00  1.91777858E+00  1.92026986E+00
  2.07133037E+00  2.07865537E+00  2.13319919E+00  1.90313813E+00  1.91232518E+00
  1.87114555E+00  1.95528015E+00  1.95511682E+00  1.86457664E+00  1.92348309E+00
  1.89283406E+00  1.86523261E+00  1.88441200E+00  2.03406457E+00  1.99819577E+00
  1.94307048E+00  1.86726236E+00  1.91722452E+00  1.95567814E+00  1.81706590E+00
  1.96482402E+00  1.94741385E+00  1.91019146E+00  1.89209246E+00  1.91267131E+00
  1.90277505E+00  1.89795571E+00  1.90230541E+00  1.92140575E+00  1.88929494E+00
  1.97896035E+00  1.87802988E+00  1.89141234E+00  1.94959182E+00  1.83653538E+00
  1.90777499E+00  1.97761447E+00  1.88254448E+00  1.90891511E+00  1.94601342E+00
  1.83763025E+00  1.88346564E+00  1.99465503E+00  1.87285449E+00  1.92709436E+00
  1.92582381E+00  1.93517503E+00  1.93137483E+00  1.88838516E+00  1.87231653E+00
  1.90917802E+00  1.93459644E+00  1.99478610E+00  1.95615267E+00  1.94938717E+00
  1.37270553E-03 -3.14121011E+00 -3.14022123E+00  3.81270323E-04 -8.97145423E-04
 -3.14104891E+00  3.14069679E+00  5.45028729E-04  3.23848404E-04  3.14035290E+00
 -3.14027224E+00 -2.43180001E-04 -2.52436312E-03  3.13831426E+00  3.14057771E+00
 -1.76897601E-03  2.93141832E-03 -3.13913919E+00 -3.13787940E+00  3.23529242E-03
 -3.12252790E+00  1.73782820E-02  1.83139092E-02 -3.12496521E+00 -1.21168478E-03
  3.13899333E+00  3.14087644E+00 -2.10385196E-03 -2.60986222E-02  3.11552470E+00
  3.11498988E+00 -2.65721110E-02  1.33727578E-02 -3.12680844E+00  2.82613462E-02
 -3.12071674E+00 -3.11336114E+00  2.08460771E-02 -6.81230883E-03  3.12458702E+00
 -3.14111306E+00 -9.71372677E-03  3.13653941E+00 -2.87030548E-02 -1.22511600E-02
  3.10569168E+00 -1.64667130E-02  3.12683691E+00  3.13534151E+00 -4.54017344E-03
  2.16380878E-02 -3.11785779E+00 -3.13014158E+00  1.35478473E-02 -1.11672272E-02
 -3.12075577E+00  3.12843565E+00  1.88471142E-02 -1.80824156E-02  3.12552483E+00
 -1.09693636E-02  3.09955385E+00  3.09669190E+00 -7.59701922E-02 -2.88034132E+00
 -7.57591084E-01  1.24306888E+00  2.94642450E-01  2.41739269E+00 -1.86513266E+00
  2.28932249E-02 -3.09630184E+00 -3.08890478E+00  7.50854676E-02  3.00428575E-01
 -1.87032304E+00  2.40391931E+00 -2.87146963E+00  1.24096407E+00 -7.67978893E-01
  2.72026687E-02 -3.13712375E+00 -7.55907553E-01  1.34133006E+00 -2.90896675E+00
  1.33935306E+00 -2.84659463E+00 -8.13706132E-01 -2.86271389E+00 -7.65476277E-01
  1.26741222E+00 -2.57011263E+00  1.54269625E+00 -5.46952131E-01  9.74250905E-01
  3.09628365E+00 -1.12349430E+00 -1.10969910E+00  1.01233364E+00  3.07574100E+00
  3.10409215E+00 -1.05706041E+00  1.00634694E+00 -7.21414291E-01 -2.85407364E+00
  1.41348341E+00 -2.87864161E+00  1.27188434E+00 -7.43743911E-01  1.37105343E+00
 -7.61605921E-01 -2.77723418E+00  2.35526692E+00 -7.85400850E-01 -1.78591397E+00
  1.35660358E+00  2.73290034E-01 -2.86737773E+00 -2.49476937E+00  1.67602450E+00
 -3.75792954E-01  3.13249680E+00 -1.08318345E+00  1.06506588E+00 -2.87962793E+00
 -7.33874390E-01  1.28342834E+00  2.62923885E-01  2.40867743E+00 -1.85720516E+00
 -3.00242018E+00  1.16092313E+00 -9.34165086E-01 -1.34690779E+00  2.79418439E+00
  6.56455944E-01 -1.13930566E+00  9.51119168E-01  3.07925043E+00 -9.29628374E-01
 -3.10197160E+00  1.12294172E+00  1.17098497E+00 -9.48962910E-01 -3.01663558E+00
 -9.63238560E-01 -3.08318644E+00  1.13232620E+00 -3.00447806E+00  1.15875936E+00
 -9.08913307E-01  9.52622126E-01  3.13340708E+00 -1.08524163E+00  3.07113129E+00
 -1.03126907E+00  1.03326753E+00 -1.13664562E+00  1.04413933E+00  3.10867593E+00
 -9.37671304E-01  1.21513354E+00 -3.01968617E+00 -3.08439635E+00 -9.31591511E-01
  1.11677409E+00  1.10735498E+00 -3.02302549E+00 -9.74659893E-01  2.77253052E+00
 -1.27022140E+00 -1.37449149E+00  8.65941894E-01  7.09297776E-01  2.94973116E+00
  9.22046535E-01  3.00336010E+00 -1.13691559E+00 -1.14856858E+00  9.32744988E-01
  3.07565461E+00  3.01892511E+00 -1.18294663E+00  9.59962986E-01 -3.09529543E+00
 -9.60486415E-01  1.14029824E+00 -1.05707876E+00  3.13419010E+00  1.01241566E+00
  3.08470418E+00  9.92787731E-01 -1.12898670E+00  9.71535254E-01 -1.12038119E+00
  3.04102968E+00
ZRed-Constraint2                           R   N=         396
  2.52656383E+00  2.52643951E+00  2.07881666E+00  2.52643951E+00  2.07881666E+00
  2.52660316E+00  2.07869874E+00  2.52656383E+00  2.55300219E+00  2.52660316E+00
  2.55300219E+00  2.56057890E+00  2.50134005E+00  2.28275951E+00  2.52656488E+00
  2.52654204E+00  2.55303863E+00  2.52645424E+00  2.28286516E+00  2.52653610E+00
  2.56059830E+00  2.52655105E+00  2.82900048E+00  2.52676806E+00  2.82883034E+00
  2.56041048E+00  2.87807700E+00  2.64941829E+00  2.10326392E+00  2.76352246E+00
  2.10323122E+00  2.10347221E+00  2.87786696E+00  2.85157652E+00  2.64943550E+00
  2.10334710E+00  2.10334638E+00  2.64931057E+00  2.10324173E+00  2.10322936E+00
  2.10324385E+00  2.28290656E+00  2.85164023E+00  2.64936698E+00  2.10333691E+00
  2.10327391E+00  1.78001580E+00  1.83680312E+00  1.78009433E+00  1.83674081E+00
  2.64940388E+00  2.64935293E+00  2.64950333E+00  2.87798290E+00  2.10325891E+00
  2.87802849E+00  2.10327406E+00  2.10316118E+00  2.87119200E+00  2.71749009E+00
  2.10331470E+00  2.87800896E+00  2.64933852E+00  2.10317816E+00  2.87818738E+00
  2.10328294E+00  2.10322797E+00  2.10333118E+00  2.10329463E+00  1.78014722E+00
  1.92747179E+00  1.92759811E+00  2.09442351E+00  2.09436235E+00  2.09439944E+00
  2.09442351E+00  2.09436235E+00  2.09439944E+00  2.09437568E+00  2.09442351E+00
  2.09438611E+00  2.09438611E+00  2.13625575E+00  2.05250004E+00  2.09438611E+00
  2.05250004E+00  2.13625575E+00  2.09437568E+00  2.09442351E+00  2.09438611E+00
  1.95826933E+00  2.16250926E+00  2.16240671E+00  2.04981685E+00  2.11489078E+00
  2.09444045E+00  2.05243927E+00  2.09438026E+00  2.13631826E+00  2.00715461E+00
  2.13804402E+00  2.13798667E+00  2.09444192E+00  2.09436554E+00  2.09437785E+00
  2.09442742E+00  2.06997926E+00  2.11873436E+00  2.09432925E+00  2.11889954E+00
  2.06991327E+00  2.09435131E+00  2.09445364E+00  2.09438036E+00  1.91053844E+00
  1.91020893E+00  1.91083073E+00  1.91025519E+00  1.91077786E+00  1.91118801E+00
  1.81033749E+00  1.93500780E+00  1.96869846E+00  1.93499196E+00  1.96876743E+00
  1.84844172E+00  1.82296225E+00  1.93191705E+00  1.96148417E+00  1.93186482E+00
  1.96151775E+00  1.85594225E+00  1.91061833E+00  1.91018396E+00  1.91075564E+00
  1.91031672E+00  1.91075848E+00  1.91116611E+00  1.93379131E+00  1.91105774E+00
  1.91011365E+00  1.91051035E+00  1.91007676E+00  1.91046837E+00  1.91157264E+00
  2.09442635E+00  2.09440949E+00  2.09434946E+00  1.91118874E+00  1.91001910E+00
  1.91045904E+00  1.91015336E+00  1.91043549E+00  1.91154387E+00  1.86581177E+00
  1.88504676E+00  1.86578156E+00  1.88503358E+00  1.86403806E+00  1.86391698E+00
  1.91885128E+00  1.91882624E+00  1.88870645E+00  1.87624941E+00  1.93066143E+00
  1.93080606E+00  1.91058216E+00  1.91016606E+00  1.91085306E+00  1.91025599E+00
  1.91080696E+00  1.91113493E+00  1.91108104E+00  1.91013118E+00  1.91051003E+00
  1.91013280E+00  1.91054059E+00  1.91140387E+00  1.91045365E+00  1.91027407E+00
  1.91089815E+00  1.91026307E+00  1.91079807E+00  1.91111214E+00  1.87628857E+00
  1.91874119E+00  1.93075420E+00  1.91881935E+00  1.93080808E+00  1.88868823E+00
  1.91115630E+00  1.91011042E+00  1.91039568E+00  1.91019667E+00  1.91054497E+00
  1.91139553E+00  1.86583961E+00  1.91062887E+00  1.91057257E+00  1.82386832E+00
  0.00000000E+00  3.14159265E+00  3.14159265E+00  0.00000000E+00  0.00000000E+00
  3.14159265E+00  3.14159265E+00  0.00000000E+00  0.00000000E+00  3.14159265E+00
  3.14159265E+00  0.00000000E+00  0.00000000E+00 -3.13133560E+00  3.14159265E+00
  1.02570505E-02  0.00000000E+00 -3.13182016E+00  3.13182016E+00 -1.49011612E-08
 -2.58025214E+00  5.61359658E-01  5.71364024E-01 -2.57020948E+00  0.00000000E+00
  3.14159265E+00  3.13133560E+00 -1.02570505E-02 -6.81444355E-01  2.46007096E+00
  2.47017181E+00 -6.71498178E-01  0.00000000E+00  3.14159265E+00  8.05848898E-01
 -2.56961035E+00 -2.33566643E+00  5.72059628E-01 -2.41230206E-01  2.91058772E+00
  3.13136738E+00 -0.00000000E+00 -2.90186253E+00  2.39776342E-01 -3.96334025E-05
 -3.14158607E+00 -4.53977051E-01  2.68759646E+00  2.67712722E+00 -4.64484576E-01
  8.33051546E-05  3.14158998E+00 -3.13077629E+00  1.07303819E-02 -1.26975934E-04
 -3.13175049E+00  3.14155166E+00  9.92814489E-03 -4.84490352E-05  3.14145823E+00
  8.73344765E-05 -3.13136886E+00  3.13142618E+00 -3.00159879E-05 -2.82642324E+00
 -7.32699772E-01  1.36214773E+00  3.25283485E-01  2.41900695E+00 -1.76933085E+00
 -4.03353818E-06  3.14154240E+00  3.13173492E+00 -9.90395068E-03  3.48523238E-01
 -1.74509135E+00  2.44315837E+00 -2.78307089E+00  1.40649983E+00 -6.88435764E-01
 -9.82304879E-05  3.14154064E+00 -1.02932286E+00  1.04842272E+00  3.11808090E+00
  1.06426338E+00 -3.14117635E+00 -1.07151817E+00 -3.12399036E+00 -1.04624479E+00
  1.02341339E+00 -1.04776957E+00 -3.14155776E+00  1.04694719E+00  1.37981193E+00
 -2.82361207E+00 -7.51307917E-01 -6.97944520E-01  1.38181678E+00 -2.82906437E+00
 -2.76763756E+00 -6.87876261E-01  1.38442790E+00 -1.01356658E+00 -3.10720872E+00
  1.08104602E+00 -3.09336323E+00  1.09617994E+00 -9.98750632E-01  1.11753122E+00
 -9.76110914E-01 -3.07104148E+00  2.13518385E+00 -1.00630091E+00 -2.13524926E+00
  1.00645129E+00 -2.75497930E-05 -3.14151230E+00 -3.14157424E+00  1.09116022E+00
 -1.02518475E+00  3.14159265E+00 -1.04793734E+00  1.04721479E+00  3.14152857E+00
 -1.04788542E+00  1.04714219E+00  4.38085117E-05  2.09381513E+00 -2.09434257E+00
  3.14145269E+00  1.04776357E+00 -1.04733183E+00 -2.11037314E+00  2.11052271E+00
 -6.04465746E-06 -8.12416489E-01  1.27600335E+00 -2.89735846E+00 -1.27753889E+00
  2.91727421E+00  8.32366594E-01  1.02031559E+00 -1.07330048E+00  3.11502683E+00
 -1.06812020E+00  3.12144904E+00  1.02659104E+00  3.10533262E+00  1.01171655E+00
 -1.08314144E+00  8.74610831E-01  2.96835974E+00 -1.21986958E+00  2.96817180E+00
 -1.22126460E+00  8.73691393E-01 -1.22012864E+00  8.73620264E-01  2.96857626E+00
 -8.75699808E-01  1.21791241E+00 -2.97034903E+00 -2.96944772E+00 -8.75835503E-01
  1.21908837E+00  1.21876189E+00 -2.97081120E+00 -8.75887329E-01 -3.14149598E+00
 -1.15192166E+00 -1.04716597E+00  9.42408354E-01  1.04728090E+00  3.03685522E+00
  1.07156709E+00 -3.12329580E+00 -1.03830449E+00 -1.02205186E+00  1.06627055E+00
 -3.13192344E+00 -3.11690770E+00 -1.02858529E+00  1.05640602E+00 -3.14146841E+00
 -1.04773940E+00  1.04692408E+00 -1.07931554E+00  3.11000934E+00  1.01514624E+00
 -3.14158207E+00  1.04774281E+00 -1.04712029E+00  1.03108746E+00 -1.06277298E+00
  3.12554923E+00
SymInf integers                            I   N=          26
           1           1           1           1           1           0
           0           0           0           0           0           0
           0           0           0           0           0           0
           0           0           0           0           0           0
           0           0
RotTr to input orientation                 R   N=          12
  7.20227916E-01  1.79674411E-01  6.70066307E-01 -5.46103530E-01  7.42505869E-01
  3.87886542E-01 -4.27834879E-01 -6.45292291E-01  6.32894284E-01 -5.25434152E+00
 -4.09296268E-01 -4.72751921E-01
Number of contracted shells                I              175
Number of primitive shells                 I              506
Pure/Cartesian d shells                    I                1
Pure/Cartesian f shells                    I                0
Highest angular momentum                   I                1
Largest degree of contraction              I                6
Shell types                                I   N=         175
           0          -1          -1           0          -1          -1
           0          -1          -1           0          -1          -1
           0          -1          -1           0          -1          -1
           0          -1          -1           0          -1          -1
           0          -1          -1           0          -1          -1
           0          -1          -1           0          -1          -1
           0          -1          -1           0          -1          -1
           0          -1          -1           0          -1          -1
           0          -1          -1           0          -1          -1
           0          -1          -1           0          -1          -1
           0          -1          -1           0          -1          -1
           0          -1          -1           0          -1          -1
           0          -1          -1           0          -1          -1
           0          -1          -1           0          -1          -1
           0          -1          -1           0          -1          -1
           0          -1          -1           0          -1          -1
           0          -1          -1           0          -1          -1
           0          -1          -1           0          -1          -1
           0          -1          -1           0          -1          -1
           0          -1          -1           0           0           0
           0           0           0           0           0           0
           0           0           0           0           0           0
           0           0           0           0           0           0
           0           0           0           0           0           0
           0           0           0           0           0           0
           0           0           0           0           0           0
           0           0           0           0           0           0
           0           0           0           0           0           0
           0           0           0           0           0           0
           0
Number of primitives per shell             I   N=         175
           6           3           1           6           3           1
           6           3           1           6           3           1
           6           3           1           6           3           1
           6           3           1           6           3           1
           6           3           1           6           3           1
           6           3           1           6           3           1
           6           3           1           6           3           1
           6           3           1           6           3           1
           6           3           1           6           3           1
           6           3           1           6           3           1
           6           3           1           6           3           1
           6           3           1           6           3           1
           6           3           1           6           3           1
           6           3           1           6           3           1
           6           3           1           6           3           1
           6           3           1           6           3           1
           6           3           1           6           3           1
           6           3           1           6           3           1
           6           3           1           6           3           1
           6           3           1           3           1           3
           1           3           1           3           1           3
           1           3           1           3           1           3
           1           3           1           3           1           3
           1           3           1           3           1           3
           1           3           1           3           1           3
           1           3           1           3           1           3
           1           3           1           3           1           3
           1           3           1           3           1           3
           1           3           1           3           1           3
           1
Shell to atom map                          I   N=         175
           1           1           1           2           2           2
           3           3           3           4           4           4
           5           5           5           6           6           6
           7           7           7           8           8           8
           9           9           9          10          10          10
          11          11          11          12          12          12
          13          13          13          14          14          14
          15          15          15          16          16          16
          17          17          17          18          18          18
          19          19          19          20          20          20
          21          21          21          22          22          22
          23          23          23          24          24          24
          25          25          25          26          26          26
          27          27          27          28          28          28
          29          29          29          30          30          30
          31          31          31          32          32          32
          33          33          33          34          34          34
          35          35          35          36          36          36
          37          37          37          38          38          38
          39          39          39          40          40          41
          41          42          42          43          43          44
          44          45          45          46          46          47
          47          48          48          49          49          50
          50          51          51          52          52          53
          53          54          54          55          55          56
          56          57          57          58          58          59
          59          60          60          61          61          62
          62          63          63          64          64          65
          65          66          66          67          67          68
          68
Primitive exponents                        R   N=         506
  3.04752488E+03  4.57369518E+02  1.03948685E+02  2.92101553E+01  9.28666296E+00
  3.16392696E+00  7.86827235E+00  1.88128854E+00  5.44249258E-01  1.68714478E-01
  3.04752488E+03  4.57369518E+02  1.03948685E+02  2.92101553E+01  9.28666296E+00
  3.16392696E+00  7.86827235E+00  1.88128854E+00  5.44249258E-01  1.68714478E-01
  3.04752488E+03  4.57369518E+02  1.03948685E+02  2.92101553E+01  9.28666296E+00
  3.16392696E+00  7.86827235E+00  1.88128854E+00  5.44249258E-01  1.68714478E-01
  3.04752488E+03  4.57369518E+02  1.03948685E+02  2.92101553E+01  9.28666296E+00
  3.16392696E+00  7.86827235E+00  1.88128854E+00  5.44249258E-01  1.68714478E-01
  3.04752488E+03  4.57369518E+02  1.03948685E+02  2.92101553E+01  9.28666296E+00
  3.16392696E+00  7.86827235E+00  1.88128854E+00  5.44249258E-01  1.68714478E-01
  3.04752488E+03  4.57369518E+02  1.03948685E+02  2.92101553E+01  9.28666296E+00
  3.16392696E+00  7.86827235E+00  1.88128854E+00  5.44249258E-01  1.68714478E-01
  3.04752488E+03  4.57369518E+02  1.03948685E+02  2.92101553E+01  9.28666296E+00
  3.16392696E+00  7.86827235E+00  1.88128854E+00  5.44249258E-01  1.68714478E-01
  3.04752488E+03  4.57369518E+02  1.03948685E+02  2.92101553E+01  9.28666296E+00
  3.16392696E+00  7.86827235E+00  1.88128854E+00  5.44249258E-01  1.68714478E-01
  3.04752488E+03  4.57369518E+02  1.03948685E+02  2.92101553E+01  9.28666296E+00
  3.16392696E+00  7.86827235E+00  1.88128854E+00  5.44249258E-01  1.68714478E-01
  3.04752488E+03  4.57369518E+02  1.03948685E+02  2.92101553E+01  9.28666296E+00
  3.16392696E+00  7.86827235E+00  1.88128854E+00  5.44249258E-01  1.68714478E-01
  3.04752488E+03  4.57369518E+02  1.03948685E+02  2.92101553E+01  9.28666296E+00
  3.16392696E+00  7.86827235E+00  1.88128854E+00  5.44249258E-01  1.68714478E-01
  3.04752488E+03  4.57369518E+02  1.03948685E+02  2.92101553E+01  9.28666296E+00
  3.16392696E+00  7.86827235E+00  1.88128854E+00  5.44249258E-01  1.68714478E-01
  3.04752488E+03  4.57369518E+02  1.03948685E+02  2.92101553E+01  9.28666296E+00
  3.16392696E+00  7.86827235E+00  1.88128854E+00  5.44249258E-01  1.68714478E-01
  3.04752488E+03  4.57369518E+02  1.03948685E+02  2.92101553E+01  9.28666296E+00
  3.16392696E+00  7.86827235E+00  1.88128854E+00  5.44249258E-01  1.68714478E-01
  3.04752488E+03  4.57369518E+02  1.03948685E+02  2.92101553E+01  9.28666296E+00
  3.16392696E+00  7.86827235E+00  1.88128854E+00  5.44249258E-01  1.68714478E-01
  3.04752488E+03  4.57369518E+02  1.03948685E+02  2.92101553E+01  9.28666296E+00
  3.16392696E+00  7.86827235E+00  1.88128854E+00  5.44249258E-01  1.68714478E-01
  3.04752488E+03  4.57369518E+02  1.03948685E+02  2.92101553E+01  9.28666296E+00
  3.16392696E+00  7.86827235E+00  1.88128854E+00  5.44249258E-01  1.68714478E-01
  3.04752488E+03  4.57369518E+02  1.03948685E+02  2.92101553E+01  9.28666296E+00
  3.16392696E+00  7.86827235E+00  1.88128854E+00  5.44249258E-01  1.68714478E-01
  5.48467166E+03  8.25234946E+02  1.88046958E+02  5.29645000E+01  1.68975704E+01
  5.79963534E+00  1.55396162E+01  3.59993359E+00  1.01376175E+00  2.70005823E-01
  5.48467166E+03  8.25234946E+02  1.88046958E+02  5.29645000E+01  1.68975704E+01
  5.79963534E+00  1.55396162E+01  3.59993359E+00  1.01376175E+00  2.70005823E-01
  5.48467166E+03  8.25234946E+02  1.88046958E+02  5.29645000E+01  1.68975704E+01
  5.79963534E+00  1.55396162E+01  3.59993359E+00  1.01376175E+00  2.70005823E-01
  3.04752488E+03  4.57369518E+02  1.03948685E+02  2.92101553E+01  9.28666296E+00
  3.16392696E+00  7.86827235E+00  1.88128854E+00  5.44249258E-01  1.68714478E-01
  3.04752488E+03  4.57369518E+02  1.03948685E+02  2.92101553E+01  9.28666296E+00
  3.16392696E+00  7.86827235E+00  1.88128854E+00  5.44249258E-01  1.68714478E-01
  5.48467166E+03  8.25234946E+02  1.88046958E+02  5.29645000E+01  1.68975704E+01
  5.79963534E+00  1.55396162E+01  3.59993359E+00  1.01376175E+00  2.70005823E-01
  3.04752488E+03  4.57369518E+02  1.03948685E+02  2.92101553E+01  9.28666296E+00
  3.16392696E+00  7.86827235E+00  1.88128854E+00  5.44249258E-01  1.68714478E-01
  5.48467166E+03  8.25234946E+02  1.88046958E+02  5.29645000E+01  1.68975704E+01
  5.79963534E+00  1.55396162E+01  3.59993359E+00  1.01376175E+00  2.70005823E-01
  5.48467166E+03  8.25234946E+02  1.88046958E+02  5.29645000E+01  1.68975704E+01
  5.79963534E+00  1.55396162E+01  3.59993359E+00  1.01376175E+00  2.70005823E-01
  5.48467166E+03  8.25234946E+02  1.88046958E+02  5.29645000E+01  1.68975704E+01
  5.79963534E+00  1.55396162E+01  3.59993359E+00  1.01376175E+00  2.70005823E-01
  5.48467166E+03  8.25234946E+02  1.88046958E+02  5.29645000E+01  1.68975704E+01
  5.79963534E+00  1.55396162E+01  3.59993359E+00  1.01376175E+00  2.70005823E-01
  5.48467166E+03  8.25234946E+02  1.88046958E+02  5.29645000E+01  1.68975704E+01
  5.79963534E+00  1.55396162E+01  3.59993359E+00  1.01376175E+00  2.70005823E-01
  5.48467166E+03  8.25234946E+02  1.88046958E+02  5.29645000E+01  1.68975704E+01
  5.79963534E+00  1.55396162E+01  3.59993359E+00  1.01376175E+00  2.70005823E-01
  3.04752488E+03  4.57369518E+02  1.03948685E+02  2.92101553E+01  9.28666296E+00
  3.16392696E+00  7.86827235E+00  1.88128854E+00  5.44249258E-01  1.68714478E-01
  3.04752488E+03  4.57369518E+02  1.03948685E+02  2.92101553E+01  9.28666296E+00
  3.16392696E+00  7.86827235E+00  1.88128854E+00  5.44249258E-01  1.68714478E-01
  3.04752488E+03  4.57369518E+02  1.03948685E+02  2.92101553E+01  9.28666296E+00
  3.16392696E+00  7.86827235E+00  1.88128854E+00  5.44249258E-01  1.68714478E-01
  3.04752488E+03  4.57369518E+02  1.03948685E+02  2.92101553E+01  9.28666296E+00
  3.16392696E+00  7.86827235E+00  1.88128854E+00  5.44249258E-01  1.68714478E-01
  3.04752488E+03  4.57369518E+02  1.03948685E+02  2.92101553E+01  9.28666296E+00
  3.16392696E+00  7.86827235E+00  1.88128854E+00  5.44249258E-01  1.68714478E-01
  3.04752488E+03  4.57369518E+02  1.03948685E+02  2.92101553E+01  9.28666296E+00
  3.16392696E+00  7.86827235E+00  1.88128854E+00  5.44249258E-01  1.68714478E-01
  5.48467166E+03  8.25234946E+02  1.88046958E+02  5.29645000E+01  1.68975704E+01
  5.79963534E+00  1.55396162E+01  3.59993359E+00  1.01376175E+00  2.70005823E-01
  4.17351146E+03  6.27457911E+02  1.42902093E+02  4.02343293E+01  1.28202129E+01
  4.39043701E+00  1.16263619E+01  2.71627981E+00  7.72218397E-01  2.12031498E-01
  1.87311370E+01  2.82539436E+00  6.40121692E-01  1.61277759E-01  1.87311370E+01
  2.82539436E+00  6.40121692E-01  1.61277759E-01  1.87311370E+01  2.82539436E+00
  6.40121692E-01  1.61277759E-01  1.87311370E+01  2.82539436E+00  6.40121692E-01
  1.61277759E-01  1.87311370E+01  2.82539436E+00  6.40121692E-01  1.61277759E-01
  1.87311370E+01  2.82539436E+00  6.40121692E-01  1.61277759E-01  1.87311370E+01
  2.82539436E+00  6.40121692E-01  1.61277759E-01  1.87311370E+01  2.82539436E+00
  6.40121692E-01  1.61277759E-01  1.87311370E+01  2.82539436E+00  6.40121692E-01
  1.61277759E-01  1.87311370E+01  2.82539436E+00  6.40121692E-01  1.61277759E-01
  1.87311370E+01  2.82539436E+00  6.40121692E-01  1.61277759E-01  1.87311370E+01
  2.82539436E+00  6.40121692E-01  1.61277759E-01  1.87311370E+01  2.82539436E+00
  6.40121692E-01  1.61277759E-01  1.87311370E+01  2.82539436E+00  6.40121692E-01
  1.61277759E-01  1.87311370E+01  2.82539436E+00  6.40121692E-01  1.61277759E-01
  1.87311370E+01  2.82539436E+00  6.40121692E-01  1.61277759E-01  1.87311370E+01
  2.82539436E+00  6.40121692E-01  1.61277759E-01  1.87311370E+01  2.82539436E+00
  6.40121692E-01  1.61277759E-01  1.87311370E+01  2.82539436E+00  6.40121692E-01
  1.61277759E-01  1.87311370E+01  2.82539436E+00  6.40121692E-01  1.61277759E-01
  1.87311370E+01  2.82539436E+00  6.40121692E-01  1.61277759E-01  1.87311370E+01
  2.82539436E+00  6.40121692E-01  1.61277759E-01  1.87311370E+01  2.82539436E+00
  6.40121692E-01  1.61277759E-01  1.87311370E+01  2.82539436E+00  6.40121692E-01
  1.61277759E-01  1.87311370E+01  2.82539436E+00  6.40121692E-01  1.61277759E-01
  1.87311370E+01  2.82539436E+00  6.40121692E-01  1.61277759E-01  1.87311370E+01
  2.82539436E+00  6.40121692E-01  1.61277759E-01  1.87311370E+01  2.82539436E+00
  6.40121692E-01  1.61277759E-01  1.87311370E+01  2.82539436E+00  6.40121692E-01
  1.61277759E-01
Contraction coefficients                   R   N=         506
  1.83473713E-03  1.40373228E-02  6.88426223E-02  2.32184443E-01  4.67941348E-01
  3.62311985E-01 -1.19332420E-01 -1.60854152E-01  1.14345644E+00  1.00000000E+00
  1.83473713E-03  1.40373228E-02  6.88426223E-02  2.32184443E-01  4.67941348E-01
  3.62311985E-01 -1.19332420E-01 -1.60854152E-01  1.14345644E+00  1.00000000E+00
  1.83473713E-03  1.40373228E-02  6.88426223E-02  2.32184443E-01  4.67941348E-01
  3.62311985E-01 -1.19332420E-01 -1.60854152E-01  1.14345644E+00  1.00000000E+00
  1.83473713E-03  1.40373228E-02  6.88426223E-02  2.32184443E-01  4.67941348E-01
  3.62311985E-01 -1.19332420E-01 -1.60854152E-01  1.14345644E+00  1.00000000E+00
  1.83473713E-03  1.40373228E-02  6.88426223E-02  2.32184443E-01  4.67941348E-01
  3.62311985E-01 -1.19332420E-01 -1.60854152E-01  1.14345644E+00  1.00000000E+00
  1.83473713E-03  1.40373228E-02  6.88426223E-02  2.32184443E-01  4.67941348E-01
  3.62311985E-01 -1.19332420E-01 -1.60854152E-01  1.14345644E+00  1.00000000E+00
  1.83473713E-03  1.40373228E-02  6.88426223E-02  2.32184443E-01  4.67941348E-01
  3.62311985E-01 -1.19332420E-01 -1.60854152E-01  1.14345644E+00  1.00000000E+00
  1.83473713E-03  1.40373228E-02  6.88426223E-02  2.32184443E-01  4.67941348E-01
  3.62311985E-01 -1.19332420E-01 -1.60854152E-01  1.14345644E+00  1.00000000E+00
  1.83473713E-03  1.40373228E-02  6.88426223E-02  2.32184443E-01  4.67941348E-01
  3.62311985E-01 -1.19332420E-01 -1.60854152E-01  1.14345644E+00  1.00000000E+00
  1.83473713E-03  1.40373228E-02  6.88426223E-02  2.32184443E-01  4.67941348E-01
  3.62311985E-01 -1.19332420E-01 -1.60854152E-01  1.14345644E+00  1.00000000E+00
  1.83473713E-03  1.40373228E-02  6.88426223E-02  2.32184443E-01  4.67941348E-01
  3.62311985E-01 -1.19332420E-01 -1.60854152E-01  1.14345644E+00  1.00000000E+00
  1.83473713E-03  1.40373228E-02  6.88426223E-02  2.32184443E-01  4.67941348E-01
  3.62311985E-01 -1.19332420E-01 -1.60854152E-01  1.14345644E+00  1.00000000E+00
  1.83473713E-03  1.40373228E-02  6.88426223E-02  2.32184443E-01  4.67941348E-01
  3.62311985E-01 -1.19332420E-01 -1.60854152E-01  1.14345644E+00  1.00000000E+00
  1.83473713E-03  1.40373228E-02  6.88426223E-02  2.32184443E-01  4.67941348E-01
  3.62311985E-01 -1.19332420E-01 -1.60854152E-01  1.14345644E+00  1.00000000E+00
  1.83473713E-03  1.40373228E-02  6.88426223E-02  2.32184443E-01  4.67941348E-01
  3.62311985E-01 -1.19332420E-01 -1.60854152E-01  1.14345644E+00  1.00000000E+00
  1.83473713E-03  1.40373228E-02  6.88426223E-02  2.32184443E-01  4.67941348E-01
  3.62311985E-01 -1.19332420E-01 -1.60854152E-01  1.14345644E+00  1.00000000E+00
  1.83473713E-03  1.40373228E-02  6.88426223E-02  2.32184443E-01  4.67941348E-01
  3.62311985E-01 -1.19332420E-01 -1.60854152E-01  1.14345644E+00  1.00000000E+00
  1.83473713E-03  1.40373228E-02  6.88426223E-02  2.32184443E-01  4.67941348E-01
  3.62311985E-01 -1.19332420E-01 -1.60854152E-01  1.14345644E+00  1.00000000E+00
  1.83107443E-03  1.39501722E-02  6.84450781E-02  2.32714336E-01  4.70192898E-01
  3.58520853E-01 -1.10777550E-01 -1.48026263E-01  1.13076702E+00  1.00000000E+00
  1.83107443E-03  1.39501722E-02  6.84450781E-02  2.32714336E-01  4.70192898E-01
  3.58520853E-01 -1.10777550E-01 -1.48026263E-01  1.13076702E+00  1.00000000E+00
  1.83107443E-03  1.39501722E-02  6.84450781E-02  2.32714336E-01  4.70192898E-01
  3.58520853E-01 -1.10777550E-01 -1.48026263E-01  1.13076702E+00  1.00000000E+00
  1.83473713E-03  1.40373228E-02  6.88426223E-02  2.32184443E-01  4.67941348E-01
  3.62311985E-01 -1.19332420E-01 -1.60854152E-01  1.14345644E+00  1.00000000E+00
  1.83473713E-03  1.40373228E-02  6.88426223E-02  2.32184443E-01  4.67941348E-01
  3.62311985E-01 -1.19332420E-01 -1.60854152E-01  1.14345644E+00  1.00000000E+00
  1.83107443E-03  1.39501722E-02  6.84450781E-02  2.32714336E-01  4.70192898E-01
  3.58520853E-01 -1.10777550E-01 -1.48026263E-01  1.13076702E+00  1.00000000E+00
  1.83473713E-03  1.40373228E-02  6.88426223E-02  2.32184443E-01  4.67941348E-01
  3.62311985E-01 -1.19332420E-01 -1.60854152E-01  1.14345644E+00  1.00000000E+00
  1.83107443E-03  1.39501722E-02  6.84450781E-02  2.32714336E-01  4.70192898E-01
  3.58520853E-01 -1.10777550E-01 -1.48026263E-01  1.13076702E+00  1.00000000E+00
  1.83107443E-03  1.39501722E-02  6.84450781E-02  2.32714336E-01  4.70192898E-01
  3.58520853E-01 -1.10777550E-01 -1.48026263E-01  1.13076702E+00  1.00000000E+00
  1.83107443E-03  1.39501722E-02  6.84450781E-02  2.32714336E-01  4.70192898E-01
  3.58520853E-01 -1.10777550E-01 -1.48026263E-01  1.13076702E+00  1.00000000E+00
  1.83107443E-03  1.39501722E-02  6.84450781E-02  2.32714336E-01  4.70192898E-01
  3.58520853E-01 -1.10777550E-01 -1.48026263E-01  1.13076702E+00  1.00000000E+00
  1.83107443E-03  1.39501722E-02  6.84450781E-02  2.32714336E-01  4.70192898E-01
  3.58520853E-01 -1.10777550E-01 -1.48026263E-01  1.13076702E+00  1.00000000E+00
  1.83107443E-03  1.39501722E-02  6.84450781E-02  2.32714336E-01  4.70192898E-01
  3.58520853E-01 -1.10777550E-01 -1.48026263E-01  1.13076702E+00  1.00000000E+00
  1.83473713E-03  1.40373228E-02  6.88426223E-02  2.32184443E-01  4.67941348E-01
  3.62311985E-01 -1.19332420E-01 -1.60854152E-01  1.14345644E+00  1.00000000E+00
  1.83473713E-03  1.40373228E-02  6.88426223E-02  2.32184443E-01  4.67941348E-01
  3.62311985E-01 -1.19332420E-01 -1.60854152E-01  1.14345644E+00  1.00000000E+00
  1.83473713E-03  1.40373228E-02  6.88426223E-02  2.32184443E-01  4.67941348E-01
  3.62311985E-01 -1.19332420E-01 -1.60854152E-01  1.14345644E+00  1.00000000E+00
  1.83473713E-03  1.40373228E-02  6.88426223E-02  2.32184443E-01  4.67941348E-01
  3.62311985E-01 -1.19332420E-01 -1.60854152E-01  1.14345644E+00  1.00000000E+00
  1.83473713E-03  1.40373228E-02  6.88426223E-02  2.32184443E-01  4.67941348E-01
  3.62311985E-01 -1.19332420E-01 -1.60854152E-01  1.14345644E+00  1.00000000E+00
  1.83473713E-03  1.40373228E-02  6.88426223E-02  2.32184443E-01  4.67941348E-01
  3.62311985E-01 -1.19332420E-01 -1.60854152E-01  1.14345644E+00  1.00000000E+00
  1.83107443E-03  1.39501722E-02  6.84450781E-02  2.32714336E-01  4.70192898E-01
  3.58520853E-01 -1.10777550E-01 -1.48026263E-01  1.13076702E+00  1.00000000E+00
  1.83477216E-03  1.39946270E-02  6.85865518E-02  2.32240873E-01  4.69069948E-01
  3.60455199E-01 -1.14961182E-01 -1.69117479E-01  1.14585195E+00  1.00000000E+00
  3.34946043E-02  2.34726953E-01  8.13757326E-01  1.00000000E+00  3.34946043E-02
  2.34726953E-01  8.13757326E-01  1.00000000E+00  3.34946043E-02  2.34726953E-01
  8.13757326E-01  1.00000000E+00  3.34946043E-02  2.34726953E-01  8.13757326E-01
  1.00000000E+00  3.34946043E-02  2.34726953E-01  8.13757326E-01  1.00000000E+00
  3.34946043E-02  2.34726953E-01  8.13757326E-01  1.00000000E+00  3.34946043E-02
  2.34726953E-01  8.13757326E-01  1.00000000E+00  3.34946043E-02  2.34726953E-01
  8.13757326E-01  1.00000000E+00  3.34946043E-02  2.34726953E-01  8.13757326E-01
  1.00000000E+00  3.34946043E-02  2.34726953E-01  8.13757326E-01  1.00000000E+00
  3.34946043E-02  2.34726953E-01  8.13757326E-01  1.00000000E+00  3.34946043E-02
  2.34726953E-01  8.13757326E-01  1.00000000E+00  3.34946043E-02  2.34726953E-01
  8.13757326E-01  1.00000000E+00  3.34946043E-02  2.34726953E-01  8.13757326E-01
  1.00000000E+00  3.34946043E-02  2.34726953E-01  8.13757326E-01  1.00000000E+00
  3.34946043E-02  2.34726953E-01  8.13757326E-01  1.00000000E+00  3.34946043E-02
  2.34726953E-01  8.13757326E-01  1.00000000E+00  3.34946043E-02  2.34726953E-01
  8.13757326E-01  1.00000000E+00  3.34946043E-02  2.34726953E-01  8.13757326E-01
  1.00000000E+00  3.34946043E-02  2.34726953E-01  8.13757326E-01  1.00000000E+00
  3.34946043E-02  2.34726953E-01  8.13757326E-01  1.00000000E+00  3.34946043E-02
  2.34726953E-01  8.13757326E-01  1.00000000E+00  3.34946043E-02  2.34726953E-01
  8.13757326E-01  1.00000000E+00  3.34946043E-02  2.34726953E-01  8.13757326E-01
  1.00000000E+00  3.34946043E-02  2.34726953E-01  8.13757326E-01  1.00000000E+00
  3.34946043E-02  2.34726953E-01  8.13757326E-01  1.00000000E+00  3.34946043E-02
  2.34726953E-01  8.13757326E-01  1.00000000E+00  3.34946043E-02  2.34726953E-01
  8.13757326E-01  1.00000000E+00  3.34946043E-02  2.34726953E-01  8.13757326E-01
  1.00000000E+00
P(S=P) Contraction coefficients            R   N=         506
  0.00000000E+00  0.00000000E+00  0.00000000E+00  0.00000000E+00  0.00000000E+00
  0.00000000E+00  6.89990666E-02  3.16423961E-01  7.44308291E-01  1.00000000E+00
  0.00000000E+00  0.00000000E+00  0.00000000E+00  0.00000000E+00  0.00000000E+00
  0.00000000E+00  6.89990666E-02  3.16423961E-01  7.44308291E-01  1.00000000E+00
  0.00000000E+00  0.00000000E+00  0.00000000E+00  0.00000000E+00  0.00000000E+00
  0.00000000E+00  6.89990666E-02  3.16423961E-01  7.44308291E-01  1.00000000E+00
  0.00000000E+00  0.00000000E+00  0.00000000E+00  0.00000000E+00  0.00000000E+00
  0.00000000E+00  6.89990666E-02  3.16423961E-01  7.44308291E-01  1.00000000E+00
  0.00000000E+00  0.00000000E+00  0.00000000E+00  0.00000000E+00  0.00000000E+00
  0.00000000E+00  6.89990666E-02  3.16423961E-01  7.44308291E-01  1.00000000E+00
  0.00000000E+00  0.00000000E+00  0.00000000E+00  0.00000000E+00  0.00000000E+00
  0.00000000E+00  6.89990666E-02  3.16423961E-01  7.44308291E-01  1.00000000E+00
  0.00000000E+00  0.00000000E+00  0.00000000E+00  0.00000000E+00  0.00000000E+00
  0.00000000E+00  6.89990666E-02  3.16423961E-01  7.44308291E-01  1.00000000E+00
  0.00000000E+00  0.00000000E+00  0.00000000E+00  0.00000000E+00  0.00000000E+00
  0.00000000E+00  6.89990666E-02  3.16423961E-01  7.44308291E-01  1.00000000E+00
  0.00000000E+00  0.00000000E+00  0.00000000E+00  0.00000000E+00  0.00000000E+00
  0.00000000E+00  6.89990666E-02  3.16423961E-01  7.44308291E-01  1.00000000E+00
  0.00000000E+00  0.00000000E+00  0.00000000E+00  0.00000000E+00  0.00000000E+00
  0.00000000E+00  6.89990666E-02  3.16423961E-01  7.44308291E-01  1.00000000E+00
  0.00000000E+00  0.00000000E+00  0.00000000E+00  0.00000000E+00  0.00000000E+00
  0.00000000E+00  6.89990666E-02  3.16423961E-01  7.44308291E-01  1.00000000E+00
  0.00000000E+00  0.00000000E+00  0.00000000E+00  0.00000000E+00  0.00000000E+00
  0.00000000E+00  6.89990666E-02  3.16423961E-01  7.44308291E-01  1.00000000E+00
  0.00000000E+00  0.00000000E+00  0.00000000E+00  0.00000000E+00  0.00000000E+00
  0.00000000E+00  6.89990666E-02  3.16423961E-01  7.44308291E-01  1.00000000E+00
  0.00000000E+00  0.00000000E+00  0.00000000E+00  0.00000000E+00  0.00000000E+00
  0.00000000E+00  6.89990666E-02  3.16423961E-01  7.44308291E-01  1.00000000E+00
  0.00000000E+00  0.00000000E+00  0.00000000E+00  0.00000000E+00  0.00000000E+00
  0.00000000E+00  6.89990666E-02  3.16423961E-01  7.44308291E-01  1.00000000E+00
  0.00000000E+00  0.00000000E+00  0.00000000E+00  0.00000000E+00  0.00000000E+00
  0.00000000E+00  6.89990666E-02  3.16423961E-01  7.44308291E-01  1.00000000E+00
  0.00000000E+00  0.00000000E+00  0.00000000E+00  0.00000000E+00  0.00000000E+00
  0.00000000E+00  6.89990666E-02  3.16423961E-01  7.44308291E-01  1.00000000E+00
  0.00000000E+00  0.00000000E+00  0.00000000E+00  0.00000000E+00  0.00000000E+00
  0.00000000E+00  6.89990666E-02  3.16423961E-01  7.44308291E-01  1.00000000E+00
  0.00000000E+00  0.00000000E+00  0.00000000E+00  0.00000000E+00  0.00000000E+00
  0.00000000E+00  7.08742682E-02  3.39752839E-01  7.27158577E-01  1.00000000E+00
  0.00000000E+00  0.00000000E+00  0.00000000E+00  0.00000000E+00  0.00000000E+00
  0.00000000E+00  7.08742682E-02  3.39752839E-01  7.27158577E-01  1.00000000E+00
  0.00000000E+00  0.00000000E+00  0.00000000E+00  0.00000000E+00  0.00000000E+00
  0.00000000E+00  7.08742682E-02  3.39752839E-01  7.27158577E-01  1.00000000E+00
  0.00000000E+00  0.00000000E+00  0.00000000E+00  0.00000000E+00  0.00000000E+00
  0.00000000E+00  6.89990666E-02  3.16423961E-01  7.44308291E-01  1.00000000E+00
  0.00000000E+00  0.00000000E+00  0.00000000E+00  0.00000000E+00  0.00000000E+00
  0.00000000E+00  6.89990666E-02  3.16423961E-01  7.44308291E-01  1.00000000E+00
  0.00000000E+00  0.00000000E+00  0.00000000E+00  0.00000000E+00  0.00000000E+00
  0.00000000E+00  7.08742682E-02  3.39752839E-01  7.27158577E-01  1.00000000E+00
  0.00000000E+00  0.00000000E+00  0.00000000E+00  0.00000000E+00  0.00000000E+00
  0.00000000E+00  6.89990666E-02  3.16423961E-01  7.44308291E-01  1.00000000E+00
  0.00000000E+00  0.00000000E+00  0.00000000E+00  0.00000000E+00  0.00000000E+00
  0.00000000E+00  7.08742682E-02  3.39752839E-01  7.27158577E-01  1.00000000E+00
  0.00000000E+00  0.00000000E+00  0.00000000E+00  0.00000000E+00  0.00000000E+00
  0.00000000E+00  7.08742682E-02  3.39752839E-01  7.27158577E-01  1.00000000E+00
  0.00000000E+00  0.00000000E+00  0.00000000E+00  0.00000000E+00  0.00000000E+00
  0.00000000E+00  7.08742682E-02  3.39752839E-01  7.27158577E-01  1.00000000E+00
  0.00000000E+00  0.00000000E+00  0.00000000E+00  0.00000000E+00  0.00000000E+00
  0.00000000E+00  7.08742682E-02  3.39752839E-01  7.27158577E-01  1.00000000E+00
  0.00000000E+00  0.00000000E+00  0.00000000E+00  0.00000000E+00  0.00000000E+00
  0.00000000E+00  7.08742682E-02  3.39752839E-01  7.27158577E-01  1.00000000E+00
  0.00000000E+00  0.00000000E+00  0.00000000E+00  0.00000000E+00  0.00000000E+00
  0.00000000E+00  7.08742682E-02  3.39752839E-01  7.27158577E-01  1.00000000E+00
  0.00000000E+00  0.00000000E+00  0.00000000E+00  0.00000000E+00  0.00000000E+00
  0.00000000E+00  6.89990666E-02  3.16423961E-01  7.44308291E-01  1.00000000E+00
  0.00000000E+00  0.00000000E+00  0.00000000E+00  0.00000000E+00  0.00000000E+00
  0.00000000E+00  6.89990666E-02  3.16423961E-01  7.44308291E-01  1.00000000E+00
  0.00000000E+00  0.00000000E+00  0.00000000E+00  0.00000000E+00  0.00000000E+00
  0.00000000E+00  6.89990666E-02  3.16423961E-01  7.44308291E-01  1.00000000E+00
  0.00000000E+00  0.00000000E+00  0.00000000E+00  0.00000000E+00  0.00000000E+00
  0.00000000E+00  6.89990666E-02  3.16423961E-01  7.44308291E-01  1.00000000E+00
  0.00000000E+00  0.00000000E+00  0.00000000E+00  0.00000000E+00  0.00000000E+00
  0.00000000E+00  6.89990666E-02  3.16423961E-01  7.44308291E-01  1.00000000E+00
  0.00000000E+00  0.00000000E+00  0.00000000E+00  0.00000000E+00  0.00000000E+00
  0.00000000E+00  6.89990666E-02  3.16423961E-01  7.44308291E-01  1.00000000E+00
  0.00000000E+00  0.00000000E+00  0.00000000E+00  0.00000000E+00  0.00000000E+00
  0.00000000E+00  7.08742682E-02  3.39752839E-01  7.27158577E-01  1.00000000E+00
  0.00000000E+00  0.00000000E+00  0.00000000E+00  0.00000000E+00  0.00000000E+00
  0.00000000E+00  6.75797439E-02  3.23907296E-01  7.40895140E-01  1.00000000E+00
  0.00000000E+00  0.00000000E+00  0.00000000E+00  0.00000000E+00  0.00000000E+00
  0.00000000E+00  0.00000000E+00  0.00000000E+00  0.00000000E+00  0.00000000E+00
  0.00000000E+00  0.00000000E+00  0.00000000E+00  0.00000000E+00  0.00000000E+00
  0.00000000E+00  0.00000000E+00  0.00000000E+00  0.00000000E+00  0.00000000E+00
  0.00000000E+00  0.00000000E+00  0.00000000E+00  0.00000000E+00  0.00000000E+00
  0.00000000E+00  0.00000000E+00  0.00000000E+00  0.00000000E+00  0.00000000E+00
  0.00000000E+00  0.00000000E+00  0.00000000E+00  0.00000000E+00  0.00000000E+00
  0.00000000E+00  0.00000000E+00  0.00000000E+00  0.00000000E+00  0.00000000E+00
  0.00000000E+00  0.00000000E+00  0.00000000E+00  0.00000000E+00  0.00000000E+00
  0.00000000E+00  0.00000000E+00  0.00000000E+00  0.00000000E+00  0.00000000E+00
  0.00000000E+00  0.00000000E+00  0.00000000E+00  0.00000000E+00  0.00000000E+00
  0.00000000E+00  0.00000000E+00  0.00000000E+00  0.00000000E+00  0.00000000E+00
  0.00000000E+00  0.00000000E+00  0.00000000E+00  0.00000000E+00  0.00000000E+00
  0.00000000E+00  0.00000000E+00  0.00000000E+00  0.00000000E+00  0.00000000E+00
  0.00000000E+00  0.00000000E+00  0.00000000E+00  0.00000000E+00  0.00000000E+00
  0.00000000E+00  0.00000000E+00  0.00000000E+00  0.00000000E+00  0.00000000E+00
  0.00000000E+00  0.00000000E+00  0.00000000E+00  0.00000000E+00  0.00000000E+00
  0.00000000E+00  0.00000000E+00  0.00000000E+00  0.00000000E+00  0.00000000E+00
  0.00000000E+00  0.00000000E+00  0.00000000E+00  0.00000000E+00  0.00000000E+00
  0.00000000E+00  0.00000000E+00  0.00000000E+00  0.00000000E+00  0.00000000E+00
  0.00000000E+00  0.00000000E+00  0.00000000E+00  0.00000000E+00  0.00000000E+00
  0.00000000E+00  0.00000000E+00  0.00000000E+00  0.00000000E+00  0.00000000E+00
  0.00000000E+00  0.00000000E+00  0.00000000E+00  0.00000000E+00  0.00000000E+00
  0.00000000E+00
Coordinates of each shell                  R   N=         525
 -1.34977226E+01  1.14372433E+00  5.83224006E-01 -1.34977226E+01  1.14372433E+00
  5.83224006E-01 -1.34977226E+01  1.14372433E+00  5.83224006E-01 -1.36092795E+01
 -1.13106490E+00  1.91000209E+00 -1.36092795E+01 -1.13106490E+00  1.91000209E+00
 -1.36092795E+01 -1.13106490E+00  1.91000209E+00 -1.14410562E+01 -2.59039603E+00
  2.22630818E+00 -1.14410562E+01 -2.59039603E+00  2.22630818E+00 -1.14410562E+01
 -2.59039603E+00  2.22630818E+00 -9.14354454E+00 -1.76482457E+00  1.20669696E+00
 -9.14354454E+00 -1.76482457E+00  1.20669696E+00 -9.14354454E+00 -1.76482457E+00
  1.20669696E+00 -8.96222043E+00  5.40795624E-01 -1.60267179E-01 -8.96222043E+00
  5.40795624E-01 -1.60267179E-01 -8.96222043E+00  5.40795624E-01 -1.60267179E-01
 -1.12055540E+01  1.99696433E+00 -4.55490001E-01 -1.12055540E+01  1.99696433E+00
 -4.55490001E-01 -1.12055540E+01  1.99696433E+00 -4.55490001E-01 -6.49525519E+00
  1.32820214E+00 -1.20522392E+00 -6.49525519E+00  1.32820214E+00 -1.20522392E+00
 -6.49525519E+00  1.32820214E+00 -1.20522392E+00 -4.27832785E+00 -2.68260190E-01
 -7.47219656E-01 -4.27832785E+00 -2.68260190E-01 -7.47219656E-01 -4.27832785E+00
 -2.68260190E-01 -7.47219656E-01 -4.47836243E+00 -2.57892943E+00  6.22315910E-01
 -4.47836243E+00 -2.57892943E+00  6.22315910E-01 -4.47836243E+00 -2.57892943E+00
  6.22315910E-01 -6.90158936E+00 -3.38618175E+00  1.60752943E+00 -6.90158936E+00
 -3.38618175E+00  1.60752943E+00 -6.90158936E+00 -3.38618175E+00  1.60752943E+00
 -2.32102574E+00 -4.08594630E+00  9.95318260E-01 -2.32102574E+00 -4.08594630E+00
  9.95318260E-01 -2.32102574E+00 -4.08594630E+00  9.95318260E-01  8.29905460E-02
 -3.31702075E+00  6.66746371E-02  8.29905460E-02 -3.31702075E+00  6.66746371E-02
  8.29905460E-02 -3.31702075E+00  6.66746371E-02  2.84629220E-01 -1.05784230E+00
 -1.24590674E+00  2.84629220E-01 -1.05784230E+00 -1.24590674E+00  2.84629220E-01
 -1.05784230E+00 -1.24590674E+00 -1.89757702E+00  4.61963111E-01 -1.68037943E+00
 -1.89757702E+00  4.61963111E-01 -1.68037943E+00 -1.89757702E+00  4.61963111E-01
 -1.68037943E+00  2.79311064E+00 -8.20960225E-02 -2.19379638E+00  2.79311064E+00
 -8.20960225E-02 -2.19379638E+00  2.79311064E+00 -8.20960225E-02 -2.19379638E+00
  4.85644853E+00 -2.12227256E+00 -2.27779287E+00  4.85644853E+00 -2.12227256E+00
 -2.27779287E+00  4.85644853E+00 -2.12227256E+00 -2.27779287E+00  4.90595253E+00
 -3.82730432E+00  7.50985951E-02  4.90595253E+00 -3.82730432E+00  7.50985951E-02
  4.90595253E+00 -3.82730432E+00  7.50985951E-02  2.29066714E+00 -5.07437303E+00
  5.05313167E-01  2.29066714E+00 -5.07437303E+00  5.05313167E-01  2.29066714E+00
 -5.07437303E+00  5.05313167E-01 -6.24387543E+00  3.35082450E+00 -2.48937987E+00
 -6.24387543E+00  3.35082450E+00 -2.48937987E+00 -6.24387543E+00  3.35082450E+00
 -2.48937987E+00 -7.12844508E+00 -5.46594939E+00  2.81450346E+00 -7.12844508E+00
 -5.46594939E+00  2.81450346E+00 -7.12844508E+00 -5.46594939E+00  2.81450346E+00
 -1.10467947E+01  4.22923729E+00 -1.76791002E+00 -1.10467947E+01  4.22923729E+00
 -1.76791002E+00 -1.10467947E+01  4.22923729E+00 -1.76791002E+00 -1.32827882E+01
  5.80047411E+00 -2.08916963E+00 -1.32827882E+01  5.80047411E+00 -2.08916963E+00
 -1.32827882E+01  5.80047411E+00 -2.08916963E+00  6.92178709E+00 -5.92846526E+00
 -1.30399726E-01  6.92178709E+00 -5.92846526E+00 -1.30399726E-01  6.92178709E+00
 -5.92846526E+00 -1.30399726E-01  8.29622443E+00 -6.35173758E+00  1.71760079E+00
  8.29622443E+00 -6.35173758E+00  1.71760079E+00  8.29622443E+00 -6.35173758E+00
  1.71760079E+00  7.15593858E+00 -7.39736474E+00 -2.57365843E+00  7.15593858E+00
 -7.39736474E+00 -2.57365843E+00  7.15593858E+00 -7.39736474E+00 -2.57365843E+00
  8.63533158E+00 -9.63143720E+00 -2.12637239E+00  8.63533158E+00 -9.63143720E+00
 -2.12637239E+00  8.63533158E+00 -9.63143720E+00 -2.12637239E+00 -2.42004331E+00
 -6.33749926E+00  2.24715589E+00 -2.42004331E+00 -6.33749926E+00  2.24715589E+00
 -2.42004331E+00 -6.33749926E+00  2.24715589E+00  5.55471361E+00 -2.30368370E+00
  2.25798415E+00  5.55471361E+00 -2.30368370E+00  2.25798415E+00  5.55471361E+00
 -2.30368370E+00  2.25798415E+00 -1.56351729E+00  2.60036160E+00 -3.07154565E+00
 -1.56351729E+00  2.60036160E+00 -3.07154565E+00 -1.56351729E+00  2.60036160E+00
 -3.07154565E+00  3.42888137E+00  2.04606025E+00 -5.46116991E-01  3.42888137E+00
  2.04606025E+00 -5.46116991E-01  3.42888137E+00  2.04606025E+00 -5.46116991E-01
  7.47573652E+00  3.46055131E+00 -1.98799936E+00  7.47573652E+00  3.46055131E+00
 -1.98799936E+00  7.47573652E+00  3.46055131E+00 -1.98799936E+00  4.82426841E+00
  4.10038657E+00 -1.68782509E+00  4.82426841E+00  4.10038657E+00 -1.68782509E+00
  4.82426841E+00  4.10038657E+00 -1.68782509E+00  4.45280414E+00  6.40604130E+00
 -5.99144254E-03  4.45280414E+00  6.40604130E+00 -5.99144254E-03  4.45280414E+00
  6.40604130E+00 -5.99144254E-03  5.72708729E+00  6.05659536E+00  2.58483689E+00
  5.72708729E+00  6.05659536E+00  2.58483689E+00  5.72708729E+00  6.05659536E+00
  2.58483689E+00  8.54287710E+00  5.38479344E+00  2.17735855E+00  8.54287710E+00
  5.38479344E+00  2.17735855E+00  8.54287710E+00  5.38479344E+00  2.17735855E+00
  8.85760815E+00  3.09818214E+00  4.10906483E-01  8.85760815E+00  3.09818214E+00
  4.10906483E-01  8.85760815E+00  3.09818214E+00  4.10906483E-01  1.15820885E+01
  2.55919622E+00 -3.55721553E-01  1.15820885E+01  2.55919622E+00 -3.55721553E-01
  1.15820885E+01  2.55919622E+00 -3.55721553E-01  9.70454222E+00  7.69145397E+00
  1.19700857E+00  9.70454222E+00  7.69145397E+00  1.19700857E+00  9.70454222E+00
  7.69145397E+00  1.19700857E+00  5.35084167E+00  8.31074669E+00  4.13964988E+00
  5.35084167E+00  8.31074669E+00  4.13964988E+00  5.35084167E+00  8.31074669E+00
  4.13964988E+00 -1.51984898E+01  2.25567673E+00  3.56708250E-01 -1.51984898E+01
  2.25567673E+00  3.56708250E-01 -1.53964125E+01 -1.75622167E+00  2.69614374E+00
 -1.53964125E+01 -1.75622167E+00  2.69614374E+00 -1.14709971E+01 -4.36193207E+00
  3.24849929E+00 -1.14709971E+01 -4.36193207E+00  3.24849929E+00  2.53476979E+00
  6.67403827E-01 -4.11205027E+00  2.53476979E+00  6.67403827E-01 -4.11205027E+00
  4.49078703E+00 -3.30345101E+00 -3.94716391E+00  4.49078703E+00 -3.30345101E+00
 -3.94716391E+00  6.67875537E+00 -1.18818165E+00 -2.53898520E+00  6.67875537E+00
 -1.18818165E+00 -2.53898520E+00  2.22143774E+00 -5.79886593E+00  2.44093785E+00
  2.22143774E+00 -5.79886593E+00  2.44093785E+00  2.05282465E+00 -6.73565256E+00
 -7.22568113E-01  2.05282465E+00 -6.73565256E+00 -7.22568113E-01 -1.26166986E+01
  7.42315396E+00 -3.16314959E+00 -1.26166986E+01  7.42315396E+00 -3.16314959E+00
 -1.47531458E+01  4.80609110E+00 -3.15523700E+00 -1.47531458E+01  4.80609110E+00
 -3.15523700E+00 -1.40309946E+01  6.42435319E+00 -2.62235809E-01 -1.40309946E+01
  6.42435319E+00 -2.62235809E-01  5.26012861E+00 -7.84951016E+00 -3.29893530E+00
  5.26012861E+00 -7.84951016E+00 -3.29893530E+00  8.05079294E+00 -6.13387800E+00
 -3.96956613E+00  8.05079294E+00 -6.13387800E+00 -3.96956613E+00  9.00898257E+00
 -1.04796856E+01 -3.72403446E+00  9.00898257E+00 -1.04796856E+01 -3.72403446E+00
 -4.21101801E+00 -6.63014012E+00  2.81942029E+00 -4.21101801E+00 -6.63014012E+00
  2.81942029E+00  6.63669430E+00 -3.35851306E+00  3.35226206E+00  6.63669430E+00
 -3.35851306E+00  3.35226206E+00 -3.25126370E+00  3.47876348E+00 -3.21526038E+00
 -3.25126370E+00  3.47876348E+00 -3.21526038E+00  4.15847544E+00  4.41245675E+00
 -3.62218753E+00  4.15847544E+00  4.41245675E+00 -3.62218753E+00  2.43423559E+00
  6.74729692E+00  2.56126012E-01  2.43423559E+00  6.74729692E+00  2.56126012E-01
  5.28739325E+00  8.04678800E+00 -9.52446415E-01  5.28739325E+00  8.04678800E+00
 -9.52446415E-01  4.83146055E+00  4.45041934E+00  3.53658609E+00  4.83146055E+00
  4.45041934E+00  3.53658609E+00  9.40815985E+00  4.90017637E+00  4.01090382E+00
  9.40815985E+00  4.90017637E+00  4.01090382E+00  8.03906566E+00  1.45477966E+00
  1.37690640E+00  8.03906566E+00  1.45477966E+00  1.37690640E+00  1.16773786E+01
  8.51945122E-01 -1.51733653E+00  1.16773786E+01  8.51945122E-01 -1.51733653E+00
  1.27763186E+01  2.27356553E+00  1.31367957E+00  1.27763186E+01  2.27356553E+00
  1.31367957E+00  1.23443332E+01  4.11678264E+00 -1.48793823E+00  1.23443332E+01
  4.11678264E+00 -1.48793823E+00  1.14862607E+01  7.41458628E+00  8.07121414E-01
  1.14862607E+01  7.41458628E+00  8.07121414E-01  5.55197235E+00  8.01256286E+00
  6.02282165E+00  5.55197235E+00  8.01256286E+00  6.02282165E+00  6.41714123E+00
  9.78868976E+00  3.53755403E+00  6.41714123E+00  9.78868976E+00  3.53755403E+00
Num ILSW                                   I              100
ILSW                                       I   N=         100
           0           1           0           0           2           0
           0           0           0           0         402          -1
           5           0           0           0           2           0
           0           0           1           0           1           0
           1           0           0           0           0           0
           0           0      100000        8193          -1           0
           0           0           0           0           0           0
           0           0           0           1           0           0
           0 -2000000000           1           0           0           0
           0           0           4          52           0           0
           0           0           5           0           0           0
           0           0           0           0           0           1
           0           0           0           0           0           0
           0           0           0           0           0           0
           0           0           0           0           0           0
           0           0           0           0           0           0
           0           0           0           0
Num RLSW                                   I               52
RLSW                                       R   N=          52
  8.00000000E-01  7.20000000E-01  1.00000000E+00  8.10000000E-01  2.00000000E-01
  0.00000000E+00  0.00000000E+00  1.00000000E+00  0.00000000E+00  0.00000000E+00
  0.00000000E+00  0.00000000E+00  1.00000000E+00  0.00000000E+00  0.00000000E+00
  0.00000000E+00  0.00000000E+00  1.00000000E+00  0.00000000E+00  0.00000000E+00
  0.00000000E+00  0.00000000E+00  1.00000000E+00  0.00000000E+00  0.00000000E+00
  0.00000000E+00  0.00000000E+00  1.00000000E+00  0.00000000E+00  0.00000000E+00
  0.00000000E+00  0.00000000E+00  1.00000000E+00  0.00000000E+00  0.00000000E+00
  0.00000000E+00  0.00000000E+00  0.00000000E+00  1.00000000E+00  1.00000000E+00
  0.00000000E+00  1.00000000E+00  0.00000000E+00  0.00000000E+00  0.00000000E+00
  0.00000000E+00  0.00000000E+00  0.00000000E+00  0.00000000E+00  0.00000000E+00
  0.00000000E+00  0.00000000E+00
MxBond                                     I                4
NBond                                      I   N=          68
           3           3           3           3           3           3
           3           3           3           3           3           3
           3           3           4           4           4           4
           1           1           2           4           3           1
           4           2           2           2           2           2
           2           4           4           4           4           4
           4           2           3           1           1           1
           1           1           1           1           1           1
           1           1           1           1           1           1
           1           1           1           1           1           1
           1           1           1           1           1           1
           1           1
IBond                                      I   N=         272
           2           6          40           0           1           3
          41           0           2           4          42           0
           3           5          10           0           4           6
           7           0           1           5          21           0
           5           8          19           0           7           9
          14           0           8          10          11           0
           4           9          20           0           9          12
          27           0          11          13          18           0
          12          14          15           0           8          13
          29           0          13          16          30          43
          15          17          44          45          16          18
          23          28          12          17          46          47
           7           0           0           0          10           0
           0           0           6          22           0           0
          21          48          49          50          17          24
          25           0          23           0           0           0
          23          26          51          52          25          53
           0           0          11          54           0           0
          17          55           0           0          14          56
           0           0          15          32           0           0
          32          36           0           0          30          31
          33          57          32          34          58          59
          33          35          39          60          34          36
          38          61          31          35          37          62
          36          63          64          65          35          66
           0           0          34          67          68           0
           1           0           0           0           2           0
           0           0           3           0           0           0
          15           0           0           0          16           0
           0           0          16           0           0           0
          18           0           0           0          18           0
           0           0          22           0           0           0
          22           0           0           0          22           0
           0           0          25           0           0           0
          25           0           0           0          26           0
           0           0          27           0           0           0
          28           0           0           0          29           0
           0           0          32           0           0           0
          33           0           0           0          33           0
           0           0          34           0           0           0
          35           0           0           0          36           0
           0           0          37           0           0           0
          37           0           0           0          37           0
           0           0          38           0           0           0
          39           0           0           0          39           0
           0           0
RBond                                      R   N=         272
  1.00000000E+00  2.00000000E+00  1.00000000E+00  0.00000000E+00  1.00000000E+00
  2.00000000E+00  1.00000000E+00  0.00000000E+00  2.00000000E+00  1.00000000E+00
  1.00000000E+00  0.00000000E+00  1.00000000E+00  2.00000000E+00  1.00000000E+00
  0.00000000E+00  2.00000000E+00  1.00000000E+00  1.00000000E+00  0.00000000E+00
  2.00000000E+00  1.00000000E+00  1.00000000E+00  0.00000000E+00  1.00000000E+00
  1.00000000E+00  2.00000000E+00  0.00000000E+00  1.00000000E+00  1.00000000E+00
  2.00000000E+00  0.00000000E+00  1.00000000E+00  1.00000000E+00  2.00000000E+00
  0.00000000E+00  1.00000000E+00  1.00000000E+00  2.00000000E+00  0.00000000E+00
  2.00000000E+00  1.00000000E+00  1.00000000E+00  0.00000000E+00  1.00000000E+00
  2.00000000E+00  1.00000000E+00  0.00000000E+00  2.00000000E+00  1.00000000E+00
  1.00000000E+00  0.00000000E+00  2.00000000E+00  1.00000000E+00  1.00000000E+00
  0.00000000E+00  1.00000000E+00  1.00000000E+00  1.00000000E+00  1.00000000E+00
  1.00000000E+00  1.00000000E+00  1.00000000E+00  1.00000000E+00  1.00000000E+00
  1.00000000E+00  1.00000000E+00  1.00000000E+00  1.00000000E+00  1.00000000E+00
  1.00000000E+00  1.00000000E+00  2.00000000E+00  0.00000000E+00  0.00000000E+00
  0.00000000E+00  2.00000000E+00  0.00000000E+00  0.00000000E+00  0.00000000E+00
  1.00000000E+00  1.00000000E+00  0.00000000E+00  0.00000000E+00  1.00000000E+00
  1.00000000E+00  1.00000000E+00  1.00000000E+00  1.00000000E+00  2.00000000E+00
  1.00000000E+00  0.00000000E+00  2.00000000E+00  0.00000000E+00  0.00000000E+00
  0.00000000E+00  1.00000000E+00  1.00000000E+00  1.00000000E+00  1.00000000E+00
  1.00000000E+00  1.00000000E+00  0.00000000E+00  0.00000000E+00  1.00000000E+00
  1.00000000E+00  0.00000000E+00  0.00000000E+00  1.00000000E+00  1.00000000E+00
  0.00000000E+00  0.00000000E+00  1.00000000E+00  1.00000000E+00  0.00000000E+00
  0.00000000E+00  1.00000000E+00  1.00000000E+00  0.00000000E+00  0.00000000E+00
  1.00000000E+00  1.00000000E+00  0.00000000E+00  0.00000000E+00  1.00000000E+00
  1.00000000E+00  1.00000000E+00  1.00000000E+00  1.00000000E+00  1.00000000E+00
  1.00000000E+00  1.00000000E+00  1.00000000E+00  1.00000000E+00  1.00000000E+00
  1.00000000E+00  1.00000000E+00  1.00000000E+00  1.00000000E+00  1.00000000E+00
  1.00000000E+00  1.00000000E+00  1.00000000E+00  1.00000000E+00  1.00000000E+00
  1.00000000E+00  1.00000000E+00  1.00000000E+00  1.00000000E+00  1.00000000E+00
  0.00000000E+00  0.00000000E+00  1.00000000E+00  1.00000000E+00  1.00000000E+00
  0.00000000E+00  1.00000000E+00  0.00000000E+00  0.00000000E+00  0.00000000E+00
  1.00000000E+00  0.00000000E+00  0.00000000E+00  0.00000000E+00  1.00000000E+00
  0.00000000E+00  0.00000000E+00  0.00000000E+00  1.00000000E+00  0.00000000E+00
  0.00000000E+00  0.00000000E+00  1.00000000E+00  0.00000000E+00  0.00000000E+00
  0.00000000E+00  1.00000000E+00  0.00000000E+00  0.00000000E+00  0.00000000E+00
  1.00000000E+00  0.00000000E+00  0.00000000E+00  0.00000000E+00  1.00000000E+00
  0.00000000E+00  0.00000000E+00  0.00000000E+00  1.00000000E+00  0.00000000E+00
  0.00000000E+00  0.00000000E+00  1.00000000E+00  0.00000000E+00  0.00000000E+00
  0.00000000E+00  1.00000000E+00  0.00000000E+00  0.00000000E+00  0.00000000E+00
  1.00000000E+00  0.00000000E+00  0.00000000E+00  0.00000000E+00  1.00000000E+00
  0.00000000E+00  0.00000000E+00  0.00000000E+00  1.00000000E+00  0.00000000E+00
  0.00000000E+00  0.00000000E+00  1.00000000E+00  0.00000000E+00  0.00000000E+00
  0.00000000E+00  1.00000000E+00  0.00000000E+00  0.00000000E+00  0.00000000E+00
  1.00000000E+00  0.00000000E+00  0.00000000E+00  0.00000000E+00  1.00000000E+00
  0.00000000E+00  0.00000000E+00  0.00000000E+00  1.00000000E+00  0.00000000E+00
  0.00000000E+00  0.00000000E+00  1.00000000E+00  0.00000000E+00  0.00000000E+00
  0.00000000E+00  1.00000000E+00  0.00000000E+00  0.00000000E+00  0.00000000E+00
  1.00000000E+00  0.00000000E+00  0.00000000E+00  0.00000000E+00  1.00000000E+00
  0.00000000E+00  0.00000000E+00  0.00000000E+00  1.00000000E+00  0.00000000E+00
  0.00000000E+00  0.00000000E+00  1.00000000E+00  0.00000000E+00  0.00000000E+00
  0.00000000E+00  1.00000000E+00  0.00000000E+00  0.00000000E+00  0.00000000E+00
  1.00000000E+00  0.00000000E+00  0.00000000E+00  0.00000000E+00  1.00000000E+00
  0.00000000E+00  0.00000000E+00  0.00000000E+00  1.00000000E+00  0.00000000E+00
  0.00000000E+00  0.00000000E+00
Virial Ratio                               R      2.005452809120749E+00
SCF Energy                                 R     -1.927951181401570E+03
Total Energy                               R     -1.927951181401570E+03
RMS Force                                  R      3.352013738939942E-06
RMS Density                                R      3.216716979040104E-09
NImag                                      I                0
Job Status                                 I                1
Nuclear derivative order                   I                2
External E-field                           R   N=          35
  0.00000000E+00  0.00000000E+00  0.00000000E+00  0.00000000E+00  0.00000000E+00
  0.00000000E+00  0.00000000E+00  0.00000000E+00  0.00000000E+00  0.00000000E+00
  0.00000000E+00  0.00000000E+00  0.00000000E+00  0.00000000E+00  0.00000000E+00
  0.00000000E+00  0.00000000E+00  0.00000000E+00  0.00000000E+00  0.00000000E+00
  0.00000000E+00  0.00000000E+00  0.00000000E+00  0.00000000E+00  0.00000000E+00
  0.00000000E+00  0.00000000E+00  0.00000000E+00  0.00000000E+00  0.00000000E+00
  0.00000000E+00  0.00000000E+00  0.00000000E+00  0.00000000E+00  0.00000000E+00
IOpCl                                      I                0
IROHF                                      I                0
Alpha Orbital Energies                     R   N=         409
 -1.91926420E+01 -1.91751699E+01 -1.91706145E+01 -1.91680322E+01 -1.91611543E+01
 -1.91576924E+01 -1.91487897E+01 -1.91388148E+01 -1.91380213E+01 -1.91339634E+01
 -1.91324012E+01 -1.42827864E+01 -1.03008851E+01 -1.02972865E+01 -1.02949485E+01
 -1.02842613E+01 -1.02766427E+01 -1.02741626E+01 -1.02675782E+01 -1.02664229E+01
 -1.02657151E+01 -1.02538998E+01 -1.02485559E+01 -1.02278269E+01 -1.02268635E+01
 -1.02246858E+01 -1.02226064E+01 -1.02223729E+01 -1.02195454E+01 -1.02185222E+01
 -1.02182475E+01 -1.02166972E+01 -1.02162463E+01 -1.02070308E+01 -1.02046793E+01
 -1.01975685E+01 -1.01972057E+01 -1.01732540E+01 -1.01563985E+01 -1.08661288E+00
 -1.08474470E+00 -1.08144587E+00 -1.07529901E+00 -1.04816660E+00 -1.04675426E+00
 -1.04024762E+00 -1.03979940E+00 -1.01854591E+00 -1.01087532E+00 -9.85530204E-01
 -8.95684466E-01 -8.82938580E-01 -8.66291457E-01 -8.45018339E-01 -8.10300996E-01
 -7.90814918E-01 -7.86338840E-01 -7.83016677E-01 -7.70793502E-01 -7.57220628E-01
 -7.47127917E-01 -7.40988305E-01 -7.24746360E-01 -6.95018479E-01 -6.93242884E-01
 -6.80893241E-01 -6.66428702E-01 -6.42777089E-01 -6.27780849E-01 -6.23159182E-01
 -6.08636428E-01 -5.96991848E-01 -5.91284003E-01 -5.71470930E-01 -5.67265211E-01
 -5.57082793E-01 -5.50319877E-01 -5.46030185E-01 -5.34210903E-01 -5.28966928E-01
 -5.16788107E-01 -5.11129785E-01 -5.09460970E-01 -5.04745870E-01 -4.94720820E-01
 -4.88996274E-01 -4.86239804E-01 -4.85433013E-01 -4.84248424E-01 -4.82159638E-01
 -4.71411866E-01 -4.69448255E-01 -4.66669162E-01 -4.64248863E-01 -4.56301497E-01
 -4.52497967E-01 -4.49544290E-01 -4.42571451E-01 -4.41184034E-01 -4.37172725E-01
 -4.34373140E-01 -4.30447909E-01 -4.26716110E-01 -4.17246188E-01 -4.13692240E-01
 -4.08843975E-01 -4.00874311E-01 -3.99376299E-01 -3.93181392E-01 -3.89875101E-01
 -3.87122351E-01 -3.85045654E-01 -3.82864490E-01 -3.79632866E-01 -3.78223096E-01
 -3.74504897E-01 -3.70166273E-01 -3.68287030E-01 -3.59310283E-01 -3.53060474E-01
 -3.51205447E-01 -3.43751594E-01 -3.41328945E-01 -3.38351721E-01 -3.37696798E-01
 -3.27683090E-01 -3.24878966E-01 -3.15504006E-01 -3.12005231E-01 -2.89922574E-01
 -2.86197339E-01 -2.82837337E-01 -2.82316452E-01 -2.79868711E-01 -2.73871637E-01
 -2.67231357E-01 -2.64973794E-01 -2.58356872E-01 -2.52091302E-01 -2.46852166E-01
 -2.42028913E-01 -2.19768223E-01 -2.00342659E-01 -1.15550283E-01 -5.59432856E-02
 -4.87750608E-02 -2.94917843E-02 -1.84107413E-03  3.97547674E-02  4.44403267E-02
  5.10912427E-02  6.09791955E-02  6.86454738E-02  7.33447349E-02  8.78517738E-02
  1.00912467E-01  1.06070883E-01  1.08068641E-01  1.09410313E-01  1.11728476E-01
  1.12822791E-01  1.22181421E-01  1.29190038E-01  1.35079290E-01  1.37509369E-01
  1.39081764E-01  1.40516435E-01  1.41594088E-01  1.48659565E-01  1.50974011E-01
  1.52749031E-01  1.54601794E-01  1.60743971E-01  1.70540425E-01  1.72797980E-01
  1.73901480E-01  1.75268531E-01  1.80520039E-01  1.83004958E-01  1.87757598E-01
  1.91269962E-01  1.92987743E-01  1.98962253E-01  2.01991984E-01  2.04334334E-01
  2.05903549E-01  2.10017084E-01  2.19032566E-01  2.20552284E-01  2.27987215E-01
  2.29985841E-01  2.31529517E-01  2.36575841E-01  2.44822659E-01  2.47511164E-01
  2.55072259E-01  2.56937069E-01  2.65144383E-01  2.69768001E-01  2.73767470E-01
  2.75323911E-01  2.77828171E-01  2.88441446E-01  2.93401616E-01  2.97300545E-01
  3.07355628E-01  3.11833438E-01  3.19068578E-01  3.21349507E-01  3.25974109E-01
  3.33841881E-01  3.46982356E-01  3.54409296E-01  3.63753711E-01  3.82011477E-01
  3.90333217E-01  4.09494690E-01  4.23916655E-01  4.36839141E-01  4.44466519E-01
  4.75446281E-01  4.77078876E-01  4.96013542E-01  5.00723173E-01  5.09256418E-01
  5.25522680E-01  5.30444680E-01  5.33835810E-01  5.37122789E-01  5.41326799E-01
  5.44127170E-01  5.50116634E-01  5.55369988E-01  5.57987807E-01  5.62053039E-01
  5.64511907E-01  5.66360177E-01  5.70604099E-01  5.75364592E-01  5.77468611E-01
  5.84594421E-01  5.89299582E-01  5.91787578E-01  5.96736082E-01  6.02340705E-01
  6.03500108E-01  6.07450799E-01  6.11083723E-01  6.15442015E-01  6.20359640E-01
  6.24060681E-01  6.25076416E-01  6.31169225E-01  6.35608256E-01  6.36300402E-01
  6.45250344E-01  6.49041632E-01  6.52953597E-01  6.57597144E-01  6.60758619E-01
  6.64231325E-01  6.64734516E-01  6.69720300E-01  6.78033869E-01  6.84508888E-01
  6.89337605E-01  6.93276164E-01  7.01803106E-01  7.05949699E-01  7.09927526E-01
  7.22339456E-01  7.26808841E-01  7.31355785E-01  7.43801367E-01  7.45083993E-01
  7.48859779E-01  7.57774395E-01  7.65870330E-01  7.70019733E-01  7.75340515E-01
  7.81459354E-01  7.93602368E-01  8.00687106E-01  8.03732123E-01  8.17281322E-01
  8.21838763E-01  8.25167116E-01  8.28634469E-01  8.33911588E-01  8.35976398E-01
  8.39801491E-01  8.49931242E-01  8.52225197E-01  8.57013660E-01  8.64078106E-01
  8.66566526E-01  8.69260539E-01  8.75161362E-01  8.85087003E-01  8.86607091E-01
  8.89065144E-01  8.93577474E-01  8.94736093E-01  9.07477693E-01  9.12406402E-01
  9.26634873E-01  9.28985711E-01  9.37893951E-01  9.39947465E-01  9.44036673E-01
  9.52384735E-01  9.56271250E-01  9.57602999E-01  9.63340367E-01  9.65804019E-01
  9.70814804E-01  9.75965497E-01  9.85607539E-01  9.87899003E-01  9.92477912E-01
  9.99111698E-01  1.00358551E+00  1.00532864E+00  1.01011963E+00  1.01750782E+00
  1.02056645E+00  1.02307353E+00  1.03212326E+00  1.03352904E+00  1.04018942E+00
  1.04351309E+00  1.04911022E+00  1.05453199E+00  1.06298352E+00  1.06566030E+00
  1.07166732E+00  1.07867325E+00  1.08550642E+00  1.08815572E+00  1.09110769E+00
  1.09617612E+00  1.10199065E+00  1.11465027E+00  1.11905785E+00  1.13130856E+00
  1.13226383E+00  1.14311966E+00  1.14886247E+00  1.15645678E+00  1.15811328E+00
  1.17418716E+00  1.18506573E+00  1.21786034E+00  1.22247943E+00  1.23732159E+00
  1.25376708E+00  1.26392081E+00  1.26597795E+00  1.27135838E+00  1.28244538E+00
  1.29058489E+00  1.29496409E+00  1.30557209E+00  1.31093435E+00  1.33107934E+00
  1.33526048E+00  1.34366167E+00  1.35616663E+00  1.36025774E+00  1.36453147E+00
  1.38574719E+00  1.38963406E+00  1.41213507E+00  1.42556189E+00  1.44180206E+00
  1.44549536E+00  1.46789638E+00  1.47472360E+00  1.49112067E+00  1.49682439E+00
  1.51213274E+00  1.53118659E+00  1.55182460E+00  1.55885963E+00  1.57902380E+00
  1.59743014E+00  1.61435423E+00  1.61918037E+00  1.65603807E+00  1.67209822E+00
  1.70569856E+00  1.74640750E+00  1.76397774E+00  1.80571326E+00  1.83090077E+00
  1.84457716E+00  1.86397272E+00  1.89048316E+00  1.94764261E+00  1.97108368E+00
  1.99958668E+00  2.04334073E+00  2.04726502E+00  2.10393549E+00  2.12854968E+00
  2.18687146E+00  2.21945822E+00  2.25611346E+00  2.32295555E+00
Alpha MO coefficients                      R   N=      167281
 -5.22926267E-05 -4.79033045E-04  4.95542636E-05  2.04371505E-04 -1.27703246E-04
  9.82694279E-03  5.78853340E-03 -8.73179572E-03  3.59211932E-03  4.71679701E-05
  1.92052477E-04 -9.87822210E-05 -2.39677748E-04  1.60341304E-04 -1.05605767E-02
 -2.58575284E-03 -3.16139516E-03  2.42926537E-03 -5.07530678E-05 -3.77770896E-04
  4.05689906E-05 -5.02735504E-05  1.99076252E-05  6.28546477E-03  8.23648939E-04
  3.81128827E-03 -2.37969705E-03  4.61072601E-05  2.06583067E-04  1.62778461E-06
 -1.89654679E-04  1.07587324E-04 -9.57084791E-03  5.70261212E-03 -4.30143014E-03
  1.11251341E-03 -3.34874952E-05 -1.87400228E-04  3.59691993E-04  2.26993545E-04
 -2.18641115E-04  7.79782194E-03 -1.56875763E-02 -5.14593498E-03  6.71902143E-03
  1.75328848E-04  1.26884893E-03 -3.03217222E-05 -8.68077043E-05  5.92018212E-05
 -4.31820182E-03 -2.72321812E-03  1.86790255E-02 -1.00176108E-02 -7.06147747E-05
 -4.61091026E-04 -9.93590769E-05 -4.31302479E-05  5.12150023E-05  9.93791219E-03
 -6.05618097E-03 -2.94048587E-03  3.15080180E-03  1.05618310E-05  4.73954111E-05
  2.11705992E-05 -1.01301713E-04  5.38537636E-05 -1.74914608E-03  1.46644234E-03
  2.29350681E-03 -1.66280670E-03 -1.23281620E-05 -8.00634644E-05 -2.85495260E-06
 -2.20657187E-05  8.95469493E-06  1.57225526E-03  5.64640105E-05  2.08083845E-03
 -1.17533773E-03 -9.50567276E-06 -1.53002391E-04  5.83077546E-05 -8.02164374E-05
  3.17490674E-05 -1.82390645E-03  1.39570125E-03 -5.02052812E-04 -3.51196797E-05
  1.31814945E-07  1.76160209E-05  3.02113925E-05 -4.79990049E-06 -3.27613459E-06
  4.98715623E-04 -7.68775492E-04 -2.05492227E-04  2.75677824E-04 -2.38040801E-06
 -9.09554097E-06 -2.89288234E-05  4.07417407E-06  5.85473215E-06  5.08632168E-04
  2.07973150E-04 -3.17357327E-04  1.31909245E-04 -1.31141485E-05 -1.02747550E-04
  2.12861787E-05 -8.94271496E-06 -2.51452776E-06  1.20597656E-03 -9.47497056E-04
  3.63010469E-04 -2.52918008E-05  2.05809617E-06 -3.13346623E-05  1.24596007E-04
 -6.28164997E-05  1.23952771E-05 -2.07629344E-03 -4.78789536E-04  6.82001791E-04
 -3.00932575E-04 -4.15380568E-06 -3.59019591E-05  8.86778216E-08  2.73445514E-06
 -1.30996279E-06  3.05185649E-04 -2.79600027E-06 -1.36481865E-04  1.41989744E-04
 -1.51064034E-06 -2.54841434E-05  1.96414785E-05  1.57285112E-06 -5.10209611E-06
 -7.78495565E-05 -6.40136311E-05 -8.22132329E-05 -4.38629941E-05 -2.15290273E-06
 -1.97602896E-05  5.95480770E-06 -8.80754867E-06  3.93744067E-06  6.55743193E-05
 -4.12636435E-05  7.94953529E-05  1.61261821E-05  1.49583269E-06 -1.32367556E-06
  1.54676488E-05 -9.20959048E-06  3.55927429E-06 -2.93814441E-04  1.09275686E-04
 -1.02427297E-04 -5.65774126E-06 -2.16975386E-04 -1.87627391E-04  1.84198728E-05
  1.84702291E-05 -1.62444233E-05  1.10805456E-03  5.58338826E-04 -3.44537936E-04
  8.09762443E-05 -2.85758650E-05 -2.07933355E-05 -1.41591067E-05 -5.20813789E-06
  6.07649049E-06  1.23518069E-04  1.24458791E-07  7.12959163E-05 -3.89768036E-05
  9.95218209E-01  3.11258583E-02 -1.87494221E-03 -8.81072654E-04  9.77020326E-04
 -2.76005537E-02  4.14322811E-03  4.26796398E-03 -3.47339871E-03 -5.45807531E-05
 -3.63177686E-04  6.47522291E-04 -5.56973028E-04  1.52924126E-04  5.76737814E-03
  1.12197477E-03 -1.26115818E-03  4.18156139E-04  4.47214822E-07  5.46004292E-06
 -2.83712285E-06 -9.49752575E-07 -6.73684096E-07  1.75948511E-05 -3.06081466E-06
  1.70292610E-05  4.66526692E-07 -9.69579409E-07 -8.07298448E-07  1.27198090E-07
  3.25369925E-07 -3.37040177E-07  3.10529963E-06 -1.88895263E-06 -2.27849447E-06
  6.02210836E-07 -2.17437954E-08  5.50100532E-07 -3.10558526E-07  6.58486640E-07
  2.63549416E-07  1.24754971E-06 -1.06979154E-06 -1.74836745E-06  3.46792861E-06
 -2.66000466E-07 -1.89549694E-07 -6.73499274E-08 -2.71742647E-07 -3.62036040E-07
 -2.95969458E-07  3.75534509E-07  1.30956308E-06  1.57754895E-06  6.63489765E-05
  3.65938380E-05 -3.47308089E-06 -2.35824536E-06  2.03137903E-06 -2.50901792E-04
  5.81293939E-05 -7.88886427E-05  3.06678938E-05  3.71903040E-06  5.83536218E-06
 -1.60448457E-06  1.40592162E-06 -1.64346798E-06 -3.63049438E-05  1.57423006E-05
 -1.93412516E-06  2.29497951E-05  6.85847737E-06  8.09702524E-06  3.01437501E-06
  1.53551352E-05 -9.87761823E-06 -1.31002521E-04  8.97138674E-05 -9.15254428E-05
  3.50789225E-05  5.12994156E-06  7.68115246E-06 -1.91521440E-06 -7.63698015E-06
  1.66182443E-06 -3.96855337E-05  1.27809991E-05  5.59309131E-05 -1.42547140E-06
  4.66153228E-07  7.09341389E-07 -1.10907498E-06 -6.20344231E-07 -1.84903106E-06
 -1.68051135E-06  7.96025962E-06  5.23849644E-06  1.14389264E-05  1.82100064E-08
 -2.58665780E-06  4.52997498E-06  7.97678244E-06  2.35343580E-06 -2.48068534E-05
  6.98273260E-08 -3.32056868E-05 -4.48279213E-05 -4.15465032E-07 -2.03735556E-06
 -4.74642493E-07 -3.77878000E-06 -6.91435515E-07  4.54758224E-05  1.02217915E-05
 -5.87917852E-06 -1.37770365E-05 -1.05711738E-07 -1.04318746E-06  8.04161287E-07
  1.67240920E-07  4.26958378E-07 -1.04463168E-07 -3.64152474E-06 -8.87834946E-06
 -4.49431655E-07  4.39732585E-08  8.47868370E-07 -8.89978261E-08  4.56767326E-08
 -1.57920956E-07 -2.63439110E-06  3.27928738E-06  5.31021094E-06  1.03899713E-06
  1.23588929E-07  3.79068817E-07  2.01112934E-06 -6.62964457E-07  8.80146557E-07
 -9.25835535E-06 -1.04977867E-05  3.32729907E-06  8.31407506E-06 -2.70300654E-07
 -2.15991916E-06 -1.26791795E-06  4.14794390E-07  1.57290484E-07  1.84415517E-05
 -2.94744243E-06 -1.71764235E-06 -2.92926710E-07  3.95083249E-07  4.87875701E-07
 -1.53969943E-07 -5.73234801E-08  5.47807644E-08 -2.27521900E-06  3.66086341E-07
  8.34175731E-07 -8.18069708E-07 -9.44577510E-08 -1.01698665E-06  1.82143167E-07
 -8.80588999E-09  2.19337558E-07  5.54324985E-06  6.01676249E-07 -1.35499906E-06
 -3.37183441E-06  7.14562402E-04  2.96521057E-03  2.85801722E-05 -5.78211407E-04
  1.63976165E-04  1.24217757E-03  7.39692505E-06  3.61690997E-05 -1.04284327E-05
 -3.88647680E-05  1.12324055E-05  6.08615843E-05  1.08072572E-05  6.63744068E-06
  4.95026476E-06 -2.04296672E-05 -3.40356962E-04 -5.63331068E-04 -4.45315548E-04
 -9.03065137E-04 -4.44217393E-04 -9.03905637E-04 -1.04948593E-06  3.83659466E-06
  3.52780911E-07  1.61856283E-06  6.97317531E-07  4.53275351E-07  8.03490315E-06
 -3.49039354E-05 -2.93598161E-06 -8.33867332E-06 -7.25508680E-06  2.24574030E-04
 -3.89772236E-06 -9.88430322E-06  1.61986137E-06 -2.53507384E-06 -2.82260319E-06
 -7.38735569E-06 -1.21155081E-06 -3.04386919E-06  1.28962199E-07 -7.11451269E-07
 -1.10514498E-06  1.29833006E-06  8.88354915E-07 -7.85791936E-06 -7.55849522E-07
 -1.39499313E-06 -6.87035831E-07 -5.59209393E-07  1.23376583E-07 -3.37953883E-07
  1.05967190E-07  9.54110479E-07 -6.01746097E-07  3.12575262E-07  3.46454968E-06
  3.94473531E-05  3.57835343E-05  1.88556049E-05 -1.97274184E-05 -7.00668473E-05
 -1.74203774E-04  3.12202689E-04 -1.34705911E-04 -1.49357460E-05 -1.12712270E-04
  1.69563593E-05 -2.68361426E-05  1.08511951E-05  1.47226235E-03  7.77097238E-04
 -2.43534283E-05 -1.71966333E-04 -2.08150759E-07 -4.87837855E-05 -1.66691724E-04
  5.34705513E-05  1.01125305E-05 -2.85231192E-03  6.94069374E-05 -9.60045185E-04
  5.36207984E-04  1.77370110E-05  9.63182916E-05  1.43109095E-05  1.31392930E-04
 -7.85655328E-05 -2.37873561E-03 -2.72716964E-03 -3.37212589E-03  2.55034899E-03
 -1.92900318E-05 -1.17985463E-04 -3.37543837E-06  8.83435488E-06 -6.16868640E-06
  2.73518376E-03  5.64723934E-04 -2.96340065E-03  1.58559837E-03 -1.44988447E-06
  1.45662723E-05 -2.86825781E-06  5.15096602E-06 -2.71650666E-06  9.63074330E-04
  7.86366757E-04  1.35758935E-04 -2.71198277E-04  6.94057948E-06 -4.93530974E-05
 -6.69964445E-05  7.38333176E-05 -3.21830356E-05 -4.26516219E-03 -2.45851436E-03
  1.52816250E-03 -3.37512466E-04  5.95572401E-05  2.39829119E-04  3.80993417E-05
  1.63623042E-04 -9.33054451E-05 -1.20397948E-02 -8.25383445E-03  7.20687782E-03
 -2.47572713E-03 -4.20878090E-06 -3.71762515E-05 -4.21457239E-04 -2.31481062E-04
  2.20478882E-04  6.53561811E-03  1.91709046E-02  8.80916727E-03 -9.10031837E-03
 -7.56594955E-05 -4.93831010E-04  1.96167040E-04  4.26804838E-05 -6.38207086E-05
  1.33042741E-02  7.94998595E-03  4.53986770E-03 -4.31500416E-03  2.41010056E-04
  1.81654355E-03  1.32613748E-04  7.33878830E-05 -6.52877829E-05 -9.63561644E-03
 -4.52015618E-03 -2.26412631E-02  1.34142260E-02 -8.23790192E-05 -5.01141814E-04
  2.08513590E-04 -2.98695197E-04  1.34697745E-04  1.51280431E-02 -1.36150754E-02
  1.05344005E-02 -2.96600158E-03  6.29472192E-05  2.92752514E-04  6.31462414E-06
  2.00457481E-04 -1.13657460E-04 -1.31521349E-02  7.03316943E-03  3.38807688E-03
 -3.41041406E-03 -7.18576562E-05 -5.52045720E-04 -3.08556964E-05 -4.41833057E-05
  3.19271575E-05  1.00899553E-02 -5.26100418E-04 -5.68134796E-03  3.48941886E-03
 -9.91975848E-06 -1.47780334E-04  1.03676033E-04  5.21045276E-05 -6.46349721E-05
 -2.15040141E-03  9.01039725E-04  1.77532588E-04  7.52894953E-05 -3.90391181E-06
 -3.19412429E-05  3.38215907E-05 -1.26004035E-05  8.42107859E-06  2.10641757E-04
 -7.41466285E-05 -2.89556026E-04 -7.07433662E-05  3.23754617E-05  1.95423816E-04
  1.49425854E-04 -2.42656105E-06 -3.53551950E-05 -2.31422710E-03  2.78667563E-05
  9.27646419E-04  1.73602020E-04 -8.04546571E-05 -6.08595204E-04 -2.05555711E-04
  2.36678971E-04 -6.19564712E-05  9.59366498E-03 -2.04570281E-03  2.39726029E-03
 -7.40098066E-04  4.40047759E-05  3.12107925E-05  1.16942125E-06  4.80968615E-06
 -2.75216483E-06 -1.14363609E-04  1.23026723E-04 -7.70667386E-05  1.37957361E-05
 -6.11625015E-04 -1.81195908E-04  6.43218335E-05 -1.15858647E-04  5.28484288E-05
  1.37749462E-03 -1.28062414E-03  9.56759377E-04 -2.52059439E-04 -6.12910454E-05
  3.44827763E-05  7.36924721E-06  4.91268029E-06 -4.86764459E-06 -2.63666797E-04
 -5.69921621E-05  7.69159414E-05 -2.84732889E-05 -3.95232780E-08  6.66000161E-06
  1.95157759E-06 -7.51010185E-06  3.79617353E-06 -1.17778888E-05 -1.19251806E-05
  2.40760097E-05 -1.12866845E-05 -2.44238498E-05 -2.05611714E-04  3.84276748E-05
  2.29533241E-05 -2.98845429E-05  1.30821832E-03 -8.80598373E-04  4.54977474E-04
  3.72731416E-04  2.30823835E-04  3.34055073E-05 -1.25994388E-05  1.80569303E-06
  4.62249149E-06 -1.62464965E-04  1.91818688E-04 -7.17624733E-05 -4.69336557E-05
 -1.60028815E-06 -2.68570124E-05 -1.11293860E-05 -2.36821606E-05 -2.30393267E-05
  4.08421353E-05  2.98756001E-04  1.48090178E-04  1.29761577E-04 -1.59583571E-05
 -5.68923530E-06  1.76743403E-06 -3.23939981E-06 -5.07630850E-06 -5.81072832E-06
 -3.23325742E-05  1.44595953E-06  3.38228054E-05  9.95216934E-01  3.11926826E-02
 -1.31380191E-03  1.58871521E-03 -5.67945533E-04 -2.87796715E-02  2.32602235E-03
 -6.63530863E-03  3.08844433E-03  8.48168456E-05  5.73356317E-05 -2.65263578E-06
 -1.41335722E-05 -1.45441418E-05 -1.15568356E-04  3.21345690E-05 -9.17819388E-06
  3.85521178E-05 -9.95943535E-04 -2.36305035E-04 -1.32881861E-05  3.78049528E-06
 -1.33766700E-06  1.70229786E-03 -1.57938659E-05 -3.12159733E-04  2.17914298E-04
 -7.05333641E-06  6.62327809E-06  2.00008341E-05 -1.62170997E-05  1.47253988E-06
 -9.82231816E-05 -1.69343800E-05  1.12982437E-04 -2.04328183E-05 -2.06714080E-06
 -1.16706506E-06 -9.15216062E-07 -2.09065620E-06 -1.14930359E-06  1.44605223E-05
 -5.50243290E-06  1.39013113E-05 -2.26778813E-06 -9.73258971E-07 -2.07420315E-05
  2.19456459E-05  1.11775635E-05 -1.51992153E-06  1.34640309E-05 -6.76004670E-05
  6.95363106E-06 -1.63980514E-06  2.87905911E-06  3.15670493E-05 -9.33333857E-06
 -3.80142813E-06  2.62722502E-06 -1.19272117E-04  7.52087217E-05  3.57815467E-05
 -2.57895088E-05 -8.61982247E-07 -4.85874227E-06  1.33328535E-06  1.00940311E-06
 -7.81260665E-07  4.24122299E-05 -2.82645332E-05 -1.82150306E-05 -1.50277073E-05
  8.43080300E-07  7.91008634E-06 -7.45734973E-07  1.43098576E-06 -1.81617472E-06
 -2.68221364E-05  9.82045191E-06  9.86531807E-06  2.24274902E-05 -1.37837398E-06
 -1.42969862E-05  4.05066832E-06  2.71447790E-06  1.47227740E-07  6.04221131E-05
 -3.07158961E-05 -6.39979107E-06  8.41841859E-06 -7.65710243E-08 -1.26780646E-06
  9.91348694E-07 -3.13280412E-07 -6.84682686E-07  5.68062954E-06 -4.06001900E-06
  5.48141583E-06  4.70618415E-06 -6.25560610E-07 -9.32528791E-07 -4.81456642E-07
  2.06695461E-07  2.58693989E-07  5.89704539E-06 -6.58948145E-07 -3.45537881E-06
 -2.53007151E-06 -6.23374774E-08 -7.53887119E-07 -7.52147159E-07 -1.08556683E-07
  3.45362800E-07  4.87041863E-06  7.53756168E-06  2.37433169E-06 -1.28152396E-06
 -3.43173652E-05 -9.26443612E-05  8.07450604E-06  1.66757487E-04 -5.08605636E-05
 -7.00564626E-05  2.49235628E-05  2.30004054E-04 -2.62558983E-05 -1.49602380E-04
  3.21334643E-06  1.71566657E-05 -2.40723773E-04 -3.67052633E-04 -1.10188426E-04
 -6.05220635E-04 -1.00941223E-06 -1.07287578E-05  4.89302865E-06 -8.94365541E-06
  4.99546716E-06 -8.26502658E-06 -1.17329378E-05  3.31085363E-04 -1.81380841E-05
 -6.67596927E-05  1.32189846E-05  1.08396050E-05  1.05947566E-03  2.38297667E-03
 -3.59267501E-06  1.96592825E-05 -4.34384300E-05  2.62312514E-04 -6.52892040E-06
 -1.77939988E-05  3.22770411E-06  7.82039741E-05 -2.05022974E-06 -1.66483344E-05
 -6.50357508E-06 -7.23533811E-06 -7.52712420E-07 -4.72980830E-06 -1.10478269E-06
 -3.46955669E-05 -6.08049666E-07  6.01105893E-06 -5.78096589E-07 -1.08564192E-07
 -2.76101574E-07  4.96717963E-07 -4.10659060E-07 -1.13946367E-06  1.01026488E-07
  6.89139436E-07 -1.16976379E-06 -3.02278050E-06  1.59051234E-07  1.22032865E-06
 -6.47070732E-07 -7.15324559E-07  6.57281301E-07 -1.21740644E-05 -7.42962315E-07
  8.44025458E-06 -5.11052484E-06  3.05197630E-07  1.93808723E-06 -1.26646349E-06
  1.13936215E-06 -2.73820641E-07 -4.36253710E-05 -2.18611623E-05  1.99092807E-05
 -5.80852957E-06  3.09879189E-07  3.76055503E-06  5.53481818E-06 -1.79092242E-06
 -3.41694710E-07  5.34196390E-05 -4.14361858E-05  4.03064280E-05 -1.48356852E-05
 -4.72901482E-07 -1.34486986E-06  2.59093371E-06 -4.05048967E-06  6.78467097E-07
  8.76756684E-05  8.85332844E-05  1.34752885E-05 -2.23111377E-05  5.83692041E-07
  2.25920498E-06 -2.06624848E-06  2.69335974E-06 -8.62778900E-07 -1.07519008E-04
 -1.12044310E-05 -2.09344534E-05  1.20499974E-05 -2.29763296E-07 -7.84300174E-07
  2.28068414E-06  3.84891940E-07 -6.91048982E-07  2.68301114E-05  1.03514532E-05
 -1.53960050E-05  6.92210839E-06  8.55622867E-07  9.09046874E-06  2.42189158E-06
 -6.55094048E-06  3.22868591E-06 -6.86608520E-06 -9.97012574E-05  5.17380917E-06
  2.27418478E-05 -1.64744196E-07  5.37309192E-06  9.58336130E-06 -1.24569368E-05
  6.36678045E-06  2.52857273E-04  2.47418551E-04  2.09873636E-04 -1.82442416E-04
  1.11626544E-06  1.97272006E-05  3.53932734E-05 -8.94100636E-06 -4.96107882E-06
  1.73706110E-04 -5.35467194E-04  1.74663298E-04  1.79958121E-05  4.10958423E-06
  3.73940930E-05  1.20133768E-06 -8.19145582E-07  2.38142467E-06 -3.78579262E-04
 -1.52869064E-04 -2.22549399E-04  1.50988933E-04  3.32080824E-07  3.86063352E-05
  4.92019925E-05 -2.19473026E-05  5.87035267E-07  8.22713709E-04  6.53441367E-05
  6.83187149E-05 -1.03099086E-05 -7.55771533E-07 -7.60054421E-06 -1.26042274E-05
 -8.73950573E-05  9.29239472E-06 -4.54604873E-04  1.75939260E-04  1.02192465E-03
 -7.94911411E-04  1.55637545E-05  7.24693306E-05 -3.37857132E-05  3.49953390E-05
 -1.70303578E-05 -2.02578058E-03 -5.73683240E-04  3.73278965E-05  1.87987215E-04
  2.65604013E-07  1.21018956E-05  6.13409838E-06 -6.55175486E-06 -6.97580644E-06
 -1.24940447E-04  4.04088784E-04  1.15512666E-04 -1.47167862E-04 -3.96116061E-05
 -3.44787991E-04  2.40910334E-05  5.09716229E-05 -2.48364511E-05  2.04383867E-03
 -4.41681995E-04 -1.20726824E-03  3.11974591E-04 -9.92166280E-06 -1.68711711E-04
 -7.14791585E-05  8.10617574E-05 -2.14853865E-05 -1.25141454E-03  1.92529173E-03
  8.53015885E-04 -1.60768769E-04 -3.83549491E-05 -6.75231501E-04 -9.96828634E-05
  3.03579225E-04  1.02021854E-04  3.17724694E-03 -1.54153956E-03 -3.40328326E-03
 -4.80289297E-03  2.50319374E-05  2.40669202E-04  1.11436092E-04 -1.50436264E-04
  3.52801548E-05 -1.68729811E-03 -1.79961604E-03  7.53149388E-04  1.52178236E-03
 -4.36271218E-07 -8.33911403E-07 -2.50097571E-06 -1.20764664E-06  1.63001583E-06
  1.05629169E-05  1.89828244E-05  5.96953086E-07 -6.01876911E-06  3.38959333E-05
  1.34998750E-05 -3.44106219E-06  2.32395708E-06 -2.14360882E-07 -9.42254209E-05
  3.08904979E-05 -3.31425464E-05  1.20023221E-05  9.03072073E-07 -4.68599806E-07
  1.74972128E-07 -2.36671304E-07  9.08493800E-08  4.00272747E-06 -1.60176429E-06
  2.11165149E-07  1.91459034E-07 -2.10033523E-08 -4.02560055E-07 -2.84225152E-07
  2.76278432E-07 -7.06115441E-08 -3.24014800E-07 -2.43965746E-07 -1.06840607E-06
  6.28646446E-07  2.38522498E-04  3.81960274E-04 -5.62369288E-06  1.35420295E-05
 -2.53410484E-04  7.67388353E-03  7.62449860E-03 -1.66427168E-03  1.16931280E-02
  9.95177747E-01  3.02626250E-02 -1.52952807E-03  5.89680398E-04 -1.80999319E-03
 -2.47267914E-02  4.59360886E-03 -1.65129750E-03  5.61792474E-03 -2.69983789E-05
 -4.08120131E-04 -8.23733209E-05  6.70627700E-05 -9.81539116E-05  3.95097080E-03
 -2.24532227E-03  2.31064752E-03  6.15863147E-04 -5.26185001E-04 -9.68395368E-05
 -2.65622365E-05 -3.91655086E-05  4.72434196E-05  6.89698730E-04 -3.09062831E-06
  1.53005264E-04 -6.80019462E-04 -2.27850993E-04  1.81621699E-05  1.89772253E-05
 -2.29119536E-06 -8.41940832E-06 -8.12666986E-05 -6.47095478E-05 -3.83334964E-05
  4.62302063E-05 -4.37308358E-04 -2.73447963E-04  7.80727425E-05  3.42696167E-05
  9.78758033E-05  1.92213424E-03 -8.81925919E-04 -1.60625954E-04 -1.17107662E-03
  2.16612444E-04  2.27438689E-05 -1.54359142E-06 -2.75604059E-06 -2.01013267E-07
 -1.17633200E-04 -2.11429532E-05  5.25732817E-05 -2.23741298E-05 -3.71644999E-05
 -2.06991445E-05  1.23345821E-05  6.73374838E-06  4.03481415E-06  2.88295020E-05
 -4.98196843E-05  1.93107088E-05 -4.24199055E-05  8.13349795E-06  8.59893304E-06
 -6.09538792E-06  4.81925738E-06  3.52804508E-06 -6.58151802E-05  2.67611910E-05
  1.52876624E-05 -1.70697499E-05 -4.11545773E-06 -3.40101758E-05  2.15520206E-05
  2.04336144E-05  1.18800932E-05  6.46706571E-05 -7.72244226E-05 -2.18620115E-04
 -1.18280666E-04 -2.45142803E-06 -1.76641545E-05 -8.66877631E-06 -6.45495441E-06
 -1.05859617E-06  1.94664178E-04  1.11157794E-04 -2.54069765E-05 -3.45456959E-05
  1.95992466E-06  1.58416973E-05  5.80238117E-06  2.20688032E-06  6.30507703E-07
 -9.76998821E-05 -4.20338675E-05 -3.73164592E-05  4.55250766E-05 -2.84474960E-06
 -2.09344890E-05 -6.15021111E-06  2.18001924E-06  1.10443295E-06  1.99120258E-04
  3.32961213E-05 -2.68709664E-05 -4.59735445E-05 -9.22003910E-07 -2.31323695E-05
  1.54695988E-05  2.36806406E-05  1.78897288E-05 -2.91066432E-05 -5.92268961E-05
 -1.28884122E-04 -1.11346995E-04  9.12616303E-07  5.30238834E-06  1.19568037E-06
 -3.32237324E-06  1.10417613E-05 -1.41775623E-05  1.73614473E-05  5.54670191E-05
 -1.68772786E-06  7.89821605E-06  7.58384003E-06  6.68882067E-08 -1.04302260E-06
  2.40023777E-09 -3.83184797E-05 -5.06727212E-07  2.17867718E-05 -3.04229549E-06
 -8.35809133E-07 -8.78414664E-06 -1.17234222E-06 -9.26809890E-07  1.13238361E-06
  3.94927311E-05  1.78096225E-05 -7.13285658E-07 -2.38553125E-05  1.92570206E-07
 -2.68652743E-06  1.02581734E-06 -8.32405474E-07  3.93347665E-06  7.72576953E-06
 -3.69861842E-05  6.84902220E-05  1.52518838E-04  6.33606519E-05 -1.22836980E-04
 -9.59945424E-04  9.12070224E-05 -6.29401204E-04  2.09324747E-04  1.07826318E-03
  1.50604400E-07  7.24147869E-07 -1.24399697E-07  2.33888143E-07 -1.30538320E-07
  2.80696445E-07 -2.09442424E-04 -7.51887079E-04 -1.15263836E-05 -3.47586704E-04
 -2.52180143E-04  2.36960852E-04 -9.40454005E-06 -6.01462102E-05 -4.81691099E-05
  1.04397790E-03  5.21139093E-06 -2.39879335E-05 -3.42095059E-05  1.17619974E-05
  7.64922552E-06  2.62788882E-05 -1.54408895E-05 -2.76166700E-05 -3.95764603E-06
 -1.39600851E-05 -7.30565959E-06 -1.17515707E-05 -2.06532335E-05  3.86357443E-05
  8.78917710E-06  2.45518756E-05  3.16652408E-06  4.59274324E-06 -2.17512112E-07
 -3.00341655E-05  5.31847938E-06 -4.54503807E-06 -8.59369006E-08  4.55316962E-06
 -6.45433548E-06 -6.68016780E-06 -1.33055450E-05 -1.11711108E-04 -1.44386657E-06
  1.75702174E-05 -1.02760611E-05  1.13073828E-03  7.21183217E-04 -5.65821520E-04
  1.55435955E-04  6.22705126E-06  5.30368331E-05  2.61985123E-05 -2.64651300E-05
  9.02882810E-06 -4.79802429E-04 -3.04273747E-04 -3.67121411E-04  2.80960526E-04
 -2.06110925E-06  6.10153518E-07  9.36837854E-06  4.21351959E-06 -4.56609614E-06
  1.26520906E-03  7.07030497E-04 -1.62500981E-04 -7.62912015E-05 -1.94668260E-05
 -1.29563184E-04 -1.93456227E-05 -4.26895194E-06  5.61554517E-06  2.66383769E-03
  1.23834030E-03  2.57653918E-03 -1.76589846E-03  1.33303300E-05  6.27088137E-05
  6.13009172E-06 -1.49243800E-04  7.89985206E-05 -1.83566084E-03 -2.76878357E-03
  4.37047698E-03 -1.84737501E-03  1.07608524E-05  1.92939232E-05 -1.34734370E-04
 -2.64561155E-05  4.97043116E-05 -3.25209596E-03 -8.18259730E-04  1.17721334E-03
 -4.87132847E-04 -7.93129953E-05 -5.16045588E-04  1.99215445E-04 -1.07630421E-04
  3.83179521E-05  1.26123180E-02  6.14064796E-03 -6.80054514E-03  2.59406057E-03
 -8.42352244E-06 -6.04103441E-05 -3.35255154E-04  3.54569028E-04 -1.44884006E-04
  7.01655045E-03  1.59102750E-02 -1.43443214E-02  5.10647055E-03  5.74380436E-05
  2.32623028E-04 -3.07473703E-05 -1.72181737E-04  1.05809299E-04 -1.20419905E-02
 -8.14489056E-03 -4.55854833E-03  4.27431459E-03 -1.17971236E-06 -1.07464975E-04
 -7.17450118E-05 -4.02714516E-05  4.14691656E-05 -3.69138168E-03 -2.17892552E-03
 -4.27307370E-04  7.36265930E-04 -7.22290485E-05 -5.53290145E-04 -3.54175378E-06
  4.36551981E-05 -3.27988807E-05  1.00861601E-02  1.25155244E-03  5.57976512E-03
 -3.24769809E-03  6.65617176E-05  3.18174606E-04 -6.13974199E-05 -1.91706830E-04
  1.43691956E-04 -1.32295192E-02  6.97424687E-03 -5.41199204E-03  1.41454115E-03
 -7.96903951E-05 -5.44507581E-04  2.37321066E-04  1.75110887E-04 -2.03560454E-04
  1.42597145E-02 -1.56425026E-02 -5.61444873E-03  6.46155098E-03  2.42975804E-04
  1.81908666E-03  1.28480886E-04 -1.10947357E-04  3.49553421E-05 -9.09629625E-03
 -3.17551645E-04  2.27646825E-02 -1.36207308E-02 -9.54336465E-05 -7.03909251E-04
 -1.80732413E-04 -5.78222511E-05  1.51895463E-04  9.92847854E-03 -3.47689975E-03
 -1.54029244E-03  1.49003253E-03  1.89139650E-06 -1.03781805E-04  1.62794340E-04
 -9.97401775E-05  2.04947929E-05 -8.20110815E-04 -1.60652068E-05  9.04782846E-05
 -3.68565284E-04 -7.00238673E-06 -5.13833165E-05 -9.53900485E-06  3.41385468E-05
  2.02494836E-05  6.87261405E-04  1.78352966E-04 -1.89855973E-04 -3.50828987E-04
 -6.39392482E-06 -1.35811434E-04  1.05230621E-04 -9.10454441E-05  3.49243478E-05
 -2.55110446E-03  7.16159376E-04 -4.84204180E-04  1.10249482E-04 -6.38035990E-04
 -2.06664350E-04  8.18042332E-05  9.75846047E-05 -7.55447689E-05  1.36513858E-03
 -1.40212387E-03 -4.98331197E-04  6.28575861E-04  2.17687183E-05  6.51215739E-06
  2.83425600E-06 -7.11762703E-06  3.39887490E-06 -1.03048657E-05  6.89704841E-05
  6.10525160E-05 -5.17244274E-05 -6.06323706E-06  6.81772396E-07 -3.66728122E-05
  5.43487573E-06  4.12068977E-06 -1.47629787E-04  1.73913671E-04 -8.00702513E-06
 -3.14019706E-05  1.74746133E-06  2.90881668E-05  1.89776994E-05 -1.58973792E-05
  4.06541887E-06  2.07487234E-05  3.57458573E-06  3.70507835E-05 -2.50803354E-05
  7.82145380E-06  6.53568786E-05  8.99558630E-08 -7.83245510E-06 -7.23282313E-07
 -4.48349450E-04  2.50541817E-04 -1.55375448E-04  9.10283982E-05 -2.14532506E-04
  6.19983493E-06  2.51445798E-06 -7.83968811E-07 -2.24778018E-06 -5.90246212E-05
 -2.16875549E-05  1.84631800E-05  2.87046280E-05 -1.77244767E-06 -1.15645745E-05
 -1.57400862E-06  3.07559383E-06  1.24918823E-05  1.35626134E-04 -5.24036336E-05
  4.28026318E-05 -9.68924723E-06  2.62750321E-05  4.77980965E-06  6.24000461E-07
  2.45869444E-06  2.78831027E-06 -3.61600370E-06  1.88334223E-06 -1.31879658E-05
 -1.67310039E-05  9.68867934E-04 -1.70380673E-04 -1.12805093E-05  4.41889840E-06
  8.12041642E-06  1.58056445E-03 -1.97213478E-05  2.97191560E-04 -1.92689227E-04
 -1.32347510E-05 -1.31147784E-05 -1.07816732E-05  1.04950129E-05 -6.72350151E-06
  1.06101572E-04  7.18280303E-06 -4.24346086E-05  1.10335715E-05  9.95218036E-01
  3.12295799E-02 -1.55248951E-03 -1.07407625E-03  1.01044755E-03 -2.88731404E-02
  3.48643268E-03  5.44226869E-03 -4.24378804E-03  4.14630307E-04  2.86892657E-04
 -8.77588909E-05 -7.04560064E-06 -2.25704340E-05 -1.02798062E-03  3.95631717E-04
  3.62310734E-04  3.66614580E-04  1.70013951E-05  2.06914440E-05 -1.31580544E-05
  9.07592789E-06 -1.74522509E-05 -1.60686189E-04  1.99582706E-04 -9.74949285E-07
  1.56548884E-04 -6.60429482E-06 -2.53690434E-06 -6.34406760E-05  3.63300905E-05
  5.09282089E-05  4.15816258E-06  2.89603847E-04 -6.03948571E-04 -6.10157142E-04
 -1.48886489E-05 -1.37901578E-04  2.91091226E-05 -3.32221942E-05 -2.52296120E-06
  1.03145072E-03 -1.52123405E-04 -1.90753262E-04 -1.48345368E-04  2.76098286E-06
  1.39675792E-05  2.22367101E-06 -7.11714510E-06 -7.42504879E-07 -1.79888777E-04
 -1.69038012E-05  8.89832538E-06  9.60209724E-05 -6.31235064E-06 -5.60950491E-05
  6.38515461E-06 -2.39642358E-06  7.46145412E-06  2.37812606E-04 -7.93531940E-05
  8.88514821E-06 -1.25224610E-04  6.03411849E-06  4.38749305E-05  3.41909163E-06
 -8.99555484E-06  5.65187329E-06 -3.01809617E-04  3.46502505E-05 -4.91154498E-05
  9.59898048E-05 -1.28819967E-06 -4.74893944E-06 -1.46211760E-05  5.55421885E-06
  1.84620808E-07  1.00501239E-04 -7.44858089E-06 -1.15340008E-05 -8.31477089E-06
  5.21550917E-06  6.87271483E-06 -8.65925736E-07  2.54717420E-07 -1.04662572E-06
 -5.34083982E-05  2.10416457E-05  2.31697108E-05  4.15652887E-06 -4.59902602E-07
 -4.64881411E-06  5.06581161E-06 -1.20967215E-06  2.89735256E-06  7.48641098E-06
 -1.33021165E-05 -3.66141638E-07 -3.68423667E-05  3.60272468E-05  2.91712901E-04
 -3.12243942E-05 -1.35777106E-04 -4.61590421E-05 -1.75011965E-04 -2.73053688E-04
 -4.65751748E-04 -4.88403101E-06 -7.82989648E-05  2.69060475E-05  2.92198360E-04
  1.41583511E-06  1.34289514E-04 -1.67562808E-06  7.51482292E-05 -5.23229060E-06
 -2.74717654E-05  3.58019796E-06 -2.20633870E-05  3.97530725E-06 -1.86537654E-05
 -5.26173177E-06 -5.33197139E-05 -2.26494024E-06 -2.64469977E-05 -5.67854644E-06
 -1.45110329E-06 -4.56477972E-05  2.77404908E-04 -1.45966282E-05 -2.49608429E-05
  1.06557588E-03  2.39626699E-03 -4.64171628E-05 -1.92175756E-04  1.51238476E-05
 -3.37371125E-04 -3.44329823E-05 -4.44465022E-05  1.49764602E-05 -2.97199674E-05
  1.24823004E-06  2.77042909E-05  1.76981175E-05 -7.06477350E-06  7.87835266E-06
 -5.35713247E-05 -3.79802463E-06 -1.42355534E-05 -3.58833052E-06 -2.73326992E-06
 -1.31328341E-06  1.46925149E-06  4.96771017E-06  1.15976404E-05 -5.58524665E-06
  1.00742030E-05 -1.75623928E-07 -1.24851217E-06 -5.29782067E-08  3.45987314E-08
  5.83135331E-08  2.52681476E-05  1.41469296E-05  2.22512173E-07 -3.54816294E-06
  1.73020219E-07  1.01963721E-06 -7.58030613E-07  6.07925746E-07 -1.38668496E-07
 -3.20395497E-05 -1.75712614E-05  3.75460579E-06  2.23020763E-06 -2.08266846E-07
 -1.28488595E-06  1.78816593E-06 -3.77075781E-07 -8.44129251E-08  5.57118938E-05
 -7.62137507E-06  3.20342288E-05 -1.73691730E-05 -6.08808217E-07 -4.13978683E-06
 -1.92604835E-06 -6.58600689E-07  2.34984149E-07  5.68766585E-05  9.35069111E-05
 -1.63220289E-05 -1.11399401E-05  4.12172589E-07  1.53972459E-06 -1.64458836E-06
  8.70799402E-07 -3.41097211E-07 -8.02740207E-05 -6.66284721E-05 -3.50651903E-06
  1.95500298E-05 -9.38682148E-08 -1.15695943E-06 -1.24032748E-06  6.26069046E-07
 -1.88803028E-08 -2.46342329E-05  1.62727246E-05  1.18033700E-05 -1.13211439E-05
 -8.89165762E-07 -6.77290417E-06  2.34141426E-06 -3.00357358E-06  1.48057764E-06
  1.55544677E-04 -3.18718380E-05 -8.88542641E-05  5.51535843E-05 -2.16993027E-06
 -1.37218475E-05 -3.20810829E-06 -3.48073560E-06  6.37511269E-07  3.38902872E-04
  3.51628716E-04 -1.10870808E-05 -5.35081588E-05  4.63016942E-07  3.71983679E-06
  8.43469684E-06 -9.79144805E-07 -1.85825046E-06 -6.41929677E-05 -3.09380868E-04
 -9.33491954E-06  5.31288626E-05  1.18941757E-06  7.09238095E-06 -5.12109379E-06
  9.21648164E-07  2.22706020E-06 -2.31690530E-04 -3.06799889E-05 -9.67748981E-05
  6.11009628E-05 -3.27897475E-06 -1.72548551E-05  8.00494433E-06  1.14853298E-06
 -3.94789001E-06  6.43485888E-04  1.77705506E-04  2.13564670E-04 -9.25679089E-05
 -3.34075988E-06 -3.14686248E-05 -2.48928933E-05 -5.14445425E-06  1.46020886E-05
  6.06775611E-05  6.50806475E-04  7.50420864E-05 -3.66211856E-04  4.87990070E-06
  1.63847233E-05 -1.10136984E-05 -7.96517313E-06 -1.16850151E-05 -5.10547825E-04
 -7.32882330E-04  2.09524616E-04  1.25693067E-04  2.34760380E-06  1.48328845E-05
 -1.54071270E-05 -1.02713101E-06  1.18868816E-06 -5.99548388E-04  1.52342596E-04
  2.95397435E-04 -2.24940143E-04 -4.36839158E-05 -3.65015197E-04 -3.62500445E-05
 -3.33994570E-06 -1.23984862E-05  2.51884910E-03  5.03724863E-04 -8.15678024E-04
  1.50076947E-04  2.56618766E-05  1.66458556E-04 -1.48152725E-04  1.44837357E-04
 -6.68383433E-05 -2.15489642E-03  1.40912202E-03 -4.61069897E-04  3.95187454E-04
 -1.74636335E-05 -2.13961345E-04 -1.86539591E-05  1.26812036E-04  1.46453799E-04
  1.02062047E-04 -6.30907195E-04 -9.07416442E-04 -1.42839789E-03  2.75674491E-06
 -2.30387274E-05 -3.28831713E-05 -2.42716333E-05  6.82775942E-06 -7.03852974E-04
 -1.12681219E-04 -9.66700782E-06  5.91636380E-04 -1.52535870E-05 -5.65585164E-06
  2.04883874E-07 -2.92580165E-07 -1.30324969E-07  3.79233508E-05 -9.20143453E-07
 -6.84906828E-06  6.00836259E-06  1.38610450E-05  2.58168338E-06 -1.28609724E-06
 -1.39190823E-07  6.10573444E-07 -2.53102555E-05  5.88641679E-06 -2.95929781E-06
 -3.92637592E-07  2.89124062E-07  2.99251386E-08 -2.62216632E-07  7.97027015E-08
 -6.54345572E-08 -4.31461015E-06 -2.01277448E-07  1.24170019E-06 -3.28127769E-07
 -3.23002274E-08 -2.37114527E-07  6.34202878E-08  2.46647104E-08 -2.73431328E-08
  7.47232188E-07 -4.79265014E-07 -7.14223121E-07  3.51941638E-07  5.26346640E-05
  2.47901094E-04 -1.02898270E-04  1.56020964E-04  1.25369961E-05 -3.51260415E-03
 -5.05206401E-04  1.73695034E-03  1.71626595E-03  5.20993509E-04 -5.60340839E-05
 -1.22281208E-05  7.57251113E-05  3.22080132E-05  3.55608666E-04 -3.78648281E-05
 -3.04326898E-04 -3.41518778E-04 -1.32832454E-04 -1.37129478E-03  1.47896090E-04
 -2.66224863E-04 -3.85122247E-05  1.11151589E-02  2.73036646E-03 -3.30282147E-03
  1.94409343E-03  9.95112824E-01  2.91285424E-02 -7.61935846E-04  8.68498454E-04
 -1.90299306E-03 -1.78252325E-02  2.24364589E-03 -3.12481607E-03  2.74987725E-03
  1.52282124E-05 -5.48109625E-06  3.73860507E-06 -2.07365416E-07  2.76678081E-06
  3.76184811E-05 -2.24619842E-05  1.01064448E-06 -1.33604355E-05 -1.18989330E-04
 -9.35627765E-05  2.61511192E-05 -1.34857164E-05  1.18460834E-05  7.62168891E-04
 -2.03923533E-04 -7.83430629E-05 -2.93252351E-04 -2.50552807E-05  7.63913985E-06
 -1.16711537E-05  2.38979551E-06  1.47228299E-06 -1.10320174E-04  4.24200859E-05
  1.65486861E-05 -1.87982941E-05  5.98298624E-05  4.16691026E-05  7.27592233E-06
 -1.41911548E-05  1.49556313E-06 -2.30646377E-04 -4.81869078E-05  2.04382703E-04
  4.44696055E-05 -1.90323191E-05 -1.04847312E-05  1.76028291E-06  4.29253108E-06
  1.06832143E-06  3.03554116E-05 -2.01103854E-05 -1.27583467E-05 -9.18815855E-06
  1.69804143E-06  1.84950932E-05  5.49603485E-06 -4.44969957E-07 -5.56566647E-06
 -6.74367178E-05 -2.37805203E-05  1.80548984E-05  4.14451785E-05  2.46217800E-06
  2.61301843E-05 -7.95399659E-06 -1.14945011E-05  4.32112994E-07 -7.59165280E-05
  5.47873917E-05  6.84980504E-05 -2.97339486E-05 -7.96207218E-07 -4.11271618E-06
  2.85340837E-06 -5.77997115E-07 -2.84146105E-06  4.81866397E-05 -4.60208888E-05
 -1.11313919E-05  8.25194398E-07  4.80572823E-08  2.11340888E-06 -8.71905162E-07
 -2.16942183E-07 -9.81213326E-07  1.37254410E-05  4.05171588E-06  7.86462849E-06
  1.45643706E-05  4.98539090E-07  3.13091180E-06  5.35679752E-06 -2.09186341E-06
  4.37775527E-06 -3.12153607E-05 -1.81553775E-05  3.04362971E-05 -2.36076897E-05
 -3.24616938E-08  9.39862439E-07 -7.04089772E-07 -2.24969474E-06  1.83159767E-07
  7.43624546E-06 -7.39567067E-06  7.43952888E-06  1.10540732E-05  3.72853037E-06
  2.12679826E-06  7.16957802E-08 -1.13621084E-06 -2.93806056E-09 -5.36169515E-06
 -1.82310147E-06  5.18988225E-06 -1.35791756E-06  1.97450305E-07  2.22245212E-06
 -2.41745484E-07 -3.30109903E-07 -4.42125930E-07 -1.00566461E-05  8.04187267E-06
  8.55866371E-06  5.31770412E-06  2.18172427E-08  1.94627693E-06 -1.72757742E-07
 -2.35122188E-06  1.91315136E-06  9.23858221E-06 -6.00415039E-05 -9.73014466E-05
 -1.04450734E-04  1.11729689E-03 -3.85362462E-05 -1.98127685E-04 -3.84361679E-05
 -1.50857540E-04  7.29246182E-05  2.48172532E-04  3.08781205E-08  4.34688183E-07
 -5.61188102E-08 -6.24865780E-07 -5.75508791E-08 -3.98614141E-07 -4.65124322E-04
 -6.59015365E-04 -4.87153354E-04 -8.47798067E-04  5.44785228E-04  2.35813288E-03
 -3.51842014E-06  1.10802537E-06 -3.24299929E-06  1.29732324E-04  1.55686973E-05
  3.79864532E-06 -1.19783500E-06  6.65408202E-05  1.54806036E-05  2.23929085E-05
 -4.49453238E-06 -3.75831382E-05 -3.74609708E-06 -2.34612620E-05 -1.64791432E-06
 -5.80782735E-06 -8.26343826E-06  6.01915162E-05 -1.94577153E-06  1.53299239E-05
 -5.52584331E-07 -1.31247617E-06  1.05049322E-08 -1.14030998E-06  2.43420635E-06
 -2.57288233E-06  3.14654635E-08 -8.84814416E-07  2.10803591E-08 -3.71256711E-06
 -1.99710410E-05 -1.65061121E-04 -4.07658755E-05 -9.72233675E-07  1.14837969E-05
  2.09204038E-03  5.75460767E-04 -1.28658433E-03  5.87371689E-04  1.60506394E-05
  5.49482855E-05 -1.31419809E-04  1.29843827E-04 -4.33386738E-05 -3.19704013E-03
 -1.31415588E-03 -1.26427778E-03  1.04904474E-03 -2.89743523E-05 -1.11390673E-04
  2.56323977E-04  2.48740237E-05 -7.25930000E-05  1.00985826E-02  2.90760240E-03
  3.56266378E-03 -2.76401744E-03 -4.34414618E-05 -2.83575871E-04 -3.21015685E-04
 -1.60762802E-04  1.66924581E-04  8.22824082E-03  1.52596679E-02  4.63115860E-03
 -6.18196455E-03  4.52327195E-05  1.76401839E-04  5.62388943E-05  1.71885598E-04
 -1.08647765E-04 -8.58893532E-03 -6.86852755E-03  4.76093967E-03 -1.14783293E-03
  1.57637728E-06 -7.22785487E-05 -7.57651742E-05  6.98584039E-05 -2.02963294E-05
 -3.76279577E-03 -1.38262341E-03  9.15592982E-04 -1.76185341E-04 -7.30897200E-05
 -5.23391080E-04  5.06357176E-06 -7.45455042E-05  4.35349766E-05  8.82797138E-03
 -3.82765452E-04 -4.69385072E-03  2.91286430E-03  3.85830083E-05  1.27205451E-04
 -1.27744408E-05  1.87916875E-04 -1.03285014E-04 -8.46013937E-03  8.47656585E-03
  2.46453248E-03 -3.28487682E-03 -5.28221804E-06 -5.27845306E-05  3.86318030E-04
 -2.79305549E-04  7.55610075E-05  4.01813076E-03 -1.74620284E-02  1.17994661E-02
 -2.85075930E-03  3.57776870E-04  2.07195156E-03 -9.48774584E-06  1.92532760E-04
 -1.07724108E-04 -5.98764199E-03 -1.93103151E-03 -2.27889371E-02  1.31744275E-02
 -6.25841533E-05 -4.29263983E-04 -1.43732020E-04  8.09536813E-05 -1.39896029E-05
  1.34075123E-02 -6.50804520E-03  7.10742781E-03 -2.52855208E-03  1.78735015E-05
  7.03765821E-05  6.11630022E-05  1.20957242E-04 -8.35666387E-05 -2.96144531E-03
  1.41668614E-03 -4.04498826E-03  1.97390188E-03 -2.21245047E-05 -1.36994945E-04
  4.80630628E-06 -1.49585876E-05  9.53069605E-06  3.60018860E-03 -7.21457659E-04
 -2.34755717E-03  1.49040132E-03  1.31646212E-06 -7.77502866E-05  8.56189449E-05
  4.18582067E-05 -4.21659616E-05 -4.19377566E-03  2.11466064E-03  7.04966725E-04
 -8.47986018E-04  4.21263930E-06  3.64462816E-05  3.13737896E-07  4.79205933E-06
  7.70655669E-06  3.12508361E-04 -4.17323027E-04  1.83011124E-04 -1.75784789E-04
 -1.66410663E-06 -1.65870910E-05 -1.40183380E-05  1.11810488E-05 -1.62046308E-05
  1.20760665E-04  5.36255296E-05  2.04258115E-04  5.37453336E-05 -1.29680314E-05
 -1.12333566E-04 -5.57486256E-06  1.30488869E-06  1.83649816E-05  6.88053243E-04
 -3.45593316E-04 -1.71962696E-04 -7.43344935E-05 -1.17278053E-06 -5.48538376E-05
  1.28576940E-04 -3.38115546E-05 -2.76090903E-06 -1.78526982E-03  7.83421372E-06
 -4.69462049E-04  8.49309031E-05 -6.59962228E-04 -1.92658331E-04  1.35983332E-05
 -1.25696913E-05  6.20240124E-06  1.45686961E-03 -1.09603563E-04 -1.33724258E-04
  1.02324918E-04  9.95228360E-01  3.10298859E-02  5.02510098E-04  1.78176934E-03
 -1.09947324E-03 -2.95231462E-02 -1.28405954E-03 -6.93536942E-03  4.12407057E-03
  2.62563239E-05 -2.18289288E-05 -9.02673550E-06 -3.01647999E-06  4.24652510E-06
  8.37105792E-05  8.39352052E-05 -5.52497280E-05  8.04935531E-06 -1.74767932E-06
 -2.99364628E-05  4.97448506E-06  2.41373736E-05 -1.46775507E-05  4.10029010E-05
 -2.18829282E-05 -8.36223027E-05  5.24790807E-05  7.56248217E-07 -1.57447961E-06
  8.83531560E-06 -1.06006225E-05  1.10509064E-06 -4.89876600E-05  1.08691337E-04
  3.18989934E-05  4.56830894E-05 -3.23111028E-05  9.34987208E-06  5.80853543E-07
  3.93387789E-07 -6.60152168E-07 -5.54712671E-05 -3.09522802E-06 -8.48505426E-06
  2.00567739E-05  1.37969509E-07  3.84695106E-06  2.99225072E-06  5.24017980E-06
  1.73911939E-06  3.15871989E-05 -4.49735107E-05 -2.11414750E-05  1.91046168E-05
 -1.36096844E-05  8.71668942E-07 -4.07046366E-07 -2.83527895E-07  2.57111839E-07
 -4.94729464E-06  6.85027080E-06  1.61216200E-06 -2.99107765E-06  6.07464405E-04
 -8.13848288E-05 -3.40824762E-05 -7.97307736E-05  5.19860701E-05  1.00392103E-03
  1.34622108E-03  6.23316245E-04 -6.39055255E-04 -2.72091242E-05 -1.05439232E-05
 -1.66603100E-06  1.98472156E-06  2.12157922E-06  2.98120303E-05  2.51831953E-05
 -2.14243255E-06  2.28930632E-07 -2.21552153E-05  8.04418298E-06 -6.10938212E-07
  1.36153199E-05 -7.53758102E-06 -1.23080229E-04 -5.88707586E-05 -8.02542412E-05
  5.48694231E-05 -6.72890473E-06 -9.07911902E-06 -3.85730877E-06  4.00712151E-06
 -7.83586829E-07  7.18246535E-05  9.47165384E-06 -5.04816145E-05  4.67258821E-06
  2.44449303E-06  1.38496822E-06  1.57578661E-06  1.51271262E-06  1.17445173E-06
 -1.41053171E-05 -2.03623805E-06 -1.08296185E-05 -5.17183294E-06  1.06659296E-06
  1.26466475E-05 -1.21287032E-05 -5.23884135E-06 -3.41069414E-06 -2.63356909E-05
  5.60812000E-05  1.62192462E-05  2.28365842E-05 -7.97842241E-07 -9.09921673E-06
  4.58953068E-06  3.03394892E-06  3.02408516E-07  2.03015745E-05 -4.77994912E-05
 -1.98573915E-05  2.61687662E-06  6.04925650E-08 -3.14047492E-08 -2.06717106E-06
 -2.25177294E-06 -2.90692616E-07  3.78219017E-06  1.74788052E-05  2.69820319E-05
  5.03877742E-07 -2.28816739E-07 -2.95688944E-06  7.69106327E-07 -5.26348611E-07
  6.88617672E-07  3.85250155E-06 -4.35716170E-06 -1.21095935E-05 -7.73498977E-06
  4.66257144E-07  5.28823770E-06 -2.33567210E-06 -8.98087609E-07 -8.45885217E-07
 -1.93496634E-05  1.61063047E-05  2.99290468E-06 -7.85445241E-06  9.74934427E-08
  7.55876770E-07  4.40891703E-07  2.41163888E-09  1.98754907E-07 -8.93301513E-06
  1.76963434E-06 -2.46328720E-06 -1.49213632E-06 -7.98075436E-07 -4.12577866E-07
  8.05951251E-08 -1.78573760E-08  2.45073463E-09  2.40834952E-06  6.89974527E-07
 -5.13182355E-07  1.36113855E-06  1.88226525E-07  1.78023209E-06  2.50609136E-07
  2.07544198E-07  1.50062678E-07 -1.47630160E-05 -5.63651099E-06  2.05957959E-06
  4.61916605E-06  3.46396920E-05  2.72670104E-04 -7.29452285E-05 -3.44857511E-04
 -6.13207654E-06  1.10104630E-03 -2.10296468E-05 -1.20277886E-04  1.34806659E-05
  6.13924390E-05 -2.23500958E-05 -4.33233705E-05  2.33606757E-06  1.17099952E-04
 -2.23747495E-05  3.39448053E-05  3.53867405E-06  5.82786621E-05 -1.37244939E-05
 -1.34624699E-05 -1.38757604E-05 -1.34115555E-05 -2.63296111E-06 -3.09838947E-05
  3.33472125E-06  2.54868673E-05 -3.02503753E-07  3.93338771E-07  4.90444751E-04
  1.19224137E-03 -4.42181450E-06 -8.81546380E-06 -9.65293751E-07  1.91048143E-04
  9.38827211E-06  1.18363980E-05 -5.37700029E-06 -2.61907733E-05  3.33395027E-06
  1.09525147E-05  3.99630914E-06  9.77552172E-06  1.92246919E-07  2.34552017E-06
  1.86810330E-06  1.10330528E-05 -4.68443368E-07  9.00878691E-07  5.21346356E-07
  5.24471716E-07  3.52395899E-07  6.75791401E-07 -5.32219532E-07  4.74274656E-07
  3.60948572E-07 -5.46156294E-07  9.92856998E-07  1.87060149E-06  2.47994441E-05
  1.39478661E-04 -1.04226812E-04 -7.02792706E-05  6.56838512E-05 -3.71986432E-03
 -2.32871868E-03  2.21603255E-03 -6.96165089E-04 -2.36907327E-05 -1.57435698E-04
 -1.82340886E-05  5.19868422E-05 -2.42431547E-05  3.36422296E-03  1.38811049E-03
  8.38311871E-04 -8.21950777E-04  3.59881411E-06 -5.62328356E-05 -1.15612686E-04
 -4.93316852E-05  5.63887761E-05 -4.86239471E-03 -7.73018355E-04 -1.31651656E-03
  9.57294657E-04  4.06198153E-05  1.59435229E-04  1.93954201E-05 -1.78849027E-04
  1.04705775E-04 -7.93729129E-03 -8.31095359E-03 -1.64331611E-03  2.84326051E-03
 -3.50100693E-05 -2.10401171E-04 -3.71763619E-04  2.68283892E-04 -6.68567767E-05
  7.81024794E-03  1.76512540E-02 -9.07931246E-03  1.11099175E-03 -6.56294395E-05
 -3.97735202E-04  2.50410136E-04 -5.68651402E-05 -2.43226334E-05  1.29230835E-02
  3.63986348E-03 -6.12714428E-03  2.58944081E-03  3.85002175E-04  2.24167398E-03
 -2.89962668E-05 -1.84855408E-04  1.15568011E-04 -8.20039512E-03  4.50089664E-03
  2.30780355E-02 -1.48699880E-02 -4.91320606E-06 -5.26642786E-05  4.54507049E-04
  1.26507462E-04 -1.69474065E-04  3.39657054E-03 -1.97902360E-02 -5.76566815E-03
  7.66132499E-03  4.02673799E-05  1.37942643E-04 -8.51887318E-05 -1.51709656E-04
  1.10638209E-04 -8.23021648E-03  9.21325997E-03 -5.69228284E-03  1.18788170E-03
 -7.55496194E-05 -5.19964331E-04  2.41218054E-05  9.06781119E-05 -5.43762147E-05
  1.01439215E-02  5.77007393E-04  5.12487398E-03 -2.97976315E-03  1.23058569E-05
  1.87335197E-06  8.19699185E-05 -7.71416441E-05  2.35441078E-05 -5.62448225E-03
  2.22225189E-03 -2.08714214E-03  6.75338266E-04 -2.46682617E-05 -1.51262467E-04
  7.50665884E-06  1.50087964E-05 -1.34247862E-05  4.07597588E-03 -6.97407348E-04
  2.79337369E-03 -1.38788329E-03  2.07793602E-05  7.75510109E-05  2.97720007E-05
 -1.50326733E-04  7.45774348E-05 -3.33001983E-03  2.31468372E-03  3.63448871E-03
 -2.59556740E-03 -6.30752239E-05 -4.32379428E-04 -1.64364324E-04 -3.52261776E-05
  6.19358759E-05  1.39513219E-02 -7.90611802E-03 -4.86043545E-03  4.51668155E-03
 -6.85623766E-06 -1.12143806E-04  1.35410184E-04 -1.64256849E-05 -4.38509885E-05
 -1.61605633E-03  2.69095205E-04  4.58196917E-04  8.89722781E-05 -8.94754859E-06
 -6.64544098E-05 -1.16584602E-05  2.69916188E-06 -1.78566867E-06  5.79189353E-04
 -2.12205055E-04  1.00447339E-04  4.79253404E-05  2.99966611E-06  2.54281425E-05
 -1.64200631E-05  3.79655367E-06  2.15260083E-09 -1.04964171E-04  8.95155961E-05
 -1.30868332E-04  7.40763201E-05  1.69830145E-06  2.35663617E-05 -1.94884849E-05
 -6.22301399E-06  2.47845511E-06  6.74073427E-04 -3.32434269E-04  8.33205364E-05
  8.76386463E-05  9.95232379E-01  3.11267488E-02  1.99955730E-04 -1.89663369E-03
  1.11051553E-03 -3.00852121E-02  9.37318644E-05  7.09156763E-03 -4.36431657E-03
  6.36719616E-04 -1.53713820E-04  1.50666661E-05  1.40003400E-05 -1.02214964E-05
  1.44825747E-03 -5.03033583E-05  1.32682893E-04 -6.63668786E-05  2.03229737E-04
 -1.73545178E-04 -7.68569417E-05  5.74085630E-05 -1.10278743E-05  1.13577646E-03
 -7.37928883E-05 -5.29799841E-04  3.14580283E-04 -2.79360147E-05 -2.57359233E-04
  5.86736676E-06  3.77027320E-05 -2.31955132E-05  8.53079215E-04  1.30921473E-04
 -5.01026997E-04  2.54944655E-04 -2.86407672E-06 -3.43826605E-05  8.52556432E-06
 -3.62819464E-06  4.71405825E-06  3.68381667E-05 -2.59344674E-05 -2.14651920E-05
 -7.35937965E-05  9.02569261E-08 -1.03437591E-06 -1.29281789E-06  9.93496498E-07
  1.32844305E-07  2.26458697E-05  2.71464881E-06 -1.30201480E-06 -3.69627842E-06
  1.58076812E-06  1.04752804E-05  3.09263618E-06 -3.99020908E-06 -5.88008349E-06
 -1.09659556E-04 -9.59580123E-07 -5.35396102E-06 -9.39788488E-06  1.46427619E-05
 -4.20753556E-06 -7.66075721E-08 -3.94013084E-07  2.84656228E-07  2.21080886E-05
 -4.38411361E-06  8.68625298E-06 -2.59394373E-06 -3.92336308E-05  3.24531727E-05
  2.70506733E-06 -1.22799401E-05  5.15801451E-06 -2.94601922E-04 -9.59782534E-05
  6.17629650E-05 -1.07621561E-05  1.48991103E-05  2.22871494E-06  1.60623727E-06
 -3.23956175E-06  5.75928444E-07  4.59863952E-06 -1.83100697E-05  1.66844766E-05
 -1.73970306E-05  6.33010724E-04 -1.01771512E-04 -6.98154222E-06  8.13646294E-05
 -5.04848088E-05  1.09937557E-03  1.19565131E-03 -1.03836177E-03  3.99136163E-04
 -1.43601661E-04 -2.36326650E-05  1.90954469E-05 -1.94062351E-05  4.26762626E-06
 -3.82543891E-05  3.74857091E-05  1.29274386E-04 -1.57219696E-05 -1.89029209E-05
 -7.37863201E-06  3.32594026E-06 -1.27082956E-06  1.21925631E-06  3.55191308E-05
 -3.54061515E-05 -1.37153978E-06 -8.53403699E-06  1.80630872E-06 -2.75762175E-06
  1.89185527E-05  3.79181753E-06 -5.51215307E-06 -6.45670113E-05 -3.44546923E-05
  9.77277065E-05 -1.62557432E-05  2.59454907E-06  2.81489344E-05 -1.03119535E-06
 -1.02811119E-06  1.13409583E-06 -1.28559704E-04  1.49975938E-05  9.71214067E-06
 -1.72338696E-06 -1.44346352E-06 -1.05853072E-05 -2.74895441E-06 -1.94555596E-06
 -3.56066056E-07  6.71635450E-05  1.05376239E-05  6.92439216E-06 -2.35684446E-05
  1.02453370E-06  7.37591422E-06  1.82227551E-06  1.23201972E-06  2.90470105E-07
 -5.79851305E-05  1.30208596E-05 -9.89630919E-07  1.45313733E-05 -1.13296167E-06
 -9.87302980E-06  2.19264674E-06 -1.36308876E-06 -7.13458555E-07  4.05487778E-05
 -2.66381910E-05  2.10838174E-05 -1.88465826E-06 -2.98835932E-07 -3.46002101E-06
  1.74768835E-06 -3.03972031E-07  9.37023049E-08  1.13776090E-05 -1.04902062E-05
 -1.71969853E-06  2.23211012E-06  9.97668035E-07 -2.91173656E-07 -8.17303948E-07
 -2.91821601E-07  5.55765343E-08  8.40626385E-06  1.21446359E-06 -3.36355886E-06
  9.84993227E-08  1.65043103E-07  1.41544098E-06 -2.68130875E-07  6.16553237E-07
  2.15091923E-08 -1.06227429E-05 -2.57758488E-06  6.37127097E-07  7.26001717E-06
 -1.32098062E-04 -1.01710833E-03  2.99439703E-05  3.84848603E-04 -2.55032314E-05
 -1.33016489E-04  2.04798400E-06  1.99863806E-04 -1.90261686E-05 -2.47434074E-05
 -1.60597595E-05 -1.23431899E-05 -6.94915319E-06 -8.07839559E-05  1.25507745E-05
 -1.91921291E-05 -1.38040000E-06  1.22310612E-04 -8.18150834E-05 -4.52628020E-05
 -8.26376334E-05 -5.03581247E-05 -3.62120667E-07  2.63001176E-05  2.16048967E-07
  2.68901481E-05 -1.26939596E-06 -5.53332215E-08 -2.49764627E-06  1.56441928E-04
  3.55973532E-06  1.35042238E-05  5.52248580E-04  1.18377799E-03  1.41266287E-05
 -5.84102441E-05 -4.63740622E-06  5.45572269E-05  4.39551432E-06  4.56282691E-06
 -7.68910021E-07  5.21387877E-07  9.88380727E-07  8.47688883E-07 -1.77714078E-06
 -2.74662950E-06 -2.68624349E-06  3.93004535E-06 -3.70321973E-07  1.83782123E-06
 -4.93654172E-07  2.10988269E-06 -8.25718111E-07 -1.74852254E-06 -4.29455892E-07
 -6.46128820E-07  1.32020989E-06  8.82182959E-07 -2.90364338E-08  3.33208486E-07
  1.84375778E-06 -1.84092397E-06  3.24162358E-07  2.75938596E-05 -4.97153192E-06
 -3.02951221E-05  1.87906668E-05  8.40688999E-07  9.34616498E-06  6.16393778E-06
 -1.11335098E-06 -7.28355301E-07  4.27706462E-05 -1.80127649E-06 -5.61090591E-05
  3.24767665E-05 -4.97919531E-08  2.10010015E-06  2.05812213E-06 -1.06688557E-06
 -5.68857336E-07  3.45034408E-05  1.21274561E-04 -9.58467143E-05  2.40963116E-05
  3.36545664E-06  1.93429493E-05 -4.61125471E-06 -5.47198529E-06  3.59509480E-06
 -4.17119673E-04 -2.78103121E-04  4.12998013E-04 -1.56300864E-04  1.40202493E-06
  1.21176986E-05  2.16219975E-06 -4.40039629E-06  1.96320643E-06 -8.55434090E-05
  7.15147157E-05  1.82851318E-04 -1.39708223E-04  8.86242370E-07  7.66083215E-06
  3.64609211E-07 -2.64911532E-06  2.49944736E-06 -2.93358588E-05 -4.46452786E-05
  2.47378489E-05 -1.39064910E-06 -1.02052213E-06 -4.83782952E-06  8.43767563E-06
  1.15846887E-05 -6.72836873E-06 -1.39616960E-05  2.10908471E-04 -1.28224029E-06
  4.25175126E-06  4.85819790E-06  1.64174087E-05 -1.32845232E-05  2.79635899E-05
  2.98763822E-06 -1.06392423E-03 -7.49979483E-04 -5.40672240E-04  2.87177473E-04
 -6.19058882E-06 -3.32557707E-05 -3.38188206E-07 -7.53859298E-06 -4.92156328E-06
  1.11726078E-03  1.24672923E-03 -5.45083397E-04  1.99601656E-04 -2.35529507E-06
 -1.69234793E-05  3.44365184E-05 -1.01215264E-05 -6.62692476E-06  6.38533332E-04
 -4.26540919E-04  4.97557717E-04 -2.16996913E-04  2.46326336E-05  1.97313371E-04
 -3.75123439E-05 -3.78266872E-06  1.27591304E-05 -3.50163017E-03 -2.36423874E-04
 -1.87628622E-03  7.67546502E-04  2.51511325E-05  2.80993376E-04  2.25643706E-04
 -7.53141561E-05 -1.16287705E-04  4.13002477E-04 -4.04098832E-03  1.93890787E-03
  7.35690189E-04 -1.49815731E-05 -4.10433414E-05  6.31887908E-05 -9.95001052E-05
  1.39391179E-04  1.72425233E-03  2.38648074E-03  1.23562030E-03 -2.10732541E-03
  2.85900444E-06  4.30720563E-05  3.86499281E-05 -5.16915631E-05  8.86633870E-06
  7.70679742E-04 -1.20850154E-03 -2.65613141E-04  7.60320123E-04  5.57776990E-05
  4.43967126E-04 -3.80916318E-05 -1.38320456E-04 -9.20739452E-05 -3.53043446E-03
  1.88469864E-03  1.95271493E-03  2.51101302E-04  1.30213059E-06 -2.37868987E-04
  1.01352714E-04  8.85688625E-05 -2.77240548E-04  5.42188145E-04 -2.44579380E-03
 -1.46006450E-03 -1.14917574E-03 -1.73659580E-04 -1.79102142E-03  4.39888925E-05
  1.19909134E-05  6.93092734E-05  9.94083095E-03  4.21050976E-03  4.05177252E-03
  7.22864249E-03 -5.31874822E-05 -7.80894721E-04 -3.41151963E-04 -2.37565751E-04
 -5.95040081E-05  3.87158523E-03 -6.17447652E-04  1.21384122E-03 -2.40543816E-03
 -1.42641732E-05  3.40963820E-06  4.64819402E-06  2.69874102E-06  9.26884282E-07
 -1.47944518E-05 -3.38721540E-05 -6.21315926E-06 -6.99837214E-06  2.54845768E-05
 -1.82003571E-05  2.76308343E-06  4.01285746E-06 -4.87421806E-06  1.81897015E-04
  4.30183223E-05  1.55907644E-05 -7.02657198E-06 -3.15646480E-06  3.85141577E-06
  9.79575110E-07 -1.33043268E-06  7.76938755E-07 -1.24506630E-05 -2.70370339E-06
  9.46753199E-06 -5.73684109E-06  1.87310642E-07  1.49723214E-06 -2.76332692E-07
  7.61937731E-08 -4.14466997E-09 -8.54356961E-06 -2.99403220E-06  2.71067480E-06
 -1.35480379E-07  1.58848403E-05 -3.19317469E-04  1.15084395E-04 -2.55659957E-04
 -1.43169822E-04 -3.16487418E-03 -8.42780662E-04 -1.26574330E-03 -2.28852048E-03
  4.10580899E-04 -2.49344507E-04 -1.87010077E-05 -4.69713641E-05  7.36262043E-05
  1.87284899E-03 -2.18638601E-04  1.45595007E-04 -9.03169224E-04 -3.58314909E-05
 -4.24896136E-04  9.47305193E-05 -1.31584188E-04 -9.54047708E-05  1.76538835E-05
 -3.04043749E-04  6.60257797E-04  9.28225127E-06  1.07336370E-04 -6.08096664E-05
 -2.14533931E-06 -3.58093640E-06  2.37223787E-05  3.47573278E-04 -4.83655253E-05
  7.10357594E-05 -1.42285241E-04 -7.71823113E-05  8.31042940E-05 -1.46514862E-05
 -4.61904527E-06 -1.38144049E-05 -5.67039357E-04  6.45712434E-05 -9.29105915E-05
  1.29944105E-04  9.95141781E-01  2.97955740E-02  5.33607680E-04 -1.97147342E-03
 -5.71065422E-04 -2.08092517E-02 -1.69092726E-04  4.58294078E-03  3.35046199E-03
  9.12762836E-06 -1.77942206E-05 -3.42453019E-06  4.13359604E-06  1.69236781E-05
  2.43720790E-04  8.48729688E-05 -1.22243612E-04 -4.25144497E-05  3.04504853E-03
  1.74579335E-04 -1.80685836E-05  1.68596003E-05 -2.38425244E-05 -5.24866838E-04
  4.75321648E-05  6.37102467E-05  1.14219241E-04 -8.20002408E-05 -1.85353488E-05
  2.73184948E-05  1.36197190E-05  1.52655955E-05  9.47774947E-05 -1.80742524E-04
 -1.11771381E-04 -4.79220232E-05  5.03934357E-06  4.11775399E-05 -3.70172149E-05
 -6.15416609E-05 -3.37102040E-05 -2.70832428E-05  1.31891727E-05  5.53963950E-04
  4.05936903E-04  8.42843957E-06  5.01157192E-05  8.23993261E-07  2.39607697E-05
 -2.92653224E-06 -6.54805315E-04 -1.14001306E-04  1.11750994E-04  8.24957236E-05
 -9.16534638E-06 -8.98201670E-05  5.61204088E-06 -1.23494107E-05 -1.06382828E-05
  4.91339253E-04 -4.51157578E-05  1.23271317E-04 -2.25825647E-05 -4.45113087E-06
 -1.95296117E-05 -1.21572170E-05 -1.74929549E-05 -1.64766343E-05  2.68155058E-04
  1.14195607E-04 -2.16227923E-04  5.01303639E-05  2.77014084E-05  3.44034839E-04
 -3.40239406E-05 -9.08378524E-05  7.31773227E-05 -1.26885955E-03  2.69324046E-04
  5.39986651E-04 -5.62460188E-04 -1.05121572E-06  1.11830891E-05 -4.02116111E-05
 -2.00354523E-05  2.57863964E-05  1.27230564E-04  6.27806109E-05 -7.05324284E-05
  1.60287743E-05  2.52483372E-04  3.76626915E-05  1.92260588E-06 -1.63741941E-05
 -4.89122390E-06 -5.07958137E-05 -3.18739845E-05  7.12889920E-05  2.39851369E-05
  2.43673060E-06  2.45005195E-05 -1.68486094E-06  3.53784187E-06 -3.19694864E-06
 -1.76737771E-04 -1.56121924E-06  5.03803926E-05  8.68535801E-05  7.26135865E-07
  1.86055395E-06 -4.95901333E-06 -1.97986094E-05 -1.21354383E-05 -4.06119837E-05
  1.22564178E-04  1.98246334E-04 -2.34403568E-04 -6.51318549E-04  2.94026739E-04
  7.90511647E-04  3.46686431E-05  5.90703777E-04 -2.56035899E-04 -2.34010470E-04
  5.28069649E-07  3.13613586E-07  4.05997869E-07  1.05531445E-06  3.93973686E-07
  2.42287395E-07 -1.24887216E-04  7.54889894E-05 -1.22882096E-04 -8.67950318E-05
 -6.82853196E-05  6.89992358E-05  3.24883150E-05 -6.32938760E-05  7.41644702E-04
  2.50861798E-03  4.75237948E-06  3.65661083E-05  7.38818232E-05  1.53807443E-05
  9.11984827E-06  7.24050295E-06  3.24582076E-05  5.00175301E-05  4.14439593E-05
 -1.89382897E-04 -2.10962958E-05 -1.01501498E-04 -1.52579374E-04  1.30696628E-03
  2.07296436E-05 -1.26055108E-04 -4.41535589E-06 -3.71279171E-05  3.21878801E-06
 -5.14908835E-05  3.01345410E-05 -1.39343433E-05 -8.24740943E-06  9.85945228E-07
  1.58096914E-05 -9.01996570E-06 -1.72882040E-06 -1.15145377E-05  3.12332996E-06
 -5.38365263E-07 -4.18264332E-07  2.84066050E-04  1.39657000E-04 -5.20586943E-05
 -4.22809799E-06  2.29248522E-06  1.75640035E-05  6.46163880E-07  2.89041047E-06
 -1.23649589E-06 -2.39588860E-04 -1.51129973E-04 -3.54082811E-05  5.78621602E-05
 -1.94968976E-06 -1.00174468E-05  1.38911221E-05 -1.64182177E-06 -3.10943315E-06
  4.75712846E-04  5.70431403E-05  1.66756395E-04 -1.20693195E-04 -7.09862177E-07
 -1.08075424E-05 -2.14831838E-05 -7.90435826E-06  2.85349807E-06 -7.91942573E-05
  4.85456626E-04  1.61998765E-04 -1.57529918E-04  4.63879924E-06  3.19548692E-05
  4.47392098E-06  2.14241537E-06 -2.98814244E-06 -5.61719636E-04 -5.93882639E-04
  4.33127384E-05  8.87187310E-05  1.56732285E-06  1.17734345E-05 -8.68095955E-06
  1.61353913E-06  3.59089110E-06 -3.29791917E-04  7.35085539E-05  2.04071303E-04
 -1.33325615E-04 -7.83897131E-06 -3.76378317E-05  4.44843462E-05 -4.55465463E-06
 -2.39676089E-06  1.52928837E-03 -2.82654791E-05 -5.07454688E-04  3.79916981E-04
 -1.54546404E-05 -1.00281051E-04 -1.24540970E-05  5.02046896E-05 -2.77598506E-06
  2.52633617E-03  2.06631383E-03 -1.34845795E-03  6.99171326E-05  8.09816820E-06
  5.47887632E-05  3.22635199E-05 -2.88774967E-06 -3.54150030E-05 -9.44799133E-04
 -1.44469874E-03 -8.29178985E-04  9.86138659E-04  4.49596144E-06  1.40342517E-05
 -1.03969564E-05 -1.66721291E-06  9.15569089E-06 -1.15872331E-03 -5.48350508E-04
 -2.11337371E-04  1.53421756E-04 -1.25446206E-05 -6.35296704E-05  1.09024678E-05
  3.36085941E-05 -2.60998538E-05  2.16320597E-03  8.16451700E-04  6.16461973E-04
 -6.43287572E-04  1.78370133E-05  1.20277473E-04 -1.98232348E-05  3.81547072E-06
  1.36533176E-05 -2.39850278E-03  1.87324073E-03 -1.26450711E-04  4.59827931E-05
 -3.51502541E-06 -3.21665468E-04 -4.00670239E-05 -1.99911961E-04  6.15189024E-05
 -7.24568091E-05 -4.17376133E-03 -1.06166771E-03  2.59481274E-04  4.05855985E-05
  3.40092051E-04 -4.45102773E-05 -3.98618957E-05 -6.63217401E-05 -3.38279559E-03
  4.73290654E-04  2.81945014E-03 -1.20142802E-03 -1.45739521E-04 -1.32503128E-03
  2.12447459E-04  5.72508376E-04  6.43243888E-05  9.84934795E-03 -5.76562350E-04
  2.67990198E-03  3.23354985E-03 -2.40903291E-05 -5.25998831E-04  2.22747977E-04
 -3.84156200E-04 -1.01906560E-04  1.03915483E-03 -7.56675722E-04 -3.20775135E-04
  4.53379420E-04  5.60718295E-05  5.85219105E-04 -1.94065901E-04  1.26887731E-04
 -6.41883545E-05 -1.81797880E-03  1.70290744E-03 -1.14950413E-03  6.67605477E-04
 -2.35479682E-05 -1.53540131E-04  9.94007777E-05  5.81148106E-05 -1.50353005E-06
  8.83891818E-04  2.56330324E-04  2.50104932E-04 -2.44723644E-04  1.42153710E-04
 -3.70914616E-05 -7.08305564E-06 -9.69019414E-06  1.24026764E-05  2.04464452E-04
  7.24314560E-05  2.16659837E-05 -5.37618801E-05  5.52541362E-06 -2.66509563E-06
 -5.79918063E-06  1.51689595E-07 -2.47423386E-06  1.65606783E-05  6.14313871E-05
  1.78181159E-05  3.44343240E-07 -3.85879946E-06  8.32939468E-06 -3.47819065E-06
  6.56867008E-07  5.98062482E-07 -7.91044054E-05  5.24982044E-06  2.15434458E-05
 -1.40131452E-05  5.21415118E-08  2.72677057E-06  2.54592969E-06 -1.72619529E-06
  3.01211215E-07 -1.05068350E-06 -6.99138813E-06  2.26240621E-06  6.95805859E-07
  7.59856928E-07 -1.56408103E-05 -1.67699314E-05 -1.73031609E-06  3.03557989E-05
 -5.85344502E-04  2.22633912E-04 -4.84141801E-04 -7.99869527E-04  3.29772992E-05
 -3.75407582E-05  8.38834530E-08  1.75600293E-06 -9.67591235E-06  3.50307447E-04
 -1.10683359E-04  6.17947697E-05 -4.04706227E-06  8.60481045E-06  7.68954627E-05
 -4.07472625E-06  2.07630962E-05 -2.40056151E-05 -5.44562676E-04  3.67285160E-05
 -3.53233806E-04 -1.69333777E-04 -5.60052456E-05  2.60164637E-05 -7.13613807E-06
  9.24662980E-06  4.30677164E-06 -9.77391491E-05  4.82905337E-05 -4.75959683E-05
 -1.40512349E-05  8.05208175E-06 -1.03720284E-05 -6.05888720E-06  5.17799756E-06
  1.10395472E-06  9.52430420E-05 -3.50361813E-05 -8.01100551E-06  2.25653376E-05
 -3.03837738E-03 -4.53334331E-05  2.25477390E-05  3.69860305E-06 -5.95278545E-06
  1.23655477E-04 -2.61535970E-04 -1.38366649E-05 -1.19223842E-04 -3.85249298E-04
  2.94626939E-04  1.02683451E-04 -5.77923174E-05  3.17946263E-05 -1.33170202E-03
 -4.83767959E-04  5.24064003E-04 -4.15042558E-04  9.95164443E-01  3.01546328E-02
  5.99980971E-04 -7.95436517E-05 -2.01987450E-03 -2.17313760E-02 -1.64233480E-03
 -4.32274688E-07  4.80850632E-03 -6.09833951E-04  1.97075060E-04  7.37720458E-05
 -3.45533311E-05 -4.18430387E-05 -1.73767722E-03  1.15303782E-03  3.61871521E-04
 -1.65778479E-04 -1.77212700E-04 -1.67079322E-03 -3.05793762E-04 -5.32269041E-04
 -1.49581451E-04  1.06323709E-02 -1.21045013E-03 -3.23178183E-03  2.65376135E-03
  4.83847825E-05  2.01109238E-04  4.25114647E-05  3.13067448E-04  1.93563094E-04
 -2.66341417E-03  1.59369142E-04  9.28924167E-04 -2.78485640E-04  3.19562995E-05
  3.73480232E-04  2.40762268E-05 -8.25438627E-05 -1.39740791E-04 -3.13535172E-04
 -9.92515636E-04  1.15814190E-03  6.43300712E-04 -3.65817015E-05 -2.25690991E-04
 -8.92968117E-05 -6.48667752E-05 -6.39088386E-05  2.32026539E-03 -3.45052795E-04
 -3.03390251E-04 -2.88672396E-04  5.34665298E-05  4.83066028E-04  3.67566923E-05
  2.28784281E-05  1.14106321E-05 -1.97147476E-03  3.67200129E-04 -5.89849367E-04
 -4.00103936E-04  4.92303062E-06  6.68217868E-05 -4.55277528E-05 -8.39827313E-06
 -3.10692520E-06 -3.35100072E-05  1.39655719E-04  2.04083765E-04  1.41702772E-04
 -9.66473043E-05  9.14485820E-06  1.03061529E-05  1.37916624E-05  6.94963004E-06
 -1.97506282E-04  3.97568985E-05  7.77661757E-05 -4.02081509E-05  1.14476374E-05
  1.19362103E-04 -2.16389489E-05 -2.79002102E-05 -5.27314225E-06 -8.10327780E-04
  1.54554598E-04  4.80999109E-04  2.50105580E-04  2.25782816E-06  2.94087038E-05
 -6.54959935E-06 -4.14778620E-05  3.35359574E-06  3.60487082E-05 -5.17165946E-04
 -6.47067944E-04 -1.81551036E-04  5.13372247E-04  1.58690020E-05  4.87589067E-05
 -2.19263560E-05 -1.22275194E-05 -5.81528551E-05 -6.53648166E-05  2.88042016E-07
  4.00767660E-07  4.27335881E-07 -5.02148602E-06  3.34568376E-07 -5.09295453E-06
  5.85962695E-05 -1.19699255E-04  4.57903470E-05  5.11398736E-05 -2.49953479E-06
 -4.57667981E-05  3.48391463E-06  1.42053095E-05  5.36972573E-05 -1.50078155E-05
 -7.77627322E-05 -4.24269093E-04 -5.77680975E-04 -4.90392932E-04  1.19851555E-04
  1.87596137E-04 -1.93497254E-05  3.18514975E-04  1.32572874E-06  2.08188040E-04
 -8.67045088E-05 -1.18789290E-04 -1.13620870E-04  5.85567177E-04  3.93812222E-05
  8.36039573E-05 -9.81338118E-06 -8.95270060E-05  5.83597638E-06 -8.15482842E-05
  8.00364103E-06 -1.52511566E-05  3.71277208E-05 -6.91229199E-05  1.14042935E-05
 -2.07788392E-04 -4.24627740E-07 -3.09766197E-06  1.84109201E-07  1.86412389E-07
 -6.40335398E-08  5.61317458E-05  3.17288655E-05 -1.37349182E-05  8.64421647E-07
  4.59015506E-07  3.22638826E-06 -4.49411843E-07  6.42771857E-07 -2.51552197E-08
 -6.04178799E-05 -3.36870569E-05 -4.81014621E-06  9.73003866E-06 -3.40772386E-07
 -1.43001298E-06  3.46075267E-06 -7.07713076E-07 -8.06840114E-07  1.13195731E-04
  5.91222171E-06  4.60839512E-05 -2.66891412E-05 -9.02117601E-07 -6.37941458E-06
 -3.36590627E-06 -6.61617562E-07  1.54824580E-06  8.82516721E-05  1.52787151E-04
  3.32912433E-05 -5.43260634E-05  1.02634317E-06  5.43795669E-06 -2.89456580E-07
 -1.08363372E-06 -4.95784631E-08 -1.42674606E-04 -1.54278560E-04  6.72217735E-05
  3.10127035E-06  2.63049210E-07  8.10629159E-07 -3.08324859E-06  5.65426015E-07
  4.76683367E-07 -9.83472881E-05 -3.55079122E-07  4.33322414E-05 -2.67004862E-05
 -2.01609985E-06 -1.27555457E-05  8.68823970E-06 -2.61609091E-06  3.48210555E-06
  3.86607943E-04  2.98602952E-05 -2.02012268E-04  1.02180761E-04 -1.90143834E-06
 -1.40703705E-05 -9.67929652E-06 -1.02278563E-07 -2.68140231E-06  4.21600376E-04
  5.66196488E-04 -2.83818379E-04  4.71667700E-05  1.16870249E-06  6.62956152E-06
  1.14922927E-05 -2.66029323E-06 -6.89155341E-06 -1.78609724E-04 -4.67388331E-04
 -1.36975525E-04  2.07850044E-04  1.93266340E-06  1.09105054E-05 -5.99438391E-06
  6.84321351E-07  2.05794861E-06 -3.73051558E-04 -1.14633755E-04 -1.29777227E-04
  8.60988806E-05 -4.03122076E-06 -1.87538844E-05  9.40888111E-06  9.40639698E-06
 -4.75879750E-06  9.36417513E-04  3.11008530E-04  2.41442506E-04 -2.43397463E-04
 -1.81714015E-06 -3.01376404E-05 -3.47000313E-05 -1.98535533E-05 -5.08423571E-08
 -2.56384502E-04  1.06964054E-03  9.66981532E-05 -1.71023868E-04  1.93286891E-05
  2.12217727E-04  8.18403729E-05  5.31030549E-05 -2.08463461E-06 -6.75719846E-04
 -1.55332779E-03 -1.11500338E-04  1.76952792E-04  8.26365526E-06  8.64818553E-05
  1.13642689E-05  5.50919743E-06  5.98090628E-06 -9.92024228E-04 -6.82104554E-05
  7.29909757E-04 -3.95852761E-04  2.71925734E-05  2.35668372E-04  2.17444021E-05
 -8.99321635E-06 -8.05823677E-05 -4.04897068E-04 -1.06364721E-03 -7.61909902E-04
  3.42520659E-04  2.23640556E-06  5.71507084E-05  6.99225056E-05 -4.49532230E-05
 -1.52265999E-05 -1.85206801E-04 -3.12967580E-04  5.92611191E-04  6.87748309E-06
 -7.76525053E-06 -5.37488615E-05  2.33484062E-05  6.34237173E-05  1.63518107E-05
  6.33128867E-04 -2.56288272E-04 -4.30582376E-04 -3.48491610E-04  1.25723258E-05
  9.56744367E-05  2.27930694E-05 -1.89539953E-05 -2.32422864E-06 -9.10407588E-04
 -1.99227232E-04 -2.39984084E-04  2.49752464E-04  1.81096367E-05 -6.79451122E-06
  2.07702877E-06  6.53866956E-07 -3.55680303E-07  6.06787173E-05 -1.71758498E-05
 -1.20091601E-05  1.21907425E-05 -2.13679025E-06  2.35759270E-06 -2.41859390E-06
 -1.36206404E-07 -3.57841697E-07 -2.84900131E-05  1.64879129E-05 -3.16236631E-06
  2.60185129E-06 -3.68993547E-07  8.85447410E-07 -6.47071712E-07 -5.11008310E-08
 -6.14753574E-08 -1.11418189E-05  1.89988697E-06  3.31941277E-06 -1.37100785E-06
  4.17025068E-08  6.40592853E-07  3.47760085E-07 -2.40264296E-07  4.75778431E-08
 -8.61413118E-07 -1.04719462E-06  6.32616923E-07 -5.34894018E-07 -1.62889999E-06
 -3.50761487E-05  2.52923042E-05 -1.94284924E-05  1.00735639E-05 -1.35401181E-04
  1.32479567E-04  5.47763602E-05  6.39000495E-05 -6.80251127E-06  8.26929757E-06
  3.25373547E-06  4.04996775E-06  1.54704671E-06 -5.42794875E-05 -1.17498063E-05
 -2.77125969E-05  1.15005998E-05 -1.69701170E-06 -2.46797354E-05  9.73825579E-06
 -9.36691821E-06  6.80527387E-06  9.59259745E-05 -8.44871835E-05  5.59238994E-05
  5.82268962E-06  1.81994975E-05 -9.71227072E-06  3.18112244E-06 -2.74287912E-06
 -1.14654908E-06  4.00705967E-05 -1.20985697E-05  2.05095068E-05  1.89141242E-06
  1.69750124E-06 -3.04938085E-06  5.41866923E-06 -1.50922063E-06 -1.28702991E-06
  3.68320286E-05 -4.26935848E-05  6.37146272E-06  1.48837407E-05  7.42625595E-05
 -2.27294348E-05  7.65661734E-06  1.83987024E-05 -1.73335490E-05  2.08241014E-04
 -1.83393496E-05 -7.08095792E-05 -1.66217849E-05 -1.15534461E-05  3.08291231E-05
 -5.29534927E-05 -8.72352106E-06  3.35123837E-06 -3.17621342E-04  2.06951770E-04
  7.57943318E-05 -5.82756296E-05  6.73486475E-04  2.78979489E-04  8.56897154E-06
  1.16594897E-05  1.09458041E-04 -2.26110014E-03 -1.49515239E-03 -1.11576640E-03
 -1.48607821E-04  9.95154681E-01  3.02179091E-02 -1.00301618E-03  1.65859238E-04
  1.85203135E-03 -2.15909581E-02  3.02047149E-03 -4.03546940E-04 -4.67697770E-03
 -1.95898611E-04 -1.80767855E-03  5.07084533E-04 -1.90192626E-04 -2.03800564E-04
  1.05764192E-02  4.29724945E-03 -2.31243314E-03  2.11542969E-03  9.98169595E-06
 -3.35161780E-04 -1.96968684E-04  3.85110012E-04  3.73488410E-04 -1.13098183E-03
 -3.35022933E-04  1.90827966E-05 -5.94279006E-04  6.07500435E-05  6.17631286E-04
 -5.16871943E-05 -2.95380179E-04 -1.14699240E-04 -6.62000094E-04 -6.11999241E-04
  3.28130201E-03  1.37259632E-03 -4.36497298E-05 -6.68254201E-04 -1.29025290E-05
  2.93402183E-04  3.77233549E-04  1.79383783E-03 -4.40522860E-04 -9.26865785E-04
 -5.16171230E-04 -1.00983847E-04 -8.74108226E-04 -4.48442320E-04 -1.06362237E-04
 -4.69754225E-04  6.29746620E-03 -1.29684556E-03  3.94243191E-04 -3.61801128E-03
  3.27063457E-05  1.03309424E-04  2.25632638E-04 -6.58869793E-06  3.36866259E-05
 -1.76157486E-03  7.92544189E-04 -5.00673797E-04  4.50272307E-04  6.30193394E-03
  3.94269524E-04 -8.16196519E-06 -8.70191539E-05 -2.52339078E-05 -5.11283439E-04
  7.35863401E-05  4.04820581E-04  2.09838553E-04  2.67511633E-05  2.67408633E-04
 -2.89414391E-05 -3.39885126E-05  3.75400428E-07 -2.04253600E-03 -1.11204429E-05
  9.08449115E-04  6.18797767E-04  8.73482470E-07  8.25932987E-06 -9.32731772E-07
 -7.38587176E-06  1.73153697E-06  1.02876811E-05  1.74427829E-04  1.09439108E-04
  4.25472933E-05  9.18524956E-05 -2.09525631E-04  5.23875371E-04  1.29871055E-05
 -4.85616762E-05  3.57663145E-05  6.67120464E-05  7.70605175E-09 -6.75288023E-08
  1.21099506E-07 -1.00710725E-06  1.59863876E-07 -5.27560197E-07 -1.26268498E-05
 -4.87636569E-05 -6.18767904E-06  9.13382535E-06 -1.15380138E-06  1.31665430E-05
 -6.67954576E-06 -5.25436146E-06 -3.81351646E-05  4.20864552E-05  5.69853571E-05
  2.36460489E-05 -3.92758570E-04  1.36899871E-04 -4.09324844E-05  3.44288692E-04
  3.54990991E-06 -9.21925125E-05  3.33790897E-04  7.82505358E-04 -1.64796233E-04
  4.37893753E-04 -4.75060471E-04 -2.59690393E-04  1.12541430E-04 -1.71939464E-04
 -3.33708536E-05  1.05637582E-04  1.03306526E-04  2.98394456E-04  1.36329017E-04
 -4.41394703E-05  9.21917771E-05 -1.95925208E-04  4.18651553E-05 -2.16934784E-04
 -5.37283938E-08 -3.00985241E-07  2.68185744E-07  7.41163236E-08 -1.10212783E-07
  9.47182502E-06  4.67807288E-06 -3.78915009E-06  1.00877564E-06  5.49627873E-08
  4.45714484E-07  1.77906246E-07 -9.28951775E-08 -6.61770481E-09 -4.57520241E-06
 -2.72822652E-06 -2.80495278E-06  2.40560639E-06 -4.05500024E-08 -1.53550037E-07
  1.15200282E-07  1.97549394E-07 -7.69087320E-08  8.99409250E-06  4.38486901E-06
  6.53934333E-07 -1.77480231E-06  5.78679770E-08  2.44499145E-07 -4.59769886E-07
  1.05860228E-07 -1.53472350E-07 -8.74848102E-06  6.35125990E-06  5.21860296E-06
 -3.98462922E-06  1.32905520E-07  1.21736592E-06  1.01238983E-06 -3.05744670E-07
 -1.04587927E-07 -5.94012371E-06 -2.47710363E-05  7.12778859E-06  1.44391469E-06
  1.43557033E-07  1.12197271E-06 -3.22399620E-07  8.41643341E-09  1.07122582E-07
 -1.90076166E-05 -2.83396168E-06  1.13647655E-05 -5.79591958E-06 -2.32987954E-07
 -9.39233401E-07  1.68443857E-06  5.36045244E-07 -8.85227388E-07  4.46164397E-05
  6.10238845E-06 -1.59673943E-05  9.16626126E-06  3.23182374E-08 -1.42616399E-07
 -6.89886548E-07  2.45747525E-06 -6.95451859E-07 -1.10439956E-05  8.16740896E-06
 -6.05963616E-05  3.29753093E-05  1.63652634E-07  7.20244113E-07 -1.12617663E-06
  4.66203469E-07  3.60242785E-07 -3.27859938E-05  1.00472984E-05 -3.78113745E-05
  1.45463194E-05 -1.16292288E-07 -1.35850487E-06  5.12871405E-07 -4.40941675E-08
  5.98512636E-08  2.73010292E-06 -5.00932393E-06  1.12682338E-05 -4.39925151E-06
  1.31974285E-07  1.19595849E-06 -3.71078091E-07  8.50565543E-07 -1.41406511E-06
  7.55060012E-06  2.42419399E-05  4.02462517E-06  6.15532005E-06 -1.33117315E-06
 -9.92721278E-06 -4.91400355E-07  6.19957722E-06  2.13432939E-06  1.52863076E-04
  7.66507981E-05  8.66548054E-06 -5.33433915E-05 -1.38333525E-06 -2.38267085E-05
 -7.54815075E-06 -1.61155446E-05  1.00801400E-08  4.06242729E-06 -1.33806512E-04
  1.65752763E-04 -4.80435604E-05  1.00536454E-06  5.05387795E-06 -2.02080881E-06
 -7.23625514E-07 -2.44153003E-06 -1.33005580E-04 -1.07336525E-04  5.55685502E-05
 -9.82151670E-06 -4.24584220E-06 -2.83739799E-05  4.61364335E-06  2.57510479E-05
 -5.29458964E-06  1.87187555E-04  2.51235076E-05 -1.05781587E-04  1.58256785E-04
  2.23770411E-06  1.25800325E-05  2.84538142E-06  4.48481973E-06  7.84020152E-06
 -1.93103121E-04  4.81058124E-05  1.31807542E-05 -1.20235398E-04  9.47153424E-07
  1.37777232E-05 -4.23950465E-06  3.88298669E-06  9.53289970E-06 -1.43333910E-05
  2.33566066E-05  4.35996856E-05 -2.28683979E-04  1.97318834E-07  8.76896699E-06
  8.09053628E-06  5.99790106E-06  4.63518491E-06 -1.55152283E-06  5.44974290E-05
 -3.14425558E-05  4.06350287E-05 -1.17731880E-06  2.64346196E-07  6.23553907E-07
 -5.78524393E-09 -3.02648295E-08  1.57770511E-06 -2.46831218E-06  2.06264789E-07
 -2.37320575E-08  7.39977614E-07 -6.54613931E-07  1.34973189E-07  7.51869746E-08
  5.53440068E-08  5.70542639E-06 -1.92135445E-07  1.19042466E-06 -1.09119235E-06
 -3.35131018E-07  5.80107544E-07  2.13938795E-08 -4.01220832E-08  1.56849302E-08
 -3.67588294E-06  5.84823884E-08  1.19094759E-06 -6.86141662E-07  3.25565968E-08
  3.70352268E-07  6.94779609E-08 -1.04475554E-07  4.06378074E-08 -9.98524245E-07
 -2.90929888E-07  7.51018063E-07 -3.53636486E-07  6.22751283E-07  9.36099629E-06
 -2.80427824E-06 -4.83179185E-06 -3.51498220E-06 -1.70062326E-06  2.65410521E-05
  1.80821034E-05  1.32748138E-04 -6.84226218E-06  8.45990378E-06  7.93148365E-07
 -2.35821552E-06 -2.17134678E-06 -7.23661406E-05  1.30891907E-05  2.94837837E-06
  2.16018397E-05 -1.29750769E-07  4.40532898E-06 -3.07376120E-06  3.81306310E-06
  2.74892649E-06  5.94289581E-05  6.70517889E-06  1.33958183E-05  3.09358599E-05
 -3.64554715E-06  2.51462767E-06  8.77099115E-08  5.06989104E-07  3.74154882E-07
 -1.08686071E-05  1.00884914E-06 -6.10893432E-06 -3.00502051E-06  5.12143698E-07
 -6.14386719E-07 -4.77940397E-07  3.39583652E-07  6.17754059E-07  1.37903814E-06
  1.40672602E-06 -7.76698184E-07 -3.65846282E-06 -2.52346789E-04  1.91610934E-05
  2.71955379E-05  4.55044983E-05 -7.41057097E-06  4.14585833E-05 -9.99648058E-05
 -1.69680872E-04  3.10709641E-06 -4.47387118E-06  2.99234063E-06  9.81483688E-07
 -1.21377621E-06  1.25547648E-07 -6.74748567E-06  4.78395752E-06  1.71172133E-06
 -1.31037870E-06  9.41318657E-05 -5.54469367E-06 -2.26572142E-05 -2.44269375E-05
  3.20909326E-06  3.18352419E-05  1.32360518E-04  1.24880177E-04  4.30710550E-07
 -6.28729354E-03 -1.72250592E-05 -9.24832786E-07  5.69892347E-05  6.04639383E-05
  4.32597010E-05  6.01989517E-05 -3.54211872E-04 -1.52208799E-04 -1.64451898E-06
  1.16617300E-04  1.44239413E-04  4.47663714E-05  1.02311445E-04  5.32608504E-04
 -2.33776252E-04  3.82534031E-04 -2.19499799E-04  4.10005269E-05  3.97089674E-04
  1.09182650E-06 -4.29130892E-05  9.28255969E-06 -8.15756271E-04 -3.97849948E-04
  3.08967366E-04  5.15070575E-04  1.16470850E-06 -2.20362702E-04 -3.98378783E-04
  1.18612577E-05  5.47046987E-05 -8.31992627E-04  5.02666597E-05 -8.23830737E-04
  4.72116982E-04 -1.35098153E-04 -1.50401653E-03  2.85139889E-04  2.78272952E-04
  8.76961021E-05  7.79849003E-03  1.95595906E-03  4.33121204E-03 -2.39581972E-03
 -5.41444659E-06 -3.78365301E-04 -5.99963508E-05 -5.10036222E-04 -1.74658618E-04
 -2.54846899E-04  5.06465839E-05  2.76511134E-04  7.24909590E-04  2.77826428E-05
  2.41459624E-04 -2.20844269E-05  4.06492440E-05  1.37535786E-04 -1.54472836E-04
  1.55194124E-05 -6.54913253E-04 -1.07151737E-03  9.95094697E-01  2.91971072E-02
  8.98004177E-04 -1.80709051E-03  3.29244922E-04 -1.79253395E-02 -1.65848722E-04
  4.34054236E-03 -1.19551400E-03  1.94334057E-05  2.34101161E-04  4.13658881E-06
 -1.76419132E-05  3.50256516E-05 -4.65560200E-04 -2.75663421E-04 -1.33476000E-05
 -3.22178140E-04  1.68069030E-07  1.65179607E-06 -2.24037329E-07 -1.23890224E-06
 -2.50988119E-07 -2.03004711E-07  6.11598622E-06  7.41780562E-05  2.69891520E-06
 -3.00248624E-05  2.19217749E-05 -5.48922961E-05 -8.86720760E-07 -1.45408441E-05
  2.20221159E-06 -7.52338173E-06  7.59495225E-10 -2.34234886E-07  1.14523699E-07
 -5.71192010E-08  1.11490691E-07 -4.42765822E-08 -3.59535435E-07  8.72368728E-06
 -3.49293313E-06  9.52087311E-06  7.68790512E-08 -4.90755966E-07  5.79656040E-07
  1.84215576E-06  1.73340720E-05 -5.67266073E-05 -1.60629746E-06  2.15481415E-07
 -5.19570097E-05 -2.45335402E-04  7.75481923E-06 -1.82236520E-04 -4.35599172E-05
  4.60374233E-04 -1.18795806E-04  1.84472710E-04 -4.38131324E-04 -1.61649429E-04
 -1.77839626E-04  7.87348921E-04 -9.90690762E-05 -5.64027344E-04  2.35102365E-04
  1.76712617E-04  6.92864336E-05 -3.94010140E-04  4.20024146E-04  2.78758557E-03
  1.84879316E-04  7.19911074E-05 -9.50946412E-05  4.54358242E-04  1.57620545E-07
  1.07277971E-06 -2.67090927E-07 -7.32501770E-09  8.54890396E-08 -2.26186303E-05
 -1.09566244E-05  9.10477058E-06 -2.47853453E-06 -2.04622784E-07 -1.60993543E-06
 -2.34120182E-07 -4.62455560E-08  1.61931070E-07  1.78240212E-05  1.08393072E-05
  7.04589894E-06 -6.92233747E-06  1.69583582E-07  7.62455606E-07 -1.07259711E-06
 -4.89300282E-08  1.05269909E-07 -4.03082212E-05 -1.27190842E-05 -9.03932038E-06
  8.39904683E-06  3.44007707E-08  8.08488484E-07  1.94261645E-06  2.47939123E-07
 -5.41105217E-07  1.06033786E-05 -3.25361633E-05 -2.93827635E-05  2.60359014E-05
 -4.02188126E-07 -2.97154895E-06 -1.32486317E-06  5.21127898E-07 -5.76415756E-08
  3.43695147E-05  5.25106015E-05 -2.99840702E-05  4.59680788E-06 -2.44474392E-07
 -1.57465854E-06  9.30209999E-07 -1.36212684E-08 -1.64463281E-07  4.14723426E-05
  6.58616422E-06 -2.06754379E-05  1.00471925E-05  6.78744145E-07  3.63621992E-06
 -2.90055383E-06 -1.52900233E-07  1.72681344E-06 -1.14005772E-04 -2.24104806E-05
  4.67261069E-05 -2.19091407E-05  3.60987029E-07  4.89324014E-06  4.77837680E-06
 -3.44226241E-06  3.95931808E-07  1.67449664E-07 -5.64593371E-05  1.35037960E-04
 -8.15912153E-05  7.92529530E-08  2.31624279E-07 -2.17601136E-06 -2.30666296E-06
 -1.17528434E-06 -1.95819195E-05  1.77806780E-05  1.32664340E-04 -5.58526312E-05
 -1.90449030E-07  3.14593844E-07 -3.48325932E-08  5.08317492E-08  1.36918112E-07
  5.53612703E-05  4.82603739E-05 -1.17886159E-05 -1.14888467E-05 -6.62671089E-08
 -2.12609809E-06  2.80283140E-06 -1.05490349E-06  1.28363452E-06 -4.38134072E-05
 -1.43997636E-04  2.95580745E-05 -2.16719467E-05  1.26564592E-06  1.12126203E-05
  1.75385658E-06 -2.47680818E-06 -7.94055247E-06 -2.21964558E-04 -8.65865294E-05
 -2.02470865E-04  2.23610206E-04  3.22147663E-06  3.76343892E-05  8.28221533E-06
  3.17730276E-05  3.16270993E-06  1.04657654E-04  2.10337154E-04 -4.70557306E-04
  9.33405466E-05 -2.39498286E-06 -1.18001126E-05  5.67229311E-06  2.85270898E-06
 -6.43824319E-07  3.11210169E-04  2.39021144E-04 -9.54885916E-05  4.48093857E-05
 -1.29142411E-05 -7.62699357E-05 -1.09529444E-05 -1.76214987E-05  4.33471403E-05
  4.71115784E-04  2.59704794E-04  4.21869039E-04 -1.92203741E-04  7.21813013E-06
  6.26919033E-05  1.17958674E-05  9.55400541E-06 -1.17988379E-05 -2.54686102E-04
 -1.30290020E-04 -2.61754333E-04  9.82667798E-05 -8.59384753E-07 -2.21219856E-06
  1.80337229E-06 -1.07294262E-05 -7.99492236E-06 -5.07488786E-05  1.22982961E-05
  1.20368012E-04  1.75830018E-04  1.67253321E-06  1.63234545E-05  1.88171054E-06
  6.04482075E-06 -9.65682453E-08 -3.43140602E-05  3.68704119E-05 -4.27962036E-05
 -7.86231063E-05  5.75426475E-08  9.05187796E-07 -6.21923745E-07  2.59646470E-07
  5.37473389E-08 -9.01838245E-06  3.75971430E-06 -6.98101467E-07 -8.17898297E-07
  9.55162040E-08  1.47886254E-06  2.21943912E-07 -4.62500348E-07 -2.97928222E-07
 -1.02831756E-05 -4.88005093E-06 -7.57868858E-07  4.09300818E-06 -5.00656312E-08
 -8.13453466E-07  1.07935076E-07  5.29327956E-08 -7.29210298E-08  5.71065397E-06
 -5.37043328E-07 -1.71878240E-06  1.18268248E-06 -4.31056068E-08 -4.88817078E-07
 -1.52070504E-07  1.28442711E-07 -3.45419399E-08  1.20534933E-06  5.22065460E-07
 -8.77628590E-07  3.38907956E-07 -1.04472943E-07  7.42699170E-07 -2.64776304E-06
  5.70459149E-06 -9.62563350E-07  4.85226611E-05 -5.69704747E-05 -1.29902349E-05
 -7.55259102E-05 -4.86422716E-07 -8.13545738E-06 -1.70585790E-06 -4.81759450E-07
  1.50363008E-07  5.41658067E-05 -2.00331354E-06  7.43277912E-06 -1.23840837E-05
  6.97665947E-09 -1.87919799E-06 -1.33170239E-06 -3.58478207E-07 -1.33204411E-06
 -2.75746264E-05  2.35040272E-05 -1.68773681E-05 -2.41346058E-05  7.94933806E-08
  1.56087262E-06 -3.95341883E-07  2.67159045E-07 -6.21859116E-07 -8.40626306E-06
  1.35893793E-06 -2.89462799E-06  5.30593467E-06 -1.06305900E-07 -1.33433191E-06
 -1.88648580E-07  1.25953703E-07 -1.13805888E-06  1.69900014E-05  9.50066906E-06
  5.56786404E-06  2.94850510E-06  1.10666504E-06  1.88129701E-05 -1.02775538E-06
 -1.30016727E-08 -2.82973652E-06 -1.12791634E-04  1.98799473E-05  2.20743235E-05
  4.18792790E-05 -9.03726636E-08 -1.53332630E-06  3.92750528E-06  6.03363642E-07
  4.22500085E-07  3.93154421E-07 -2.88740185E-05  3.91731846E-06 -6.76372081E-06
  1.01053071E-05  1.16718924E-04  1.90381967E-05 -3.01069064E-05 -5.13109928E-05
 -8.34557829E-04 -3.12265960E-04 -1.13654974E-04  2.57491261E-04  1.38298764E-05
  2.10364145E-04 -2.55273188E-05  2.84842772E-06  2.10064818E-05 -1.08602805E-03
  5.01244462E-04 -2.04326117E-04 -4.51810714E-04 -7.97845349E-05 -6.39817331E-04
  6.41127904E-07 -9.85669941E-05 -1.37042124E-04  3.20817726E-03  6.17891630E-04
  6.41940238E-04  1.68514841E-03  1.25935909E-05 -1.22422854E-04  5.84090340E-06
 -1.53498619E-04 -2.22113592E-04 -1.84235804E-03 -6.73344804E-04  1.09951535E-03
  3.70680388E-04 -1.54022793E-05 -1.11444973E-03 -5.29399975E-05 -2.73164781E-04
 -1.16664453E-04  8.71098350E-03 -5.54030794E-04  4.73602293E-03  3.07217702E-03
 -3.43761329E-05 -6.05241538E-04  2.57239411E-04 -3.46632161E-04 -2.62654546E-04
 -3.95292971E-04 -1.53329556E-04  1.85633758E-03  1.02719021E-03 -5.39370539E-05
 -4.59215923E-04  2.87078567E-05 -4.24582457E-05 -1.55385837E-04  2.39104404E-03
 -7.92896249E-04  1.02297737E-03  1.26773831E-03 -9.95570115E-07 -1.80548355E-05
  1.00637256E-05 -1.62266922E-05 -2.27985868E-05  2.63406080E-04 -2.40745355E-04
 -5.09500334E-05 -1.03916290E-04  1.65159114E-05  2.51609652E-04 -2.18678188E-06
  1.89135217E-05 -1.53577132E-05 -1.10285998E-03  4.98046776E-04  1.02499689E-05
 -3.62671696E-04  9.95281893E-01  3.22556217E-02  1.74952867E-03 -6.24536150E-04
  1.38054675E-04 -2.40631844E-02 -2.99619825E-03  3.21423676E-03  1.76645912E-03
 -4.27860071E-07 -3.63850394E-06  6.86090113E-07  3.95664166E-06  3.30625832E-07
 -1.36435935E-06 -8.74635045E-05 -1.12455113E-04  3.92840437E-06  1.33023598E-05
  4.79707456E-06  2.53536693E-04  1.00460747E-05  1.52146649E-05 -5.94038606E-06
 -2.59253881E-05 -1.33234699E-08  2.10740835E-07 -1.27203555E-07  1.77641593E-07
 -1.22768613E-07  1.98091822E-07  4.59660242E-06 -1.07775247E-06  3.68155739E-06
 -2.22747918E-05  1.45308131E-06 -2.23497763E-06 -3.58693039E-07  7.07433663E-07
 -4.13135732E-08 -6.24689305E-06 -5.64185189E-06  2.40582196E-06 -1.91372720E-05
  3.42410856E-04 -9.26666052E-05 -2.90635403E-04  4.87677951E-05 -3.82054543E-04
 -2.58440407E-04 -2.26592437E-04 -6.67375032E-05 -5.83362367E-04 -2.24056310E-04
 -1.15892216E-04 -1.62476703E-05  1.93808709E-05 -1.26982766E-05  1.40678858E-04
  9.66131893E-06 -7.14278514E-06 -2.79374949E-05 -9.65045999E-05  4.06927310E-06
  3.35911969E-03  6.51981487E-05  3.68619703E-03  2.15328470E-06  5.44073859E-06
  7.98653849E-06  2.46593765E-06 -3.13294608E-06  9.89650889E-05  3.35676985E-05
  1.13353743E-04 -7.33804941E-05 -3.72339841E-06 -1.56813388E-05  6.53513950E-07
 -2.23928542E-06  1.28745993E-06  1.46639800E-04  5.97053793E-05  5.88053657E-05
 -4.78582770E-05 -3.01226648E-06 -7.50586008E-06 -2.04297002E-05  7.49121605E-06
  4.29174229E-07 -3.39207297E-04 -1.01901008E-04 -5.05924775E-05  5.20032242E-05
  3.81950314E-06  1.47993427E-05  8.39093574E-06  1.36499313E-05 -1.09584408E-05
 -1.38685807E-04 -1.57945793E-04 -7.10945227E-04  4.50619479E-04 -3.20220810E-06
 -8.26726434E-06 -1.68451470E-05  1.25262499E-05 -2.54672220E-06 -1.14901068E-04
 -1.60097824E-04 -7.18202229E-04  4.51972574E-04  6.50595422E-06 -6.46716666E-06
 -5.27538528E-06  2.50575686E-06 -4.04928076E-07  1.98885091E-04  3.42678676E-04
  5.55387930E-05 -1.14051353E-04 -1.60504122E-04 -4.43788001E-05  9.91099007E-06
 -5.14226583E-06  1.55751056E-07  1.73548026E-04 -7.64875067E-04 -2.41085898E-04
  3.11605328E-04 -1.28153551E-05 -6.20331392E-05  1.62548443E-07 -9.81553477E-06
  3.29599136E-06  1.46960450E-03  1.40315393E-03  1.24049931E-03 -9.95258515E-04
 -1.41188485E-05 -2.07521291E-05 -1.01514153E-04 -2.14946445E-05  2.50013012E-05
 -1.86523349E-03  3.93765298E-06  1.79368777E-03 -1.00618828E-03 -1.72741679E-04
 -8.22919557E-05 -6.91672284E-06 -9.05853982E-06  1.22340017E-05  8.54766020E-04
  1.11104039E-03  1.19866500E-04 -3.35782561E-04 -9.74337937E-05 -7.69368381E-05
  8.91501731E-06  9.20921986E-05 -3.74202844E-05  5.81124533E-04 -2.32371002E-03
  1.51546122E-03 -2.56913118E-04 -1.13926404E-04 -4.11532860E-04 -1.38755703E-04
  2.36637991E-04 -1.03169707E-04  2.45380382E-03  3.28763056E-03 -6.50987543E-03
  2.37307270E-03 -5.42985177E-05 -1.75885432E-04  1.59613204E-05  5.57982376E-05
 -8.45043264E-05  2.34518984E-03 -3.58326739E-03 -2.99895898E-03  2.81440291E-03
  4.68554668E-05  8.85164757E-05 -9.90575271E-05  2.39871701E-05  2.96786003E-06
 -2.41198459E-03  1.94512172E-03  1.30593500E-03 -1.27341654E-03 -3.30562770E-04
 -1.02244560E-03 -6.25076532E-05  9.47493250E-05  2.80522111E-05  7.16976437E-03
 -3.52645777E-04 -2.24724524E-03  4.22078916E-04 -1.00707394E-04 -3.92803145E-04
 -2.42563719E-04  2.85932922E-04 -1.39831767E-04 -2.67044774E-03  2.90071032E-03
 -1.29498938E-03 -4.27064732E-04  2.17784869E-03  4.85742179E-05 -2.77647540E-04
  1.54541385E-04  2.11085871E-04  1.59937433E-03  1.94597980E-03 -1.54896594E-03
 -5.39347670E-03 -1.81871383E-04 -7.66760649E-04 -4.49551767E-04  1.85243741E-04
 -2.85927767E-05 -1.48627462E-03  6.52064228E-03 -2.22764879E-03  1.70165675E-03
 -2.21170057E-06 -3.31419308E-05  3.65500408E-08 -3.14765735E-06  1.06891866E-06
  2.44437094E-04  4.73368580E-05 -5.88716935E-05  2.88036722E-05 -4.09373308E-07
 -6.02099756E-06  1.32244592E-05 -1.41712042E-05  4.34376315E-06  4.67301217E-05
 -1.63450678E-04  8.68580289E-05 -6.65505321E-06  7.22858643E-07  8.03901843E-06
  3.44994762E-07  1.03245535E-06 -8.02774050E-07 -8.47911593E-05 -2.04821429E-05
  2.97800529E-05 -1.16362229E-05  7.51035382E-07 -9.79494896E-07  8.94941365E-08
 -1.15164613E-06  7.00790714E-07  1.41975640E-06 -7.28824014E-06 -1.51000261E-06
  2.23204951E-06  9.95273109E-01  3.65127655E-02  9.07358103E-05 -1.10500688E-04
  5.63001426E-04 -2.59552747E-02  5.13697053E-03  5.60007597E-04  8.88237357E-03
 -8.10978125E-05  1.12975821E-04  4.05414905E-04 -8.76641875E-05  4.82386650E-04
 -2.92249031E-03  1.07702849E-03 -7.11012186E-04  1.54328549E-03  2.09153029E-03
 -1.58526771E-03 -4.86310103E-05 -7.17203984E-05 -5.81939645E-04  1.15962804E-02
 -2.10545710E-03  3.16011554E-03  4.98470037E-03 -7.62574422E-07 -7.95963374E-05
  3.97968197E-05 -8.10835730E-05 -3.13693531E-05 -3.32198466E-04  2.77053526E-05
  1.69275828E-04 -6.25813020E-05 -5.29098207E-06 -1.15766644E-04 -9.13831748E-05
  1.48055780E-05  1.57225526E-05  5.89866175E-04  5.56335719E-04  1.27380914E-04
 -2.11169556E-04 -3.93971645E-05 -6.49333118E-04  4.21827601E-05  7.69608513E-05
  5.80096314E-05  2.85786776E-03 -5.63077972E-04 -1.01572849E-03 -8.62822008E-04
  4.70821635E-06  5.15669417E-05 -2.05463736E-05  1.19064337E-05 -9.56906534E-06
 -6.04085882E-04  1.00807299E-05  1.11289817E-04 -4.51506798E-05  3.33914353E-06
  2.77998679E-06  6.57691318E-06  1.54071513E-05  8.76862933E-07 -2.58508593E-04
 -5.42161529E-05  2.14524675E-04  7.64083512E-05 -5.90478885E-07 -2.43006419E-05
  4.01195773E-06  1.56418721E-05 -1.65830423E-06  2.82063833E-05  9.66448938E-06
 -5.72699580E-05  1.58618201E-05 -1.82886467E-05 -2.53301709E-05 -9.55852068E-07
  1.51744560E-05 -2.55142659E-06  4.97939237E-05 -1.11575677E-05 -1.50714097E-04
 -3.84922577E-05  3.24445108E-06  1.50967348E-05 -9.14700608E-06 -1.59605615E-05
  3.90315540E-06  3.24400092E-05  7.42347078E-05  4.22062834E-05 -8.35120308E-05
  4.23148509E-06  1.23450633E-05  3.19154559E-06 -9.71956734E-06 -1.54767316E-06
  4.85731692E-06 -5.92703921E-05  4.01717134E-05 -5.22232314E-06  4.61207593E-06
  9.77213034E-06 -3.25968675E-06 -2.82989263E-06 -4.58805377E-06  1.60557816E-05
 -3.30147987E-06  7.46170418E-06  4.81384849E-05  1.34190341E-05  4.92097949E-05
  1.34911022E-05 -2.14464866E-05  1.12101626E-05 -2.52729540E-04 -2.74502324E-05
  1.65231784E-04 -3.75193663E-05  2.19537119E-06  5.20696145E-06 -7.21323056E-06
 -7.73475899E-06 -2.14340238E-06  4.97421951E-05 -3.99779437E-05  1.17325669E-05
  4.67665862E-05  1.69689347E-07  5.20656178E-06 -1.20695133E-06 -2.77693498E-06
 -2.70605115E-07 -5.74644752E-06  2.42029235E-06  9.73462270E-06 -1.52629961E-06
  2.67005818E-07  3.21984946E-06  3.68833772E-07 -7.53489871E-07 -5.65950449E-07
 -2.26430664E-05  5.60974765E-06  1.17884737E-05  1.22605649E-05 -8.69922392E-06
 -2.29635419E-05  2.10920774E-06  2.53153260E-05  1.86417141E-06  5.25537559E-06
 -2.50864150E-04 -9.93352837E-05  9.40712608E-05 -7.59874532E-04 -3.19923105E-04
 -4.27981635E-04 -3.45956371E-04 -9.61582072E-04 -2.49189976E-04  4.88137463E-04
  5.18702852E-07  2.14139512E-06  4.69560587E-07 -5.26771969E-06  5.22081261E-07
 -4.86980556E-06 -4.77940498E-04 -5.70418700E-04 -3.48927890E-04  7.43416506E-04
  5.12533530E-05  5.75199887E-04  8.12022570E-05  2.59546118E-04 -1.75391408E-04
  3.99739437E-04  3.57191695E-05 -1.11425348E-05 -1.53425522E-05  4.76228753E-05
  1.76536765E-05  1.82747498E-05 -1.19960056E-05 -5.00733123E-05 -3.73233416E-06
  1.43938725E-05 -3.06239008E-06 -2.16123751E-05 -1.18842360E-05  2.49974325E-04
 -1.17691340E-05  5.65343961E-05 -2.44274250E-06 -1.35837221E-05  1.26014321E-06
  2.60638117E-06  4.03540278E-06 -9.40420105E-06  2.90909524E-07 -3.78373122E-06
  8.44147099E-07 -5.09776691E-06 -3.48844245E-05 -9.83389413E-05 -1.04791710E-04
  1.87621237E-05  1.56465527E-05 -1.20051307E-03 -9.23925962E-04 -5.93031826E-04
  5.52771502E-04  3.15840978E-07 -7.88491180E-05 -4.32905851E-05  8.57370314E-05
 -3.65531052E-05 -8.74514195E-05  5.28221215E-04 -7.39077477E-04  2.92278845E-04
  3.66475089E-06 -1.72300172E-04  2.08509311E-04  7.89039208E-05 -1.01120210E-04
  8.30455996E-03  3.42637873E-03  1.11677358E-03 -1.45924758E-03  1.25270343E-03
 -2.24956315E-03 -9.74076506E-04  1.90542568E-04  1.20707601E-04  2.29076836E-02
  1.84642174E-02  4.97387538E-03 -7.14394034E-03  7.74140512E-05  5.11090498E-04
 -6.07718492E-05  1.88936020E-04 -8.41914954E-05 -1.46169859E-02 -5.86661844E-03
  8.11343407E-03 -3.33421104E-03 -5.14377958E-04 -4.35832274E-04 -2.88557346E-05
  7.20174420E-05 -3.38285343E-05 -1.32993352E-03 -2.40518287E-03 -1.48478910E-03
  1.45230593E-03 -4.63535191E-03 -8.35479691E-04 -9.15572087E-06 -5.93468859E-05
  3.79767063E-05  7.46450057E-03 -7.33086018E-04 -5.84390687E-03  3.67333581E-03
  9.17255716E-05  5.45904673E-04  6.48569021E-05  1.46150914E-04 -8.51311157E-05
 -1.61130099E-02  8.12639564E-03  7.76907819E-03 -6.32369633E-03  1.58734811E-03
 -2.25546015E-03  1.17880247E-03 -2.18285092E-04 -1.34868738E-04  2.20344996E-02
 -2.04108755E-02  1.47604128E-02 -3.88593009E-03  9.95396809E-01  3.74678150E-02
  1.52394338E-05 -4.04205071E-04  2.18737891E-04 -4.09155829E-02 -2.39630192E-03
 -2.24650183E-02  1.31021511E-02  1.06936025E-04 -2.57778529E-04  1.65705919E-05
  8.20490811E-05 -5.29856904E-05  1.02412126E-02 -8.48752824E-03  3.08789260E-03
  1.25122273E-04 -9.06825063E-06 -1.37155046E-04  6.86925146E-05  6.77822340E-05
 -5.01676072E-05  1.42134037E-03 -2.65855614E-03 -2.06875957E-03  1.71549069E-03
 -1.03699242E-05 -1.01010754E-05  5.36589089E-05  3.24870639E-05 -2.25928394E-05
 -1.51758417E-03  2.29333877E-03 -2.47279513E-03  9.39652383E-04 -3.83252950E-04
 -5.31715893E-04  3.18349326E-05  4.90483485E-05 -3.73519995E-05 -8.72193575E-04
  3.75889091E-03 -2.95471334E-03  9.86273404E-04 -1.15255308E-05 -1.79989041E-05
  3.53024515E-05  2.09532824E-05 -9.98938894E-06 -2.91792981E-04 -4.15563498E-04
  3.90528709E-04 -2.74243282E-04 -4.30937574E-06 -1.57690940E-05 -1.84302743E-05
  1.17618313E-05 -1.98695690E-05  2.28716838E-04  1.10889247E-04  2.87336797E-04
  5.12779146E-05 -4.70239977E-05 -8.12519271E-05  3.25367905E-05  2.67771452E-06
  1.78031124E-05  2.24972225E-04 -4.43983218E-04  2.06661159E-05 -1.54961231E-04
 -4.80824865E-05 -1.95239279E-04  7.98447107E-05  3.14340206E-05 -2.53441731E-05
  4.25814216E-04 -4.72664944E-04  9.66625442E-05 -6.07944673E-05 -1.68716660E-05
 -2.36891143E-04  2.14679266E-05 -3.83990311E-05  1.90359402E-05  2.26122209E-03
 -1.92432006E-04 -2.59414630E-04  2.02728946E-04  6.02492942E-05  1.48146121E-03
 -1.15595085E-04 -4.84208122E-04  2.96683925E-04 -1.05467469E-02 -1.01993369E-04
 -3.43749474E-03  1.91823052E-03 -1.10726612E-05 -1.64070011E-04 -2.59509441E-06
 -1.23010562E-05  8.56745035E-06  1.15822763E-03  1.01805418E-04 -3.28117076E-04
  1.55242792E-04 -6.18987946E-05 -8.63281067E-05 -2.13595240E-05  4.94685359E-05
 -2.23086316E-05  1.39409269E-04  4.75263730E-05 -1.84978145E-04  9.46130836E-05
  1.57854826E-04 -3.27954360E-05  1.51668578E-05 -7.12493362E-06 -7.41592462E-06
  2.37164934E-04 -5.84326481E-05  1.79660781E-04  2.17880954E-04  1.32149505E-06
  2.18745801E-05 -5.14257732E-07  1.06973382E-06  4.92402443E-07 -1.39890387E-04
  4.32055080E-05 -3.41427650E-05  1.80412935E-05 -4.32613651E-06 -1.09875400E-05
  7.63923264E-07  1.63435912E-06 -2.70807623E-07  1.27444394E-04  4.65639670E-06
  2.47859556E-05  7.16529078E-05  1.16307436E-07  1.03659342E-06  3.21481157E-07
 -1.26096235E-06 -9.98504328E-07 -1.29393032E-05  1.28617772E-06  6.38884065E-07
  4.61131026E-06  5.13733455E-06 -2.71304471E-05  2.45204703E-06 -6.02514416E-06
  2.72320587E-06 -6.29528517E-05  7.50416096E-04 -3.37173028E-04  2.17858149E-05
 -6.62768530E-07 -8.13640920E-06 -1.25571401E-06  8.14036775E-07 -1.48198296E-06
  6.63459780E-05  3.01764937E-05 -2.71210229E-05 -2.56612491E-06 -1.34400252E-05
 -1.84834882E-04 -1.29142530E-05  1.53097160E-05 -7.08977971E-06  1.30571334E-03
 -2.03518559E-04 -4.20647858E-04  3.09521923E-04 -8.26453698E-07 -1.70417222E-05
  7.66945006E-06  6.63842433E-06 -1.80120831E-06  6.25677071E-05 -1.02301017E-05
 -6.87785549E-05  9.91618817E-06  2.16418090E-07  1.45404080E-06  3.57191609E-06
  2.38933119E-06  2.62927627E-06 -2.19871801E-05 -8.62146789E-06 -1.44325032E-05
 -1.75569758E-05  2.24061399E-06  4.06128753E-06 -1.20796011E-05 -7.07780411E-06
 -7.72951063E-06  8.32424133E-06  5.45141220E-05  2.22659898E-05  6.90336956E-05
  9.01373721E-07  4.79028548E-06  1.99452159E-06  6.71107944E-06  3.51456757E-06
 -6.43445126E-05 -3.60482802E-05 -1.49637566E-05 -1.20629802E-05 -3.88871704E-07
 -1.72933288E-06 -3.21468443E-06 -4.18277487E-06 -2.03746388E-06  3.46460175E-05
  9.66240210E-06  4.89009822E-05 -2.91446787E-06 -7.80819764E-07 -1.97550477E-06
  3.38914728E-07 -1.69945372E-07 -2.86630740E-07  5.68477044E-06 -5.24959038E-06
 -2.43089973E-05 -6.24923779E-07  2.04505330E-06  5.99064766E-06 -3.47688470E-06
 -4.23075699E-07 -9.92560265E-07 -1.54571624E-05  2.36510919E-05  4.68788563E-06
 -2.28332496E-05  4.41056379E-07  2.22013852E-06  1.45052873E-06 -4.88716771E-07
  1.97531545E-07 -2.29119987E-05  4.74907676E-06 -1.64836638E-06  5.64928854E-07
 -7.56995138E-08 -1.10670470E-06 -1.55759181E-07 -9.42900164E-09 -3.92024194E-08
  8.71272686E-06  6.31540849E-07 -2.65805540E-06  2.12419160E-06  3.62801363E-07
  3.58022004E-06 -1.99342297E-07  1.99615434E-07  6.08230855E-07 -3.15136586E-05
 -5.01501787E-06  9.04295830E-06  9.22167481E-06  1.57642731E-05 -6.28088113E-05
  8.96637588E-06  2.26915007E-04 -1.12619052E-04 -2.09462145E-04 -4.28511928E-05
 -1.02044877E-04  2.08940432E-05  6.48392019E-05 -3.81104119E-05 -1.00444174E-04
 -4.27673389E-05  2.62913330E-05 -5.23388468E-05 -7.37355811E-05  4.75350313E-06
  8.82356462E-05 -2.88758542E-05  2.44937973E-05 -2.86332656E-05  2.03714357E-05
 -7.38409061E-06  2.35611348E-05 -3.24479188E-06  1.16918670E-05  2.88268988E-06
  5.40965436E-06  1.88455246E-04 -7.38108493E-04 -9.73259536E-06 -3.25600686E-06
 -5.51515498E-05  4.63445446E-04  1.10133917E-05  2.03126747E-05 -9.42335899E-06
  1.34599915E-05  5.60499304E-06  1.44758328E-05  4.69011260E-06  1.18705824E-05
 -8.85883010E-07 -3.69482437E-07  1.96755649E-06  1.76098189E-05 -9.57402190E-07
  6.91949722E-06  8.85704979E-07  8.64162895E-07  9.87733690E-07  1.27012745E-06
 -1.01915685E-06  3.98929331E-07  1.02887524E-06 -5.60458561E-07  1.12943137E-06
  2.08639059E-07 -2.70081360E-05 -1.87450789E-04 -3.59352790E-05 -3.83127328E-05
  3.26664212E-05  1.25204854E-03  6.96174121E-04  1.73304177E-03 -1.15737124E-03
 -1.36609166E-05 -5.06724467E-05 -5.85093042E-05  1.89381498E-05  3.93987373E-06
 -1.26624772E-05 -6.55045309E-04  9.46811095E-04 -3.95160920E-04 -9.12736693E-05
 -3.60037592E-04 -9.53601783E-05 -8.53649296E-05  6.92654809E-05 -2.53759285E-03
 -1.94134795E-03  1.10161747E-03 -1.32693000E-04  9.76741189E-05  4.79486109E-04
 -5.61021212E-05 -1.78132539E-04  1.32743889E-04 -1.46667583E-02 -8.74374893E-03
 -5.01147910E-03  4.84937820E-03  1.40235466E-03 -2.10916534E-03 -1.08036539E-03
  1.96168203E-04  1.45076117E-04  2.07795491E-02  2.12700961E-02 -1.18437931E-02
  1.81931397E-03  1.35645014E-05 -3.28061926E-04 -2.55525753E-06 -7.47469249E-05
  3.64830786E-05  1.04763801E-02  6.89695102E-03 -3.75732335E-03  4.76418401E-04
  9.95425043E-01  3.75535977E-02  1.09981835E-04  3.55149080E-04 -2.41760984E-04
 -4.21698765E-02  3.57526046E-03  2.29735775E-02 -1.45692514E-02  1.33067281E-03
 -2.18907653E-03  1.14376850E-03 -1.54515666E-04 -1.56654016E-04  2.17337178E-02
 -2.25229765E-02 -7.92329689E-03  9.48413152E-03  9.96752837E-05  5.39133362E-04
  2.20862854E-05 -1.15182790E-04  8.16339434E-05 -1.57597617E-02  7.67110400E-03
 -1.11433814E-02  4.58556286E-03  4.47336381E-03 -5.50502379E-04  1.98787329E-05
  9.14696064E-05 -4.93478120E-05  9.01990822E-03 -1.77995748E-04  6.64427880E-03
 -3.66871749E-03 -4.57805497E-04 -4.76837640E-04  4.76129454E-05 -6.96026802E-05
  2.04190174E-05 -2.26796893E-03  4.58798334E-03  1.05342417E-03 -1.54777042E-03
 -1.57976070E-05 -1.77583491E-05  4.39098037E-05 -4.15586273E-05  1.03495192E-05
 -1.23870563E-03  2.38132197E-03  1.84877875E-03 -1.49099490E-03 -1.65719930E-05
 -1.35392196E-04  4.25439545E-05 -1.04710522E-04  4.04920788E-05  1.00714671E-03
 -2.19714540E-03  2.89392565E-03 -1.30562062E-03  1.12776051E-04 -2.24912805E-04
 -7.59900635E-06 -8.26295791E-05  4.32992755E-05  1.03807778E-02 -8.79526804E-03
 -1.59023040E-04  1.96035891E-03 -1.07434452E-04 -2.77265741E-04  8.23198783E-05
 -3.30992414E-05 -6.84436320E-06  7.93328438E-04 -5.00142219E-04  2.11814930E-05
  5.00849954E-04 -2.13803824E-05 -8.57862537E-05  1.96199686E-05 -2.60871140E-05
  5.64149973E-06  4.08587027E-04 -2.04039227E-04  1.06485307E-04  4.26446446E-06
  1.04580556E-05  1.97453029E-05 -3.28693355E-05  2.08344058E-05  1.23055980E-06
  1.49026007E-04  1.82786762E-04 -3.40496406E-04  4.82893867E-05 -1.02617883E-05
 -3.48969483E-05  1.66849203E-05 -4.36754178E-05  1.54782765E-05  2.76970380E-06
 -3.95416168E-04 -7.86206470E-05  1.75140075E-04  6.05283611E-05  1.53539198E-03
  2.44624517E-05  4.84369299E-04 -2.95283378E-04 -1.11106876E-02  5.76675676E-04
  3.39298879E-03 -2.22826009E-03 -1.76222419E-05 -2.43951682E-04  2.06809376E-05
  2.44412475E-05 -1.80547540E-05  2.30384968E-03  1.33852025E-05  2.85638356E-04
 -1.62247605E-04  2.04459299E-06 -3.22037796E-05  4.07383990E-05  4.71456640E-05
 -3.90134884E-05 -4.43133056E-05 -6.96777144E-04 -2.46319238E-05  1.88934188E-04
 -1.28990335E-04 -2.72729252E-04 -4.69064006E-05  6.13717457E-05 -2.12913569E-05
  5.48426722E-04  4.27539678E-06 -3.88122081E-04  2.11688090E-04  1.57095515E-04
 -3.08281786E-05  1.86640011E-05 -7.25437998E-06  6.65412801E-06 -1.10632151E-04
  4.32003738E-05 -1.16945342E-04 -1.04391703E-04 -2.38347261E-08  2.61445465E-06
 -2.54671706E-06  3.18142964E-07 -2.36441822E-07  2.06057318E-05  9.07897230E-07
  1.15912540E-05  2.46652164E-06  5.99189040E-06  1.63659455E-05  3.62692751E-06
 -3.93332715E-06 -5.53744553E-06 -1.43061373E-04 -7.53441722E-06 -8.20573296E-06
 -2.88152363E-05 -2.83653137E-07 -3.46727057E-06 -3.67022885E-07  8.36205986E-07
  1.75087938E-06  2.50761003E-05 -3.63073867E-06  4.49271160E-06 -1.02938847E-05
 -1.24324780E-05 -1.69464558E-04 -8.37076072E-06 -1.10953479E-05  8.58859671E-06
  1.17670825E-03 -1.75668852E-04  4.71227796E-04 -2.22525386E-04 -2.88136930E-07
 -6.00791930E-07 -1.47909159E-06 -3.82380129E-06  1.11931275E-06  3.33647125E-05
 -2.48160520E-05  2.80345561E-05 -3.36654172E-05  5.39355426E-06 -2.16932850E-05
  9.11638119E-06 -3.41283874E-06  1.56343742E-06 -5.16731703E-05  7.62692101E-04
  1.12109093E-04 -2.38487157E-04  2.99260581E-06  3.04168119E-05  3.16275221E-06
 -2.41825499E-05  1.47910382E-06 -2.54573713E-04  1.07180180E-04  2.37146398E-04
  5.53609238E-05 -3.17602013E-08 -1.11597388E-06 -5.34657747E-07  6.33122262E-07
 -3.38954790E-06 -3.54634913E-06  1.06235177E-05 -1.01168830E-06  2.78257321E-05
 -9.07305615E-06 -1.79376761E-06  8.22554330E-06  1.54600179E-05  6.23892484E-06
 -8.97644490E-05  2.87321712E-05 -4.89800071E-05 -1.60444818E-04  2.41484391E-06
  9.84458729E-06 -5.35569225E-07 -8.67760946E-06  2.04514292E-06  5.92570379E-05
  1.79124026E-05 -3.83914777E-05 -5.63665893E-05 -2.48998783E-06 -1.15884475E-05
 -2.57549899E-06 -3.12539865E-06 -4.72758787E-07  5.54278648E-05  4.49920972E-06
  4.52559653E-06 -1.14592842E-05  4.83593742E-07  2.47353655E-06  2.52955361E-06
  1.29463677E-06  6.16568709E-07 -3.68625983E-05  4.53871593E-06  5.66023041E-07
  2.31731482E-06 -1.32630261E-06 -3.75534762E-06  3.53657459E-06 -2.86396367E-06
  9.43820011E-07 -6.99284995E-06 -2.50989756E-05  1.74261138E-05  2.31205723E-05
 -9.88444563E-07 -4.67012065E-06 -1.15345990E-06  9.60700441E-07 -1.76942997E-07
  3.41030511E-05 -1.33238829E-05 -5.83130171E-06  1.88131938E-06 -5.63274048E-08
  7.54142994E-08 -1.26843507E-06 -1.51830181E-07 -6.65162361E-08  4.34957483E-06
  4.45712173E-06 -1.79899552E-06  4.68012153E-07  2.41163145E-08 -3.43132669E-07
  4.28426979E-07  5.49507027E-07  1.41050328E-06 -8.20057272E-06 -4.28692562E-06
  9.34662347E-07 -3.94865969E-06 -7.45223517E-05 -2.59384057E-04 -2.50946096E-05
  3.13469458E-06  1.24833872E-04  7.50187724E-04 -3.81652883E-05  1.22570704E-04
 -1.63373921E-05 -3.21544679E-05 -1.03155090E-05  5.33417995E-05 -2.40733199E-05
 -4.59800822E-05  3.46122390E-07  1.17484267E-05  7.60592984E-06  1.45726762E-04
 -4.53798315E-05 -9.03573502E-05 -4.38321311E-05 -8.69345781E-05  9.09511907E-07
  2.10778115E-05  2.22764971E-06  2.54398250E-05 -3.90122603E-06 -3.61430543E-06
 -6.39399497E-05  4.39482013E-04  5.05316509E-06  1.45714978E-05  1.99118002E-04
 -8.49401196E-04  1.50623545E-06 -8.80704865E-05 -7.32051749E-06  3.89452681E-05
 -2.45417857E-06 -1.24201974E-05  9.94669392E-07 -8.80862052E-06  1.33145725E-06
  2.88218088E-06  2.14094469E-06 -9.28722981E-06 -1.29687093E-06 -6.92820494E-06
 -1.23956174E-06 -2.00268178E-06 -1.04509559E-06  2.85016558E-06 -1.65472313E-06
 -1.45864446E-06  1.15303341E-06  3.77737827E-06 -8.05177673E-07  3.08717784E-06
  2.78807462E-03 -2.74301345E-03 -7.68707903E-04 -4.26188302E-05  2.09919952E-04
  2.64650406E-02  1.41431441E-02 -6.28660827E-03  1.96656839E-04  1.09439167E-04
  4.35232770E-04 -2.06353359E-05 -3.75907370E-04  2.19642309E-04 -1.44401625E-02
 -6.43044096E-03 -2.58567837E-03  3.01657296E-03 -2.19048193E-04 -6.98914902E-04
 -2.94450610E-05 -8.40849376E-05  5.55632394E-05  9.66548177E-03 -7.31400154E-04
  6.28867854E-03 -3.41956154E-03  1.14915075E-04  4.74571610E-04  5.99219171E-05
 -1.98399356E-04  9.99623616E-05 -1.60114045E-02  5.70805516E-03 -8.29658207E-03
  3.38345329E-03  2.96149318E-03 -2.23478796E-03  1.26961209E-03 -2.53593377E-04
 -1.62539489E-04  2.04934259E-02 -1.96804793E-02 -7.42241447E-03  9.01969980E-03
  9.95347027E-01  3.69036486E-02 -7.22251247E-05  2.44024758E-04 -1.19777970E-04
 -4.25249690E-02  3.02683108E-03  1.96758485E-02 -1.19979821E-02 -1.17209681E-04
 -2.52829701E-04  6.57120493E-05 -1.00069839E-04  4.57524413E-05  7.46871105E-03
 -8.50098311E-03  4.29133593E-05  1.93026295E-03 -2.67978523E-05 -1.63820475E-04
  7.74360583E-05 -1.09941905E-04  5.05921773E-05  8.82985883E-04 -2.43803751E-03
  3.59976383E-03 -1.60753624E-03 -1.18543088E-05 -4.00369784E-05  7.19641209E-06
 -5.24639933E-05  2.38324561E-05 -1.27551205E-04  2.48914804E-03  2.18302159E-03
 -1.74617479E-03  4.25017326E-04 -4.49389272E-04  8.10040153E-05 -5.11313460E-05
  1.17691177E-05  1.45980254E-04  2.86390612E-03  1.02953230E-03 -1.23160766E-03
 -7.02930317E-06 -7.74450849E-06  7.17641198E-05 -3.60790738E-05  5.06954311E-06
 -6.19881071E-04 -1.07907987E-03 -5.80925272E-04  5.41713653E-04 -4.56395538E-06
 -3.41375378E-05 -2.51604692E-05  2.90047228E-06  5.22444350E-06  1.08653176E-03
 -2.00621434E-04 -3.50120903E-04  2.42192433E-04 -2.76010956E-05 -8.89934345E-05
  4.58959928E-05 -1.59429759E-05 -1.88756963E-06  3.36665506E-04 -5.07670677E-04
  1.57504738E-04 -1.66517058E-05 -2.51724659E-04 -1.32749190E-04  8.30859721E-05
 -8.11270323E-05  3.02137713E-05 -1.15533526E-06 -5.93689032E-04 -3.75932666E-04
  3.63550264E-04 -3.28014506E-05 -7.34002450E-05  1.34178914E-05  5.38023310E-07
 -3.54372663E-06  3.48669349E-04 -1.59170143E-04 -4.32657422E-05  1.43952187E-04
 -1.01285580E-05 -3.13744601E-05  1.66913957E-05  6.58621744E-07 -6.42137197E-06
  8.43355726E-06 -5.70194485E-05 -1.24459333E-05 -4.26849014E-05 -1.56368848E-05
 -1.90172062E-05  9.25683402E-06 -6.88565746E-06  5.06261662E-06  4.20864756E-05
 -6.31926699E-05  7.76661730E-05 -1.33299319E-05 -5.38919766E-06 -6.68062382E-06
  1.66830512E-05 -8.07068437E-06  3.44640172E-06 -2.36368532E-04  1.20232706E-04
 -6.87858346E-05 -2.33394901E-05  3.95026981E-06  1.31502776E-05 -3.08751648E-05
  4.38385235E-05 -1.81125397E-05 -2.35904702E-04  1.02157033E-03 -1.74268743E-04
 -1.36324062E-04 -8.56299919E-06 -1.28801729E-04  6.44451045E-06 -8.24174575E-07
 -1.80925636E-06  9.26584472E-04 -1.25833317E-04  2.39572947E-04 -9.91340141E-05
  1.19526988E-04  1.28733191E-03  7.08089071E-05  1.95629722E-04 -1.29183248E-04
 -7.52658388E-03 -1.55771339E-04  3.50582047E-03 -1.95608890E-03  5.12640052E-05
 -5.60184508E-05 -5.82247337E-06 -2.02398041E-05  1.10322272E-05 -4.67004937E-04
 -7.50265977E-04 -4.08823308E-04  4.29766539E-04 -7.75553419E-06  5.51406374E-06
 -3.23403734E-06 -1.31789781E-06 -1.18825190E-06  2.63830332E-05  4.43521429E-07
  3.55061223E-05  2.43766316E-05  6.57521088E-08  9.46883707E-07  5.55958309E-07
  5.89509001E-07 -3.42094676E-07 -1.03729987E-05 -4.21021192E-07 -6.52615641E-06
  2.67317805E-06 -1.14023150E-06 -2.86102792E-06 -1.50301488E-08  5.23410182E-07
  1.02067499E-06  2.47373285E-05 -6.83850003E-06  4.82267891E-06  9.85338215E-06
 -8.59252651E-09 -5.78088472E-07  1.63961699E-07 -5.08266782E-07 -5.10955546E-07
  4.61660063E-07 -1.45424670E-07  2.27633865E-06  2.11477517E-06  3.68762356E-06
  5.02256811E-05 -6.31668881E-06 -9.93127690E-06  6.79956730E-06 -3.75202852E-04
  1.21463382E-04 -6.14161242E-05  8.07620953E-06  1.75460909E-07  3.01966072E-06
 -1.19874786E-06  2.08652831E-06 -2.22543455E-06 -1.71137789E-05  1.42590961E-05
 -9.61682329E-06  2.00009528E-05 -5.21575420E-06 -8.02914633E-05  4.23292682E-06
  1.12259898E-05 -7.55697910E-06  3.69622428E-04  2.73723047E-05 -1.45014254E-04
  8.32483987E-05  7.42831614E-07  7.55408561E-06  8.99864795E-07 -6.85275881E-06
  1.17878622E-06 -6.58233846E-05  2.00394061E-05  5.99772036E-05  1.07939646E-05
  3.94108714E-08 -5.12708236E-08  2.85873344E-07  2.86479043E-07 -1.12251942E-06
 -4.20986126E-06  3.46555355E-06  1.44687739E-06  7.54614526E-06 -9.66495753E-06
 -3.76240226E-06  2.79489326E-06  7.17989422E-06  8.38404137E-07 -2.38974433E-05
  7.01083090E-06 -3.28083776E-05 -3.64466877E-05  6.86787922E-07  2.49398927E-06
 -9.92901525E-07 -2.47419585E-06  8.80150831E-07  2.13382207E-05  1.13629141E-05
 -1.06946377E-05 -2.37446650E-05 -4.99954659E-07 -2.46141406E-06 -1.29768039E-07
 -1.19610979E-06 -4.02623093E-07  1.56281448E-05 -4.52474874E-06  4.17882687E-06
 -1.47767860E-06  3.07355337E-07  7.01993275E-07  1.44839554E-08  2.98516275E-07
 -3.71579193E-07 -2.90497364E-06  1.71593422E-06 -1.97411878E-06  3.08199488E-06
  3.04233195E-07  1.36937753E-06  1.22011033E-06 -1.02640176E-06  8.11544780E-07
 -1.18377231E-05 -5.43806637E-06  7.20487819E-06  1.76403317E-06 -4.27181584E-07
 -1.91335279E-06 -8.61840054E-07  2.71095216E-07  2.42690334E-07  1.38950877E-05
 -2.20611014E-06 -2.87884351E-06 -3.79368169E-08 -1.13684250E-08  1.45854762E-07
 -3.26316101E-07 -9.16208668E-08 -2.11755727E-08  1.08173774E-06  7.14895616E-07
 -1.93232254E-07  6.41475671E-09  1.65965073E-08 -4.39336017E-08  7.39898966E-08
  4.88519276E-08  5.45458999E-07 -4.05959832E-06 -2.43132188E-07  1.91477231E-06
 -1.38308448E-06  3.98764915E-04  3.72353881E-03 -1.27339186E-04 -1.28676534E-03
  2.58961222E-04  2.02718743E-03 -1.14766163E-05  3.63577914E-05 -7.42876071E-06
 -3.14994602E-05  2.69442876E-06  4.01199660E-05  1.24886483E-05  8.77511498E-06
  4.75310088E-06 -1.87239976E-05  2.05764479E-04  2.32739337E-04 -1.24661885E-04
 -2.35127951E-04 -1.33737741E-04 -2.27952931E-04 -2.13238342E-06 -6.14434789E-07
 -8.75580322E-07  2.34069674E-06  8.40002199E-07  1.81090426E-06  1.73653767E-05
  6.64368152E-05 -4.48937676E-06 -8.22736350E-06 -3.97340741E-05  9.80824058E-05
 -2.23328651E-06 -1.13012938E-05 -1.49527668E-06  1.36553217E-05 -1.71065605E-06
 -5.65766598E-06  4.53021278E-08 -2.55492707E-06 -2.50552989E-07 -1.34939578E-06
 -4.37859855E-07  6.58308514E-06  6.12319966E-07 -6.81912987E-06 -6.11748570E-07
 -1.16639667E-06 -4.57124328E-07 -5.69594791E-09 -2.53686169E-07 -2.62316124E-07
  5.41539848E-07  1.26657487E-06 -4.78423278E-07  1.24830715E-07  4.76852314E-06
 -9.40741457E-07  3.04428220E-05  1.94028843E-05 -1.88091257E-05  6.91740468E-04
  8.92340765E-05  1.37196980E-04 -9.71778419E-05 -2.66502381E-05 -9.18189200E-05
 -1.51865821E-05  5.18595509E-06 -1.95880841E-08  6.12829068E-04  3.71574614E-04
 -2.35272160E-04  4.77756537E-05 -3.24853959E-05 -1.24000528E-04 -8.11504364E-05
  7.12077430E-05 -1.92189085E-05  1.53359278E-04  7.92406915E-04  4.62993594E-05
 -2.17920749E-04 -3.43364941E-06 -1.02846724E-04 -8.31879340E-05  8.24474921E-05
 -2.59828253E-05 -3.92508512E-04  1.81231419E-03 -2.83441903E-03  1.17183647E-03
 -1.53133451E-05 -1.39489919E-05 -2.83472635E-05  8.50645872E-05 -4.61371468E-05
 -8.31625825E-04 -2.10280793E-03 -2.47730251E-03  1.94620914E-03  1.26546609E-06
 -3.29411047E-05 -3.63862532E-05  4.13345421E-05 -1.40721089E-05  5.63089830E-05
  9.13027489E-04  4.65145000E-04 -4.94163233E-04  3.82683072E-04 -4.12191157E-04
 -7.07262280E-05  8.46363790E-05 -4.16835893E-05 -2.85802840E-03 -4.66840971E-03
 -2.43796695E-04  1.23436221E-03  9.28897432E-05  5.80150697E-04  3.88474612E-05
  1.28417378E-04 -6.14552814E-05 -1.80275087E-02 -9.53930517E-03  1.13300274E-02
 -4.61938178E-03  3.32696499E-03 -2.53205706E-03 -1.29607637E-03  2.60900035E-04
  1.33041774E-04  2.73381317E-02  2.47434945E-02  7.31998433E-03 -9.52208202E-03
 -2.22100438E-04 -2.98944860E-04  3.12266056E-05  9.53107595E-05 -6.53495812E-05
  1.05188226E-02  8.09625500E-03  9.06838841E-04 -2.28594768E-03  9.95372376E-01
  3.74834589E-02 -6.57593687E-05 -1.76729319E-04  9.44888531E-05 -4.88652833E-02
 -1.82964533E-03 -2.45193063E-02  1.39260341E-02  3.20480803E-03 -2.46545448E-03
  1.17415434E-03 -6.69692216E-05 -2.01387189E-04  2.78619429E-02 -1.93315051E-02
  1.14144694E-02 -2.29475826E-03  9.30502953E-05  4.59890927E-04  5.56952275E-05
  2.18040696E-04 -1.32719668E-04 -1.77843312E-02  8.71421347E-03  5.22351631E-03
 -4.86128872E-03 -5.22625362E-03 -1.00495022E-03  2.56957000E-06 -3.62308818E-05
  2.27242896E-05  1.20367455E-02 -7.53709175E-04 -7.92175405E-03  4.87733168E-03
 -2.04107994E-04 -3.52895314E-04  1.03250115E-04  8.32332850E-05 -8.87591335E-05
 -2.12822679E-03  1.22174682E-03 -2.08573218E-04  5.48359278E-04 -4.55119540E-05
 -1.35559889E-04  9.86661105E-05  6.54564562E-07 -1.24758338E-05 -1.08482365E-04
 -2.84533939E-04 -5.27730550E-04 -2.18456572E-04  1.50155485E-04  1.07976893E-04
  9.39655210E-05  3.14554330E-06  8.84676045E-07 -1.77298295E-03 -2.38600215E-05
  9.06657743E-04  1.52237791E-05 -8.40445597E-05 -5.22845629E-04 -1.89864968E-04
  1.36050764E-04 -6.37141304E-05  9.47459228E-03 -2.18777214E-03  2.84640980E-03
 -6.66508837E-04 -8.91596499E-06 -1.17975091E-04  6.92887475E-06 -4.93487829E-06
  2.85359416E-06  1.05690567E-03  2.05312836E-04 -3.35324556E-04  1.49822283E-04
 -6.00452866E-08 -7.95302320E-05 -4.33386873E-06 -1.30028815E-05  9.01192521E-06
  4.22723410E-05 -7.39641646E-04 -2.41428616E-05  1.72174387E-04  3.20858882E-06
  4.09469036E-05  1.04131063E-05  9.21781205E-07 -3.65871149E-06 -3.48956445E-04
 -9.50096882E-05  1.24197651E-04 -4.46715370E-05 -1.24437123E-06 -5.62390134E-06
 -2.16419984E-06  1.63277634E-06 -3.24641447E-07 -2.26213203E-05 -3.45522823E-05
 -1.83308198E-06  8.61766950E-06  7.09631390E-05 -1.80798015E-04  3.78457052E-05
  1.74582305E-05 -3.69785634E-05  1.27735206E-03 -7.23492031E-04  3.75930377E-04
  5.48624965E-04  3.54440678E-06  6.09000073E-05 -1.27885795E-05  4.41528410E-07
  1.93751085E-06 -3.45334932E-04  2.21078690E-04 -6.93476575E-05  5.35899928E-06
 -5.84003087E-05 -3.66005054E-05 -1.27872496E-05 -1.13644982E-05 -4.91807657E-06
  2.20357129E-04  2.28937279E-04  1.28501483E-04  6.89006651E-05  1.64114678E-07
  2.16614551E-06  1.77479906E-06  4.52397888E-08 -3.69677084E-06 -2.85808149E-05
 -2.25353809E-05 -1.55311482E-05  3.13925813E-05  1.39084163E-04  1.63512333E-03
  5.39738670E-05 -3.06734732E-04  1.55631191E-04 -9.52317048E-03 -2.61091273E-04
 -3.50653137E-03  1.95643509E-03  2.29952260E-06  6.47386670E-05 -1.12805264E-05
 -1.51897972E-05 -1.41434491E-05 -1.43772951E-04  6.44695561E-05  1.11360061E-05
  6.83254495E-05 -2.24393027E-05 -3.20464204E-04 -2.49728242E-05  3.93453520E-06
 -3.36214400E-08  2.62372632E-03  9.16604502E-06 -5.75392240E-04  3.85190939E-04
  4.51076210E-06  3.32687433E-05  2.93459061E-05 -2.86889001E-05  2.35165694E-06
 -3.02446768E-04 -2.52649397E-05  2.66154289E-04 -1.53869706E-05  2.86527013E-07
  5.46640823E-06 -4.93496060E-06 -7.04636418E-06 -6.74652461E-06 -4.62975329E-07
  2.79515259E-05  4.53364928E-05  2.74551911E-05 -1.41163142E-04 -5.73875365E-05
  4.22084695E-05  3.34172191E-05  5.89642558E-06  5.23761230E-05 -1.17708858E-04
 -1.26091080E-04 -9.79872950E-05  1.06772720E-05  4.41694872E-05 -1.73475579E-05
 -1.26166526E-05  3.45919448E-06 -7.83508645E-05  1.58860425E-04  4.33941105E-05
 -8.08734425E-05 -1.05246103E-06 -7.75337320E-06  4.58494516E-06  2.59644858E-06
 -1.26244648E-06  5.73864004E-05 -6.53569501E-05 -5.08711658E-05 -1.50827650E-05
  5.63495514E-06  1.25684352E-05 -2.38149290E-06  1.55810550E-06 -4.22646841E-06
 -2.40347891E-05  1.78515144E-05  2.70789589E-05  3.49264640E-05 -6.08283624E-06
 -1.32992942E-05  8.58732699E-06  2.85620814E-06  1.49437075E-06  4.72814213E-05
 -5.71210068E-05 -8.95396575E-06  3.41870965E-05 -1.61369179E-06 -6.62883431E-06
 -2.42867736E-06  8.64607300E-07 -5.49578634E-07  5.18409980E-05 -8.26817641E-06
  3.30125991E-06  3.46303518E-06 -7.06154389E-08 -2.13130504E-07 -9.79484930E-07
  3.73015174E-07  4.07880522E-07  1.48384930E-06 -1.74987270E-07 -2.81843299E-06
 -5.69612158E-06 -2.84752391E-07 -3.49780546E-06 -9.01321108E-07 -4.55106074E-07
  1.29342147E-06  1.97925142E-05  1.56229099E-05  3.32064945E-06 -1.25149591E-05
 -3.46167228E-05 -4.50108229E-05 -9.86185111E-06  9.54894637E-05 -2.77271890E-05
  1.80736910E-04  5.57890494E-05  4.35937028E-04 -5.44569784E-05 -2.84413487E-04
  3.97622207E-05  2.15970958E-04 -2.28688791E-04 -2.06975295E-04 -1.86963080E-04
 -2.95273386E-05  2.43366795E-06  1.46972794E-05  2.55187067E-06 -1.73683463E-05
  2.61432881E-06 -1.61525610E-05  1.47979334E-05  1.32812667E-04 -2.71075180E-05
 -6.62249391E-05  1.14452957E-05  2.57528763E-06  4.99339846E-04 -1.04383759E-03
  3.87214961E-06 -1.72796502E-05 -7.22483498E-05  5.26032642E-04 -2.90138621E-05
 -4.14773767E-05  8.81356995E-06  1.29187872E-04 -1.09899954E-05 -4.49700268E-05
 -1.25562085E-05 -2.52948364E-05 -1.45955391E-06 -1.13101299E-05 -4.15551406E-06
 -4.27071076E-05  2.69690239E-06 -1.58089320E-05 -2.52469590E-06 -4.49235561E-06
 -2.00718989E-06 -2.34722941E-06 -3.97117560E-07 -1.56907471E-06  9.01903649E-07
  4.40359099E-06 -3.82642116E-06 -5.65407850E-06 -2.99209492E-05 -8.87217413E-05
 -3.08080008E-05 -5.73372604E-06  1.01705370E-05  3.17139307E-04  1.29101541E-04
  3.64442176E-05 -4.97655010E-05  1.56733565E-05  3.57942355E-05  2.81590238E-05
 -9.59707818E-06 -1.43468212E-06  4.48547053E-04 -1.68056659E-05 -2.62373361E-04
  1.55792281E-04 -1.59025469E-05 -5.05793474E-05 -2.15314786E-05 -2.36762208E-05
  1.91697099E-05  2.25497093E-04  7.92273164E-04 -5.85042948E-04  1.38103087E-04
 -3.17903248E-05 -5.45813568E-05 -6.29394423E-05 -6.87231325E-05  5.04928352E-05
 -5.53667702E-04 -1.64673892E-03  3.21565660E-03 -1.42898467E-03 -4.27930169E-06
 -1.08571795E-04 -1.15152223E-04 -6.97604814E-05  6.90981806E-05 -1.99894330E-04
  2.71833595E-03  2.44339927E-03 -2.07972467E-03  2.29211323E-04 -1.22976831E-04
 -7.58045849E-05 -5.39464926E-05  5.18316278E-05  4.68223146E-04  3.80044515E-04
 -6.55184017E-04  2.80249219E-04 -2.18595435E-04 -2.73773819E-04  2.49283974E-05
 -1.07517530E-04  6.36286378E-05  9.29729640E-03  7.63538872E-03 -3.11186671E-03
  1.20538834E-04  3.33691471E-03 -2.54995769E-03 -1.27645532E-03  1.84134335E-04
  1.60716238E-04  2.75653666E-02  2.14488286E-02 -1.51465993E-02  4.24175830E-03
  1.38861446E-04  5.52803941E-04 -3.98428634E-05 -1.19997794E-04  8.37035154E-05
 -1.79759407E-02 -9.62427461E-03 -8.45506078E-03  6.86289054E-03  2.84638189E-04
 -4.79585044E-04 -7.09856162E-05 -3.96732391E-05  3.88659745E-05 -1.94090669E-03
 -3.92818413E-03  2.19965536E-03 -3.64289324E-04  5.03800687E-03 -6.20439542E-04
  3.05606270E-05  2.93418140E-05 -2.15340297E-05  1.14492628E-02  1.72425859E-03
  7.53796072E-03 -4.52825975E-03  1.31632719E-04  4.60156052E-04  6.85687230E-06
 -2.44019197E-04  1.53676926E-04 -1.72323391E-02  8.41732873E-03 -7.41697282E-03
  2.41969579E-03  2.89519634E-03 -2.43728407E-03  1.15462245E-03 -3.06305685E-04
 -4.07829739E-05  2.67835131E-02 -2.12166339E-02 -4.43938080E-03  6.57465944E-03
  9.95373692E-01  3.74455021E-02 -2.82424464E-05  1.45864147E-04 -1.47805838E-04
 -4.81050413E-02  2.49071423E-03  2.37251921E-02 -1.44239511E-02 -1.57804609E-04
 -6.09604349E-04 -1.88018531E-04 -3.23715133E-05  9.12950103E-05  9.74343667E-03
 -3.23839158E-03 -1.92526682E-03  1.57195664E-03 -5.40967742E-05 -1.77592301E-04
  1.10043665E-04 -7.52805008E-05 -1.06071138E-05 -6.60712824E-04  1.61102389E-05
 -1.00086739E-04 -2.90926566E-04 -2.11161082E-04 -1.11056653E-04  8.40654921E-05
 -2.69434012E-05  2.87834416E-05  2.82158136E-04 -3.58917098E-04  3.75900773E-04
 -1.56201579E-04 -8.23057526E-05 -2.51802736E-04  1.06320683E-04 -9.48218225E-05
  4.41122402E-05 -2.99407856E-03  9.78375566E-04 -5.07568868E-04 -2.17545285E-04
  7.01053737E-07 -7.70314776E-05  9.19025860E-06  1.62396957E-05 -1.12398960E-05
 -1.30158799E-04 -7.36333207E-04  3.04503345E-04 -1.74255801E-05 -1.07204538E-05
 -1.46119535E-04  6.76333996E-06  1.39398525E-06 -2.75124259E-06  1.17240904E-03
  2.24324772E-04  2.80615736E-04 -2.02627262E-04 -3.60759809E-06 -7.19651633E-05
 -3.38918320E-05  1.97671172E-05 -2.84631553E-06  2.70298960E-04  1.00928549E-04
 -1.61362176E-04  6.65268859E-05 -3.42736684E-05 -5.07551720E-05  9.57510171E-06
  2.94220829E-06 -4.12434098E-06  2.27891468E-04  3.56374969E-05 -1.12264668E-04
  5.43084380E-05 -3.09939117E-05  4.07082703E-05 -1.05717783E-05 -6.97054722E-06
 -1.53179019E-05  9.58863736E-05  1.36519031E-05  1.88696385E-04  2.42943323E-04
  9.14512423E-07  1.53836506E-05  7.71759631E-07  1.38217308E-06 -1.55014667E-06
 -1.14292223E-04  1.97664541E-05 -3.29980242E-05  1.95768577E-05 -5.22010152E-05
 -3.90566598E-05 -3.14044919E-06  5.33868873E-06  1.58157196E-05  3.03422429E-04
 -2.97750739E-05  4.53623091E-05  3.60762505E-05  2.92991857E-07  2.32066711E-06
  1.64813208E-06 -1.81190575E-06 -3.43434323E-06 -2.38986053E-05  9.51364797E-07
 -7.12622829E-07  1.85348786E-05 -2.04497016E-05 -2.99421702E-04 -1.75174245E-05
  2.43962341E-07  8.72443260E-06  2.44998172E-03  2.06192182E-05  5.43346668E-04
 -3.14008639E-04  1.05145618E-06  2.56559959E-05 -1.21095504E-05  8.53623790E-06
 -1.48997686E-05 -7.26453501E-05  9.84920782E-05 -5.07131281E-05  1.07122895E-04
  1.37351300E-04  1.62444423E-03  1.11160798E-04  2.82999350E-04 -1.69889018E-04
 -9.47371841E-03  4.48715237E-04  3.26299993E-03 -2.29537090E-03  1.13200868E-05
  1.22374630E-04  6.70746685E-05  3.90693420E-07 -1.45552912E-05 -7.66066478E-04
 -1.68782610E-04  2.28644130E-04  2.59651249E-04  5.78130610E-06  8.09799725E-05
 -1.73355069E-05  1.52219579E-05 -1.99008081E-05 -5.17872935E-04  3.62447684E-04
 -4.20652174E-05  1.19200946E-04 -5.87859603E-05 -1.18442301E-04 -9.07184473E-05
  3.44013382E-05  3.58998308E-05  5.86984711E-04  6.38711723E-04 -8.03348664E-04
 -3.66440905E-04 -1.40075053E-05 -6.05194019E-05  1.53321662E-05 -1.64700354E-05
  1.94507332E-05  5.96793901E-04 -2.35835655E-04 -1.52461811E-04 -3.32440525E-04
 -4.26125921E-06 -1.31424534E-05 -5.16640211E-06 -1.96874243E-05 -1.17866350E-05
  1.46085341E-04 -4.48826436E-05  1.73504384E-04  2.44050696E-05 -1.24099912E-05
 -3.52409431E-05  2.43574120E-06 -7.54508701E-06 -5.44903427E-07  1.78333448E-04
 -4.37494134E-05 -4.02739998E-05 -7.99127437E-05  2.22963555E-05  7.08580124E-05
  4.49036059E-06 -5.61822475E-06  4.44949951E-06 -3.67846954E-04  6.66519862E-05
 -3.18666450E-05  7.01392884E-05  2.27340080E-06  6.38348368E-06 -1.72747580E-05
  5.15226483E-06 -2.30229983E-06  7.06469937E-05  1.57807922E-05 -1.82637191E-05
  1.35418838E-05  2.12349532E-07  4.78480053E-07 -8.18135565E-07  1.26443017E-06
  1.74872846E-06 -1.83693476E-05  1.68972537E-05  7.34574580E-06 -4.21803735E-06
  1.21050204E-06  1.05853453E-05  2.45493620E-06 -5.63433877E-07  7.10267064E-06
 -1.25561257E-04 -1.83071205E-05  4.91122208E-05  2.85640522E-07 -4.73815388E-06
  1.38643725E-05 -4.01136710E-05 -9.45536854E-05 -7.29667307E-05 -2.33508349E-04
 -2.20699288E-04 -2.05946200E-04 -1.47132753E-05 -1.42815492E-04  2.93334026E-05
  2.61335877E-04  2.41971532E-05  2.76850884E-04 -4.63741140E-05  2.89960342E-05
 -3.68544772E-06  2.35981496E-05 -1.77290341E-05 -2.77929088E-05 -1.75260070E-05
 -2.83454181E-05 -3.50348766E-06 -6.97582878E-05 -9.02685526E-06 -3.93080475E-05
  6.61339964E-06  9.17875835E-06 -7.41456884E-05  5.21620756E-04 -1.89195245E-05
 -6.44631164E-05  5.20108057E-04 -1.02735272E-03 -1.75052542E-06 -1.90082708E-04
 -9.84321177E-06 -1.96155395E-04 -1.71970510E-05 -3.73136592E-05  1.11023398E-05
  1.82450154E-05 -2.37294975E-06  1.15826988E-05  1.14896280E-05  4.57933786E-05
  1.13657443E-05 -4.64830178E-05 -3.62344380E-06 -3.20907434E-05  1.38809089E-06
  1.58672731E-06 -5.40118216E-06  3.18336225E-07  1.08639680E-05  1.25054614E-05
 -3.55481447E-06  3.72233936E-06 -1.83311600E-06 -4.09855152E-06 -2.42053093E-06
  5.98597489E-07  2.44501733E-07 -2.07953333E-05  4.87281087E-06  1.13672630E-05
 -7.62749360E-06 -7.37961191E-07 -2.25252897E-06  1.12018170E-07 -1.32531848E-06
  9.75238709E-07  2.35319939E-05  1.17213053E-05  1.76264299E-05 -1.33559518E-05
  4.18622938E-07  2.75174931E-06 -1.98084736E-06 -9.98247931E-07  4.56765392E-07
 -6.01467057E-05 -2.87756223E-05 -2.68161677E-05  2.11448019E-05 -5.45496139E-07
 -7.36383027E-06  6.82896295E-06 -2.73699977E-06 -7.58974434E-07  2.48811263E-04
 -2.31690005E-05  4.13997426E-05 -7.13862999E-06 -2.13074973E-06 -6.73995363E-06
 -6.13686000E-06 -5.75597141E-06  4.88847477E-06  1.15779138E-05  9.29064119E-05
  1.22586881E-04 -9.93640038E-05  9.10256679E-06 -7.18960793E-06 -4.77649570E-06
 -2.39385254E-06  2.97204439E-06  6.19787382E-07  8.72556949E-07 -3.35066275E-05
  1.94123026E-05  6.01958456E-06 -2.94620090E-05 -7.91676582E-06 -8.58360037E-06
  9.79166313E-06  3.39224444E-04  3.04931215E-04 -1.45459452E-04  2.90203363E-05
 -2.83765004E-06 -1.80542441E-05 -2.49522440E-05  1.12875026E-05  2.90560288E-06
  4.16655468E-04  8.39797891E-04 -9.49994639E-05 -1.89638541E-04  7.17962102E-06
  3.17605696E-05  2.40367486E-06 -1.65289466E-05 -2.50847600E-06 -8.10016197E-04
 -7.86507842E-04  4.20358030E-04  1.59002597E-05 -1.03844138E-06  5.88883405E-06
 -8.37022215E-06 -5.88761770E-06  6.41301015E-06 -2.05904594E-04  9.63910619E-07
 -1.72080784E-04  6.63544867E-05  1.29132877E-04 -7.63150477E-05  1.64173918E-06
 -1.48412668E-05  1.40763496E-05  3.67424008E-04 -7.89785946E-04  6.51664547E-04
 -2.97279748E-04  2.41975020E-05  1.01707737E-04  8.55345821E-06 -4.32147445E-05
 -7.42026312E-06 -2.23088381E-03 -8.19151435E-04 -1.17579609E-03  1.06259232E-03
 -9.08538553E-05 -2.44473158E-04 -9.68531963E-05  8.45643503E-05  3.40261220E-05
  2.36184471E-03  2.01101801E-03 -2.47756067E-03  6.21923778E-04  3.35911694E-05
 -2.21836155E-05 -7.43775578E-06 -2.96531045E-05  1.50211996E-06  1.20391217E-03
  1.39565160E-03  9.73573821E-05 -2.22615626E-04 -9.77133608E-04 -1.08932840E-03
 -2.04586871E-04 -3.01404779E-04  2.15436012E-04  3.14775811E-03  1.65665123E-03
  3.76228449E-03 -1.39045929E-03 -3.08310572E-05  1.39232754E-05  2.71840447E-05
 -1.88077011E-04 -5.55204387E-05 -2.49726803E-04 -6.43808951E-04 -4.58166494E-04
  8.02210769E-04  1.18274805E-03  1.83396635E-04  2.06474822E-05  8.81229251E-06
 -1.32133884E-05 -1.04128763E-03 -1.22136601E-04  1.00427156E-04  4.53810033E-04
  6.10339746E-06 -1.09759783E-05  5.07562168E-06  2.78378004E-05 -2.21525619E-05
  3.34467294E-04  1.07567925E-05  1.68546614E-04 -1.86768128E-04 -8.97164180E-07
 -1.94425392E-05 -5.56709937E-06 -6.97870337E-07  2.90319361E-06  5.00289617E-05
 -5.35547090E-07  1.03682045E-05 -1.08355594E-05  8.30095106E-07  1.24784887E-05
  1.05810903E-06 -2.78003180E-06 -4.00912394E-07 -8.24071122E-05 -1.13150866E-05
 -4.79868624E-06  1.48618237E-05 -2.32445745E-07 -5.06013165E-06 -3.33588418E-06
  1.40587674E-06  5.01591488E-08  1.98371511E-05  1.18573057E-05 -1.27502657E-05
  4.16918273E-06 -5.33465283E-07 -1.75112594E-06  1.11020591E-06 -5.30773972E-07
  1.82941759E-08  1.44236177E-05  3.53351998E-06 -4.85730879E-06  1.87217809E-06
  5.96717051E-06 -6.04491950E-05 -4.28063090E-06  8.44175480E-06  7.67502308E-06
  4.53108689E-04 -2.57903114E-04  1.94430579E-04 -2.46051437E-04 -1.37901082E-06
 -1.99064994E-05 -2.98771815E-06  5.20097928E-06  1.47139975E-06  1.46184225E-04
 -1.47752696E-06 -3.30270394E-05 -3.84891312E-05 -2.40668699E-04 -1.49774326E-05
 -1.82034633E-06  6.09416858E-06 -7.68463495E-06 -4.62726546E-05  7.30647504E-05
 -1.65763550E-04 -5.06682919E-05  8.01373716E-07  1.11582424E-05 -1.09490783E-06
 -6.68747426E-07 -5.97781773E-06 -7.76761291E-05  1.82186292E-05 -1.09291922E-05
  4.20976984E-05 -2.25887807E-06 -3.16072436E-05 -8.89020212E-07  8.87931209E-07
 -2.82251920E-06  2.66262081E-04  5.86745666E-05  6.42400506E-05 -2.57620731E-05
 -5.70850576E-07  1.14912828E-05 -2.02755500E-05  1.15363185E-05 -1.57088333E-05
 -3.80395424E-05  1.02799320E-04 -9.79538577E-06  5.07745714E-05  4.45274336E-06
  6.40359731E-05  1.60937733E-05 -2.34104076E-05 -5.90561474E-06 -3.85331682E-04
 -1.96852735E-04  2.06456606E-04 -9.37075466E-05 -4.46545707E-07 -6.09156015E-04
 -2.20692366E-04 -3.20573809E-04 -3.07785441E-06  5.11747559E-03  1.94313376E-03
  2.59806980E-03  7.46100634E-04  6.64840183E-06 -5.95402235E-04  2.91831218E-04
 -7.53395507E-05  5.64750109E-05  4.40229342E-03 -2.29617097E-03  4.40471699E-04
 -6.00402438E-04  9.95679615E-01  3.89080646E-02  4.93400520E-04 -8.36698387E-04
  6.36704341E-04 -3.90690546E-02 -1.48030533E-03 -1.99875373E-04 -5.83890320E-03
  5.45667877E-04 -1.76298526E-03 -1.27095897E-04  2.44242268E-04  1.58952151E-04
  1.25098680E-02  1.77991477E-03 -5.74596279E-03 -2.53650119E-03 -2.21268054E-04
 -7.77666248E-04  1.83669298E-04  1.13984708E-04  2.58227865E-04  1.37612629E-03
  1.70769522E-03 -2.32626128E-03 -3.14534071E-04  2.27227865E-04  8.17706002E-04
  6.51020798E-05  2.06194437E-04  2.44222013E-04 -6.26784908E-03  2.46119991E-03
  1.63261478E-03  6.83332261E-04 -7.46215384E-04 -1.83016891E-03  6.53618316E-04
 -5.65125339E-05  1.71504637E-05  5.84994136E-03 -6.09705455E-03  1.79477793E-03
  8.98609440E-04 -4.70697857E-05 -2.51486367E-04 -1.00252048E-04  5.22139571E-05
 -6.10320083E-05  3.05473961E-03 -1.11791610E-03 -1.60894990E-04  8.93821741E-04
  1.84194019E-06  1.34544935E-04 -5.40725178E-05 -4.53833798E-05  1.91070751E-05
 -1.84489934E-04 -1.70073740E-05  8.86298169E-05 -1.43874343E-04 -2.73816750E-05
 -3.46450799E-04  4.83408895E-05  1.80476404E-05  9.46486267E-05  1.60258306E-03
 -3.09615172E-04 -5.09899356E-04 -1.14985079E-03  3.49943428E-07  1.79325500E-06
  9.47542760E-07  6.75273051E-06  5.41827658E-07 -1.26039463E-05 -5.08898781E-04
 -1.82014555E-03 -2.00883397E-06  4.63272542E-04 -5.75662064E-05  7.99240198E-04
  1.17821707E-06  1.56324815E-05 -2.37516580E-05  5.05885414E-06 -4.95306460E-07
 -2.84903173E-07 -9.11387720E-07 -1.52396496E-06 -8.99883024E-07 -1.59062865E-06
  3.40641235E-05 -9.30489450E-05  1.67785079E-05 -2.80688037E-05  1.43736220E-05
 -8.57817763E-06 -7.67583609E-06  2.75237379E-05 -5.25457045E-05  2.47060474E-05
 -1.27590596E-05 -1.16845355E-04 -3.19906760E-04  4.39333556E-03 -4.20810628E-04
  7.79519576E-04 -4.26533529E-04  3.81977151E-04 -2.07489866E-04 -6.97700346E-04
  1.94878502E-04  2.77895439E-04 -7.22738470E-04 -1.06347180E-03 -5.01571908E-05
 -1.22880354E-04 -1.51007420E-04 -2.61576133E-04 -5.30531842E-05  3.29985974E-04
  8.29992668E-05 -2.89030591E-04  6.11173104E-05  3.58360447E-04 -1.31823985E-04
  1.30194205E-04 -1.75904211E-06 -5.33905341E-06  4.97291216E-08  1.60795671E-06
 -8.94273355E-07  6.76123058E-05  5.02691859E-05 -3.80564365E-05  9.27142059E-06
  1.45014860E-08  1.30048293E-06 -1.49707576E-06 -3.05234307E-07  6.48501732E-07
 -8.83601723E-05 -3.43528456E-05 -3.93824687E-06  1.04850893E-05  2.55980438E-07
 -7.40816763E-07  2.43956379E-06  7.70673890E-07 -1.33363170E-06  1.15645174E-04
 -1.07207385E-05  6.12729103E-05 -3.34910032E-05 -2.95494627E-06 -1.25205676E-05
 -1.14038581E-06  1.97001932E-06 -1.37935677E-06  2.47695321E-04  2.52087930E-04
 -4.59300622E-05 -2.63376710E-05  2.90827113E-06  6.05096225E-06  9.59234273E-06
 -4.14543937E-06  4.85209550E-07 -2.13088952E-05 -2.76136933E-04  1.27555089E-04
 -1.23501906E-05  1.48713199E-06  6.17625720E-06 -4.69830258E-06  7.79657535E-07
  7.56144264E-07 -2.26686503E-04 -5.80523045E-05  9.48569180E-05 -3.90143575E-05
 -6.09640417E-06 -1.44379217E-05  9.66649435E-06 -1.12309226E-06 -5.42084845E-07
  5.61331972E-04  1.43941703E-04 -2.04454604E-04  9.41275105E-05 -4.39965106E-06
 -9.87503298E-06 -1.74581087E-05  1.14702336E-05 -2.94714921E-06  7.78031040E-05
  4.48604580E-04 -5.69053857E-04  2.16941702E-04  9.25110926E-06  3.40118099E-05
  4.12503806E-06  4.36180049E-07 -7.35648130E-06 -7.37104301E-04 -7.28768503E-04
 -1.69266000E-04  2.87241234E-04  4.33253422E-06  1.01220223E-05 -1.55519315E-05
  3.73504124E-06  2.66356194E-06 -5.13130010E-04  1.28666699E-05 -2.51711439E-04
  1.22245041E-04  4.67273601E-05 -8.71650538E-05  2.56031105E-05  1.61521474E-06
  3.85535214E-06  2.08972366E-03  5.82091530E-04  7.80466824E-04 -5.83675203E-04
 -8.52366059E-05 -1.80526958E-04 -1.12644984E-04  1.42128776E-05  1.12718601E-05
  8.10455932E-04  2.47253784E-03  5.40566477E-04 -8.07634460E-04 -7.42971911E-06
  7.92735403E-06  1.51205847E-05 -3.20712246E-05  7.52171794E-06 -3.81060614E-04
 -1.52435968E-03  1.30743109E-03 -5.15878131E-04  4.82048103E-05  2.70298613E-05
 -5.96859693E-06  1.48466241E-05 -8.68450592E-06 -1.41374655E-03 -7.28539131E-04
  4.81463997E-04 -1.00277309E-04 -3.05611341E-04 -3.50687651E-04 -1.09306505E-04
  1.05416968E-05 -2.15501569E-05  1.95051465E-03  7.23914901E-04 -6.50666826E-04
  5.38759070E-04 -1.93637937E-04 -2.76706789E-04 -7.36116392E-05  2.40281958E-04
 -3.97027338E-06 -4.25025257E-04  6.27771072E-04 -7.75957325E-04 -4.51525283E-05
 -2.58470599E-02 -2.02021220E-03 -1.60569988E-04  2.70665973E-04  1.89167700E-04
  4.91152020E-03  2.69700463E-04 -2.43417066E-03 -2.04407095E-04  1.76831045E-05
  3.23959541E-04  9.14412187E-07  5.15079413E-05 -7.18578924E-06 -2.79496876E-03
 -1.08162419E-03 -9.92567406E-04  6.87950214E-04 -3.29028462E-08  6.94877788E-07
  4.06863492E-06  1.05428736E-07 -5.97120885E-07  1.50526797E-05 -2.90911068E-05
  4.49031035E-06  2.11329215E-06  5.71423761E-07  7.59534391E-06 -2.62283088E-06
 -9.77881752E-07  1.34341034E-07 -7.47368991E-05  3.66531084E-07 -7.60276815E-06
  9.34234788E-06  1.08845579E-07  1.52288701E-06 -1.11604874E-06  4.54980864E-07
  3.23895272E-08 -1.46706312E-05  7.78995099E-06  3.88684971E-08 -2.11191694E-06
  4.91869100E-06  3.05311936E-06  1.05774699E-06 -1.07909312E-06  3.54637638E-07
 -3.28012478E-06  4.35846099E-07  5.89783156E-06 -3.48296122E-06 -2.13459647E-03
 -1.47092228E-03 -6.75651876E-05  5.04709732E-04  5.74473766E-04  8.46157024E-03
  1.97085914E-03 -5.13485238E-03 -6.08440924E-03 -1.02846304E-05 -2.92472288E-04
  1.79730906E-05 -5.26004984E-06  9.81548998E-05  3.55674808E-04 -3.52868855E-04
  5.83070247E-04  2.02383556E-04  9.95073232E-01  3.73946044E-02  3.06040793E-05
  7.16807039E-05 -4.40466487E-05 -3.53013262E-02  8.57290303E-04 -3.20806574E-03
 -2.81033089E-03  2.55026417E-05 -3.55226195E-04  1.82315027E-04 -2.94526695E-04
  2.54878484E-05  3.16164870E-03 -3.99698374E-04  8.09134941E-04  2.32188036E-04
 -2.36372451E-06 -2.88013578E-05  1.83535291E-05 -2.53031774E-06  2.86220864E-07
  2.29848536E-04 -1.04863394E-04  5.71509715E-05 -1.01146602E-05 -1.20570907E-05
 -2.53469073E-04  5.53287362E-06  5.61843107E-05  7.77037715E-05  5.48901787E-04
 -1.09386772E-06 -2.14798379E-04 -4.70349166E-04 -5.54188322E-08 -3.31643540E-06
 -1.05639524E-05  1.75098106E-06  1.93312691E-06  1.24358731E-05  9.46805182E-05
 -4.50492358E-05  1.39778424E-06  3.95350211E-06  4.53200798E-05  1.24738281E-06
 -5.19293449E-06 -2.43372639E-06 -3.37023889E-04 -2.64718050E-05  2.11505259E-04
  6.55195730E-05  4.62435841E-07 -1.16721228E-05  6.90236109E-06  2.24739614E-05
  9.22122026E-06 -4.23240636E-05 -6.17278426E-05 -4.65065843E-05 -5.88338849E-05
  2.71506895E-04  9.76602084E-06 -1.81534748E-06  3.38256945E-06 -1.95380377E-06
 -4.20357416E-05 -1.99087444E-05  2.84991194E-05  3.05942677E-05  4.62678992E-06
  2.00214155E-05 -6.88323350E-06 -6.75346653E-06  6.01377611E-06 -7.38954529E-05
  4.78177372E-05  4.52924122E-05 -3.72116111E-05  8.17736596E-07  1.11881917E-06
 -5.92439721E-08 -5.56665972E-06 -3.03857116E-06  2.28628245E-05 -4.87188407E-05
  3.73146476E-05  7.63731167E-06 -1.80740169E-05 -4.19559330E-05 -4.19943835E-06
  5.85051004E-06  3.13349665E-06  2.75944280E-04  3.14787946E-05 -1.10206176E-04
 -4.69338759E-05 -1.67339657E-05 -1.37062703E-05  1.07005573E-05  2.09358110E-05
  3.36904802E-05 -8.76797704E-05 -1.09280574E-05 -9.82928914E-05 -2.57916127E-04
  2.90357636E-06  1.59097573E-05  5.09503049E-06  4.07461497E-06  4.03680406E-06
 -8.92579064E-05  3.85290123E-05  9.65565073E-06  4.63595854E-05  4.24503305E-07
  6.95053727E-06  3.35053232E-08 -2.82131661E-06 -9.54639760E-07 -2.27153460E-05
 -2.93358410E-06  2.61130059E-05  5.53868519E-06 -1.18083660E-07 -2.36894654E-06
 -1.98494063E-06  3.36001037E-07  1.77286897E-07 -1.31265700E-05  1.68012434E-05
  1.01071889E-05  9.22236660E-06  2.76053773E-06  2.09436959E-05  2.46489387E-07
 -4.28063414E-06  3.74102963E-06  1.60676771E-05 -3.07537030E-05  1.68705689E-04
 -6.53828581E-05 -7.39893333E-05  1.45175537E-04 -5.41682993E-04  3.24340994E-05
 -1.13269727E-04  1.71575561E-04 -5.26679625E-04 -4.62100979E-07 -3.07847071E-06
  7.14534674E-07 -4.97341998E-07  7.20831068E-07 -4.54877525E-07 -3.78566603E-04
  6.28018830E-03 -2.37016339E-04  6.22382720E-03  2.19428093E-05  5.84668339E-04
 -2.79251549E-05  9.03237541E-06 -3.06977606E-05  4.62917055E-04  1.18554804E-05
  1.76787883E-05  6.77690298E-06  1.13511511E-05  1.18693296E-05  2.59409864E-05
 -3.95835735E-06 -2.93947089E-05  1.75358912E-06 -6.27905914E-06 -1.55301711E-05
 -1.65138426E-05 -3.43777430E-05  1.34813128E-04  6.74332659E-06  2.42274734E-05
 -8.83750864E-07 -8.75334690E-06  3.72178335E-06  1.46714359E-05  7.63532471E-06
 -9.16342828E-06 -2.53473487E-06 -1.24483469E-06 -2.50854094E-06 -5.56329957E-06
 -5.99530730E-07  1.47753412E-06 -7.53492389E-06 -3.57284003E-06  4.57822482E-06
 -1.32905376E-04 -1.22146338E-04 -2.48395946E-05  3.70880367E-05  1.46545877E-06
  3.49454913E-06 -3.55436074E-06  7.55124107E-06 -2.93975842E-06  1.60580034E-05
  9.35086591E-06 -8.45504116E-05  4.54281018E-05 -7.07165276E-06 -2.62846892E-05
  1.46928258E-06 -6.83333791E-06  8.11172483E-07  2.14384652E-04  2.00496813E-04
  6.13931039E-05 -8.02330448E-05 -1.58883577E-05 -1.65055786E-05 -4.10132447E-05
  9.13564464E-07  1.28858110E-05 -5.86662640E-04 -1.98984551E-05  2.72991600E-04
 -1.33287864E-04 -6.33942029E-06 -2.11118090E-05 -7.79641011E-06  1.30619096E-05
  2.17535712E-06  3.25308533E-04  5.82236589E-04  2.65012392E-06 -1.66476667E-04
  1.17738834E-05 -1.83935397E-05  1.09010850E-05  3.02710639E-06 -7.13902319E-06
  3.36153233E-04 -7.96900023E-05 -2.42751557E-04  1.75255547E-04  1.33921572E-06
  6.18358233E-05 -4.32090499E-05  1.84936581E-05 -3.07026468E-06 -1.59494616E-03
 -3.91522132E-06  7.68413374E-04 -4.68928695E-04  5.19707440E-07 -1.75299156E-05
  6.76670282E-05 -1.88751719E-05 -1.22668814E-05  3.48666225E-04 -2.33162707E-03
  5.23937021E-05  5.37061348E-04 -2.50112631E-05 -1.33689748E-04  2.45256135E-06
  4.54451233E-05 -6.37047512E-05  3.71846244E-03  2.87151091E-03 -2.22454519E-03
  8.43826195E-04  3.65873865E-05 -5.40952184E-05 -9.59822329E-06  4.12050248E-05
 -1.73051153E-05  4.26134619E-04 -3.54660798E-04  6.50548061E-04 -3.67400107E-04
 -1.30883479E-04  3.72031249E-05 -1.13403208E-04  1.25247302E-04  6.81498128E-05
 -2.57322722E-03  3.75430541E-03 -3.41867186E-03  6.93205158E-04 -1.21341331E-05
  2.90665655E-05 -1.75029748E-04 -1.12967679E-04  1.01402715E-05 -2.25378998E-03
 -2.62979900E-03  4.18186953E-03 -1.81930886E-03 -9.39654168E-05  4.73000036E-05
 -2.23479569E-04 -2.99212776E-05 -1.61253451E-04 -3.93326102E-03  1.73543557E-03
  1.21494513E-03 -6.29580833E-04  1.82905396E-04 -1.61022222E-04 -1.57786698E-05
  2.46600381E-05  4.63369328E-05  2.83493592E-03 -1.56196450E-04 -1.31075395E-03
  4.68958554E-04 -1.03345980E-03 -9.99734656E-04 -2.40341232E-04  3.75880823E-04
 -2.84573090E-04  1.18971727E-03  1.27482526E-03 -2.44344742E-04  1.51132569E-03
  1.00575294E-03 -1.21973858E-03  5.27057115E-05 -2.25999334E-04 -4.05804696E-05
  1.14070498E-02  5.12210778E-04 -4.10531254E-03  5.41900237E-03  9.95647701E-01
  4.20138168E-02  6.07683029E-05 -5.23433194E-05  4.65613131E-05 -5.69962472E-02
  1.14811548E-03  2.15291836E-03  1.16295987E-03  7.76138924E-04 -2.05458828E-03
 -1.11532730E-04 -1.17894605E-04 -3.69988300E-05  1.86437508E-02  5.44491729E-03
  5.16587891E-03 -1.03753737E-03  1.62705600E-06  1.95391836E-05 -1.00579992E-05
  3.18566581E-06 -3.33349130E-06 -2.12778424E-04  5.57130287E-05  1.57938404E-05
 -1.07441058E-05 -3.82283693E-06 -5.84121271E-05 -7.91391694E-06 -1.86199234E-06
 -4.85316734E-06  3.77393888E-04  5.69620313E-05  1.07051918E-04 -3.75415119E-05
 -9.06507444E-07 -1.23814775E-05  2.93754521E-06 -1.44452753E-07  1.21549924E-07
  1.01496709E-04 -5.20112748E-06 -3.28281931E-05  1.53526943E-05 -2.09393202E-05
 -1.02838796E-05 -2.37620814E-06  4.83561914E-06 -1.83637004E-06  1.61574458E-05
  5.63455526E-06 -1.90929253E-05  1.00118211E-05 -2.17438083E-03 -1.20901097E-03
  5.95107813E-05 -2.87457048E-04 -2.11105289E-04  1.07834157E-02 -6.77113066E-03
  7.62186079E-03  2.02556006E-03 -2.17653519E-05 -5.30480911E-04  7.67125345E-05
  1.51898755E-05  1.47465928E-04  9.86048440E-04  2.69838398E-04 -8.77746260E-04
 -1.09033835E-03  2.56585352E-02 -7.67371161E-05  5.82304615E-05 -1.45279469E-04
  4.37057680E-06  3.29459698E-03  7.21096860E-04  6.20785513E-04  8.73801633E-04
 -3.33551541E-08 -1.27955893E-04  2.31318543E-05 -1.29985375E-04 -1.33450212E-04
 -1.15034805E-04 -9.57821066E-05  4.41378201E-04  8.21596873E-04  8.99659350E-06
  5.61549715E-05 -1.00148396E-04  8.84680706E-08  3.22784119E-05 -1.13034789E-03
  1.30381066E-04 -2.46296197E-04  1.33084744E-04 -2.72185782E-05 -9.50108616E-04
  1.45790627E-04  1.27156227E-04  3.08513492E-04  7.37986081E-03 -1.22952039E-03
 -1.48006041E-03 -2.75467498E-03 -2.49723447E-06 -2.53928025E-05  2.14365058E-05
 -1.21187006E-05 -2.36678919E-05  2.54198356E-04 -1.14576327E-04  5.31884219E-05
  1.22391838E-04  1.86493024E-05  3.41475317E-04  2.04181108E-05 -1.00456369E-04
 -4.49431884E-05 -1.26887224E-03  4.25056397E-06  9.89426468E-04  2.76616629E-04
 -9.78779191E-07 -9.22704259E-06  2.90572633E-06  4.35351958E-06  7.40551129E-06
  6.33582743E-05  4.33974806E-06 -1.08532332E-04  3.35944452E-05 -1.16664958E-03
 -2.50736687E-05  9.89710091E-06 -7.20941785E-05  2.53614801E-05  2.32421555E-04
  6.35744322E-05  3.80328916E-04 -2.02090224E-04  3.13158256E-05  1.37449634E-04
 -1.57022606E-05 -4.05907987E-05 -7.96943556E-07 -5.59241252E-04  4.15152329E-06
  2.66135830E-04 -1.28962163E-05 -2.01652458E-05 -7.28774266E-05 -5.30485342E-06
  6.11339918E-06  3.02303216E-06  3.60891310E-04 -4.55091418E-05 -1.16689111E-04
 -1.67394020E-04  8.49450644E-06  2.27327456E-05  1.21562694E-05 -5.65080905E-06
  1.95397689E-06 -2.35503446E-04  1.20297843E-05  8.54143141E-05  7.59537631E-05
  6.63646228E-05  1.05982216E-04 -2.16960336E-05 -5.33635363E-05  1.33024035E-06
 -3.16854143E-04  7.23185838E-05  3.73964828E-04  5.47863992E-05 -6.96017006E-06
 -2.95136553E-05 -1.17388079E-05 -8.52583639E-07  7.51164436E-06  1.82462637E-04
 -4.81323422E-05 -9.03842380E-05 -3.45707498E-05  4.02322041E-07  1.20362651E-05
 -6.01153013E-07 -4.91029297E-06 -7.69998184E-07 -2.14132799E-05 -1.66865433E-06
  1.22825747E-05  1.21833258E-06  3.69336888E-07  4.54230439E-06  9.06138480E-07
  3.61415026E-06 -3.82158311E-06  1.16816243E-05  3.85407582E-06 -2.29296024E-05
  3.54563130E-05 -1.31858858E-06 -2.56775444E-05 -5.01863984E-06 -1.36243767E-05
 -5.52702227E-06  4.92964381E-05 -5.32520832E-05  1.38215182E-03 -3.84760649E-04
  3.47572385E-04 -4.62613809E-04 -2.27817362E-05 -5.70694065E-04 -4.01658894E-04
 -4.93271046E-04  1.73154888E-04  3.94275902E-07  8.67363022E-06 -3.00252212E-06
  4.20656673E-06 -2.84204205E-06  2.65022879E-06 -1.78014882E-04  1.56150530E-04
 -1.22420549E-04 -1.05819989E-03  2.40554472E-04  3.88160037E-04  1.30262219E-04
  6.93412118E-05 -8.55328561E-05  1.20445087E-03 -3.24045935E-05 -2.05469547E-05
  1.37250449E-05 -3.42896252E-04  3.87535155E-05  5.10211668E-05  1.32016825E-05
 -8.45866783E-05 -1.84298314E-05 -7.64331557E-05  8.42492552E-06  1.38528703E-07
 -1.72705453E-05  3.79129425E-04 -2.71077691E-06 -9.46299918E-05 -2.63608211E-06
 -8.94703942E-06 -5.21777773E-07 -9.76923224E-06  4.71540870E-06  4.16349855E-06
 -8.39237263E-06 -2.33510767E-06  8.49477818E-06  8.11741519E-06 -3.24831601E-05
  3.55814577E-05 -1.19388766E-05 -2.35962825E-04  1.36876839E-04 -2.03250216E-03
  8.27352248E-04 -1.60111745E-03  7.11785605E-04 -1.98183665E-04 -3.33523023E-04
 -1.10335713E-04 -6.47066255E-05  6.42098554E-05 -6.22334817E-04  2.57312690E-04
  3.42756510E-04 -2.57859566E-04 -3.23079433E-06 -4.25005999E-05  1.22506370E-04
  9.36037842E-06 -3.45492080E-05  1.99750707E-03  1.08802127E-04  9.63370529E-04
 -5.80278727E-04  2.37532272E-05  5.30359834E-05 -6.58627646E-05  2.24575326E-06
  1.27298071E-05 -1.34617296E-03  4.28254668E-03 -2.60730028E-03  4.89791391E-04
 -4.84278442E-05 -4.02881405E-04  2.26572512E-04  1.24272559E-04 -1.21510599E-04
  7.73601848E-03 -1.09486968E-02  1.11907184E-03  1.95038181E-03 -6.30019136E-05
  1.63546747E-04  3.45370928E-04 -2.95354376E-04  8.25471317E-05 -6.28439626E-03
 -7.73376981E-03  7.89704441E-03 -2.62376070E-03  3.76181544E-05 -5.15656559E-04
 -2.50856155E-05  7.91284292E-06  2.11163704E-06  6.31730866E-03 -2.39952578E-03
 -3.15103566E-03  2.44393226E-03  2.97256067E-05  7.84678676E-05  4.81056723E-06
 -1.32795171E-05  6.57015465E-06 -2.19449280E-03  1.94024221E-03  5.42835159E-04
 -7.41971264E-04 -7.53006751E-06 -1.06395377E-05  4.85780179E-05 -4.21113982E-05
  1.08539937E-05 -1.26794614E-04 -1.04607272E-03  1.66371118E-03 -7.01354416E-04
  6.46594441E-05 -3.72670328E-05  2.34253461E-05 -8.18298272E-05  4.09826736E-05
 -2.80612170E-03  1.70188794E-03 -8.04258061E-04  6.02450503E-05 -7.00071542E-06
 -4.35966817E-05 -6.38824218E-06 -1.92720492E-06  2.40867917E-06  1.52618296E-03
 -7.26538888E-04  4.74710033E-04 -1.07062107E-04  1.33316814E-05  2.17307567E-05
 -2.53009127E-05  1.52671760E-05 -2.51670074E-06 -1.08728307E-04  4.89380825E-04
 -4.72903835E-04  1.60345775E-04 -1.66761217E-05 -6.27406310E-05 -3.56097396E-06
 -7.76835694E-06  3.13986567E-06  1.26724539E-03 -7.29224067E-04  1.67825681E-04
  4.96632931E-05  3.06138334E-05 -3.31937261E-06  7.42682261E-05 -2.35538148E-05
 -1.15770671E-06 -1.51036154E-03 -4.32956644E-04  8.09416070E-04 -3.87001844E-04
 -1.83577515E-05 -8.57255751E-06  4.59763993E-07 -1.63431008E-06  1.73251559E-06
  1.52858813E-04 -4.39446143E-07 -5.74680607E-05  5.82438939E-05 -6.85246302E-06
 -1.55533966E-05  8.47777516E-06  2.25895427E-06 -3.31847195E-06 -2.75414757E-05
 -4.22640609E-05 -3.75621333E-05 -1.49603680E-05  1.79482757E-05 -2.00756661E-05
 -1.10473084E-06 -4.62441645E-06  3.34267319E-06  1.19745010E-04 -3.83190566E-05
  1.03515804E-05  1.19949329E-05 -2.21943265E-06  6.75508039E-06  1.93007225E-05
 -9.38408856E-06  1.82728384E-06 -4.07344654E-04  7.37369365E-05 -1.37577087E-04
  2.64465058E-05 -1.57681329E-05 -1.92608705E-04 -9.30257789E-05  4.20612243E-05
 -3.91561712E-07  1.46761159E-03  3.99609257E-04 -4.28552023E-04  1.60407514E-04
 -2.28711175E-06 -3.65908782E-05 -8.58118222E-07 -5.35344718E-06  2.68101953E-06
  2.18188259E-04 -1.34730829E-04  1.42944099E-04 -4.64882315E-05  7.37989749E-05
  4.40552001E-04 -7.31137806E-05 -1.99707500E-04  1.29331798E-04 -8.03464871E-04
  1.57123272E-03  9.80632118E-04 -9.40650429E-04  9.95269913E-01  3.64848996E-02
  5.45515303E-04 -8.02264349E-04  3.10930215E-04 -2.72074247E-02  8.40901428E-04
  1.01421553E-03 -7.88107712E-04 -4.76977256E-07  4.55089307E-06 -1.03652317E-06
 -1.50216726E-06  5.52706947E-07 -1.61728165E-05  1.74350466E-05 -9.13768013E-07
 -1.25809523E-05 -6.13599134E-08 -7.95799528E-07  1.60209954E-07  1.68823331E-07
 -2.67688717E-07  5.72762417E-06 -4.83995731E-06  2.82213869E-07  1.44155108E-06
 -3.95603362E-06  2.50376422E-06  2.63594580E-07  8.71840291E-07 -9.17491599E-08
 -1.08155207E-05 -6.23778614E-06 -6.32246867E-06  6.60484159E-07 -5.47897120E-09
 -5.44141031E-08 -1.71256110E-07 -7.44190377E-08 -2.89293552E-09  5.39107381E-07
  1.09737046E-06  9.72037316E-07 -4.50868265E-07  8.46012964E-07  1.30044660E-05
 -1.03629050E-05 -4.05673926E-07  2.44306436E-06 -3.82626917E-05  9.94175508E-05
 -2.85967896E-05 -5.77035362E-06  1.99143909E-07  1.86685735E-06 -7.31066181E-07
  8.23146999E-07 -1.92607555E-07 -1.95107160E-05  8.48505137E-06  1.55474538E-06
  1.09687306E-05  1.62031343E-06  2.92078862E-05 -2.24495844E-06  5.47372249E-06
 -2.73028953E-06 -2.39883534E-04  6.50763359E-05  2.08608204E-05 -2.92295092E-05
  1.45785925E-07  3.82098894E-06 -2.51539866E-06 -3.81698120E-06  7.25370662E-07
 -1.16681988E-05  1.15896215E-05  2.66474095E-05 -1.14523217E-06 -2.21264915E-08
  3.11413557E-07 -7.12456970E-07 -4.14588469E-07 -9.29784754E-07  7.29356521E-07
  3.45567090E-06  2.17755307E-06  6.41947558E-06  5.07282397E-07  1.57994604E-06
  1.48506420E-06  3.18815897E-06  1.43898186E-06 -2.02481751E-05  2.83580997E-06
 -9.27725458E-06 -2.59310803E-05 -5.88137986E-07 -2.75422104E-06  3.69066747E-07
 -1.98209262E-06 -7.85571649E-07  2.94945300E-05  9.69207821E-08 -4.42139186E-06
 -2.57015024E-06 -2.00177082E-07 -5.20966286E-07  2.98107452E-07  2.30996562E-07
  4.61939285E-07 -2.78774028E-06  1.68744101E-06 -5.78076822E-06 -4.08250053E-07
  2.89895860E-07  4.26167558E-07  1.14505166E-07 -3.75445498E-08  1.22709629E-07
 -3.84850754E-06  2.03146739E-06  3.50608082E-06 -6.19148719E-07 -1.14701864E-07
  6.30091599E-08  9.34462092E-07 -4.20051490E-07  3.05121571E-07 -4.22753225E-06
 -5.55722183E-06  1.94644724E-06  5.66157710E-06 -2.98781988E-07 -1.19448820E-06
 -6.45040155E-07  2.46153795E-07  8.62842787E-08  9.98216449E-06 -1.86302226E-06
 -1.09539044E-06 -5.74104845E-07  1.36414370E-08  2.60569571E-07 -4.33555912E-08
 -2.96221602E-08  3.26913509E-08 -1.48125573E-06  1.88125513E-07  5.05709096E-07
 -3.93832253E-07 -5.33676978E-08 -5.87361722E-07  1.47789062E-07  3.53827875E-08
  1.89787735E-08  4.04542609E-06 -3.11438821E-07 -1.68829594E-06 -1.70083445E-06
  2.54874780E-04  1.07370583E-03  5.41969098E-05  3.29627287E-04  1.55578941E-05
  3.22294857E-04  5.67870938E-06  6.95117028E-06 -5.93594677E-06 -1.61103384E-05
  5.76034865E-06  3.42077129E-05  7.98819915E-06  5.10333447E-06  4.36118887E-06
 -8.66170487E-06 -8.59303490E-04  4.64312063E-03 -5.75257925E-04  5.64326962E-03
 -5.72834975E-04  5.64676953E-03 -7.66480752E-07  1.83578105E-07  1.19414401E-06
  5.12607078E-06 -1.99889390E-08 -2.06590132E-07  1.45022418E-05  1.98137514E-05
 -1.37006451E-06 -3.88029014E-06 -1.47218152E-05  4.14364914E-05 -7.09796086E-07
 -7.24614700E-06  7.30994977E-07 -6.84520377E-06 -1.10301651E-06 -2.74057437E-06
 -4.09022293E-07 -1.00094109E-06  3.04030115E-07  2.52157838E-07 -4.40784234E-07
  2.42712605E-09  3.79288224E-07 -4.31750768E-06 -3.47460646E-07 -5.85644325E-07
 -3.83885270E-07 -2.71464570E-07  6.89309984E-08 -1.44472155E-07 -7.09054736E-08
  3.52725100E-07 -1.68966419E-07  5.87719232E-07 -9.48690528E-06 -2.12955430E-05
 -3.05055680E-06  3.97093235E-06 -2.11802821E-06  1.89905163E-04  1.33756580E-04
  1.28638306E-04 -1.06872227E-04 -7.16261181E-06 -1.43932875E-05 -3.60315653E-06
 -3.18318768E-06  2.15044244E-06  3.21345946E-05 -1.23919076E-05  1.04329217E-04
 -5.44213682E-05 -9.35339845E-06 -1.20897309E-05 -1.46291746E-05 -1.88102195E-07
  3.50607272E-06 -7.12849791E-05 -1.42427695E-04  5.08850250E-05  2.36079422E-06
 -4.81141747E-06 -4.57655981E-05  1.22391483E-05  1.45829065E-06 -4.35374452E-06
  1.21607110E-03  4.07805007E-04 -3.72865694E-04  1.25964019E-04 -3.73246224E-05
 -2.93312860E-05 -5.67830349E-05 -3.58612698E-06  1.90299412E-05 -6.88937387E-04
 -2.23007437E-04  6.77723478E-05 -2.09596608E-05  1.98133570E-05 -5.33520556E-05
 -3.80161417E-05 -2.80422029E-07  9.86969117E-06 -3.63145221E-05  3.80756804E-04
 -1.76461711E-05 -7.29471340E-05  5.01334656E-05 -2.54666326E-04 -3.18430511E-05
 -6.00208285E-05  3.26227396E-05  2.14959184E-03  4.77495851E-04 -1.66595447E-03
  9.58769891E-04 -1.13118221E-04 -3.30037145E-04 -2.15391480E-04 -2.23189470E-05
  9.63614260E-05  1.90699008E-03  5.68022017E-03  1.25157106E-03 -2.03757282E-03
 -1.00877218E-05  1.50402808E-05 -1.30378383E-05 -7.43193197E-05  5.49903015E-05
 -2.22244906E-03 -3.67009103E-03  2.86606259E-03 -7.87885767E-04  1.25621474E-05
 -1.65431099E-05 -8.04024406E-05 -3.63839933E-05  3.26538030E-05 -1.26726976E-03
  7.19103536E-04 -9.81650554E-04  3.94606782E-04  1.18659094E-04 -4.42841072E-04
 -4.11017260E-05 -2.75700381E-05  4.80893399E-05  3.03237436E-03 -2.89836930E-03
  3.03270120E-03 -1.17332112E-03 -4.15434682E-06 -3.53272630E-05 -5.63074941E-05
 -1.69434475E-04  4.57713195E-05 -2.71489047E-03 -1.49817987E-03 -3.10372243E-03
  2.11509123E-03  2.98208892E-03 -1.27569781E-03 -6.07952715E-04 -6.51487545E-05
  2.15238537E-04  1.47226386E-02  1.08394720E-02 -1.55723713E-03 -3.72019827E-04
  5.25028681E-05 -1.37042802E-04 -3.02754031E-04 -1.24664827E-04  1.16316405E-04
 -1.73136836E-03  4.95935891E-03 -6.66063516E-04 -8.06831161E-04  9.95807534E-01
  4.08265237E-02  1.14050930E-04  1.03748485E-04  5.09124252E-04 -4.95398788E-02
  5.31458112E-04  4.97444349E-03 -5.02918872E-03  1.13718448E-03 -1.73408092E-03
  1.39995676E-04 -1.50569927E-04 -2.00809421E-04  1.37089436E-02 -4.66936115E-03
  4.81459494E-03  1.63174939E-03  8.90737757E-04 -6.97149710E-04  3.99394882E-04
 -6.23047394E-04  6.70405342E-05 -1.18428983E-03 -3.78862297E-03  2.91766173E-03
  1.84328907E-03  1.88842198E-04  6.12538960E-04  8.82710544E-06 -6.28919016E-05
 -4.37983637E-05 -3.00792755E-03 -5.20909819E-04 -1.25987025E-03 -6.85711866E-05
 -7.82094616E-06 -1.17361667E-04  2.17261928E-05  1.51515712E-05 -7.03517428E-06
  7.37744175E-04 -2.33591334E-04 -2.19182829E-04  1.58064819E-04  2.77928169E-06
  3.49735870E-05  5.66410398E-06 -1.75197525E-05  9.03547168E-06 -3.39245953E-04
 -1.19227975E-04  1.69667873E-05  1.44823489E-05 -3.94909288E-07 -1.39825618E-05
 -8.54172317E-06  5.24910966E-06 -3.60490086E-07 -3.96485679E-06  6.99350569E-06
 -1.32670590E-05  2.78701761E-06  1.61440474E-05 -1.02456860E-05  1.24357829E-06
 -2.13242580E-07 -8.23588779E-08  4.72561140E-05  3.16578192E-06 -2.31097398E-05
  1.29947959E-05  1.24595466E-04 -7.97089932E-04  6.05141329E-05 -9.03857983E-05
  5.40555008E-05  4.32064609E-03 -2.24712163E-03  2.59441205E-03 -8.10401362E-04
 -9.33108399E-06 -1.66072461E-04 -3.80321071E-06  4.14574651E-05  2.33677641E-05
  7.87302796E-04  5.34344206E-05 -4.24669567E-04 -3.09426896E-04  2.86103587E-04
 -1.84482893E-04  7.37557065E-05 -1.17666383E-04 -7.09716016E-05 -3.96675657E-04
 -1.04668876E-04  1.23457569E-04  1.22987129E-04 -5.57293130E-06 -1.45300769E-04
  2.50092710E-05 -5.46575148E-05 -5.64670927E-05  4.05514674E-04 -1.60753953E-04
  3.51824982E-04  2.85114361E-04 -1.12455359E-05 -1.63359408E-04 -1.73849798E-06
 -1.86085225E-05 -6.56107580E-06  1.15262472E-03  2.21103530E-04  3.45808846E-04
 -1.69723947E-04  2.02377062E-05  2.01316204E-04  8.20315255E-05 -1.02515914E-04
  5.13620768E-05 -1.46571182E-03  2.81144130E-04  3.63700040E-04  3.37243984E-04
 -1.82150859E-06 -1.72199990E-04 -1.45392642E-04  8.84270971E-05 -1.20261058E-04
  9.17026844E-05 -1.94758956E-05 -3.22105547E-04  5.30621826E-04  6.88754610E-06
 -4.52653178E-04  8.02148959E-05  4.05374221E-04 -3.36118380E-05  4.70715439E-03
 -1.16139668E-03 -3.81994599E-03  1.87112520E-04  1.19628274E-05  1.30541803E-04
 -3.80391699E-05 -1.76744145E-05 -4.59773424E-05 -7.30896149E-04  9.48751343E-04
  2.54689665E-04  3.78637216E-04  7.13185782E-04 -1.31083663E-03  7.49836554E-05
  9.48444831E-05  2.57471433E-04  5.59376168E-03 -1.07175736E-03 -2.54529952E-03
 -1.28523453E-03 -2.15354457E-06 -3.79156525E-05 -2.30060605E-05  1.42572640E-05
  6.78849754E-05  4.86082548E-04  5.88760262E-04  2.22686798E-05 -2.15004329E-04
  5.34454228E-06  3.24918238E-05  3.23624218E-05  3.65038909E-05 -2.97302633E-05
 -3.92321478E-04 -5.74610353E-04 -3.04136991E-04  3.56084190E-04 -7.39700436E-05
 -1.55111721E-04  4.44610300E-06 -8.56357747E-06 -4.25792383E-06  9.70473643E-04
 -3.32085665E-04  1.41115742E-04 -2.90099452E-04  1.06736281E-04  1.67710336E-04
 -2.80807688E-05  1.97609779E-07 -8.03415697E-06 -6.91297293E-04  2.02905393E-04
 -4.02840426E-04  3.87501142E-04  1.48590935E-05  3.76290608E-05 -2.33008327E-05
  1.02249964E-05 -1.82920662E-05 -2.16241826E-05 -6.20049489E-06  8.40422278E-05
  4.61773589E-05  1.47846818E-06  1.15284305E-05 -2.47310383E-06  8.91926282E-06
 -6.32267498E-06 -1.60448344E-04  6.16771407E-05  4.88624449E-05  9.55950165E-06
 -1.82162623E-06 -1.17367000E-05 -5.38121980E-06 -1.49261688E-05  2.98142453E-06
  1.06111357E-04  1.26058412E-04  8.65410810E-05 -1.24228060E-04 -6.73690076E-06
  5.85840767E-07  1.31285869E-06  2.56418310E-05  1.07004871E-05  1.61394432E-05
  1.72839335E-04  5.00616726E-03 -3.27798514E-04  5.07242763E-04 -4.76515156E-04
 -2.45351480E-04  1.09713349E-04  1.31209470E-04  9.61024923E-05 -1.95472772E-04
 -6.80834088E-07  6.55274198E-06 -2.90809894E-06 -1.01283490E-05 -2.72782735E-06
 -1.16827465E-05 -1.59436952E-05  3.26519656E-05 -8.60054174E-05  3.51792346E-04
  7.64957212E-05  1.58548348E-04 -3.92750878E-05  1.78082699E-04  9.44510966E-05
  1.51527758E-04  6.65274523E-05  5.39016743E-04 -4.94607344E-04 -1.87778291E-03
  6.64676024E-05  1.57814380E-04 -8.73471019E-05  4.31682475E-05 -1.18603195E-05
 -3.46504260E-04 -6.67798704E-06  4.89892535E-05  7.71902186E-05 -3.64626047E-04
 -6.81490840E-06  1.13566492E-04 -1.05847019E-06 -4.19103851E-05  5.79412927E-06
 -1.34834070E-06 -4.90214988E-06  3.64406736E-06  1.37411500E-05  3.66396774E-05
 -2.91208752E-05 -7.58405236E-05 -1.09921797E-04 -6.61778687E-05 -8.97869652E-05
 -2.24381959E-05  3.51217349E-05 -9.11641208E-04 -9.73856237E-04  1.30046221E-03
 -5.10340109E-04 -4.62149699E-04 -1.71699428E-04 -6.17904056E-05  4.78376753E-06
  1.23290759E-05  2.24804217E-03  9.92334459E-04  2.09828552E-04 -3.57954134E-04
  1.92368197E-03 -3.32368165E-04 -2.72049441E-04 -1.12196466E-04  1.29772234E-04
  5.13741843E-04  1.43751365E-03 -1.11742389E-03  2.97389356E-04  1.85512243E-01
  4.66185632E-03 -6.57006538E-05 -9.61599225E-04  5.67382825E-04  5.77409004E-03
  2.19091826E-04  6.01301119E-03 -3.50954189E-03  9.77842897E-01  3.60481077E-02
 -1.01536031E-04  1.34868528E-04 -5.98344854E-05 -4.02385940E-02  9.12601599E-04
 -5.55770345E-04  1.11179900E-04 -3.17542390E-03 -2.23379379E-03 -9.68397250E-04
  6.46673924E-04 -1.36228253E-04  1.26306827E-02  5.97965703E-03 -3.87629268E-03
  7.77072493E-04 -1.58065726E-03 -1.88932147E-03  8.60160105E-04  3.10066054E-04
 -3.80235733E-04  1.15933703E-02 -4.71336871E-03 -1.59889966E-03  2.03566336E-03
 -1.20973861E-04  3.91453400E-05  9.99897421E-05  2.89937456E-05 -5.26506749E-05
 -1.80534205E-03  6.77777212E-04 -1.21638539E-03  6.07580882E-04 -2.86846093E-04
 -1.72084911E-05  6.06340366E-05 -4.48359678E-05  9.61563992E-06 -5.75680338E-04
 -8.06491876E-04 -1.32270701E-04  2.37787373E-04 -2.50365560E-04 -3.66953273E-04
  1.95307094E-04 -1.69870453E-04  5.05278283E-05  7.97048460E-04 -1.00635820E-03
 -8.91958974E-05  2.95373652E-04  7.87052519E-06 -7.82547130E-05  5.12495307E-06
  2.68433554E-06 -1.81645295E-06  1.01194802E-03 -3.90420189E-05  4.62351361E-04
 -2.42951300E-04  7.04065533E-05  3.58802199E-06 -2.29037764E-05  9.68225921E-06
  4.42633449E-07  1.58567637E-04  7.25465864E-04  1.45514950E-05 -1.63449381E-04
 -1.73494181E-05 -7.33181571E-05 -2.04524795E-05 -2.44172412E-05  1.04297614E-05
  1.70945476E-03 -1.01210403E-03  1.05079164E-03 -3.89457454E-04 -1.66474735E-05
 -6.85154814E-05  8.57254793E-05 -3.92895339E-05  1.25075143E-05 -5.13885582E-04
 -2.26336941E-03  1.12865417E-03 -2.29552333E-04  3.30102639E-05 -3.61117390E-05
  2.62948380E-05 -8.77004348E-06 -3.27746065E-06  1.47404239E-05  4.08392759E-05
 -2.67383302E-05  1.33070453E-04 -2.61558613E-05 -4.17125191E-05  1.45143240E-05
  1.34842087E-06 -3.47778393E-06  7.81528238E-05 -1.24524614E-04 -5.44647824E-05
 -1.47591505E-05  4.13941108E-06 -1.77417723E-05 -4.55179347E-06 -6.26954892E-06
  4.17085017E-06  1.10016009E-04 -1.34295645E-05 -5.32180739E-06  4.77571609E-05
 -6.32306718E-06  5.13973249E-06  1.97518042E-05 -1.49759671E-05  3.55635691E-06
 -3.42044255E-04  1.08924598E-06 -1.43239313E-04  5.08493104E-05  4.71194410E-06
  3.39502997E-05  1.24304508E-05  4.10272897E-05 -2.27955189E-05 -7.53240709E-04
  3.97115721E-04  2.39015347E-04 -2.48202349E-04 -6.34034395E-06 -1.08163047E-04
  2.80280870E-05 -3.40428262E-05  1.32650798E-05  8.82244343E-05 -1.77891474E-04
  2.00455799E-04 -7.63047872E-05  6.30085323E-06  5.51788940E-05 -1.11508204E-05
  3.21042049E-05 -1.54708691E-05 -7.39784065E-04 -2.16682440E-04  2.53499063E-04
 -9.44698473E-05 -4.79600113E-05 -1.80329953E-04  3.86117062E-05 -8.55838160E-06
 -3.38286664E-06  6.52069492E-04 -9.41023085E-05 -4.95878448E-04  2.98524086E-04
  1.87638182E-06 -5.83089913E-06  1.47061598E-06 -2.71143676E-06  1.89719983E-06
  1.94858898E-06  3.23162886E-06 -8.87276101E-06 -4.17401402E-05 -1.51869811E-07
 -1.82991062E-06 -4.90326027E-07  3.75946896E-07 -2.78500388E-07  1.76793359E-05
 -3.81953813E-06  9.59256713E-07 -4.85040503E-07 -1.08558357E-06  6.18524732E-06
  9.57273036E-07 -2.26671179E-07 -1.78076100E-06 -4.83357556E-05 -3.55891667E-06
 -1.03313353E-05 -5.50273683E-06 -7.82614419E-08 -1.24764709E-06 -2.31483751E-07
 -1.64673938E-07 -3.86681369E-08  6.32324696E-06 -1.53626272E-07  3.34793531E-06
 -3.32354771E-07 -1.84978974E-07 -8.20283325E-06 -5.50195317E-06 -1.08573541E-05
  7.15664570E-06  4.61041176E-05  7.25612519E-05  6.64508265E-05 -5.29104723E-05
  3.82338807E-07  5.28832517E-06 -1.36387152E-06 -1.89130975E-07 -3.25323553E-07
 -3.43903335E-05  9.39119332E-06  9.30798834E-06  1.29961217E-05  3.52603955E-06
  1.64475404E-05  1.82684990E-05  1.80172315E-05 -1.60899796E-05 -3.62416559E-04
  2.08617317E-04 -3.09138478E-05 -2.03558901E-05  5.90453755E-07  8.72456464E-06
 -2.97903337E-06 -1.03785560E-05  1.36714787E-06 -4.39294444E-05  3.71923239E-05
  7.42519715E-05  3.28117269E-07 -1.77359079E-07 -1.66205074E-06 -7.55806975E-07
 -1.10376623E-06 -1.49407827E-06  1.36800386E-05 -1.69419847E-06  5.04627535E-06
  1.11085265E-05  2.22859692E-06  4.31363790E-06  6.28517617E-06  6.43581738E-06
  2.03474189E-06 -5.53431636E-05 -8.65752374E-06 -1.21529188E-06 -5.33342152E-05
  1.45739737E-07 -1.10701709E-06  2.40996197E-07 -4.36508881E-06 -1.48206073E-06
  3.93085551E-05  8.01295619E-06 -5.24060205E-06 -3.55173285E-06 -8.62505838E-07
 -1.94364186E-06  3.79774550E-07  4.56226936E-07  8.78410356E-07 -6.85033743E-07
  2.68307816E-06 -1.35093269E-05 -2.79367424E-06  3.80451815E-06  1.72520562E-06
  5.35690188E-07  2.89938383E-07  3.23782594E-07 -1.47296209E-05  4.00183416E-06
  7.90295372E-06  1.14091293E-06 -8.39831823E-06 -2.87246079E-06  1.93005901E-06
 -8.97310480E-07  2.83189561E-07  3.70024448E-06 -1.45631046E-05  5.44808500E-06
  1.20476592E-05 -9.78028938E-07 -2.86027246E-06 -7.26547437E-07  4.03888220E-07
  1.27002105E-07  1.93092581E-05 -5.40526213E-06 -1.88431558E-06 -1.16049865E-06
  1.23046914E-08  4.22425939E-07 -2.01824521E-07 -7.67699865E-08  1.11002108E-08
 -1.69400398E-06  5.81068219E-07  4.22529230E-07 -5.79714023E-07 -1.06537621E-07
 -1.14899103E-06  2.48786551E-07  1.09240455E-07 -2.04805179E-08  8.44587384E-06
 -3.61350793E-07 -3.61079787E-06 -2.95178683E-06 -2.99081550E-05 -4.83645396E-04
  1.21360750E-05  3.13863160E-04 -6.84749531E-05 -3.34308784E-04  7.77831713E-06
  4.94821552E-05 -1.51696287E-05 -3.64615021E-05  7.71340588E-06  6.11551926E-05
  3.71672695E-06 -2.64501907E-06  5.46618933E-06 -1.28685580E-05  1.93067914E-05
  2.04053075E-04 -7.22759838E-05 -1.15120164E-04 -6.99055093E-05 -1.16780784E-04
 -1.13862186E-07  7.99532107E-06  1.46449194E-06  1.17048959E-05 -9.24696230E-08
 -6.08652608E-07  2.35802283E-05  1.77658458E-04 -2.04926775E-07 -3.38535808E-06
  7.41439200E-05  1.03219019E-04 -1.00184600E-06 -2.07362854E-05  1.38330746E-06
 -3.65564600E-06 -1.94870686E-06 -5.86368623E-06 -1.03069974E-06 -3.42963441E-06
  7.32011528E-07  8.27965394E-07 -4.72365629E-07 -5.12511838E-06  1.26914234E-07
 -6.73156293E-06 -6.54222333E-07 -3.19918471E-07 -8.31207909E-07 -1.58787247E-07
  1.18253745E-08 -3.81215746E-07 -2.48123274E-07  5.97274103E-07 -2.48443505E-07
  1.12305885E-06 -5.86744160E-04 -2.69138239E-04 -5.61421009E-05  3.89182859E-05
 -9.22675580E-06  3.24961535E-03  1.52906612E-03 -1.16219059E-03  2.95687292E-04
  6.92007409E-04  1.07340477E-04 -1.12370854E-04  1.34260931E-04 -5.12575041E-05
 -3.90720452E-03 -1.96899240E-03 -9.21603223E-04  1.00223791E-03  1.06770857E-02
 -1.76432504E-03 -9.07619592E-04 -3.87709000E-04  4.39071313E-04  1.09689645E-02
  3.27788851E-03  3.78082256E-03 -2.94465353E-03  9.77816996E-01  3.68396646E-02
  1.61995098E-04  3.24447376E-04 -2.26031771E-04 -4.47741207E-02 -1.59998395E-03
 -4.20876187E-03  2.78256276E-03 -1.85785101E-01 -9.30337205E-03  1.77428265E-05
  9.95123814E-04 -5.74639779E-04  2.39539081E-02  7.00013208E-04 -7.73203015E-03
  4.27747848E-03  5.75218828E-04  4.04741884E-04  1.36274710E-04 -1.00426968E-04
  2.21365768E-05 -3.75235176E-03 -2.31665603E-04  1.69620090E-03 -9.11188321E-04
  3.23926807E-04  4.21095220E-04 -6.43733327E-05 -7.32784861E-06  2.05704483E-05
 -5.76066253E-03  3.90581621E-04  2.16808933E-03 -1.36712547E-03 -2.59062689E-04
 -6.05441691E-05  7.00800576E-05  5.86680683E-06 -1.49723335E-05  2.31685161E-04
 -2.49137993E-03  1.75153379E-03 -5.20847626E-04 -5.38890814E-05  9.04609605E-05
  9.50952416E-05 -9.77168235E-05  2.46910058E-05 -3.30751233E-03  2.57151297E-03
  2.09340466E-03 -1.69068968E-03 -1.46645675E-03 -2.01973238E-03  7.31217636E-04
 -5.66165952E-04  1.54784710E-04  1.36536381E-02 -2.44575802E-03  4.54739010E-03
 -2.00982276E-03 -2.66024402E-05 -5.68146895E-05  1.01510021E-04 -1.42324364E-06
 -1.73283698E-05 -1.04022269E-03 -3.21652955E-03 -7.27725420E-04  1.06012309E-03
  1.45406592E-04 -6.38182967E-05 -1.79787235E-05  3.10173067E-05 -1.35208833E-05
  2.22574842E-03 -1.70836064E-03 -1.02795630E-03  9.40123159E-04  3.41772487E-05
  3.46595558E-05 -1.68555259E-05  6.38996975E-06  5.18732718E-06 -7.46540679E-04
  1.52374959E-03 -8.97754159E-04  1.97539249E-04  2.25158194E-05 -1.03167942E-04
 -4.68675897E-05  1.00559493E-05  2.58358826E-06  2.21096513E-03  8.39381253E-04
 -1.45539938E-03  7.01094824E-04 -6.08871864E-06  3.20075676E-05  1.89893056E-05
  3.37693981E-06 -4.52518746E-06 -5.27073437E-04 -1.35527774E-05  2.78026723E-04
 -1.97105766E-04 -5.93441338E-06 -1.10820532E-05 -9.23526107E-06  1.61450821E-05
 -1.20962434E-05  1.20035840E-04  3.29961300E-06  7.39241272E-05  4.21278898E-06
  1.16976334E-05 -3.99149172E-05  2.35783834E-05 -1.35211127E-05  7.42991840E-06
  2.27976203E-05 -2.21211820E-04  1.66092213E-04 -3.55071066E-05 -2.17267973E-05
 -1.27008132E-05  2.59058834E-05  1.62911691E-05 -8.85521655E-06 -1.05000137E-04
  1.09285924E-04 -1.46636371E-05 -8.89242015E-05 -6.03984238E-06 -9.56479832E-05
  3.09741128E-05  1.79714611E-05 -2.01417495E-05  1.02813425E-04 -3.21435100E-04
 -2.33955381E-04  2.17433411E-04 -4.33762860E-07 -1.27093778E-06 -3.05005611E-05
 -2.00630005E-05  2.12396415E-05 -1.86030191E-04  3.25182069E-04 -3.07041105E-04
  9.26232881E-05 -6.56917674E-06 -9.45184056E-05 -3.34222676E-05  4.75560035E-05
 -1.90042203E-05  1.32752310E-04  3.07174391E-04 -4.20029057E-04  1.64902698E-04
 -1.22421795E-05  1.22377373E-05  4.23726033E-05 -9.85473770E-06 -5.12957437E-06
  1.95937709E-04  9.25493867E-05  1.16585022E-05 -3.32276727E-05 -3.33698727E-06
  2.88543782E-06 -5.49666941E-06 -9.27029929E-07 -3.28753089E-06  1.24710416E-04
 -2.93678707E-05  1.14092540E-04  7.99811374E-05  2.47226070E-07  2.99499138E-06
  1.29326735E-06  9.11333872E-07 -5.06796055E-08 -3.54943472E-05  5.95433325E-06
 -1.83011203E-05  4.09509450E-06  5.84656850E-07 -8.95903771E-06 -4.91082492E-08
  1.45550070E-06  1.56561229E-06  7.60582424E-05 -8.15248901E-06  7.86870619E-06
  3.09031210E-05  4.78581825E-08 -4.25709200E-07  3.97623637E-07 -1.30582005E-06
 -1.43933827E-06 -5.64401395E-06  6.38534879E-07  3.81458688E-06  6.98593743E-06
  5.44621086E-06  4.22730127E-05  1.11801315E-05 -2.66455996E-05  1.13668056E-05
 -5.57721429E-04  2.72361194E-04 -8.83424293E-05 -5.16193668E-06  1.41983105E-07
  7.64727341E-07  1.85213175E-07  2.69552277E-06 -1.98167191E-06 -1.43705246E-05
  2.43138200E-05 -1.95091694E-05  2.50871032E-05 -3.44334594E-06 -4.10925596E-05
 -1.38432861E-05  5.20117486E-06  1.79355956E-07  3.86683785E-04 -2.63124591E-05
 -1.16415816E-04  7.71583661E-05 -7.82866498E-07 -1.32580566E-05  1.90929640E-06
  3.33700774E-06  1.58732204E-07  6.03251861E-05 -1.68340992E-06 -4.14552526E-05
 -5.69659353E-06 -7.66782633E-08 -1.82074959E-06  2.43198658E-06  9.62801031E-07
  2.00522710E-06  5.07947339E-06 -1.75347066E-05 -7.92486698E-06 -1.38151177E-05
 -1.84661034E-07  7.22337316E-06 -4.13561229E-06 -5.97523012E-06 -5.21632180E-06
 -1.33072721E-05  1.13296760E-05  5.44311712E-05  5.14383273E-05  8.16030618E-07
  3.73608240E-06  1.32878245E-06  3.63361002E-06  8.43539717E-07 -5.69012529E-05
 -2.02176296E-05  2.67092533E-06  1.07759332E-05 -2.45664970E-07 -8.91744458E-07
 -1.37470980E-06 -1.50747199E-06 -5.39673165E-07  1.60214884E-05  9.22320623E-06
  1.93197059E-05 -4.12902859E-06 -2.54237771E-06  2.50074014E-07  8.45764814E-08
 -3.93342133E-08  5.79008816E-08 -6.13003851E-06  1.17479292E-06 -9.99975507E-06
  1.90532819E-06  8.00150875E-06  1.11027637E-06 -1.44579296E-06 -2.17046559E-07
 -5.05499397E-07  3.19686502E-06  7.86090479E-06  5.92914248E-06 -1.48657097E-05
  3.70216289E-08  4.98537539E-07  9.46246870E-07 -3.99886627E-07  3.50801343E-07
 -1.00450998E-05  2.38942883E-06 -1.34891174E-06 -7.48195864E-07 -3.17963287E-08
 -4.04391107E-07  6.55956771E-08 -1.05460882E-07  8.01077860E-09  4.08488756E-06
 -6.51681594E-07 -1.14226740E-06  8.71622733E-07  1.71660388E-07  1.83294221E-06
 -1.45041636E-07  1.50998880E-07 -1.77670450E-07 -1.26283584E-05 -2.46936301E-06
  2.65011384E-06  6.52493816E-06  3.93094974E-05  4.81466170E-04 -4.52680517E-05
 -3.53375634E-04 -1.31284209E-04  8.92083066E-04 -1.00506620E-05 -4.37631720E-05
  9.26505739E-07  7.79725394E-06 -1.00618754E-05 -3.14439499E-05  9.98604212E-06
  3.18449538E-05 -3.53355461E-06 -3.14817238E-05 -2.48037456E-05 -3.85286267E-05
 -2.82933966E-06 -2.54113429E-05 -2.46155362E-06 -2.18521173E-05 -3.53484167E-06
 -4.55694590E-06 -2.19996159E-06  3.73002000E-06  2.71003638E-06  4.55854918E-06
  8.67761949E-05  9.15062312E-05 -6.36589672E-06 -1.03777117E-05 -1.00000378E-05
  1.55632317E-04  9.24086368E-06  1.02388148E-05 -3.18897915E-06  2.62624881E-06
  3.93680790E-06  9.30016973E-06  1.86048177E-06  6.71587397E-06 -2.79254095E-07
 -2.35305309E-07 -2.65224819E-07  1.13717164E-05 -2.40322960E-07  1.41231790E-06
  4.06700182E-07  1.22304913E-06  3.13608896E-07  2.64582827E-07 -1.15061588E-07
  1.27758429E-07 -8.26715043E-08 -1.38710132E-06  1.10453251E-06  2.01659900E-07
 -1.04701285E-05 -1.47195451E-05  8.31198704E-06  1.32210354E-05 -9.78590363E-06
  3.28201944E-04  2.03758120E-04 -3.72245587E-05 -2.71811921E-05 -1.10370778E-04
 -3.92743239E-05 -1.37038136E-05 -2.80297067E-06  4.95734871E-06 -1.31488363E-04
  1.45411967E-05  3.94926493E-05 -2.62821545E-05 -2.26602422E-05 -1.83195804E-05
 -2.77492997E-05  1.97315666E-05 -5.08841624E-06  1.38035149E-06 -1.35575757E-04
  2.59299978E-04 -1.16644005E-04 -1.81262957E-04 -6.02087236E-05  1.14124501E-05
  3.20020911E-05 -2.14925624E-05  1.39132157E-03  1.29438866E-03 -1.54911227E-03
  5.87934476E-04 -3.96286753E-05 -2.72700856E-06  3.11137109E-05  2.13127985E-06
 -8.28546524E-06  9.92487071E-05 -1.48575273E-03 -4.58261581E-04  6.09473762E-04
  1.46089705E-06  1.24358467E-05 -2.52103410E-05  1.19073212E-05 -2.86246312E-07
 -7.37814021E-04  8.42824391E-05  4.51557233E-04 -2.77562524E-04  3.40945992E-06
 -1.21337415E-04  2.58813069E-05 -8.49675217E-06 -8.74695318E-07  1.86345394E-03
 -6.03713478E-04 -8.66023863E-04  6.82692518E-04 -4.87207652E-04 -7.54727547E-05
 -8.47279118E-05  4.64808534E-05 -6.13811504E-07  2.69754240E-04  2.17130223E-03
  3.85778611E-04 -7.70176446E-04 -4.02101150E-05  4.76017750E-05 -1.03681181E-04
 -4.69376306E-05  4.23417248E-05 -3.17195210E-03 -1.91316629E-03  2.19896437E-03
 -7.46079704E-04 -2.49422374E-05 -5.95946106E-05 -7.50738274E-05  3.70990198E-05
 -3.51781725E-06 -8.07865478E-04  2.44568925E-03 -1.46185861E-03  2.45696179E-04
 -3.51890471E-03 -2.33229541E-03 -1.03566890E-03 -3.36957341E-04  4.02938082E-04
  1.47754180E-02  4.01434370E-03  3.38067487E-03 -2.84640244E-03  9.94526843E-01
  3.70553489E-02 -3.00607351E-04  1.53773765E-04 -1.61340318E-04 -4.21216181E-02
  2.43122716E-03 -3.87277508E-03  2.13144772E-03  3.95141569E-02 -1.11350459E-03
  1.04901687E-04  1.04570517E-03 -5.83507857E-04  1.59094502E-02 -1.78051856E-03
 -7.45960220E-03  4.25014387E-03 -1.38808485E-04 -4.26297358E-05 -1.16924663E-04
  7.97196398E-05 -1.50141702E-05 -2.97101412E-03  7.74713478E-04  1.37711163E-03
 -8.60178422E-04 -9.97054309E-05 -5.27401183E-06  1.02516801E-04  2.10520578E-05
 -7.44493951E-05 -8.54477487E-05 -3.47176241E-04  1.32299224E-03 -1.76496773E-04
 -8.29256150E-05 -9.10643598E-05  7.27558159E-05  4.32583279E-05  2.95629508E-06
  1.28460450E-03 -5.25751451E-04 -4.76104238E-04 -4.09948757E-07  3.20073628E-05
 -3.33757637E-05  1.77322069E-04 -1.06695217E-04 -1.63486827E-04 -1.69795248E-03
 -1.79917252E-05  1.29079778E-03  1.75750432E-03  4.19060326E-03 -7.28840964E-04
  5.17992454E-04 -6.42892048E-04  1.32434140E-04  5.05296250E-03 -2.21277794E-03
  3.59219738E-03 -1.48304773E-03 -2.66476277E-06 -3.30652609E-05  1.54584902E-05
  2.87806198E-06 -3.32365014E-06  3.07686424E-04 -4.15120298E-05 -7.93564034E-05
  4.82782370E-05  1.53375491E-06 -1.35288365E-05 -2.66462736E-05 -2.28611637E-05
  1.69221853E-05 -3.95771000E-04 -1.58056483E-04  1.22034226E-05  3.73379404E-05
  1.10552997E-06  1.26198200E-05 -4.74436527E-06  4.33172001E-06 -1.26504935E-06
 -1.40476802E-04  1.81323310E-05  2.04521661E-05 -1.62296555E-05 -9.92415990E-06
  1.07067089E-05  5.27680227E-06 -6.09642795E-06  2.11406312E-06 -6.01443671E-06
 -2.16803507E-06  2.37549344E-05 -1.30288739E-05  2.34708721E-05 -4.11845810E-04
  2.18792785E-05  1.17476249E-05  1.66644695E-06  2.20053562E-03 -1.11508380E-03
  2.74655178E-04 -5.29918725E-04 -1.23664067E-06 -1.43830371E-05 -2.13467207E-05
  1.15686107E-06 -4.59924960E-07  1.57319649E-04  1.67815848E-04 -3.71358628E-05
 -6.31771203E-05  6.63206065E-05 -9.45308072E-05  5.21726928E-06 -3.15837415E-05
  3.80035012E-07 -1.19044909E-04  1.30557863E-04 -1.30542190E-04 -5.02936575E-04
 -5.01153689E-07 -1.68502319E-05  3.95709156E-06 -3.77208024E-06 -1.72275885E-05
  2.67307612E-05 -3.23126137E-05  3.46578709E-05  1.31190844E-04  1.49447005E-06
  8.16515011E-06  1.96041246E-05 -3.88200916E-05  1.50600003E-05 -3.05416754E-04
 -2.72764937E-04 -1.26183398E-04  1.45564318E-04  1.67842192E-05  2.30129622E-04
  4.15887038E-05 -5.02185118E-05 -1.14134705E-05 -1.18488828E-03  1.25638621E-04
  3.70064119E-04  2.89422048E-04 -5.13038130E-06 -8.49673120E-05 -4.29299421E-05
  4.04322007E-05 -1.23182669E-05 -4.11268025E-06  3.22391253E-04 -3.48217147E-04
  1.12179820E-04 -1.50438965E-06  4.57674454E-07 -1.49427514E-05 -3.06872460E-05
  1.07449375E-05  8.41423768E-06  8.37327134E-05  1.67929740E-04 -9.57928583E-06
 -5.40817259E-07 -1.67905570E-05  1.48205094E-05  1.15579665E-05  6.24259003E-06
  2.13546610E-05 -1.03247299E-04 -6.68356643E-05 -5.40429732E-05  5.29633391E-06
  7.13996055E-05 -2.22693712E-05 -1.42983120E-05 -2.86122178E-05 -3.06889793E-04
  1.86890752E-04  3.52158365E-04  1.46928587E-04  7.03222984E-06  2.48199710E-05
  1.20121847E-05 -5.51087231E-07  3.21380940E-06 -2.20734594E-04 -1.70348978E-04
  2.62882633E-05  1.05409870E-05 -1.16562213E-05 -2.31780641E-05 -7.64411667E-06
 -9.30007450E-06 -3.06805843E-06  1.77219262E-04  5.84264312E-05  9.62338216E-05
 -5.06874036E-05 -9.04716622E-05  3.25358991E-06  5.13175672E-06  2.26587538E-06
  4.04802414E-06 -1.33342975E-04  9.24061312E-06 -2.58147326E-05  1.76941870E-05
 -2.72048085E-04 -4.82777292E-05  8.62070714E-07 -1.86569369E-07 -5.64280214E-06
  1.84785500E-04 -6.54795510E-06  2.89530633E-05 -1.42908037E-05 -4.04221403E-06
 -5.21693692E-06  5.10347916E-06  1.32449455E-08 -2.51180251E-07 -2.11271145E-05
  9.31688614E-06 -2.31712185E-05 -1.06864932E-05 -3.18783098E-07 -4.86058946E-06
  4.77885016E-07 -8.80835333E-08  1.05891164E-06  3.09078793E-05 -3.37123310E-06
 -1.31777030E-05  1.31983002E-06  1.15648990E-06  1.23457986E-05  4.11888508E-07
  1.30072383E-06 -7.69101264E-07 -7.96983856E-05 -2.06493089E-05  1.39446877E-05
  3.96964186E-05  3.82252641E-07  5.93867294E-05  8.04887010E-06  4.39008628E-05
  2.04730338E-05  1.43673060E-04  2.17851654E-05 -4.28926343E-05 -1.62212862E-04
 -6.63099713E-05  1.50580111E-05  1.76055828E-04 -8.15094251E-05  1.04766846E-03
 -3.40588012E-04  1.55638684E-03 -2.13997409E-06 -1.23246402E-05  3.42571081E-06
 -7.43374987E-06  3.44514601E-06 -7.21176267E-06  1.29478126E-04 -4.82921754E-04
 -2.51690361E-05 -1.94943992E-04  2.84377219E-05 -3.65455133E-06  1.08003306E-04
  7.43049196E-05  1.14928550E-04 -7.97602279E-05  6.84142102E-05  2.13583817E-04
  7.71035692E-05 -1.50128776E-05 -1.06604697E-05 -4.97370018E-05  1.86072218E-05
  2.04976365E-05  7.24634259E-06  3.15202990E-05  1.83287014E-06  1.39248504E-05
  1.06694371E-05 -7.52943150E-05  2.34626193E-06 -2.42657053E-05  2.94779794E-07
  5.75406028E-06 -3.71086333E-07  9.85462801E-06 -2.72470603E-06  2.17531481E-06
  3.13876844E-07 -7.44987794E-06  7.05854712E-06  7.08356631E-06  1.26643986E-06
  2.44451519E-07  4.81501275E-07  4.64656920E-08 -1.25894115E-07  8.19288787E-06
  2.35466188E-06 -1.72783731E-06  4.48869005E-07  1.02656287E-06  1.72703470E-07
  2.18637930E-07 -5.26978391E-08 -6.27796764E-08  6.95942303E-07 -2.65403543E-07
 -3.25180817E-06  1.74584288E-06 -1.03246414E-07 -3.05822619E-07 -2.32052348E-07
  4.02920112E-07 -1.02864034E-07  2.81201594E-06  6.19187030E-06 -9.15693056E-07
  2.21154138E-07  4.84653753E-07  1.02298665E-06 -4.09133417E-07  7.25282244E-07
  3.36529148E-07 -2.63479106E-05 -1.10408430E-06 -8.01561125E-06 -2.46445444E-07
 -1.39233833E-06  1.62773248E-06  7.75360901E-07  2.95791380E-07 -2.08246217E-07
 -8.38421727E-06 -2.46005477E-05 -1.03831144E-05  1.54936255E-05 -1.39261540E-07
  1.19012549E-06 -9.27047749E-08  8.23633072E-08 -2.96902141E-07 -9.84341681E-06
  1.73230826E-06  1.04975993E-05 -6.63699577E-06  3.33486234E-07  6.91414427E-08
  1.05286810E-06  1.05644213E-06 -1.44176667E-06 -5.47246711E-06 -3.30142518E-05
  2.70961592E-08 -3.18001345E-06 -2.40146840E-05 -1.86168881E-06 -5.70726535E-06
 -3.15540389E-06 -1.36766277E-06 -2.23306423E-04 -1.25793198E-04  1.78768812E-05
  5.50211781E-05 -6.10689515E-06 -5.51701298E-06 -1.89956140E-06  7.85827744E-07
  2.70883715E-06  1.09714159E-04  1.31133648E-04 -2.46940650E-05 -3.97710227E-05
 -4.39055039E-08 -2.42962279E-06  1.37360811E-06 -4.05710548E-08 -4.79516733E-07
  5.78190737E-05  2.07171183E-05  2.99186765E-05 -1.25880239E-05 -2.30379298E-06
  1.20129509E-05 -8.12347396E-07  1.07301538E-06  9.85031302E-07 -9.73556776E-05
  6.83739425E-05 -1.03105292E-04  6.55338302E-05  1.46370597E-04 -3.98261119E-05
 -1.41930743E-06  5.50860506E-06 -2.43172205E-06  7.85167628E-04  9.90228342E-05
  2.94105650E-04 -2.63111949E-04  3.70955953E-05  2.60823815E-06  5.85639091E-06
 -2.66179422E-05  1.74123629E-07 -6.56070447E-05 -3.61720154E-05  8.15095716E-04
 -3.23789224E-04  5.44667618E-06 -5.43303361E-06 -2.66893177E-06  7.25232577E-06
  1.08208587E-05 -2.86516799E-04 -3.93905822E-04 -1.32777219E-04  9.13491389E-05
  4.10466953E-05  3.81772429E-05 -2.75296018E-05 -1.41518973E-05 -4.61636016E-05
 -5.51546631E-04  3.03359049E-04 -4.69728697E-04 -4.20194380E-06  1.30710026E-04
  1.83440944E-04  6.06456245E-05 -1.33800811E-05 -5.77096440E-05 -1.27491792E-03
 -3.56380830E-04  2.03756760E-05  1.77014372E-04 -1.81150504E-05  3.05734083E-05
  1.19736422E-06 -1.34082232E-06  1.09340556E-05 -7.48379051E-05  5.55467998E-06
  1.04421291E-05 -5.28019865E-04  8.33397269E-05  6.72635440E-05  2.50173562E-05
  1.17764219E-05 -5.60923434E-06 -8.24717869E-05  9.43343512E-07 -8.29235314E-05
  2.19225431E-04  5.90786221E-08  9.94143504E-07 -4.08805836E-07 -9.27356833E-07
 -5.52654316E-07 -1.80815715E-06  3.77715034E-06  3.04027643E-06  2.27973711E-06
 -1.15857029E-07 -1.75984133E-06  2.81508550E-07  1.60010261E-07  1.94765949E-07
  1.16011588E-05 -1.93068937E-06  1.22029038E-06 -2.61507435E-06  5.53072952E-08
  8.88137173E-07  1.53502976E-07 -1.10710900E-07  1.76094463E-08 -5.14364076E-06
 -8.10397315E-07  2.12637833E-06 -9.52652407E-07 -1.73704214E-07  3.47194525E-07
  7.75207819E-09 -7.02264892E-08  4.02292039E-08 -1.46845388E-06 -5.52590646E-07
  7.71557360E-07 -3.24711947E-07 -5.80515446E-06  1.25457263E-05  1.45137382E-05
  7.09235215E-06 -7.75871897E-06 -8.48983347E-05 -6.34861588E-05  2.65856997E-05
  2.38467185E-04 -7.74240051E-08 -9.12113689E-06  1.15246170E-06 -7.13855898E-06
 -7.22555085E-07 -2.87904071E-05  1.87075005E-05  2.58085710E-05  1.86699902E-06
  1.22072141E-05 -4.41937292E-05 -6.30087528E-06 -7.20970525E-06  1.32359417E-05
  2.82958710E-04  6.25562557E-05  1.03199816E-04  1.97146054E-05  3.90674876E-07
  4.11891420E-06  3.30272457E-06  1.69960577E-07 -1.96130783E-06 -2.74852587E-05
 -1.22800505E-05 -1.70970572E-05  1.17810143E-05  2.21787426E-07  3.01222573E-06
  1.85145065E-07 -5.72344487E-07  6.88151353E-07 -3.41862861E-05 -8.37497884E-07
 -5.82271342E-06 -6.55207991E-07 -4.34654613E-07  5.82235445E-05  5.97271497E-05
  1.05292729E-04 -7.21169876E-06  9.67224970E-05 -2.39178617E-04 -4.33945343E-04
 -2.18391570E-05 -1.93339591E-06 -2.90732681E-05 -5.89800514E-06  1.08967043E-05
  3.96495947E-06  1.77971828E-04  5.07876886E-05 -8.56291208E-05  3.17964624E-05
 -7.99197084E-06 -2.63762840E-05  7.75425989E-05  4.82797320E-05  9.38505172E-05
  6.68472240E-04 -8.77196498E-05  2.00361663E-05 -4.09340720E-04 -4.49091592E-06
 -4.70448828E-04 -6.52374011E-05 -1.03362805E-04 -2.11097120E-04  1.18581550E-03
 -5.31229873E-04  2.51305497E-04  1.52558555E-04  1.00672109E-04  4.49487358E-04
 -1.87069348E-04 -1.62058072E-04 -4.18144151E-05 -3.84854688E-03 -8.02575579E-04
 -5.55248082E-04 -1.20541671E-03 -5.49448704E-04 -1.73449460E-03 -5.95093988E-04
  8.68724172E-05 -1.60793744E-04  4.51322295E-03  3.63324983E-03 -1.00888021E-03
 -1.58382426E-04  2.40053233E-03 -9.58106767E-04  2.26324094E-06  2.53273822E-05
  1.00055634E-04  7.63605743E-03  5.18353430E-03 -2.29590158E-03 -8.34950177E-04
  9.66190435E-01  3.79670617E-02 -5.10504527E-05  2.77392706E-04 -3.95464742E-04
 -3.88110625E-02  3.76676434E-03  3.63279127E-04  3.56123830E-03  2.40311540E-01
  7.57969144E-03 -6.49580091E-05 -2.95004031E-04 -4.24029031E-05  2.12527398E-03
 -2.29903206E-03  5.99886280E-03  2.08969006E-03 -2.06011287E-05 -1.11065399E-03
  2.75181596E-04 -2.31810484E-04 -1.58544741E-04  3.90727463E-03 -1.47856686E-03
  4.64634983E-04  9.81544390E-04 -1.00518983E-05 -8.46577845E-04  2.12775837E-04
  3.05648487E-04 -8.32577055E-05  5.66449301E-03 -1.56118899E-03 -1.85568873E-03
  2.06600019E-04 -4.56255227E-05 -6.96448103E-04 -8.53340089E-05  1.54446454E-04
  2.52159941E-05  1.80746585E-03  5.44903412E-05 -6.79994999E-04 -1.31681609E-04
 -7.00482847E-08  4.46148597E-07 -2.21947728E-07 -8.30802262E-07 -4.38921775E-07
 -1.14762561E-07  7.83200188E-05  7.86245185E-05  7.01712382E-05  1.53269705E-04
 -1.30450869E-04  9.84687050E-04 -5.89483288E-06 -8.37155098E-05  2.30843679E-05
  1.78137711E-05  4.42759376E-08 -1.34032915E-07  1.29721590E-07 -5.05016613E-08
  1.29181586E-07 -1.03775711E-08 -1.97888185E-06 -4.65562633E-06 -7.94415671E-06
 -9.93376719E-05  3.49438113E-06  7.56927015E-06  1.43553956E-06 -1.67838578E-06
  4.01934909E-05 -1.23844427E-04  1.42793138E-05  6.55041931E-06  1.06225270E-04
 -3.70798631E-05  4.40742094E-05  1.91243279E-03 -5.40911805E-04 -8.46755090E-04
 -2.85561775E-04 -3.78414254E-05 -2.76325373E-04  4.90977837E-03 -3.95501623E-04
  2.66108892E-03 -1.18765932E-04  5.55938287E-04 -2.20435587E-04 -5.47273165E-04
 -1.87356861E-04 -2.83802108E-04 -7.98211753E-05  8.51327891E-04 -1.94340577E-04
 -4.28215916E-04 -2.36115833E-04  3.59895875E-04  1.88430393E-06  8.19794409E-07
  5.70173951E-08  1.03991983E-07 -2.01076776E-08  1.13652246E-06  3.72564630E-06
  2.04800622E-05 -1.23042032E-05 -1.10729129E-05 -2.29193773E-06 -1.39207558E-06
  5.59628956E-07  1.48326992E-07 -1.07154065E-05 -4.52887532E-06  2.18009195E-05
 -1.20383895E-05 -1.42999065E-06 -4.26488180E-08  2.16346249E-08 -1.80676969E-07
 -1.49861227E-07 -1.00463808E-05 -4.29871106E-05  2.84799092E-05 -5.22115031E-06
 -7.23221555E-06 -2.62787214E-06  2.09608488E-06  4.79724170E-07 -4.72109627E-07
  8.29171630E-05  6.45685929E-05 -1.18140955E-04  5.26306718E-05  1.02117133E-05
 -1.75255514E-06 -3.70526004E-06  2.98368068E-06 -9.97437408E-07 -5.07490440E-05
 -2.04919716E-05 -1.03604839E-04  6.72105967E-05 -5.55767271E-07 -2.98199002E-06
  2.18796914E-07  8.25177052E-07 -5.43415829E-07  4.17864593E-05  4.82192826E-05
 -9.86561022E-06 -6.89840595E-06  1.22355035E-06 -1.10729865E-06  1.67894510E-07
 -4.17043580E-06  3.95316909E-06  2.10778487E-05 -1.40284349E-04 -2.74412308E-05
  4.26431291E-05  1.96693958E-05 -8.45970528E-06  6.64758344E-06 -9.71349808E-06
  1.35314687E-06  5.45144175E-04  4.16539177E-04  2.78849162E-04 -2.51327597E-04
  6.98023270E-06  1.02396238E-05  3.50459018E-06 -3.89641036E-06 -2.10904699E-06
 -3.01023957E-04 -4.43194879E-04  3.22779833E-04 -6.72624187E-05 -7.10906825E-07
  8.99722107E-06 -6.73813961E-06 -3.49384412E-07  2.37310567E-06 -1.92703985E-04
  9.14086857E-05 -1.57640211E-04  6.00632950E-05  3.68489064E-07 -3.50711804E-05
  1.62045863E-05  4.66317232E-06 -3.63758339E-06  8.62186726E-04 -2.01994687E-04
  4.75016337E-04 -2.45433180E-04  2.05902731E-04 -2.46470959E-05 -3.61339549E-05
  2.54674545E-06  2.36970397E-07 -5.28259290E-04  9.43187460E-04 -7.91082199E-04
  2.92207978E-04  7.51895587E-04  2.03290493E-04  6.48405149E-05  7.20888611E-05
 -2.84638227E-05 -5.50648125E-04 -9.61784565E-04 -1.15219372E-03  7.54037883E-04
 -1.64913344E-05  2.64829579E-05 -4.15500355E-07  1.20299977E-05 -6.02745285E-07
 -2.80881363E-04  7.40870225E-04  2.91546300E-04 -3.15025123E-04 -9.86005368E-05
  9.71991088E-05  6.48950216E-05 -1.89359047E-05 -8.25928973E-06  3.42728261E-04
 -1.09152073E-03 -1.22060094E-04 -1.59526668E-04  1.07884078E-04  1.43231884E-04
  4.02250758E-05  7.23288021E-06 -4.05944383E-05 -6.86197674E-04 -2.60555297E-04
  5.50972935E-04 -2.75825401E-05 -5.70183063E-05  3.31892342E-05  4.40914399E-05
  1.60708662E-05  4.65073709E-05  3.29341635E-05 -3.90843950E-04  1.02545215E-04
 -1.07898395E-03  2.17520995E-04  2.16569177E-04  6.92191794E-05  2.54327660E-05
  1.94243554E-05 -1.11700611E-03  1.48944217E-04 -4.59220120E-04  2.48157871E-04
 -3.74048860E-07 -5.91946090E-06 -1.77575753E-06 -1.01290171E-06  8.15494650E-07
  3.76016333E-05  1.80394582E-05 -6.20904803E-06  1.29450231E-06  4.94095108E-07
  6.62818994E-06 -8.53873561E-07 -1.28525078E-06  2.94327111E-07 -5.80937132E-05
 -6.90362561E-06 -5.74134221E-06  7.63770308E-06  1.65287348E-08 -3.31023011E-07
 -1.29738529E-07  2.30865139E-07 -1.82112652E-07 -3.32704957E-06 -2.17242428E-06
  1.12146842E-06  2.51655927E-07  1.22627601E-07 -7.88482823E-07 -8.14131402E-08
  5.97319916E-08 -1.02321030E-08  2.19333911E-06 -2.86685118E-07 -1.71080345E-06
  8.75416170E-07 -9.21701492E-06 -6.80815171E-06  2.01164586E-05 -4.90033352E-06
 -2.21633120E-05  1.03147167E-04 -7.23207949E-05  2.53971950E-04  5.90344811E-04
  4.98703001E-07 -1.40917282E-05  7.91088423E-06 -1.84129650E-05 -8.34753754E-06
 -1.52390784E-04  3.44522918E-05  3.54384586E-05  5.66206311E-05  5.64461105E-06
 -4.51766141E-05 -1.18143863E-05 -3.00285624E-06  1.88871663E-05  4.59259835E-04
  6.52900134E-05  1.49518620E-04  1.28474703E-04  5.13761996E-07  2.29027978E-06
  6.13536065E-06 -2.35370541E-06 -5.91261263E-06 -3.77090223E-05 -2.10278034E-05
 -1.19938962E-05  2.53402102E-05 -1.16123907E-06 -1.47170434E-05  3.70935867E-06
  6.43478637E-07 -1.22798486E-06  1.33796744E-04 -5.62669508E-07  2.47298963E-05
 -8.95607496E-06  3.12796734E-06  2.13612512E-04  1.69317998E-04  2.45283144E-04
 -4.15009337E-05  2.96174194E-05 -6.29802568E-04 -1.02897831E-03  4.44997071E-05
  2.13398754E-06  2.80567154E-05  2.37287235E-06 -1.95733632E-06 -2.39695404E-06
 -2.20223451E-04 -5.54054031E-05  7.54412758E-05 -3.07539352E-05  3.76690434E-05
  3.91140200E-04 -2.66765364E-05  4.05321457E-05 -5.55695286E-07 -2.87914835E-03
 -1.17290012E-03 -1.32461831E-03  8.38063837E-05  2.75241205E-05 -4.18252926E-05
 -2.23320395E-04 -9.16431670E-06 -4.61867506E-05  3.04860628E-03  2.90398569E-03
  1.22647691E-05  1.02453244E-03  3.05262088E-04 -2.16370988E-03 -1.49113977E-04
  8.89442468E-05 -4.21808789E-04  8.82309972E-03  2.29807892E-03 -1.32371877E-03
  5.01104547E-03  1.76102470E-04  8.59019717E-04  9.61460506E-05  3.02769663E-04
  2.85120816E-04 -5.09859843E-03 -1.72409040E-03  1.89651845E-03 -6.67716588E-04
 -8.12115484E-04  1.23179055E-05 -2.23507848E-04  5.76124439E-05 -1.39368824E-04
 -2.25768837E-03 -2.92096257E-03  4.93275171E-04  5.16261795E-04 -2.40594556E-01
 -1.17956902E-02  3.17269611E-05 -1.86444137E-05  4.65966999E-04  2.52809699E-02
 -1.24171302E-03 -4.25987910E-03 -6.72864165E-03  9.66279026E-01  3.93220424E-02
 -4.84493736E-04  2.10684611E-04 -3.58899984E-04 -4.67113419E-02  7.19082007E-04
 -4.78733099E-03 -1.64341616E-03  1.61772956E-03 -8.65290782E-04  1.83780225E-04
  3.95537518E-05  1.00156011E-05  8.73875669E-03 -4.44359363E-03  1.49621973E-03
  9.03314007E-04  5.22927086E-06 -1.07655394E-04 -2.38658009E-05  1.23197850E-04
  1.21825002E-04 -2.05451710E-03  9.26200387E-04  8.03191184E-04 -3.00627775E-04
 -1.01878660E-05 -9.18120791E-05 -5.57598592E-05  3.95883797E-06  3.02313553E-05
  1.06284849E-04  6.82025560E-04  7.23037755E-06 -2.30109958E-04 -9.52697955E-07
 -4.08490851E-06  1.21595247E-06  4.63038248E-06  3.54565772E-06  1.03643881E-05
  5.21104413E-06 -1.90601179E-04  5.76226610E-05  1.41006617E-04 -1.43163196E-04
  4.77610212E-04  3.45351988E-05 -4.34548781E-05  4.15177611E-05 -2.69241682E-05
  4.31636683E-08  7.45045377E-07 -1.67127622E-07 -6.71595531E-07 -1.53932745E-07
 -4.95971581E-07 -3.75403895E-06  8.09167567E-06 -2.58601183E-05 -3.89203850E-05
  1.02009168E-05  1.88162742E-05 -6.95441013E-06  7.53996891E-06  1.64244539E-04
 -4.04887677E-04 -9.43068915E-07 -2.46020694E-05  4.30462946E-05  1.50145886E-03
  8.93791632E-05 -4.52269937E-04  2.58255011E-04  2.67625126E-05  4.49863655E-05
 -7.82497226E-04 -2.81575231E-04 -4.79631020E-04 -1.98715991E-05  7.56674189E-03
 -2.10637819E-04 -1.31351908E-04 -2.28755181E-04  3.03839695E-04 -4.48903115E-04
  3.08700422E-04 -2.07677640E-04 -6.93750639E-04 -5.85136181E-05  2.61012172E-04
 -1.63230582E-04  2.25633988E-05  7.88052348E-02  2.64819292E-04 -1.36062376E-06
  9.50910123E-04 -5.42344558E-04  1.65510310E-02  4.70451420E-03 -6.89527654E-03
  2.80966007E-03  9.91967839E-01  3.64267397E-02  5.22969388E-04  2.07257062E-04
 -2.44584013E-04 -3.93975163E-02 -9.75750487E-03 -3.55174153E-03  4.36571353E-03
  1.80595100E-02 -1.94945974E-03  9.40457600E-04 -7.03319566E-04  1.78268122E-04
  1.99084303E-02 -2.15427476E-03  8.01201551E-03 -4.07328691E-03 -7.10195948E-04
  1.17414784E-04  1.55593513E-04 -1.14091596E-04  2.54920371E-05 -7.10646531E-03
  4.19180749E-03  2.24303894E-03 -2.26326722E-03  5.68796578E-04 -1.55271158E-05
  1.68142908E-04  4.91180990E-05 -6.84296043E-05 -7.40091592E-04 -3.43164550E-03
  5.76774020E-04  4.82955590E-04 -2.48696678E-04 -2.58874667E-05  1.68463910E-04
  1.72356070E-04 -1.37267352E-04 -6.22509681E-03  1.18587068E-03  1.98119134E-03
 -1.42217785E-03 -1.48195650E-05 -1.60132924E-04 -4.72445798E-05  8.66511081E-07
  1.14453834E-05  3.53108621E-03 -3.03640021E-05 -1.33483566E-03  8.03756240E-04
  1.52902540E-04  5.54925310E-06 -5.76551461E-05  8.38223845E-06  5.18863916E-06
  5.39353625E-04  1.96041572E-03 -1.36947117E-03  3.88782586E-04  2.65728235E-04
 -6.79639430E-05 -2.40411452E-05  7.12488389E-05 -3.39328989E-05  2.35641171E-03
 -1.97933279E-03 -1.98353771E-03  1.53586010E-03 -2.56229889E-05 -5.54406822E-05
  9.61798067E-05  8.57865936E-06 -2.60771764E-05 -1.41994374E-03 -3.81288799E-03
 -8.00516138E-04  1.31263878E-03  1.54476804E-05 -1.43582660E-05  2.67754396E-05
  2.96825112E-05 -2.22604163E-05 -1.97008544E-04  7.24583623E-04  2.51250387E-04
 -2.90738464E-04  1.08775611E-04 -2.18103335E-05  2.91367273E-05 -1.69459444E-05
  3.81591629E-06 -3.97573384E-04  1.03670778E-04  2.89705097E-04 -1.81054494E-04
 -6.44154167E-05 -3.18584472E-05 -2.26045952E-06  9.18178438E-06 -7.26632308E-06
  6.07841193E-04 -5.32611915E-04  3.06438270E-04 -6.53677584E-05 -4.56589729E-06
  5.56815055E-05  4.84510356E-05 -2.30428131E-06 -8.20786951E-06 -1.41436883E-03
 -2.42123888E-04  8.81318725E-04 -4.75536798E-04  5.34400948E-06 -1.11604939E-05
 -4.33760125E-06  4.57918471E-06 -1.41546121E-06  1.39726870E-04  6.16418378E-05
 -1.14056087E-04  7.83145148E-05 -6.68321709E-06 -4.06237134E-06  9.88430437E-06
 -2.85705859E-06  1.30498324E-06 -6.73728114E-05 -1.92519767E-05 -6.60605482E-05
 -1.85251181E-05  1.24919050E-07  7.87917619E-06  3.03324210E-06 -1.76449060E-06
 -1.35202416E-06 -6.26295410E-05  2.70263520E-05  3.50797979E-05  2.82571872E-05
 -9.63308051E-06 -2.26031207E-05 -5.87127602E-06 -1.53452057E-06  1.92773617E-06
  2.18079855E-04 -6.54667721E-05  6.73468303E-05 -2.27640258E-05 -2.64633240E-06
 -4.29300643E-05 -3.19478337E-06 -1.56097650E-06  1.90063131E-06  2.94973410E-04
  1.13580425E-05 -1.15222988E-05  4.99518772E-06  2.66854853E-06 -9.04254245E-06
  4.06875562E-05 -4.07992996E-05  1.35574184E-05 -5.85884000E-04  1.76763028E-04
 -7.43853580E-05  2.45184907E-07 -4.86478738E-06 -9.97781017E-05  4.13915865E-05
  9.00672092E-06 -1.51666777E-05 -9.36272307E-05 -2.68261947E-04 -1.80132634E-04
  1.67063867E-04  1.45874028E-04 -3.19789237E-04 -1.58974275E-05  1.39220137E-04
 -7.36915423E-05  5.24651109E-04 -1.55594900E-04 -6.99597015E-04  4.30323397E-04
  8.10081545E-07 -8.61636709E-06  1.95835958E-06  4.65730686E-07 -6.41749804E-07
  4.15156279E-05 -3.34949562E-05  7.85361152E-08 -5.18753765E-06 -1.74153330E-08
  1.29553496E-08 -8.94523781E-07 -1.11457692E-07  9.81809095E-08  3.21344804E-06
  6.47358450E-06  6.47344536E-07 -2.60206982E-06  5.07479160E-07  2.50913996E-07
 -5.25338421E-07 -8.26343339E-07 -6.14192423E-07 -1.08089862E-05  1.28777270E-05
  5.03937293E-07 -5.56331702E-06 -8.16271602E-10  1.20345281E-08 -6.47374441E-09
  8.33493738E-08 -1.85039003E-07 -4.14521122E-07 -1.07215581E-06 -5.74616218E-07
  1.71742742E-06 -2.60886845E-06 -3.88720217E-05  5.55338370E-06 -4.37861021E-06
  1.49674707E-06  2.31884747E-04 -4.84825062E-05  1.04083267E-04 -4.75443459E-05
  2.64045944E-07  5.39212578E-06 -1.28876377E-06 -1.07093445E-06 -6.17470668E-07
 -2.11694795E-05  5.02781267E-06  5.95849103E-06  6.28756353E-06  2.50383270E-06
  3.25443159E-05  6.66350774E-06  2.47574249E-06 -2.94442604E-06 -2.84474571E-04
  1.29534213E-05  4.50628364E-05 -3.24847553E-05  2.63437714E-07  5.89389163E-06
 -2.08049790E-06 -3.47303482E-06  6.26577323E-07 -1.83636843E-05  4.08000709E-06
  2.65172666E-05 -3.28799867E-06  7.66509233E-10  5.88931214E-07 -1.21871884E-06
 -6.24896802E-07 -1.15161849E-06  2.62897245E-07  6.65756549E-06  4.44272464E-06
  7.27896050E-06  4.82360574E-07 -1.27547640E-06  2.78949913E-06  4.14207644E-06
  2.02407373E-06 -9.67855689E-06 -4.48725025E-06 -2.06063634E-05 -2.59789666E-05
 -6.59743791E-07 -2.69079601E-06 -3.69969754E-07 -2.46023037E-06 -8.11749152E-07
  3.31035441E-05  7.54043609E-06 -4.52147581E-07 -4.07277364E-06  6.07620326E-08
  3.49891246E-07  8.37959637E-07  7.89795163E-07  5.12421539E-07 -8.39528018E-06
 -3.24788566E-06 -1.07690199E-05  8.23892519E-07 -3.69913105E-06  4.12970925E-08
 -6.80597032E-08 -1.23922296E-09  7.76356251E-09  8.30278322E-07  9.36854051E-07
  5.89696029E-06 -4.69123699E-07  1.01550513E-05 -5.07239457E-07  1.16078561E-06
  8.84277313E-08  3.29088072E-07 -8.37289834E-07 -6.60334509E-06 -2.19380145E-06
  7.82282444E-06 -2.41780562E-07 -8.52537320E-07 -5.89602639E-07  2.35958172E-07
 -7.70970497E-08  8.59535693E-06 -1.71949169E-06  3.28312656E-07 -3.11494128E-08
  1.87313293E-08  2.49683071E-07  1.55648667E-09  3.22046904E-08  4.58020238E-08
 -2.33217480E-06  1.16435793E-07  6.76671781E-07 -7.08698881E-07 -9.43710517E-08
 -9.96249377E-07  1.13176625E-07 -5.59922677E-08  1.12231964E-08  7.35935154E-06
  1.04473308E-06 -1.99415495E-06 -3.05016694E-06 -3.72688489E-05  1.58446560E-03
 -1.41462769E-03  1.58992890E-03  1.69218383E-07  1.65951768E-03  1.00176091E-05
  2.08737306E-05 -4.16602981E-06 -2.04913681E-05  7.24962411E-06  2.95524543E-05
 -7.81377705E-06  9.31327863E-06 -6.73952695E-06 -1.88357550E-06  3.62001285E-05
  4.23061700E-04 -9.42214762E-05 -1.13075701E-04 -9.29175944E-05 -1.14259780E-04
  1.65676058E-06  6.52715341E-06 -3.41100604E-07 -4.63220688E-06  5.08210254E-07
 -6.39090872E-07 -1.46397868E-05  9.48857484E-05  1.19377366E-06 -2.42011004E-06
  7.22514022E-06 -2.70795225E-06 -3.65381131E-06 -3.07920727E-06  2.14862255E-06
 -5.98709307E-06 -2.05736228E-06 -5.33718503E-06 -1.19604097E-06 -2.31904528E-06
  1.76957283E-07  2.11791847E-08 -2.66960674E-07 -5.48569887E-06  3.42987055E-07
 -2.65029928E-06 -3.35156747E-07 -6.06785122E-07 -3.43943038E-07 -3.47145886E-07
  1.41026082E-07 -1.21767336E-07 -7.69811756E-08  4.96879912E-07 -4.74259250E-07
  1.30256036E-07 -2.55728238E-04 -1.92368009E-05 -2.38457703E-05 -6.70471483E-07
  6.14270983E-06 -6.18497687E-04 -2.84192284E-04 -2.14554508E-05  7.95965563E-05
  8.62895387E-05 -1.23740781E-05  8.80205375E-06 -1.00084600E-05  3.67755159E-06
  5.41751984E-04  2.99869950E-04 -6.33563737E-05 -3.60744472E-05 -1.91821605E-07
  1.52364336E-05 -2.68540527E-05 -9.18497334E-06  1.09854421E-05 -8.10237770E-04
  1.83197700E-04 -5.59630185E-04  2.78322039E-04 -2.35442196E-05 -4.65673902E-06
  2.94630019E-05 -1.52666817E-05  3.06168237E-06  3.01004446E-04 -1.46866605E-03
  1.16418023E-03 -3.17940565E-04 -5.31352550E-06 -7.89215073E-05 -1.83627159E-05
 -4.55641461E-05  3.13817072E-05  1.49865155E-03  2.09193985E-03  1.36336516E-03
 -1.29150649E-03  1.47584777E-05 -4.78139314E-05 -5.74196189E-06 -2.07906611E-05
  1.30803226E-05  4.88958889E-04 -4.81522915E-04 -6.04826731E-04  4.65245170E-04
 -1.09640715E-05 -5.62284990E-05 -1.09204372E-04 -1.80775858E-05  4.09865399E-05
 -1.68170240E-03  2.83428503E-03  7.11906183E-04 -1.08664219E-03 -1.18220684E-03
  1.90594152E-05 -1.04537812E-04  2.83094415E-05 -5.75133959E-06 -3.36861411E-03
 -2.45156730E-03 -5.94248551E-04  8.73306089E-04 -1.51195506E-02 -6.59141134E-04
 -9.10017175E-05 -2.10426701E-05  2.33261877E-05  1.77495037E-03  2.43599477E-03
 -8.02989775E-04 -8.26157830E-06  2.79598888E-05 -7.85582813E-05  3.56747854E-05
  7.43446564E-07 -8.73968086E-06  1.93163759E-03 -5.04730193E-04  1.05876984E-03
 -4.96099899E-04  1.84091602E-04  1.56935716E-04 -8.05932669E-05 -1.05510944E-05
  3.14480566E-05 -5.08403793E-03 -6.86502397E-05 -2.19265932E-03  1.04780571E-03
 -3.98685489E-02 -4.07072929E-03 -6.39253699E-05 -1.16475362E-03  5.95262476E-04
  1.82895890E-02 -2.12619554E-03  8.48582358E-03 -3.83456970E-03  9.94430301E-01
  3.75955705E-02 -2.15536711E-04 -1.00936653E-05  2.36095738E-04 -4.33713360E-02
  5.77559476E-03  2.39570976E-03 -2.84630348E-03 -3.21172373E-03 -2.45348441E-03
 -9.47207617E-04  6.33874801E-04 -1.44934554E-04  1.68004124E-02  4.63627758E-03
 -5.63421011E-03  2.40612017E-03 -2.95298353E-03 -3.34551297E-04  4.91222905E-04
  1.84446117E-04 -2.34464773E-04  1.61226476E-03 -2.21115620E-03 -2.23297542E-03
 -7.21583141E-04 -1.32968728E-04 -2.73536444E-04  1.24067979E-04  3.43683088E-05
 -4.29961285E-05  3.01505091E-04 -1.27522506E-04 -9.60436231E-05  6.11651524E-04
  1.08753590E-04 -1.90917838E-04  1.05748356E-04 -1.14503084E-04 -2.69503119E-06
  4.50691685E-04 -1.07211970E-03  1.46415050E-04  7.48133283E-04 -2.66614138E-04
  1.19368983E-04  4.42475212E-05 -9.19260568E-05  6.11902306E-05 -1.29720192E-04
 -1.28841617E-03 -7.10349161E-04  6.89709852E-05  1.04815664E-06 -2.19178879E-05
 -2.23821341E-05  3.44481131E-05 -1.72435253E-05 -4.08499533E-04 -1.79384456E-04
  2.23574343E-05  3.41264526E-05 -2.40726669E-06 -2.79497149E-05  1.57660159E-05
 -6.59955321E-06 -1.22415992E-06  2.89435447E-04 -1.52371480E-05  8.01701030E-05
 -3.41991365E-05 -3.01199290E-06 -4.59075423E-05 -1.27045889E-05  4.28981028E-06
  1.01759641E-06  3.14156175E-04  7.63088823E-05 -1.27833838E-04  5.24817751E-05
  6.15303822E-06 -1.43615231E-05  2.17506631E-06  2.00102857E-06 -1.69834544E-06
  8.03221172E-05  3.40534393E-05 -3.57249210E-05  1.21247802E-05  2.13607217E-05
 -1.68485025E-04  4.11514424E-05 -1.37990149E-05  7.60899945E-06  7.74216719E-04
 -4.17353051E-04  3.51453317E-04 -3.13882294E-04 -2.23470493E-06 -3.70427196E-05
 -7.74608845E-06  3.26206035E-06  3.80842798E-06  2.13870893E-04  1.63756352E-05
 -3.73379447E-05 -5.85215303E-05  1.34195996E-05  1.03924633E-06  1.15116023E-05
 -1.14793552E-05 -2.08356224E-05 -2.45797622E-04  6.18002357E-05 -9.75752190E-05
 -1.83158496E-05 -3.09234423E-07 -1.16428813E-05 -3.55938671E-07 -7.54443031E-06
 -8.79936545E-06  1.41389055E-05 -3.96844740E-06  4.08815938E-05  4.97554896E-05
 -5.29443167E-06 -8.44753650E-05 -4.61704251E-05 -3.11583249E-05  1.46919998E-05
 -4.41146427E-06  3.85575485E-04  2.75412741E-04 -1.74666798E-04  4.24319011E-06
  7.22012860E-05 -1.42186450E-06  6.72702673E-06 -1.39251634E-05 -3.71380936E-04
  1.67342555E-04  3.33854250E-05  1.49596082E-04 -8.10533953E-07 -6.40947186E-05
 -1.17115975E-05  5.39514179E-05 -2.43303539E-05 -1.06880118E-04 -2.18421585E-04
  1.35195181E-04 -3.66820171E-05 -1.47139118E-05 -4.39935147E-04  3.74213741E-04
  3.93914735E-04 -9.60578533E-05  6.77322476E-04 -2.16905530E-03 -2.59969845E-03
  1.48537875E-04  1.56379253E-05  2.00748453E-04 -4.48375998E-06  9.84553131E-06
  3.44719527E-06 -1.19850869E-03  6.92901791E-04 -2.32248579E-05 -1.30567580E-04
 -2.68161471E-05 -6.06342877E-04 -2.09849055E-04 -1.56129734E-04  3.78770322E-05
  3.88433230E-03  6.09357849E-04 -1.43136022E-03  1.25093533E-03 -3.66579487E-05
 -2.39315829E-05  1.06553293E-05  1.21557448E-04  7.61110082E-05 -6.71263436E-04
 -4.05900808E-04  2.14142571E-04 -2.86975323E-04  2.35028625E-05  4.64317558E-05
  1.37635595E-06 -1.57707225E-05 -4.25013471E-05  2.03514486E-04 -2.76090321E-04
  4.46478982E-04  1.08323516E-04  1.36020578E-04 -5.90403676E-05 -2.04022274E-05
 -2.77648166E-05 -1.83359416E-05  5.68610912E-04 -1.80287412E-04 -1.07284465E-04
 -8.67418918E-05 -6.95808703E-04  1.52215731E-04 -5.45482053E-05  1.40069173E-05
 -3.23649519E-05 -4.30423125E-04  5.04398011E-04 -2.04331891E-04 -2.85782462E-05
  2.40446714E-05  6.29734619E-05 -1.60547694E-05  2.20117465E-06 -8.56691273E-06
 -3.01158648E-04  2.04093837E-04 -1.79030150E-05 -1.27703552E-05  1.46600450E-07
 -1.14073979E-05  8.34322534E-06  7.88507042E-06  4.35054297E-06 -1.03180718E-05
 -4.96896418E-06 -9.52256835E-06 -9.59753365E-06  4.38902405E-06  4.64201300E-05
 -4.78072699E-06 -7.20580478E-06  5.62688702E-06 -3.40071427E-04  2.13365380E-05
  1.71947846E-04  7.90359589E-05  5.51131135E-06 -2.50053001E-05  1.47677664E-06
  4.61353278E-05 -3.14894736E-05 -1.68042431E-04 -8.55780074E-05  2.24372384E-04
 -1.12987904E-04  2.20331968E-04  7.90854570E-06  3.20335400E-04  1.01800975E-04
 -7.61359380E-06  2.13142193E-05 -2.24417545E-04 -2.92795534E-06  7.61168842E-07
 -7.07929190E-06  4.75858769E-06 -7.04971389E-06  3.96104646E-06  1.22808487E-06
  7.46719504E-05  1.65002277E-05  7.65786196E-06  1.53550976E-05  1.05001093E-05
  5.24075534E-05  1.88895686E-04 -1.95589162E-05 -3.33458852E-05  1.33708971E-04
  2.11526226E-04 -8.60983610E-05  1.82820391E-04  9.70023017E-06 -1.82886948E-04
  1.71931589E-05  1.16601032E-04  8.85279493E-06  7.93109982E-05 -1.87301438E-05
 -9.92026722E-06  3.78853598E-05  4.31352394E-05  3.61339003E-05 -3.71951170E-05
  9.16856193E-06 -4.59386891E-05  1.94675834E-05 -1.52181068E-05 -7.00547617E-06
  2.62575745E-05  1.99895679E-05 -6.48932078E-06  2.89153062E-06 -5.10298275E-05
  2.02099252E-04  3.89206255E-05  7.81883866E-06 -2.40456066E-06  4.54780637E-08
 -4.42807106E-04 -5.99596445E-04  3.02847056E-06  1.36492281E-04 -3.17600793E-04
 -4.91769888E-05  3.26199263E-05 -5.52526799E-06 -5.48462463E-06  1.54613182E-03
  7.44892143E-04 -5.73572857E-04  1.58713973E-04  1.64584902E-05 -8.40243206E-05
 -5.74606861E-05  3.58704710E-05 -3.54929297E-06 -5.30260807E-04  1.65587692E-03
 -1.14105752E-03  2.37818495E-04  1.61837636E-04  5.78612503E-05 -9.02280042E-05
 -3.23622868E-05  3.20088161E-05 -1.81441973E-03 -1.42347082E-03  1.11212790E-03
 -2.69710166E-04  2.80749064E-04 -2.35583305E-05 -7.10808919E-05  4.12424953E-05
 -5.97889156E-06  7.23771758E-05  1.49467025E-03 -2.04457343E-05 -3.66398166E-04
  9.22586087E-07 -7.18668241E-05  1.40572965E-05 -1.75563015E-06 -2.10481628E-06
  1.32028994E-03 -7.61260170E-05 -5.60163249E-04  3.46028556E-04 -1.01814044E-04
 -1.32501104E-04 -1.29731228E-04  1.09732926E-04 -3.30456020E-05 -1.28511032E-03
  6.19894615E-04  8.84852211E-04 -6.39580360E-04  8.37143284E-02  8.38234588E-04
  1.15898888E-04  9.52595869E-04 -5.69917340E-04  1.05910787E-02 -7.10207096E-04
 -5.68684875E-03  3.35426413E-03  9.91645021E-01  3.70651178E-02  4.82240192E-05
 -1.79329647E-04  5.90219819E-05 -4.31700169E-02 -2.77791194E-04  4.98556474E-04
 -6.16773581E-05 -1.82337370E-03 -2.09148900E-03 -9.34962579E-04 -3.53686278E-04
  4.09389556E-04  1.32975162E-02  5.12213075E-03  2.18622562E-03 -2.40805383E-03
 -3.65226965E-03 -2.38087809E-03  9.85026175E-04 -7.03166545E-04  1.83938149E-04
  1.38771927E-02 -5.47152044E-03  3.93755369E-03 -1.09454777E-03 -5.12802135E-04
  1.63014556E-05  9.17015840E-05 -4.22260228E-05 -1.09025913E-05 -2.20336511E-03
  7.75697163E-04 -1.81297357E-04  5.96941066E-05  1.51464172E-02  4.81677848E-04
  6.69064958E-05  3.04009751E-05 -2.78972549E-05  3.24705542E-04 -8.56302367E-04
 -5.25856248E-04  3.92546395E-04 -3.73652960E-04 -2.33703745E-04  1.42575199E-04
  5.13299855E-05 -6.39322435E-05 -3.36706329E-04 -1.19150445E-04  8.02964363E-04
 -3.79948111E-04 -2.81728440E-05 -7.06561619E-05  8.17211472E-06  9.76350692E-06
 -7.60131721E-06  6.06607619E-04 -4.13466048E-04 -8.43512150E-05  1.27115013E-04
 -5.41418272E-06 -1.59003156E-05 -2.54785530E-06 -1.83022890E-05  3.77194081E-06
  1.58481128E-04  3.60311913E-05  1.57224421E-04  8.99507602E-05  2.56164246E-06
 -1.15183483E-05 -3.21609786E-05  3.50961685E-05  5.04743026E-06  3.63169268E-04
 -3.08537980E-05 -4.48985997E-04 -2.01005246E-05 -1.73594416E-04 -2.74522236E-04
  5.81161427E-05  1.82160349E-06 -7.91437672E-06  7.50835016E-04 -1.05857088E-03
 -9.97166754E-06  1.51253212E-04 -7.01027127E-06 -1.23780861E-04 -2.77773444E-05
  2.04930744E-05 -7.81384228E-06  1.11391868E-04  2.13322251E-04 -1.99663335E-04
  7.23460184E-05  2.41518186E-06  1.75357317E-05  1.20370101E-05 -2.82145265E-05
  1.37258181E-05 -6.42574356E-04 -4.70711154E-04 -2.79114357E-04  2.66431654E-04
 -8.23917318E-07 -1.68969019E-05 -9.87555788E-06  2.06997212E-06  2.07462461E-06
  1.11660711E-04  5.23773725E-05 -4.08956730E-05  6.86329423E-06  2.96313084E-06
 -1.73381955E-05  5.91915054E-06  2.95838937E-06 -3.10061199E-06  7.58272751E-05
  1.15151310E-06 -6.20135377E-05  3.56987954E-05  1.37698743E-05 -6.78971085E-05
  3.71770914E-05 -8.07828669E-06  1.11073363E-06 -7.45939046E-06 -1.99446809E-06
 -7.90470580E-05  1.51134543E-05  9.08249269E-07  1.82655655E-05 -4.85358321E-06
 -7.30226272E-07  4.85968933E-07 -6.48183390E-05  3.65679453E-05  5.53265690E-06
  1.07962645E-05 -8.64454158E-07  1.93480639E-05  2.37166224E-06 -2.49919862E-06
 -8.83081634E-06 -1.13422977E-04  2.95241843E-05 -4.65637915E-07  1.25331365E-05
 -8.68891861E-08  9.97774788E-07 -1.12172370E-06  1.71305463E-06  2.84557070E-06
  6.58819943E-06 -2.82850895E-08 -5.48002086E-06 -1.53593999E-05  7.00332196E-06
  4.56193509E-05 -5.34681768E-06 -3.59298237E-05  1.87929828E-05 -6.15791541E-04
  4.88852050E-04 -3.98800643E-04  1.32473845E-04 -9.10226056E-07 -8.27379053E-06
 -2.64413442E-06 -6.05229462E-06  4.07231090E-06  8.75598708E-05 -2.06763956E-05
  2.86108480E-05 -6.09706200E-05 -7.72793860E-06 -1.30652074E-04  3.32564271E-05
  1.50658591E-05 -1.51338518E-05  1.48337623E-04 -2.74116686E-04 -7.20827967E-05
  8.71826089E-05  5.85437124E-07  6.37412767E-06  7.41815581E-06  5.89475074E-06
 -3.30554243E-06 -6.36845112E-05 -2.55272343E-05 -2.18964229E-05  2.67684674E-05
  3.31733264E-07  3.95536457E-06  7.25417229E-08 -2.19891866E-07 -4.59007844E-07
 -2.61623141E-05  2.00722324E-05  2.14753701E-06  3.58720166E-06 -2.65292911E-06
 -1.23523069E-05 -5.01461678E-06 -1.69144826E-06  1.68888450E-06  7.32295180E-05
  1.94390180E-05 -6.73197303E-05  4.46396632E-06 -8.72550290E-07 -1.84403270E-06
  2.57184547E-07  2.14419607E-07  1.93788100E-06  2.00687872E-05 -3.20128438E-06
 -4.88277697E-08 -2.20426416E-05  3.91945356E-07  1.05724846E-06  2.77713843E-08
 -4.43836180E-07 -1.29611829E-06 -1.22023065E-07 -1.43989443E-05  8.04257427E-06
  6.01995746E-06  1.05165028E-05 -3.45442699E-06  2.49037606E-07 -4.63584093E-07
 -2.72699764E-07  2.25648140E-05 -1.31260667E-05 -5.44054781E-07 -4.97752032E-06
 -1.54274942E-05  3.63386581E-06 -2.26161010E-06  3.15537682E-08 -1.52276684E-06
 -1.17398116E-05  1.66837134E-05 -8.64697998E-06  8.05050734E-06  4.93923122E-07
  1.27214347E-06  1.32981377E-07  2.15610006E-07 -5.90504552E-07 -9.67021859E-06
  2.36095157E-06  4.06223929E-07 -7.13855325E-07  1.27383517E-09 -3.81920810E-07
  4.84276297E-08  2.80391590E-07 -3.68102890E-08 -6.30211232E-07  1.29349403E-06
 -3.07502182E-07  3.07533277E-07  7.06564752E-08  7.25360176E-07  8.19710320E-08
 -2.44963010E-07  4.54820198E-07 -6.99905808E-06  1.02121569E-06  4.43003930E-06
 -1.09210005E-06 -2.58851732E-05 -1.55137475E-04 -2.90076188E-05  3.94698236E-05
 -1.40545741E-04 -2.45734740E-04 -2.31657622E-05  2.59804654E-05  1.26088777E-05
  5.24598260E-05 -2.07360879E-05 -2.16462836E-05 -9.75290178E-05 -5.85387180E-05
 -7.40387318E-05 -1.09059437E-04  1.53394467E-06  2.50818740E-05 -1.00997450E-05
 -3.71233973E-06 -1.03013929E-05 -4.88109555E-06 -2.66113068E-06  7.27894593E-05
  4.68014483E-06  2.14792121E-05 -4.18783941E-06 -5.98158419E-06  8.07591614E-05
 -6.15482873E-06  4.34522964E-06  2.35640129E-05 -9.13278839E-05 -7.08014702E-05
 -8.94012465E-06  9.52449587E-06  7.84917839E-07 -5.71828393E-06 -1.68718590E-06
 -3.69998733E-06  4.71365544E-07 -2.87644517E-06 -3.03188366E-07  1.37999421E-06
  3.85731441E-06 -1.02533052E-05 -3.38366912E-07  3.23595028E-06  4.23606250E-07
 -4.26802099E-07  4.23808781E-07  3.76811198E-07 -6.07933951E-07  1.01925185E-06
  8.96836219E-07  9.88559866E-07 -5.26810548E-07 -9.75438511E-07  9.92143617E-01
  3.69035847E-02  5.95916672E-04 -3.25601992E-04  4.32022913E-05 -4.28812570E-02
 -1.05400602E-02  6.85055327E-03 -1.38202347E-03 -7.91549863E-02 -5.54874197E-03
 -2.12803951E-04 -8.97875486E-04  5.64476938E-04  2.26875451E-02  7.87599815E-03
  6.08442891E-03 -5.36601970E-03 -1.66521893E-03  4.15241171E-04  1.05154755E-04
 -6.51965317E-05  1.18057045E-05 -1.18493637E-02 -2.11536981E-04 -5.18451346E-03
  3.02327677E-03  6.11306856E-04 -2.13210509E-04  2.04197708E-04 -7.26736856E-05
 -5.17849837E-06  3.13381494E-03 -6.69348852E-03  3.91672299E-04  1.34368092E-03
 -3.19737552E-05  1.24294981E-04  8.41098708E-05  4.99603786E-05 -5.21298383E-05
 -6.01705440E-03  6.11878273E-03 -2.63958888E-03  8.20989498E-05 -3.18490590E-03
 -2.83737161E-03  9.99129353E-04  3.40944941E-04 -4.34387520E-04  2.24003755E-02
 -3.73215626E-03 -7.67256753E-03  5.27446674E-03  5.07293488E-06  1.93952152E-05
  1.68357941E-04 -3.13629492E-05 -2.18686972E-05 -3.99476445E-03 -2.75723693E-03
  2.86149490E-03 -1.06554183E-03 -7.17960175E-04 -1.35733707E-04  2.28101567E-05
 -5.56186321E-05  3.10801182E-05  2.24046995E-03 -3.03580794E-03  2.49324523E-03
 -8.32156627E-04 -1.60762844E-04  3.66607077E-05 -4.10549006E-05 -1.09096257E-05
  1.25450629E-05 -8.55147829E-04  3.24030381E-03  8.28668795E-04 -1.15065153E-03
 -7.72993170E-06 -2.77501645E-04 -5.50666371E-05  1.78619382E-05  3.31355577E-06
  5.24044594E-03  9.93635012E-04  2.40088691E-03 -1.57408527E-03 -2.31177278E-07
  4.88344640E-05  5.93812142E-05 -2.55840635E-05  2.16789290E-06 -1.77067158E-03
 -6.83795132E-04 -9.86222743E-04  6.80519851E-04 -1.81002174E-05 -4.02194393E-05
 -9.90343740E-06 -3.31261505E-06  4.50869847E-06  1.12951924E-03 -7.46386750E-04
 -1.06782626E-04  2.18369099E-04  2.61389057E-04  6.49425913E-06  2.57391738E-05
 -1.15208088E-06 -2.68888474E-06 -8.23130120E-04  4.54268231E-04 -2.58113711E-04
  4.05414157E-05  1.86098516E-05 -6.52026469E-05 -5.99133819E-06 -3.14825578E-05
  1.87086793E-05  1.09406080E-03  3.80874459E-04 -9.87856164E-04  5.20800047E-04
  3.24758865E-06 -2.11632438E-05  4.23022200E-06  2.62275830E-06 -2.52616364E-06
  2.53043438E-05 -7.59749818E-05  4.15080116E-05  7.39909903E-07 -8.01821864E-06
 -5.40822562E-06  2.38071218E-06  2.21369961E-06 -3.35890743E-06  1.25763434E-05
  4.74712227E-06  1.87144871E-05 -1.67920852E-05  1.20958883E-06 -2.47748141E-06
  1.05898754E-05 -4.14593254E-06  1.48927489E-06 -6.16598789E-05 -4.40373118E-05
  8.05597203E-05 -2.36869778E-05 -1.07123296E-05 -9.73876686E-07 -2.27254897E-06
  5.06919759E-06 -4.89230713E-07  7.76872468E-05  8.65250731E-05  4.15327292E-05
 -4.97976941E-05  6.10141154E-06  4.79783855E-05  4.00112595E-05  1.23890083E-05
 -1.74870837E-05 -8.18761357E-04  2.10622542E-04  6.27387808E-05 -8.81571410E-05
 -7.39418053E-06 -9.98465252E-05 -2.23619644E-05  9.86130737E-06 -3.53594986E-07
  8.19309562E-04  2.49302856E-05  1.09187033E-04 -6.43575768E-05 -9.53534094E-06
 -2.05964189E-04 -1.81719781E-05  6.97160830E-05 -3.52852487E-05  1.04080711E-03
  4.40679588E-04 -3.16105159E-04  7.39511402E-05  2.83530988E-05 -4.38178067E-05
 -2.89057519E-05  2.52565507E-05 -5.62648429E-06  2.70706379E-04  3.49611692E-04
 -2.00748497E-04  1.15015781E-05 -1.93474477E-06  5.35567935E-06 -3.84113303E-06
  6.48160620E-07 -1.74323969E-06  3.85315013E-05 -1.26056648E-05  4.02790331E-05
  3.62004062E-05  8.29722971E-08  8.01561338E-07  6.89909544E-07  3.46520324E-07
 -3.97878147E-08 -1.31080920E-05  1.90018294E-06 -6.60398604E-06  8.89975432E-07
  3.99356930E-07 -5.55860701E-06 -4.05388482E-07  2.16116634E-07  1.34635188E-06
  4.03066206E-05 -2.16376673E-06  8.47728365E-06  1.05175718E-05  1.95361019E-08
 -1.87615040E-07  2.88493855E-07 -4.66600512E-07 -5.66025941E-07 -2.02136052E-06
 -4.54406079E-07  1.00555112E-06  2.85170484E-06  3.46271100E-06  4.70772056E-05
  3.04172536E-06 -6.29924594E-06  2.73151887E-06 -3.84441586E-04  3.98356196E-05
 -7.04954130E-05  3.09198676E-05  3.30087547E-10  4.21859795E-07  2.39653206E-08
  1.46153166E-06 -1.52979830E-06 -7.74010271E-07  6.55175497E-06 -1.14797803E-05
  9.97089324E-06 -4.26174030E-06 -6.25876190E-05  5.89192218E-07  5.87068268E-07
 -1.28878483E-07  4.15020026E-04 -4.83436685E-05 -9.91446235E-05  7.14900672E-05
  1.01611936E-07 -1.36627290E-06  2.32920586E-06  2.05871501E-07  2.18996728E-07
 -1.22927287E-05 -1.83794069E-06  1.49894571E-06  4.26053377E-06  4.25241537E-08
 -2.61382518E-07  9.58262155E-07  6.15804702E-07  3.48754513E-07 -3.32612128E-06
 -2.40412059E-06 -1.87798754E-06 -2.77923920E-06  1.40462681E-06 -2.36771796E-06
 -4.39639580E-07  6.03947669E-07 -1.25919200E-06  3.60241012E-06  3.48633225E-06
 -4.79712443E-06  8.81635553E-06  1.23181787E-06  3.44888857E-06 -6.55148831E-07
  7.89188250E-07  1.14654816E-06 -1.75296256E-05  2.94926516E-06 -1.78526873E-06
 -8.96843879E-06 -1.35933217E-07 -8.63547290E-07 -3.74484687E-07 -9.63024457E-07
 -6.12416759E-07  1.18418896E-05 -2.57581980E-06  9.07222815E-06 -8.26050765E-07
 -4.73992338E-07  1.37227547E-07 -1.79539383E-07  1.27241371E-07 -3.30912164E-07
  1.19719690E-06 -8.42280573E-08 -5.01414915E-06  2.46115413E-06 -2.95166644E-06
  1.03635241E-06 -2.08800510E-07 -2.51726225E-07  2.18083712E-07 -3.91779160E-06
  2.59615198E-06  3.31227093E-06 -5.84070959E-06 -6.58482059E-08 -3.49281153E-08
  3.98571682E-08 -9.16087378E-08  1.46002622E-07 -1.06942924E-06  9.54641189E-07
 -1.03698317E-06  2.42649086E-07 -1.78740876E-08 -1.39833103E-07 -1.04901944E-07
 -4.55680341E-08 -2.45275895E-08  2.02990934E-06  7.85668876E-09 -5.33742215E-07
  3.49798802E-07  7.05287023E-08  6.48983202E-07 -9.63812806E-08  8.04158040E-09
  2.43048354E-07 -6.73770890E-06 -1.43370837E-07  2.66675200E-06  1.39685449E-06
 -1.42274290E-03  1.40857512E-03  2.18571828E-04  2.02347252E-03 -1.12810082E-04
 -9.49985087E-04 -1.02773655E-05  4.59823188E-06  2.82945230E-07 -6.09181267E-06
 -2.43868534E-06 -4.52018090E-06  7.68533992E-06  5.31011944E-06  1.99480875E-06
 -9.07008109E-06 -1.77475201E-05 -2.59771641E-05 -7.11527772E-05  8.04458016E-05
 -7.68676258E-05  1.15221554E-04 -1.38811711E-06 -3.57640443E-06 -1.67593230E-06
 -3.09337466E-06  1.00122874E-06  2.04843057E-06  1.23231941E-05  1.27503522E-05
 -3.00619095E-06 -4.35867437E-06 -1.93472162E-05  4.46692955E-05  5.00838183E-07
  2.26142853E-06 -1.63107866E-06  1.17935920E-05  4.02779940E-07  3.71815009E-07
  5.22170159E-07  4.75439313E-07 -4.44761711E-07 -1.16685463E-06 -1.61094873E-07
  6.39068100E-06  1.89807113E-07 -8.90795167E-07 -3.44661656E-08 -1.57694805E-07
  8.61136054E-08  9.98795514E-08 -1.41803062E-07  4.83233565E-09  3.24183097E-07
  1.96227663E-07  1.40027517E-08 -4.18302578E-07  6.58498638E-04 -5.22463628E-05
  2.18322037E-05  3.73410617E-06 -9.10728093E-06  1.70150787E-03  9.05353692E-04
  1.07160226E-04 -2.59832142E-04 -1.75603266E-04  4.17330747E-05 -6.80268207E-07
  2.71902177E-06 -7.49139579E-07 -9.21785298E-04 -7.09332271E-04  6.92975258E-05
  1.22086640E-04 -6.47977027E-05 -5.81082273E-05  2.36238852E-05 -1.44202166E-05
  3.45142536E-06  1.52362193E-03 -1.34923797E-04  8.37532069E-04 -4.40531021E-04
  2.63848139E-04 -5.17403823E-05 -6.87265998E-05 -2.32214376E-05  2.94733355E-05
  4.36611906E-04  1.84011927E-03 -3.31260264E-04 -2.69996002E-04  7.04508498E-05
  4.87911710E-05 -7.96009028E-05  4.18860861E-05 -1.98835815E-05 -1.78316183E-03
 -1.93211027E-03 -1.83683894E-04  6.21605338E-04 -9.85200419E-06 -6.41977194E-05
 -9.20655130E-05 -1.57763942E-05  3.87323942E-05 -1.10257823E-03  1.38822517E-03
  8.34694747E-04 -8.55256968E-04 -1.55097509E-03 -2.01363729E-03 -7.64392727E-04
  5.92963359E-04 -1.75182494E-04  1.29851965E-02  4.24757166E-03 -3.87067254E-03
  1.29866695E-03  9.91784740E-01  3.73670263E-02  1.15105770E-04 -9.72891646E-05
  3.55438142E-06 -4.49679405E-02 -5.89674464E-04  9.12845038E-04 -2.62970221E-04
 -8.39739755E-02 -5.46221978E-03 -5.22201528E-05 -9.60099828E-04  5.65557065E-04
  1.80987263E-02  7.27157068E-06  5.73653164E-03 -3.35694781E-03  1.70878197E-04
  2.05668451E-04  7.51910598E-06 -6.87015055E-06 -1.04009408E-06 -3.70580854E-03
 -6.63648935E-04 -1.50058517E-03  1.02887681E-03  3.04975058E-04  1.78626627E-04
 -1.65195948E-05  2.08943254E-05 -5.73324572E-06 -2.59702327E-03  4.66948278E-04
 -1.22444794E-03  6.08924356E-04  4.78878000E-04 -7.38846346E-05  4.42453129E-05
 -4.63624970E-05  2.04447180E-05  1.22284053E-03 -7.85837554E-04  6.99334461E-04
 -2.49279235E-04 -6.34982374E-05  6.09829844E-05  8.34268875E-05 -2.15276792E-05
 -1.22426242E-05 -2.38646988E-03  8.53639951E-04  8.29155788E-05 -2.26848149E-04
 -3.66345526E-03 -2.37093605E-03  1.08988522E-03  3.48294936E-04 -4.28079394E-04
  1.41191117E-02 -6.18411551E-03 -2.16941617E-03  2.51011120E-03  3.35278378E-05
 -2.90583389E-04  5.95071605E-05 -3.34773720E-05  1.24998558E-05  7.39427583E-04
 -1.02513297E-03  5.11807564E-04 -1.20484198E-05 -1.98241528E-05 -3.57958352E-05
 -2.15242478E-05 -1.25525789E-05 -4.63433076E-06  5.33869593E-04  3.89062698E-05
  4.04405664E-04  7.35228624E-05 -1.75794668E-07  1.54697555E-05  9.47842828E-06
  1.48698754E-05  7.23222799E-06 -9.93655032E-05 -9.77087304E-05 -1.43033568E-04
 -1.53142088E-04 -2.34601609E-05 -1.08833762E-05 -5.26141707E-06  2.88066632E-07
  4.01354657E-06  3.14218354E-04 -1.32521808E-04  1.49036572E-04  2.31381547E-06
  1.94171473E-06  2.34271957E-05  3.34988437E-05  1.55505693E-05 -1.26517453E-05
 -6.53223114E-04 -4.36387137E-04  4.43615215E-04 -1.70976683E-04 -6.97336079E-06
 -1.21625948E-04 -3.42031548E-05 -1.02969183E-05  1.30564869E-05  1.74488705E-04
  3.36276356E-04  1.70136833E-04 -1.75101346E-04  3.32258765E-06  8.81293602E-06
 -5.18275511E-05  3.23145819E-05 -7.35966837E-06 -4.50162520E-04  1.06024981E-04
  2.19351599E-05 -2.78873677E-05 -2.27554311E-05 -1.40418848E-05  3.03802519E-05
 -1.95538611E-05  2.84801782E-06  1.93799025E-04 -6.23113457E-06 -5.03475834E-05
  2.71037126E-05 -1.65497071E-07 -9.45782578E-06  3.80074656E-06 -3.58792942E-06
 -7.18628263E-07  1.92389065E-05  2.47031180E-05  7.15956097E-05  1.01318273E-04
  5.91038025E-07  8.79629125E-06  1.52282766E-06  9.30276490E-07  3.38864838E-07
 -6.34258821E-05  8.72095581E-06 -1.78038524E-05  9.44578748E-06  2.43482793E-06
 -1.25820850E-05  2.55959281E-06 -7.57767060E-07  2.17106642E-06  8.94985484E-05
 -2.78296387E-05  2.40685389E-05  2.96873808E-05 -4.30727108E-08 -1.70583519E-06
  8.58089430E-07 -1.00930292E-06 -4.27303616E-07  3.84029396E-06 -1.54350500E-06
  4.37917746E-06  8.68651841E-07 -9.80231717E-06 -1.53640750E-04  2.90811442E-05
 -2.17169599E-05  4.63032117E-06  3.35168352E-04 -3.15378131E-04  2.51672227E-04
 -7.12655565E-05 -1.45431968E-06 -1.91213433E-05  2.27706863E-06  1.41968434E-06
 -1.23787815E-06  1.35080348E-04 -1.74477648E-05 -3.25262373E-05 -3.97643209E-05
  8.92556804E-06  7.61406217E-05 -1.61249047E-07  3.36180658E-05 -1.49522529E-05
 -6.77404219E-04  6.05634531E-04  2.44609392E-04 -2.82383977E-04  1.71484496E-06
 -6.87166469E-07  1.59154999E-05  3.91071930E-06 -4.58267267E-07 -1.62166732E-04
  6.14014803E-05  6.36425019E-05  8.34648662E-05  2.63125433E-07 -1.51173224E-06
  5.72985949E-06  6.22770977E-06  2.05347263E-06 -3.39016264E-05 -4.22810455E-06
 -3.13564722E-05 -7.85374197E-06  8.71486508E-07  4.35451402E-06 -1.80065579E-05
 -7.16137542E-06 -5.52893533E-06 -9.47769144E-06  1.10172660E-04  1.58176359E-05
 -8.03439637E-07 -3.36853779E-07  1.95618112E-06  8.71663711E-06  2.45735445E-06
  5.95514337E-06 -1.65690804E-05 -8.07016321E-05 -3.11993924E-05 -3.73428748E-05
 -4.22821177E-06 -7.50158696E-06 -6.16106357E-06 -8.61522003E-06 -3.94714124E-06
  7.22212792E-05  1.83327480E-05  7.77552015E-05 -2.53345511E-06  2.79776557E-05
 -6.80587082E-06  3.11426901E-06  2.08631860E-08  1.82165648E-06  4.17558805E-06
 -1.28599102E-05 -3.09049830E-05 -1.47734962E-05 -1.44597702E-05  6.56255562E-06
 -1.91105455E-06 -3.43365388E-06 -9.01028232E-07 -4.02226036E-05  1.94865226E-05
  1.66236802E-05 -1.63302703E-05  1.06152072E-07  4.18735672E-07  8.85274408E-07
 -1.33448501E-07  3.04967819E-07 -9.05828290E-06 -2.29903709E-06 -5.84625406E-06
  1.42945670E-06 -4.76055034E-08 -6.36947124E-07 -5.93524768E-07 -2.30092064E-07
 -7.12704659E-08  7.98492157E-06  4.60191274E-06 -1.54652885E-06  3.60722325E-06
  6.49647809E-07  6.58831541E-06  4.13411940E-07  4.66920510E-07  8.95708764E-07
 -5.59391517E-05 -1.16801512E-05  1.47747778E-05  1.55999170E-05 -9.42528049E-06
  1.13716002E-04 -2.71582076E-05 -1.49905966E-04  3.24959334E-05  2.68183081E-04
 -1.28131289E-04 -1.06229601E-04  1.82745468E-05  7.29052703E-05 -4.87034031E-05
 -1.15815822E-04 -1.02108118E-05  1.47012122E-05  2.14637469E-06  2.51669975E-05
 -5.51422837E-06 -7.62347305E-07 -8.55585667E-06 -6.07655412E-05 -8.48902243E-06
 -5.68866459E-05 -4.71130772E-06 -1.88558892E-05 -4.52950082E-06  9.92000963E-06
  2.89602773E-07  5.42848354E-06 -1.08528036E-04 -5.05973720E-05 -5.24803800E-06
  8.22315514E-06  1.00274694E-04  1.79377837E-05  1.98462332E-05 -4.14868775E-05
 -1.10499655E-05 -1.66030502E-05  5.95827009E-06  1.28682699E-05  9.01353087E-06
  1.06013752E-05 -7.59536604E-08  7.42007204E-06  4.75988286E-06  2.14920704E-05
 -2.02303885E-06  4.68518265E-06  4.21587421E-07  3.18849272E-07  6.27301697E-07
  3.33414160E-06 -1.90870615E-06 -2.13247320E-07  1.87391465E-06 -5.93086868E-07
  2.29389333E-06  2.63616363E-06  3.17258974E-04  2.81355860E-04  1.98292494E-05
  1.93186613E-04 -1.15049387E-04 -8.99319676E-03 -3.85624611E-03  2.25466385E-03
 -3.65859533E-04 -1.85074579E-02 -3.24745925E-03 -9.17352047E-04  4.74680113E-04
 -5.19108173E-05  1.98228521E-02  9.99484821E-03 -2.40724190E-04 -2.25081905E-03
  9.95053512E-01  3.69192062E-02  1.09012212E-04  6.59971666E-04 -4.03313257E-04
 -4.12372510E-02 -1.24891128E-04 -1.08448685E-02  6.22537338E-03 -1.11272433E-02
 -2.94230449E-03  1.12159500E-03  2.05091756E-04 -3.84644519E-04  2.09998361E-02
 -9.92606539E-03  5.45218248E-03 -7.50364872E-04  1.44428287E-04  2.84493404E-04
  8.59295866E-05  4.38117165E-05 -4.23069253E-05 -8.64863722E-03  2.65799901E-03
  5.29731917E-03 -3.70728602E-03  8.88361191E-05 -4.82197072E-04  2.27221519E-05
  3.07457760E-05 -2.29599774E-05  4.71592571E-03 -2.16934520E-03 -3.17730507E-03
  2.34865978E-03  7.81969880E-06 -4.11637180E-04  3.84617675E-05 -8.12164250E-06
 -4.68872428E-06  1.13202789E-03  1.95016398E-03 -2.25636600E-03  8.93977473E-04
  6.42865517E-05  3.63635997E-05  4.84257912E-05  4.33650470E-05 -3.68858503E-05
 -2.07759526E-03  1.89783709E-03 -1.59607769E-03  5.34442766E-04 -6.81777950E-05
 -1.77227477E-04  7.59261738E-05 -6.28611124E-06 -9.93300727E-06  1.43821881E-03
 -3.58813361E-03 -3.58186507E-04  9.68536952E-04 -2.50688083E-05  7.40618354E-05
  9.30977532E-05  3.70254669E-05 -4.39501127E-05  1.94256192E-04 -3.58237523E-03
 -4.00504916E-04  1.02797328E-03  3.68298471E-06 -1.14727432E-04 -1.36221258E-06
  3.17490258E-05 -1.88200095E-05  1.72143997E-03 -3.32276261E-04  1.00887243E-03
 -4.78979104E-04  1.78202265E-05 -1.24833120E-05  2.64680707E-05  5.60939717E-06
 -8.80365010E-06 -3.24677251E-04  2.15688031E-04 -2.20266095E-05 -2.75672514E-05
  6.75137092E-07 -2.64153893E-05 -8.57824718E-06 -7.26460103E-06  3.60377131E-06
  7.35076569E-04 -2.62895266E-04  3.31821107E-04 -1.37693770E-04  5.71987060E-06
 -5.14770245E-05  5.21058689E-05  1.66472126E-05 -2.01873435E-05 -4.89985636E-04
 -7.65012375E-04  4.59576722E-04 -1.15231837E-04  8.84937384E-06 -1.20048216E-05
  1.44515437E-05  1.40539642E-06 -4.07506746E-06 -6.66980630E-05  2.80825493E-05
  1.62510503E-06  3.17057537E-05 -2.18359250E-05 -1.40111596E-05  3.00883231E-06
 -8.79298698E-08 -1.68359049E-06  4.05524469E-05 -3.21700741E-05 -4.17093397E-06
  5.23937075E-06  2.54592310E-06 -1.22096782E-05 -1.42098285E-06  4.25092922E-07
  2.14692384E-06  7.32197506E-05 -3.24982595E-05 -3.16834781E-05  1.93254634E-05
 -2.04421271E-04 -4.31825159E-05  1.78848798E-05 -4.12667515E-06 -1.01390418E-06
  3.23488574E-05 -1.51912885E-04 -1.84460758E-05  2.01958600E-05 -9.88141225E-06
 -1.40165284E-04  1.15768425E-05 -1.59161807E-05  6.59393920E-06  1.04102710E-03
 -2.21897645E-04 -1.46892318E-04  1.45655755E-04  9.20997034E-06  1.07186862E-04
 -3.74745963E-05 -2.92109033E-05  2.58510452E-05 -8.06634951E-04  5.41026515E-04
 -1.58083227E-04 -3.86935591E-05 -1.06286278E-05 -1.70765091E-04 -3.13173274E-05
  1.64164241E-05 -1.12188148E-06  1.25962925E-03  2.38753186E-04 -3.73310640E-04
  1.50933112E-04 -5.92598885E-06  3.24958995E-05 -1.61714629E-05 -3.83003975E-05
  2.53505766E-05  1.12565595E-04  1.87624374E-04  1.39764017E-04 -1.24059390E-04
  2.03474093E-06 -1.46221361E-05  5.76577729E-06 -2.08452332E-06  2.66800709E-07
  3.23159804E-05 -1.44953812E-05  1.03713115E-06 -4.86292005E-06  9.39229951E-08
  2.18275579E-06 -9.89923905E-07  6.64308017E-08  2.27010629E-08 -6.03907915E-06
  6.67242302E-06 -8.64395405E-07  9.27475972E-07  2.71961923E-08  3.55420134E-06
  4.96920532E-07 -3.90841246E-07 -1.68498688E-06 -2.48713076E-05  5.69173040E-06
 -3.98942905E-06  3.32343657E-07 -2.50884010E-08 -2.40980514E-07 -1.80997170E-07
  4.49127349E-08  8.54343119E-08  1.58301596E-06 -1.57533133E-07  5.60509148E-07
 -3.63071587E-07 -4.77792225E-06 -7.36668518E-05 -4.62145051E-06 -3.96701309E-06
  3.11299114E-06  4.05437766E-04  3.76551758E-05  9.20886873E-05 -5.84279275E-05
  1.39701603E-07  2.60833718E-06 -1.05992173E-06 -1.24038724E-06  2.54732695E-07
 -9.68216028E-06  5.38915850E-06  8.19396166E-06  5.91937285E-07  1.81497237E-06
  2.41860926E-05 -6.03817446E-06  1.04918006E-05 -5.25008091E-06 -1.71196398E-04
  1.24009564E-04 -3.70230943E-05 -4.50281082E-06  9.93366323E-08  1.60352334E-06
 -6.24580889E-07 -4.04419066E-06  4.90352328E-07 -4.68991385E-06  1.10435812E-05
  2.54951223E-05 -2.99550135E-06 -3.17444151E-08  2.15012610E-07 -6.21278965E-07
 -5.06488280E-07 -6.46769930E-07  1.74732015E-06  1.79476467E-06  1.58111822E-06
  4.49008025E-06  4.58139324E-07  1.76692854E-06  1.88914687E-06  2.19403062E-06
  7.81389576E-07 -1.91622797E-05  2.67935077E-06  8.78165284E-07 -2.07134774E-05
 -1.73411685E-07 -1.07753989E-06  4.95900958E-07 -1.56223788E-06 -6.67974467E-07
  1.69644319E-05 -1.84885795E-06 -2.74809463E-06 -3.08082085E-07 -1.31695957E-06
 -8.78948197E-07 -1.49332159E-08  2.02466632E-07  4.32969929E-07 -2.49901667E-07
  2.99894087E-06 -4.67298062E-06 -1.88922034E-06 -1.40949712E-07  5.13918441E-07
  3.44651640E-07  1.51933354E-08  2.26479972E-07 -6.38908342E-06  1.67298579E-06
  3.26733734E-06 -6.59740053E-07  1.17852746E-06 -1.08996487E-06  7.26595066E-07
 -1.49553128E-07 -2.87567363E-08  1.84579126E-06 -5.71830134E-06  3.42289420E-07
  5.87654815E-06 -3.52388561E-07 -7.98642997E-07 -1.91266900E-07  1.72874634E-07
 -6.00530857E-08  6.09825227E-06 -2.31202301E-06 -1.09985546E-07 -2.99048488E-08
  4.35668987E-09  9.40968998E-08 -5.97562228E-08  4.46938397E-09  4.53461639E-08
 -7.14963715E-07  3.51361091E-07  9.59446094E-08 -3.48663358E-07 -3.85506471E-08
 -4.24347655E-07  1.14839703E-07  6.97189142E-08 -1.95140665E-08  3.24678438E-06
 -5.45109145E-07 -1.72009586E-06 -9.62183083E-07 -6.51246132E-05 -5.40177760E-04
  8.08050806E-05  1.91661773E-03 -1.45410351E-03  1.28762663E-03  6.09943306E-06
  1.31662115E-05 -3.16715060E-06 -6.03971592E-06 -2.65103773E-08  1.37012223E-05
 -1.26386328E-05  4.36157667E-06 -9.83008234E-06 -1.22034281E-05 -2.41822604E-05
 -1.62954526E-04  1.97291611E-05  3.73933646E-05  1.90047083E-05  3.80071651E-05
  2.82366471E-07  1.07941512E-05  7.49100774E-07  5.51881243E-06  5.45448039E-09
 -7.53129967E-07 -2.49603841E-05 -2.66284512E-06  8.15900133E-07  3.06349334E-08
  1.92756807E-05  1.06102783E-04  6.30097726E-07 -9.30188683E-06  3.14253882E-07
 -4.83819030E-06 -4.35409430E-07 -1.42089463E-06 -3.71950469E-07 -9.59462330E-08
  4.15853397E-07  8.22452849E-07 -3.63408037E-09 -4.27713191E-06 -1.78016050E-07
 -1.00037239E-06 -1.76762280E-07 -1.65221740E-07 -2.48997835E-07  1.17505411E-07
 -6.56071271E-08 -2.20122160E-07 -1.21302705E-07  1.65886213E-07 -3.23672831E-08
  6.75059309E-07  1.22177863E-05 -1.20742022E-06 -8.77561857E-06  1.07946928E-06
  1.47553933E-06 -2.63190719E-04 -1.81747473E-04 -3.35087696E-05  6.14174650E-05
 -3.57755858E-07 -1.74700028E-05  1.06364574E-06 -9.96982850E-07 -2.64781715E-09
  3.39856959E-04  1.99422092E-04 -1.23534374E-04  2.43118993E-05  1.98181996E-04
 -2.38459883E-05 -3.00154661E-05  2.75159658E-06  5.96531375E-06 -3.41182563E-04
  2.90766498E-04 -2.31596380E-04  6.24134802E-05  2.22969025E-05 -1.50919700E-05
 -2.98312437E-05  1.38132964E-05 -1.97285237E-07 -4.73262790E-04 -5.99094932E-04
  1.31826262E-04  6.28665226E-05 -4.37023399E-06 -4.95475756E-05 -2.57185972E-06
 -1.10529786E-05  7.58517932E-06  1.11399682E-03  9.30114701E-04  2.52662478E-04
 -3.73632804E-04  4.89728686E-06 -2.49867365E-05  1.55839900E-06 -7.93284394E-09
 -7.77723085E-07  3.09393139E-04 -2.14480979E-04 -2.90972058E-04  2.21683804E-04
  1.35255112E-05  1.75253597E-05 -8.07573048E-05  4.23101420E-05 -8.59138158E-06
 -1.89152689E-03  7.90526620E-04  8.68001426E-04 -6.90921374E-04  4.47492144E-05
  2.17958307E-05  2.80061649E-06  4.00215634E-05 -2.12719854E-05 -1.98019970E-03
 -3.72366111E-03 -4.81467900E-04  1.07137998E-03  9.57098549E-05 -2.75193430E-04
 -1.70545746E-04  8.28475439E-05 -1.07025795E-05  1.57665834E-03  4.64607118E-03
 -1.97980900E-03  1.18161050E-04  4.29204912E-06 -2.00270696E-04 -8.96180702E-06
  4.35700054E-05 -2.57117425E-05  2.36265190E-03  7.32712050E-04  1.38873003E-03
 -9.36705513E-04  2.69181806E-05  1.68824732E-06 -2.00615195E-04  1.25361033E-04
 -3.12251623E-05 -4.03267431E-03  2.39396216E-03 -7.63104650E-04 -1.24635276E-04
 -4.22629840E-03 -1.50608102E-03 -6.26431727E-04  4.14205742E-04 -1.64938012E-04
  1.21987319E-02  6.09841413E-03 -3.12178690E-03  5.77192646E-04  1.13582846E-04
 -6.96819553E-05 -1.12959106E-04  1.68955517E-04 -3.65835745E-05 -7.44311007E-04
  2.23253765E-03  9.23972500E-04 -9.84241776E-04  3.33395232E-06 -4.70082202E-04
 -3.36760025E-05  2.15744056E-05 -2.57355411E-06  4.68051146E-03 -1.50952998E-03
 -2.61353645E-03  1.85672355E-03 -2.47834290E-05  6.73571928E-04 -6.21330486E-06
 -2.72707859E-05  6.26342892E-05 -4.39703355E-03  2.99111949E-04  1.97237850E-03
 -1.33510980E-03 -1.84577690E-03 -1.08272480E-03  2.26290942E-04  3.09591000E-04
 -1.51492316E-04  3.51555572E-03 -2.07705300E-03 -9.94483400E-04  1.16532054E-03
 -9.09354304E-04 -6.72146096E-04  1.86207786E-04  1.64181464E-05 -8.25502021E-05
  4.31339511E-03 -5.24592504E-03 -1.34540664E-03  1.20701734E-03  9.95534065E-01
  3.95103761E-02 -3.59248591E-05  5.35746364E-05 -2.06600395E-04 -4.21565201E-02
  1.20299296E-03 -3.23872125E-03  1.34686836E-03  2.74869654E-06  3.55551141E-05
  1.74059938E-06  1.38241935E-05 -8.81273353E-06 -3.52891508E-04 -8.23461357E-05
  1.75473023E-05  6.01735102E-06 -5.85555722E-06 -8.11414844E-05  1.75783068E-05
 -1.66880716E-05  3.44897462E-06  5.88659476E-04 -1.54144026E-04  2.29270932E-04
 -8.85097382E-05 -1.39798010E-06 -1.90635126E-05  7.17252931E-07  1.70168951E-06
 -8.85558846E-07  1.45389776E-04  1.41468510E-05 -5.76763544E-05  2.80735414E-05
  3.83502934E-06 -8.80590161E-06 -1.21380838E-06  3.36779897E-06 -1.57047727E-06
  2.74828196E-05  1.47466198E-05 -1.59085599E-05  5.67151652E-06  1.17083174E-05
 -9.14792761E-04  1.93965141E-04 -1.12541587E-04  1.02367772E-04  4.08348825E-03
 -9.87151050E-04  8.90578991E-04 -6.18001316E-04  5.58626019E-06  1.31577368E-04
 -6.82953344E-05  3.77398287E-06  2.30847090E-05 -4.24286478E-04  4.35995002E-04
 -1.37155107E-04  4.92294128E-05  3.75447667E-05  2.08725679E-04  4.03819092E-05
 -1.02430061E-05  5.05055674E-06 -1.13362365E-03  8.24745699E-05 -6.73734336E-04
 -8.46824700E-04 -1.53341645E-06 -4.84894605E-05  4.33687554E-06 -1.96447306E-05
 -3.33137986E-05  1.04262896E-04 -4.30432031E-05  1.53742272E-04  2.44114008E-04
 -5.26408693E-06 -1.85358281E-04 -1.14572274E-04 -7.76098694E-05  9.97623544E-05
  4.41741915E-04  1.29743306E-04  5.46748258E-04 -4.41273415E-04 -2.21486768E-05
 -5.93912625E-04  1.57315989E-04  1.56939368E-04  7.78572108E-05  1.10352353E-03
 -2.40192789E-04 -6.18856845E-04 -3.28242388E-04 -1.14508223E-05 -1.73981705E-04
  3.41657798E-06  1.35453661E-05 -9.76086769E-06  1.11632850E-03  1.70209885E-05
 -3.13613107E-04  2.01777820E-04 -5.81201782E-06 -4.93926472E-05  1.59893986E-05
  5.28229680E-06  1.86465314E-06  4.14163696E-04 -8.06252361E-05 -3.79479403E-04
 -2.52167224E-05  6.78075334E-08  2.07458449E-05  1.72936881E-05 -1.53558914E-05
  4.18814144E-06 -6.94236992E-06 -6.87374867E-05 -6.65820882E-06 -1.57204055E-05
 -7.21927685E-06  2.69275177E-05 -4.22246642E-05 -5.09691277E-05 -2.51364248E-05
  7.95586090E-05  1.25927923E-04  3.23116734E-04  3.49388574E-04  2.36572778E-07
  1.90193830E-05  1.33651895E-05  2.94093452E-05  2.34722778E-07 -4.20080721E-04
 -2.06221074E-04  1.96454618E-05  6.86455794E-05 -7.99716082E-05 -4.32552086E-05
 -7.02249055E-06 -9.54092856E-06 -1.54626226E-06  2.61675468E-04  7.49297735E-05
  1.17649123E-04 -6.83369702E-05 -2.65880408E-05  1.94199919E-05 -4.29403785E-06
 -1.51905697E-05 -9.81472651E-06 -6.66962386E-05  5.12119876E-05 -6.99683349E-05
  4.59526447E-05 -1.95296320E-04  1.71675989E-04 -3.34022470E-05 -4.34092413E-05
  3.51869839E-06 -5.80740904E-04  2.12068328E-04  3.18057461E-04 -1.53924675E-04
 -4.07570320E-06 -1.53775201E-05 -2.15477793E-05 -1.50574950E-06  1.14125959E-05
  1.26665865E-04  4.09405973E-05 -9.79991255E-05 -5.07832439E-05  2.69248547E-07
  8.98199231E-06  7.00558576E-07 -4.73777591E-06 -9.98020367E-07 -1.29033234E-06
 -1.21836065E-05  1.14671437E-05  8.05330209E-06  1.48147969E-06  1.55942981E-05
  1.89012363E-07  2.60645818E-06 -1.65475108E-06 -1.03480996E-04 -2.52651865E-05
  1.55052476E-05  5.63666346E-05 -1.60562733E-06 -2.10861943E-05 -3.47690435E-06
  2.29911440E-05 -2.16436160E-05 -1.90609288E-05 -1.05191798E-06 -2.30918208E-04
 -4.41621451E-04 -5.99384112E-05  7.84061190E-07  1.23985911E-03  1.84134589E-05
  5.77030334E-03 -5.77067192E-05  6.57283043E-03 -1.16148314E-06  2.73786634E-06
 -2.92448682E-06  4.70164116E-06 -2.91012821E-06  4.10699198E-06  1.68435939E-04
 -7.70499806E-04  8.31263220E-05 -1.73880115E-05  5.86104359E-05 -8.20034945E-06
  5.32117070E-05  4.77616811E-04 -2.32323930E-04 -5.34731335E-05 -4.24857940E-05
  1.82260144E-04  5.55828765E-05  4.43759681E-05 -1.94385417E-05 -2.90593604E-05
  3.35488583E-05  7.67246132E-05  1.58401313E-05 -3.24265176E-06 -5.70187055E-07
 -3.72917766E-05 -4.70257871E-05  6.44191774E-04  1.89568081E-05 -1.75502009E-04
 -2.30378946E-06 -1.74467684E-05 -2.59410690E-06 -2.38181026E-05  6.06460771E-06
  3.90310669E-06 -3.13408211E-06 -4.80712443E-06  1.22398701E-05  3.74969682E-06
  9.05902871E-06 -4.05495512E-07 -1.39953228E-05 -2.19599175E-06  4.44814308E-06
 -2.87175890E-04 -1.48404567E-04  6.99526365E-05 -5.25091239E-06  4.31390365E-06
 -1.13833576E-05 -7.97780818E-06  4.54051059E-06 -8.93979935E-07  9.92884818E-05
  6.92918260E-05  3.67650639E-05 -3.36174623E-05  2.02989352E-05 -9.99875031E-06
 -2.62802411E-06 -7.81867073E-06  6.01805110E-06 -7.12899273E-05 -1.64993075E-05
  2.17367522E-05 -2.11470248E-05  3.48492772E-06 -3.67206358E-05 -9.71199741E-06
 -8.00810027E-06  3.34735769E-07  4.19351724E-04  1.95315576E-05  9.22949583E-05
 -2.31492964E-05  1.54402636E-05 -5.10525286E-05 -3.75196404E-05  2.38974933E-06
  6.41994228E-06  2.54453968E-04  8.49824972E-04  1.34779156E-04 -3.08709490E-04
  2.74542531E-06 -4.94886570E-05  3.21236745E-06  2.49900012E-06  3.14515403E-09
  4.99137727E-04 -1.44928984E-05 -4.11611600E-04  2.40869789E-04  1.60089161E-05
 -1.27422270E-05 -8.00947269E-05 -1.58595181E-05  2.47897416E-05 -1.26903464E-03
  3.58586387E-04  3.41527482E-04 -2.00740488E-04  9.13203436E-06 -4.89873352E-05
 -3.02597792E-06 -4.33678265E-05  5.91304322E-05  7.40120625E-04 -1.24052693E-04
  1.13509156E-03 -8.84362896E-04 -1.28929691E-05 -8.14584292E-05  3.32007010E-05
  1.18193499E-05 -1.95602309E-05  2.06197007E-03  4.80095494E-05 -9.42546658E-05
  9.17403276E-05  5.01355320E-06  5.84347084E-06 -4.58159840E-05  1.99617014E-05
 -2.10303760E-07 -4.46787498E-04 -5.35681188E-05 -2.58582739E-04  1.32026722E-04
  1.96401811E-05 -1.81355058E-04 -1.18135938E-04 -3.48781654E-05  1.75622645E-05
  1.06361632E-04  1.51725886E-03 -4.54098469E-04  2.80597430E-05  9.46470999E-05
  1.53460455E-04 -1.15953582E-04 -7.43216163E-05  1.82588704E-04 -3.47503141E-03
 -1.80626717E-03  1.54045245E-03 -5.10015978E-04  9.26152031E-05 -1.29239092E-04
 -3.76822564E-04  1.64769348E-04  7.60775782E-05 -3.00416684E-03  4.10015550E-03
 -2.20512483E-03  1.45900230E-04 -6.60698159E-06 -3.75770164E-04 -1.00696441E-04
 -9.08275219E-05 -1.43636081E-05  3.86413428E-03  3.31521163E-03 -1.60042439E-03
  6.94220029E-04 -1.28450780E-03 -1.28896100E-03 -3.95941544E-04  1.03509645E-04
  5.46829228E-06  8.82952551E-03  4.41724348E-03 -3.09944671E-03 -6.70607313E-04
  9.95518820E-01  3.94577716E-02 -2.75097532E-04 -2.89474355E-04  8.66174961E-05
 -4.03330492E-02  2.54916344E-03 -4.72210669E-04 -1.51823416E-03 -1.03427035E-03
 -5.16308103E-04 -8.54889130E-05 -1.57513395E-04  1.32663956E-04  5.06475819E-03
  3.26796717E-04  3.57438716E-03 -3.31823283E-03  1.61647620E-03 -9.68665790E-04
 -1.86167750E-04 -4.05305011E-05  2.73432622E-04  4.57258503E-03 -4.42240917E-05
  1.20512611E-03 -1.84895943E-03 -5.53689459E-07 -1.34340719E-05 -4.67095710E-06
  1.46325321E-05 -1.10334147E-06 -1.75575465E-05 -5.55844680E-05 -7.35683031E-05
  2.47860059E-05 -1.51227458E-08 -5.55405235E-06 -8.13979941E-06 -1.59305520E-06
  2.71849774E-06 -4.95788484E-05  2.96462911E-05  1.82108476E-06 -4.00914693E-06
 -1.74627782E-06 -2.75100765E-05 -1.29621394E-06  2.11140300E-06 -6.02740834E-07
  1.72497120E-04  7.56737538E-06 -6.17993630E-05  3.20926082E-05  4.50335379E-06
 -1.53481724E-05 -2.52851685E-06  4.95580979E-06 -2.20103647E-06  4.35446411E-05
  1.47611612E-05 -3.15108586E-05  1.47356662E-05  2.86551923E-05 -5.63063853E-04
  1.24398913E-04 -6.94636807E-05  9.89366095E-05  7.04476262E-04 -1.53126635E-03
  6.93976690E-04 -5.95085899E-04 -1.26232296E-05 -1.80060638E-04  2.47487766E-05
  5.99588935E-05  2.16171129E-06  1.04230596E-03 -1.94140300E-04 -1.73174140E-04
 -3.13541580E-04  1.30001687E-04 -4.34409908E-04 -7.40146598E-06 -1.45464020E-04
 -2.60581484E-05  1.15861178E-03  6.30987446E-04  1.04851813E-04 -1.03540530E-04
  3.74784907E-06  3.21767530E-05  3.11268447E-05 -4.03627972E-06 -2.13306378E-05
 -3.22351884E-04 -7.09168009E-05 -1.18128053E-04  1.69562688E-04  3.06995341E-07
 -5.25958188E-06  1.76323943E-05 -8.65010089E-06  2.13843699E-05 -1.42488438E-04
 -2.25655166E-04 -2.18560484E-05 -1.46470309E-05 -7.98704532E-06 -3.06327514E-04
  5.01517283E-05 -3.02285657E-05  2.40521737E-04  1.04492826E-04 -3.21475954E-04
  1.12661190E-04 -8.05084699E-04 -5.10679785E-06 -1.50516880E-04 -7.87121650E-05
  5.19341853E-05 -1.00683110E-05  2.86490461E-04  6.42998629E-05 -1.94643033E-04
  2.99984382E-05 -1.00179920E-05 -4.31127918E-04 -8.59990769E-05  1.94155162E-04
  1.00147086E-04  4.62068690E-04  1.08241953E-04 -3.03909581E-04 -2.51222265E-04
 -6.11970770E-07  4.35534916E-05  4.32838782E-05 -7.75417761E-05 -1.38938022E-05
  2.36526890E-04 -3.34823148E-04  3.21036545E-04 -3.51940800E-05  7.31515545E-05
  1.28439349E-04  3.33625193E-05  4.71084653E-05 -8.92696076E-05 -7.70512239E-04
 -4.38496015E-04  5.33442407E-04  6.45565327E-04 -1.11512468E-05 -5.67250646E-07
  1.68195080E-05  3.04060162E-05 -1.20971576E-05 -4.30253635E-04 -1.34722752E-05
  3.49498147E-05  1.27032346E-04  4.79625055E-05 -3.34479226E-05  2.46573310E-05
 -2.40480534E-05 -1.57765588E-05  4.74028013E-04  1.29677143E-04  1.84247852E-04
  4.12503258E-05 -7.16679755E-05  1.41663098E-04 -3.53356488E-05  1.34704395E-06
 -2.49027046E-05 -8.01252299E-04  2.64257531E-04  4.62226077E-05  3.09467110E-04
 -1.16676159E-04  9.40035324E-05  2.08006200E-05 -8.59345849E-05 -6.30005292E-05
  5.98777813E-05 -2.60309346E-04  5.98281360E-04  2.25016581E-04 -1.56549441E-04
 -2.23030237E-04 -8.00231500E-05  1.93418240E-05  3.69942876E-05  1.21877634E-03
  5.56212393E-05 -3.78403387E-04 -3.05473909E-04 -9.25060516E-07 -6.15269675E-06
  4.72465453E-06  2.97509700E-08  3.66147932E-06  7.98143294E-05 -7.21034271E-05
 -5.24699940E-05 -1.72350919E-05  3.78295153E-06  4.31058151E-05  1.16160946E-06
 -1.66228003E-06 -5.53821680E-06 -2.42617993E-04 -4.69751035E-05  8.83870694E-05
  1.04082943E-04 -3.12033721E-06 -4.03570588E-05  3.36931517E-06  2.88082295E-05
  5.32560020E-06  3.28740275E-05 -2.25836895E-04 -4.15570405E-04 -5.41635784E-05
  6.54071864E-03 -3.36206678E-04  6.35420540E-03 -5.66535873E-05  1.04680762E-03
 -2.90812389E-04 -8.25385377E-04 -5.03273576E-07  9.82717121E-06 -4.78802327E-06
  2.55859465E-06 -4.85781473E-06  1.84921576E-06  1.08726427E-04 -4.53703360E-04
 -4.94230795E-05 -7.55328904E-04  3.64967524E-05  5.59033433E-05 -2.67638764E-05
 -1.75741426E-05  1.71108109E-04  5.35184573E-04  6.52243516E-05  2.58418866E-04
  1.15685700E-04  3.35047171E-04 -6.23148535E-07  1.76432851E-05  1.79093319E-05
  7.93203650E-05  1.18392216E-05 -1.75078326E-05  1.90264139E-06 -8.64577234E-05
 -4.19069743E-05  2.04450988E-04  1.44821650E-04 -1.08626773E-03 -4.52387267E-05
 -4.51275128E-05 -5.20588492E-05 -1.06501397E-04  2.30400311E-06  4.58131001E-05
  6.26438303E-06 -2.69937999E-05  2.29655331E-05 -1.39076174E-05 -2.31368976E-08
 -7.13773210E-08 -8.21285677E-08 -1.23859533E-07  9.42768185E-08  2.89035332E-06
  4.16013468E-08  5.05842193E-06 -2.89051720E-06 -2.44599390E-08 -1.49598681E-08
 -1.75020726E-07  2.32985294E-07 -1.38899421E-07 -3.38262518E-07 -1.90769835E-06
  1.67886658E-06 -4.77624272E-07  1.17521676E-06 -7.84247217E-07  6.04630777E-08
 -1.78991011E-07  1.94743885E-07  6.58509711E-06 -4.71970271E-07  5.39499609E-06
 -2.52493872E-06  1.20596031E-07 -5.13361128E-07 -6.68406192E-07 -1.89989378E-07
  5.28899893E-07 -6.67689821E-07  8.50295486E-06 -6.88541974E-06 -9.79650304E-07
  6.55904159E-07 -6.64388436E-07 -1.95525731E-06  8.94040150E-07  3.16029438E-08
 -2.62645967E-05  8.11874912E-06 -1.55588483E-05  8.85460164E-06 -3.51209104E-08
 -1.66143371E-06 -2.62248476E-07  1.34305364E-07 -1.40158254E-07  1.73210932E-05
  1.51139897E-05 -7.38198618E-06  4.42102804E-07  7.83137343E-07 -4.90730222E-06
 -2.24427050E-06 -8.71313829E-07  3.10280268E-07 -1.66360474E-05 -2.89468882E-05
 -1.94986529E-05  1.31758244E-05  2.32046352E-06 -7.51841870E-06 -2.40695159E-06
 -3.41067444E-06  8.14913555E-07  1.02404208E-04  9.34726968E-05  1.24103430E-04
 -7.02661575E-05 -9.41273020E-07 -4.31392250E-06  1.94520218E-06  6.27741316E-07
  1.65197557E-06  1.03344593E-04 -2.32950427E-05  4.27300422E-05 -3.98658276E-05
  1.55530813E-07 -2.40893772E-08 -1.04226837E-06 -5.96126605E-07  4.17267413E-07
 -2.15544307E-05  2.59832292E-06 -7.08058962E-06  1.03265610E-05 -1.53101083E-07
  1.00744759E-06 -2.56876640E-06  4.36438883E-07 -4.14244793E-07 -2.47574880E-06
 -7.01701129E-07 -1.68369187E-05  3.55826336E-05  7.68966817E-06 -1.35701767E-05
 -9.81239184E-07 -3.05224668E-06  7.01223414E-06  7.03267334E-05 -3.35252157E-05
  1.88790833E-05 -7.10961780E-05 -1.50799105E-05  2.97736125E-05  7.09585217E-06
 -4.36899725E-06  5.19379190E-06 -2.08857453E-04  9.94472554E-05 -1.22700541E-06
  9.04003600E-05  2.11514535E-06 -9.10437591E-06 -9.52976366E-06 -1.84926667E-06
  8.55455310E-06 -4.24616494E-06  2.17998554E-04 -6.90716761E-05 -4.86637830E-05
 -5.08897365E-06 -3.94963810E-05  5.30859371E-06  4.72404554E-06  3.38515933E-05
  1.32988686E-04 -3.51116705E-05 -1.27583147E-04 -4.80529297E-04 -5.30379034E-05
  9.31377950E-06 -2.18661603E-05 -4.39765745E-06 -1.61452639E-06 -1.29631817E-04
  2.14137104E-04  4.09685722E-05  9.70680120E-05  1.35559666E-05 -8.99593827E-06
  1.69916181E-05 -2.51485099E-05 -1.35687134E-06 -1.44937152E-04 -2.77050526E-04
  9.18212536E-05 -9.76941458E-05  7.47091026E-05 -1.53954459E-05 -1.16481859E-05
 -1.62791787E-05 -2.21881770E-06 -4.64515705E-05  4.77823607E-06  6.42878302E-06
  6.73643388E-05 -2.14302445E-07 -3.07120907E-06  1.28275261E-07 -9.73525560E-08
 -5.75666192E-07  1.96224783E-05  1.62377669E-07 -5.37008805E-06  5.74537923E-06
 -2.48247433E-08 -6.39335527E-07 -1.09468300E-07 -6.47980546E-08  4.08428774E-07
  4.14766958E-07  6.42848239E-07  3.23833527E-07 -2.43674915E-06 -1.15266931E-08
 -3.18688496E-07  5.30733809E-08  1.42459123E-08 -2.35802268E-08  5.39018649E-07
 -1.17981982E-06  2.14835131E-07  1.83538745E-07  1.24814225E-07 -5.43310344E-07
 -1.32975446E-07  1.74311821E-07 -6.28622118E-08  9.03821490E-07 -1.71706252E-07
 -1.12079939E-06  6.66597581E-07 -4.82745564E-06  4.94872710E-06 -4.45516733E-06
  9.32687984E-06  4.45554336E-06  1.79634946E-04 -5.70506166E-05  9.12200022E-05
  4.32650434E-05  2.65995884E-07  5.95977628E-06 -4.33592148E-07  3.60440088E-06
  2.72646753E-06 -3.00139945E-05  1.14231423E-05 -2.05563509E-05 -4.57188389E-06
 -6.84422319E-07  8.83769787E-07 -1.42319809E-06  1.81065548E-06  2.39941951E-06
  2.82228461E-05  1.87117551E-05 -1.36170676E-05  1.66782995E-06  1.23125065E-07
  1.36773865E-06  4.40986562E-08 -6.00775234E-07 -1.20019462E-06 -1.24592549E-05
  1.44986175E-06 -3.11224454E-07  9.17101094E-06  1.18420111E-07  1.29284787E-06
 -2.15812086E-07 -8.04873932E-08  8.64240979E-07 -1.42965593E-05  4.92191731E-07
 -4.89412768E-06 -3.13873541E-06 -3.44088760E-06 -5.47620815E-05 -3.89131280E-05
  1.20779556E-05  1.83392299E-05  1.74998578E-04  1.51666597E-04 -4.88964075E-05
 -6.61529066E-05 -3.37140238E-07 -3.07376803E-06  6.53686830E-06  3.00012825E-06
 -2.92039875E-06  9.77337896E-06 -4.21006632E-05 -4.55963799E-06  1.35589184E-05
  2.07558366E-05  2.96133219E-04 -3.82928250E-05  3.69157939E-05  3.00258124E-06
 -1.43756052E-03 -2.94840261E-04 -8.72177136E-04 -8.40395213E-05  1.91938681E-05
  3.22965649E-04  2.29627167E-05  4.14527025E-05  6.15289947E-05 -9.60505679E-04
  2.25510309E-04 -2.18294025E-04 -8.26160524E-04  4.89360130E-05 -9.04420695E-04
  9.07001059E-05 -2.22082211E-04 -3.94540400E-04  2.44747246E-03 -6.20528468E-04
  7.95160927E-05  2.21814143E-03  1.53876557E-03 -1.30886140E-03 -3.16245574E-05
  1.68626883E-04 -5.10449969E-05  1.07893740E-02  3.54712038E-03  6.00684132E-04
  5.71837587E-03  9.95716515E-01  4.02255521E-02  3.50995931E-04  1.37480852E-04
 -2.80447853E-04 -4.63026104E-02 -2.46944040E-03 -1.75207411E-03  4.13216206E-03
 -2.60064645E-03 -1.33323664E-03  7.11151151E-05 -1.10634742E-04 -2.08596897E-05
  1.09732646E-02 -5.59950186E-03  2.23882530E-03  7.57687215E-04  1.53906277E-04
 -4.44357246E-04  1.34472085E-04 -2.75797677E-05 -3.12798094E-04  6.80358043E-04
 -1.51881216E-03 -3.14957567E-04  8.82975246E-04 -2.93725012E-04 -4.52252644E-04
  9.10342293E-06 -4.81794235E-05 -5.65691993E-05  1.91849682E-03 -6.83798203E-04
  7.77933095E-04  4.49057621E-04 -8.42605053E-07 -2.55723222E-04  3.64563627E-04
  6.62154203E-05 -9.40770566E-05 -6.04365501E-04 -1.52042147E-03  8.74211910E-05
  2.68640155E-04 -2.76207686E-05 -9.38785355E-04 -2.21767731E-05  3.94540086E-04
  2.86009280E-04  7.69236966E-03  8.85686758E-04 -2.72041300E-03 -2.89479566E-03
 -3.75190616E-07 -1.64653834E-06 -1.21204048E-07 -1.18453381E-07  2.63712300E-07
  2.18421046E-06  1.08824729E-05 -4.16168810E-04  1.71814829E-05  6.96475304E-05
 -1.05457037E-05 -7.26359269E-05 -8.27659467E-06 -1.36011304E-05  5.62928529E-06
  2.43449480E-05  5.96073149E-08  6.04676036E-07 -1.22346785E-07 -1.81058870E-07
 -1.21768471E-07 -1.71439642E-07  1.60973041E-06 -4.61528760E-07  3.78287448E-06
 -1.71746280E-05  3.16047428E-06  2.38051426E-07  8.77958801E-07 -5.11068747E-07
 -6.45799749E-05  3.93946340E-05 -1.05124402E-05  8.60770815E-06 -3.76899894E-05
  1.16266349E-03 -2.74829234E-04  1.83753705E-04 -4.72893643E-04 -2.15510277E-04
  9.50977816E-05  5.86154189E-03 -3.03533577E-04 -2.73416661E-05 -1.42159363E-04
 -1.22522808E-03 -2.70687878E-05  2.94672115E-04 -1.64953559E-04  2.45286155E-05
 -9.94199983E-05 -3.65451382E-04  5.47277685E-04  8.04661158E-04 -1.07883109E-04
  7.09606733E-04 -2.25658965E-04  2.70819207E-04  9.86446840E-08 -4.61666811E-08
 -4.39911557E-07 -1.14777566E-07  1.77984032E-07 -4.36267878E-06 -2.10769397E-06
  5.46793361E-06 -2.53936664E-06  1.13994429E-07 -2.88369435E-07 -5.62444579E-07
  4.14177422E-07 -4.60854993E-08 -4.78970478E-06 -2.34998223E-06  4.62183510E-06
 -2.13340382E-06  2.06702157E-07 -6.05759914E-07  3.79822641E-07 -4.46346746E-07
  8.12312198E-08  8.95896584E-06 -7.23667174E-06  1.11553296E-05 -5.16234846E-06
 -9.51545908E-08 -2.01413523E-06 -5.62725926E-07 -4.49641180E-07  7.90721990E-08
  2.72410733E-05  2.59297866E-05 -1.29025306E-05  4.13261343E-06  5.22235687E-07
 -1.52939678E-06 -2.19885514E-06  8.04654431E-07 -1.11426415E-07 -1.80213739E-05
  1.41154882E-05 -1.45403886E-05  3.90442356E-06 -5.76237797E-08 -2.19665779E-06
  8.61212910E-08  3.45142876E-07 -5.68700121E-08  2.08220060E-05  1.05285473E-05
 -1.33929122E-05  4.89621174E-06  4.91205683E-07 -8.63966865E-07 -1.67433086E-06
 -1.43003664E-06  1.96525563E-06 -1.45217479E-05 -2.02875296E-05 -4.01403020E-06
  1.11153074E-05 -1.01472541E-06 -5.04318981E-06  1.54223887E-06 -3.04068281E-06
  2.77987658E-06  1.97198955E-04  1.19064840E-04  6.63579553E-05 -8.51007220E-05
 -2.33551093E-07 -9.14161932E-07  3.21770855E-06 -6.27583576E-07 -2.72535832E-06
  2.26808914E-05 -1.10350383E-04  3.64843646E-05  2.08713116E-05  3.34284523E-07
  3.07067619E-06 -2.99731650E-06  7.64564015E-07  5.07732700E-07 -8.46771699E-05
 -3.77490189E-06 -4.65143835E-05  2.03682735E-05 -6.53883870E-07 -1.08097398E-05
  9.21321289E-08  1.36200748E-06 -1.19571001E-06  2.25377361E-04  5.19693323E-05
  6.64641823E-05 -6.49770614E-05  5.46758140E-06  6.05564793E-07 -1.27578231E-05
 -5.79418108E-06  5.89508643E-06 -3.40793985E-04  1.83597391E-04 -7.86414444E-05
  5.86434073E-05 -1.33153471E-05  5.30062483E-05  1.12961461E-05  2.91318034E-05
  1.23007234E-06 -3.53437996E-04 -2.25217251E-04 -4.22090574E-04  1.85970744E-04
 -2.39123384E-06  5.53614680E-06 -1.91052035E-06 -1.25112334E-06 -2.46694778E-06
  1.87232970E-05  2.81525516E-04  9.27337077E-05 -6.99725678E-05 -8.15623004E-06
  5.70282363E-05  1.86927422E-05  2.04949001E-05 -6.39560766E-06 -1.39867798E-05
 -4.73948859E-04 -1.38092910E-04  7.60137946E-05  1.15296295E-04 -1.97065611E-04
 -5.75327396E-05 -5.95370014E-06  4.86345586E-05  1.02247954E-03  5.19653453E-04
  4.13047546E-04 -3.03890111E-04  2.37728976E-06 -1.97080961E-05  4.75267733E-07
 -2.29920183E-06  2.15729451E-05  6.11327193E-05 -8.86902039E-05  3.87769603E-05
 -2.20029664E-04  9.45926993E-07 -6.23296060E-06  7.15720408E-06 -6.08981125E-07
  2.06453752E-05 -5.60376307E-05  3.71665488E-06 -3.08005168E-05 -7.01552947E-05
 -1.42227530E-07 -2.51404607E-06 -5.95654947E-07  3.44505227E-07  4.51117092E-07
  1.23902486E-05  2.71256090E-06 -4.81332435E-06  2.54358473E-07  8.82925370E-08
  9.44768332E-07 -7.58798165E-07 -2.59896955E-07 -2.08462966E-08 -1.26632012E-05
  2.65722332E-06 -8.69388692E-07  1.85409704E-06 -4.60197077E-08 -8.89945128E-07
 -1.03174980E-07  9.61415504E-08 -4.92515992E-08  4.12883557E-06 -2.04215790E-07
 -1.43526451E-06  9.49007197E-07  8.56956359E-08 -6.85222623E-07 -8.51175260E-08
  1.87838985E-07 -8.67071717E-08  1.86491421E-06  2.74863170E-07 -1.51000327E-06
  7.55719369E-07 -2.28573672E-06  9.82014803E-06  7.64769286E-06 -3.09374964E-06
 -1.09147434E-05 -1.04090338E-05 -1.46563568E-05  6.83640883E-05  1.81513782E-04
  4.35939115E-07  2.87815169E-06  2.30032278E-06 -3.06079974E-06 -9.59292414E-07
 -6.07239787E-05  1.43715895E-05  2.71199775E-07  1.09295022E-05 -1.84349296E-06
 -4.49063528E-06 -6.29282503E-06  8.62667011E-07  5.36664172E-06  1.15267985E-04
  3.10358403E-05  4.17197945E-05  5.54704903E-05  1.97562157E-07  2.55115283E-06
  1.31739057E-06  9.32497907E-08 -1.02827178E-06 -1.59151566E-05 -4.42315367E-06
 -7.62937817E-06  3.26988841E-06 -1.04452409E-07 -1.42783368E-06  1.28875527E-06
 -2.80146817E-07  2.67034694E-08  1.16444573E-05 -1.12709444E-05  1.74283800E-06
  3.31124840E-06 -6.36703529E-07  1.67982656E-05  3.04040019E-05  3.48647795E-05
 -1.10883587E-05  5.93709336E-05 -9.56566400E-05 -1.35673877E-04  1.36001065E-05
  9.29165319E-07  8.45016822E-06 -5.14493254E-06 -1.44027050E-06  2.77129092E-07
 -8.44930272E-05 -2.37838136E-06  2.88887355E-05 -1.95906429E-05  8.63137906E-06
  9.56754456E-05 -1.71226233E-07  1.54148832E-05 -3.54669024E-06 -6.83024111E-04
 -3.10958264E-04 -3.70604742E-04  9.06499168E-05 -1.01349359E-06 -1.30114431E-04
 -3.20069408E-04  8.17751452E-05 -3.18359434E-05 -4.43667385E-04  1.86817450E-03
 -3.18299045E-04  2.81068581E-04 -7.36476745E-05 -5.54595925E-04  1.83046937E-04
 -1.64708026E-05 -5.17015194E-05  3.63434923E-03  9.45098314E-04 -3.48569979E-04
  6.60108669E-04  6.02305215E-05  1.71593115E-04  4.15937605E-05  8.31139488E-05
  1.05370150E-05 -1.21070975E-03 -6.81312588E-04  5.39803271E-04  2.61695474E-04
  2.02840211E-04 -4.20562728E-04 -1.12685605E-04  5.29018046E-05 -7.01708239E-05
  2.05037503E-03  9.47426977E-04 -6.85863294E-04  6.33772462E-05  2.46375874E-04
 -9.95981218E-04 -2.63260372E-04  6.64046523E-05  1.51428789E-04  2.68380632E-03
  1.92097879E-03 -4.73141256E-04 -1.54635309E-03 -1.54133301E-03 -5.41646724E-04
 -5.76740074E-04  1.20354574E-04  2.28296927E-04  4.76761595E-03  4.77241411E-03
 -2.14098260E-03 -1.26373420E-03  9.95346884E-01  3.77941784E-02 -2.17388442E-05
  1.03639739E-04  1.91175531E-05 -3.41899875E-02  1.94777712E-03 -4.87215834E-04
 -3.31533326E-04  1.75010044E-05  1.90603789E-04 -3.29787402E-05  5.31702655E-05
  9.09132466E-06 -1.22720147E-03  1.46878754E-04  5.11698831E-04 -6.16971964E-05
  3.92967443E-07 -8.17118703E-06 -1.86787743E-05  1.22865610E-05  1.53274086E-05
 -2.83781989E-05 -4.33355708E-05  4.16288447E-05 -1.08975433E-04 -2.62011811E-07
 -1.83889637E-06  1.93467796E-07  8.34490517E-07  9.78559923E-07  4.32625191E-06
  2.55692264E-05 -3.66043860E-06 -4.05269238E-05 -9.94404203E-05  1.24618834E-04
 -1.25201541E-03  9.34663534E-06  4.31736022E-05 -8.63892444E-06 -3.26991625E-05
  1.20525444E-08  5.88177506E-07 -2.05016639E-07 -1.28757871E-07 -2.03454564E-07
 -9.91295068E-08 -3.69580341E-06  3.54796758E-05 -5.58832386E-06  1.38934062E-06
  2.75470253E-06  2.72362784E-06 -1.97022943E-06 -1.02336541E-06  2.64915410E-05
 -7.48484741E-05  4.25954710E-06 -1.42892797E-06 -1.58565106E-04 -7.56249648E-06
 -1.41767534E-05 -1.30031288E-04  1.06859944E-04  6.14930461E-05 -1.69286113E-04
 -1.47996624E-04 -1.10893454E-04 -5.71849663E-04 -2.29885097E-04  6.33378314E-04
 -4.51573586E-04  5.87813403E-03 -4.17352732E-04  5.59474290E-03 -3.99778703E-04
  6.01799826E-03  2.43710528E-05 -1.41673793E-04 -8.47180647E-07  9.70799878E-05
 -1.85289951E-05  1.58919737E-05 -1.00602334E-07  5.95787743E-06 -8.92411212E-08
 -5.56868331E-07  4.12928417E-07 -9.02812367E-05 -5.66087281E-05  4.38172674E-06
  1.11104227E-05 -1.12192148E-07 -3.23620590E-06  3.66710738E-07  1.48659870E-07
 -6.64059360E-08  7.01156352E-05  4.40954256E-05 -7.83841084E-06 -6.38284233E-06
  2.26313818E-07  1.34329960E-06 -3.11521833E-06  8.00053159E-07  1.66276891E-07
 -1.15633990E-04  1.54330980E-05 -5.09648868E-05  2.55800271E-05  1.22713850E-06
  9.38791666E-06  8.99579947E-07  1.70734134E-06 -1.18289372E-06 -2.11562432E-04
 -1.85656080E-04 -2.07624096E-05  5.69359496E-05 -1.47384445E-06 -3.92069509E-06
  4.26220404E-06  2.16664124E-06 -2.48063555E-06  2.29408931E-04  1.96315289E-04
 -9.31645515E-05  9.09373772E-06 -6.22084137E-07  2.73065502E-06  7.33970234E-06
  3.55729572E-07 -1.96993920E-06  1.27490932E-04 -3.97160698E-05 -5.79822828E-05
  4.21527811E-05  3.43511528E-06  4.13954177E-05 -8.57722502E-06  1.12542576E-05
 -3.56977326E-06 -7.58968287E-04 -1.31149334E-04  4.24471311E-04 -2.27540253E-04
  7.53615843E-06  3.82477718E-05  1.47970673E-05 -1.30021126E-05 -2.26810306E-06
 -1.28342126E-03 -1.57553491E-03  2.65819887E-04  1.67240017E-04 -5.40062178E-06
 -2.95397002E-05 -1.43330587E-05  5.84861975E-06 -4.46967593E-06  8.67527032E-04
  1.18788868E-03 -1.53781779E-04 -1.45743445E-04 -2.64460452E-06 -1.21739326E-05
  1.22900253E-05  6.42051060E-06 -5.78263705E-06  5.96133601E-04  1.08299974E-04
  2.35993584E-04 -1.65115441E-04  2.62237812E-06  7.69245358E-05 -9.20548829E-06
 -7.02775201E-06  3.65921794E-06 -1.38167071E-03  3.09108590E-04 -8.87694563E-04
  3.87573087E-04 -1.57028648E-05 -4.52127563E-05  2.73946737E-05  8.16722771E-06
 -1.60555664E-05  1.87546740E-03 -8.24325391E-04  1.38649333E-03 -4.62696665E-04
  4.33419765E-05 -9.02836212E-05 -7.94648302E-05 -8.22927837E-05  7.67524745E-05
 -5.06662586E-04  1.15611650E-03  1.79192585E-03 -1.58939251E-03 -8.26769700E-07
 -8.44785654E-05  3.15229813E-05  2.49190118E-05  1.46499905E-06  8.96074132E-04
 -1.29113477E-03 -1.18950105E-03  1.06870496E-03 -5.59102751E-05 -3.52489350E-04
 -6.98703106E-05  2.15841669E-04  9.25976911E-05  1.39588020E-03  2.18912980E-03
  4.78293813E-04  7.35955191E-04  3.63928246E-05  1.25982128E-04  6.86963853E-05
 -9.89908140E-05 -2.70347577E-05 -1.43237452E-03 -1.04645016E-04 -8.42611540E-04
  7.24070352E-05 -9.99231011E-06  1.05581512E-04 -4.30326619E-05  4.12158992E-05
 -3.14547420E-05 -2.15756910E-04  5.17012535E-04 -1.55546039E-04  2.77710038E-04
 -7.15914707E-06 -7.13368092E-05 -7.19150572E-06  2.54706179E-05  1.16877268E-06
  1.01410643E-03 -1.78042049E-04  2.27793033E-04 -1.41582320E-04  1.46208831E-06
  2.15181070E-05 -5.94646765E-06 -2.30222415E-06  7.13889791E-07 -1.50357545E-04
  4.56708753E-05  3.28012790E-05 -2.50005050E-05 -6.56482017E-07 -9.24957150E-06
  9.99837153E-07  1.34888563E-06 -1.56749939E-06  7.36202781E-05 -5.51555581E-06
  5.88043874E-06  1.11433197E-06 -8.69494574E-08 -8.70509325E-08  1.69388223E-06
 -5.89543116E-07 -3.46248688E-08  1.69732075E-05 -3.28061267E-06 -3.11799915E-06
  2.57777882E-06  2.73936846E-07 -5.98128722E-08 -6.72112441E-07  5.24518889E-07
 -1.46416693E-07 -3.37374828E-06  9.89927112E-07  6.22590946E-07 -4.81309226E-07
  8.05446015E-07  2.39059421E-05 -5.97297945E-07  1.79599881E-05 -1.21929899E-07
 -2.21459577E-04  3.14585022E-05 -2.74094713E-04 -2.04587335E-04 -6.68109010E-07
 -7.99033234E-06 -3.05181105E-06 -3.48347886E-06 -2.00993905E-06  9.39764090E-05
 -1.45719089E-05  5.17040897E-05 -6.06839296E-06 -5.32382843E-07  2.16055654E-05
 -8.53924011E-06  6.05070229E-06 -3.80142969E-06 -1.37718668E-04  7.72831498E-05
 -7.77166111E-05 -8.12328059E-05  6.09540020E-07  1.50513424E-05 -2.96578062E-06
  5.77237199E-06  3.43541469E-06 -4.92266503E-05  1.51513419E-05 -3.57325797E-05
 -1.19937368E-05  2.05857513E-06  2.85231883E-05 -5.92930538E-08 -1.89462618E-06
  9.22171925E-07 -2.50966650E-04 -1.84410326E-05 -4.12757350E-05  3.13719667E-05
  7.97109263E-07  4.47003273E-06 -8.89752687E-06 -1.35672639E-05  2.34345142E-06
 -6.88774400E-05 -3.89352024E-06  8.22534875E-05  1.25366486E-06 -9.38422753E-06
 -1.11585815E-04  3.16098864E-05  3.78576776E-05  2.48217038E-05  8.69306627E-04
 -3.60127893E-05 -3.37434406E-04  6.91438491E-05  3.56014964E-06 -1.04763758E-04
 -4.61185800E-05 -3.88402024E-04 -1.32043588E-04 -8.90841767E-04  1.56026233E-04
  1.76557762E-03  7.57597473E-04 -2.31797492E-05 -5.56176604E-04  1.16125727E-04
 -7.87778036E-05 -8.15581666E-05  1.42887474E-03  2.15013026E-04 -4.15871678E-05
  7.24563689E-04 -6.94093274E-04 -1.36141095E-03  7.14209384E-05 -2.27596119E-04
 -2.33496290E-04  1.03548952E-02 -1.15305188E-04  4.71266940E-03  3.28788611E-03
  9.95538682E-01  3.96522630E-02  3.37943698E-04 -3.15042467E-04 -2.32954133E-05
 -4.11459014E-02 -2.55302488E-03  3.60847422E-03 -4.76293916E-04 -1.58877187E-03
 -9.79368251E-04 -2.43714582E-05 -3.28856966E-05  2.08851857E-04  6.58167841E-03
 -4.01834162E-03 -6.39517336E-04 -3.82576482E-03  1.79608059E-04 -1.89206922E-03
  4.37588883E-04 -1.81454087E-04  3.70478142E-04  6.39887039E-03 -2.42883997E-03
  1.51776121E-03 -3.54567646E-03  1.26656628E-04  4.85957580E-04  9.53779675E-05
 -1.60794993E-04 -2.85533588E-06 -3.80503878E-03  1.11291358E-03 -1.77114050E-03
  5.55541327E-04 -4.48491488E-05 -5.71636873E-05 -6.20056538E-05  2.14572488E-05
  5.49480573E-06  3.47040828E-04 -5.76817123E-05  3.84413382E-04 -2.33457264E-04
  3.06080090E-05  3.37544924E-04  5.60822756E-05  3.64068655E-05  1.67030174E-05
 -2.27241669E-03  6.64350308E-04  7.60503394E-04 -5.15542169E-05 -2.77668850E-05
 -3.73433921E-04 -4.13687755E-05 -1.05416231E-05  1.93590347E-04  8.03827357E-04
  6.79259933E-04  2.28188629E-04 -1.02492662E-03 -6.29342941E-07 -1.16299920E-05
  9.74382942E-07  7.32190621E-06 -2.88993534E-06 -8.28873909E-06 -1.06079311E-04
  4.05829627E-04  1.26832780E-05  5.97976016E-05  4.34969015E-05  5.45474305E-04
 -1.49001031E-05 -1.28429848E-05 -2.79848736E-05 -5.72808591E-05  8.76938188E-08
 -1.19698507E-07  2.76949136E-08  2.15419657E-06 -1.99924763E-08  2.13442576E-06
  1.81060610E-05  4.21401513E-06  1.76845172E-05 -5.87696772E-05 -3.25786469E-06
 -2.17099078E-05  7.27020463E-06 -2.54133583E-05  9.21581540E-06 -2.33731532E-06
 -5.53321762E-06 -2.81209511E-05 -2.33339798E-04 -6.99387472E-05 -1.21785380E-04
  5.42281528E-03 -3.08042125E-05  6.01508708E-03 -3.73544839E-04 -3.53133219E-04
  5.46471737E-05  1.75203967E-03  2.05399106E-04 -3.00425748E-04  7.26442904E-06
 -4.87304305E-05  5.90244405E-06  5.09706248E-05 -6.58342667E-05 -1.99333504E-04
  9.57043361E-05 -1.36814402E-04  1.27329323E-04  7.38274872E-04 -2.64321628E-04
 -6.48786131E-04 -3.15987592E-04  5.90422555E-04  2.89281108E-04  2.01035559E-04
 -1.84569629E-04 -2.60563478E-04 -4.81657196E-05  5.06609499E-04 -2.74579436E-04
 -7.99819280E-05  1.49526950E-04  4.86666286E-05  6.13056683E-05 -4.65748875E-05
  1.38881052E-04 -1.55907572E-04  3.35370142E-04 -1.58534134E-04 -1.58007103E-04
  2.82466395E-04  1.55292884E-04  2.88887419E-05 -5.47543975E-05  5.67348248E-04
 -2.96633484E-04  4.18580944E-04 -1.56923031E-04 -4.65294761E-04  7.52154669E-04
  2.96652093E-04 -1.94350276E-04  4.41032254E-05  3.63013056E-03  2.02655435E-03
 -9.88098752E-04  5.38922135E-05 -5.23029106E-04  1.03719431E-03  5.46226918E-05
  2.10424195E-04 -1.34634010E-04  9.97459647E-04 -9.76699122E-04  1.59474221E-03
 -6.67351014E-04 -1.39455439E-03  2.77483982E-03  3.05075134E-05  1.63078293E-03
 -9.37358061E-04 -1.02133840E-03 -6.33442524E-04 -1.08151569E-03  7.66851335E-04
 -1.17962365E-03  2.37773995E-03  2.76222461E-04  1.06819385E-03 -7.08318702E-04
  2.34038449E-03  1.34024392E-03 -5.99688033E-04 -2.67911693E-06 -7.48568750E-04
  1.49046173E-03  1.94969919E-04  1.27590436E-04 -1.48823019E-04  2.91790623E-03
  1.66012432E-03 -3.45871077E-03  1.82559365E-03 -1.11941838E-03  2.67079232E-03
  3.53071374E-04 -6.60152186E-04  2.96608903E-04 -7.63028515E-03 -8.12910375E-03
 -2.40660786E-03  3.03378716E-03 -1.96420855E-03  4.08828749E-03 -1.48196112E-05
 -2.15755848E-03  1.19812869E-03 -4.92032776E-03  6.21162998E-04 -1.86721575E-03
  9.45666659E-04 -3.39880666E-03  5.46489347E-03 -2.86407255E-05 -3.33458604E-03
  1.84269962E-03  1.79925433E-02  3.39729578E-03  1.17715694E-02 -7.23597514E-03
 -2.32672631E-03  4.15951293E-03  3.45199194E-04 -4.74427615E-04  6.22734485E-04
 -3.25974099E-03  1.76059601E-02 -2.55578446E-03 -1.71822965E-03 -1.46586422E-03
  3.16716473E-03  7.63259981E-04 -2.58143193E-04  8.99998644E-05  1.96376456E-03
 -8.62520131E-03  1.27462397E-03  9.23386923E-04 -1.58882799E-03  3.32077465E-03
  3.17290350E-04  1.47190684E-03 -9.11330029E-04 -4.91439315E-03 -3.43132396E-03
  1.02060466E-03 -1.24235146E-04 -2.40511748E-03  5.84466482E-03  1.07703938E-03
 -1.36270148E-04  1.37222696E-03 -5.50691671E-03 -7.56306260E-03  2.61841470E-03
  2.38172122E-03 -6.43922199E-03  1.46939507E-02  2.18823467E-03 -5.07882609E-03
  7.36926866E-03  1.03036355E-02 -1.23216490E-02  7.65748131E-03 -5.82253503E-05
 -3.63667924E-02  6.79916525E-02  2.46865206E-02 -4.43857887E-03  2.37083127E-02
  3.21872034E-02 -7.54857592E-04 -2.62056095E-03  1.56488672E-02 -7.17808652E-03
  1.75440487E-02  8.94943060E-03  3.18928602E-03  2.73730553E-04 -1.32701920E-02
 -5.73503084E-03 -6.99308141E-03 -1.61154740E-03 -1.74187848E-03  3.79892907E-03
  1.37446693E-04 -1.29815483E-03  7.55249954E-04  3.59688997E-03  1.54593364E-05
 -4.06069728E-04  2.61591302E-04 -3.10846006E-03  6.79667491E-03  8.18596257E-04
  2.12239441E-03 -1.36293847E-03  6.36321979E-03  3.89852700E-04  8.68055284E-04
 -5.76237471E-04 -3.25322302E-03  6.92794708E-03 -1.48629357E-03 -9.67298905E-04
  9.30778562E-04  8.35235700E-03 -9.24306248E-04 -8.72866936E-04  7.33798459E-04
 -9.53687214E-04  1.84077653E-03  1.01860651E-03 -8.40754475E-04  2.17109154E-04
  5.95970702E-04 -7.31377941E-05  1.07119526E-04 -4.32006300E-05 -1.12050620E-01
  2.21919099E-01  9.43707099E-02 -2.67429909E-02  1.31047977E-01  6.11831138E-02
 -4.00352631E-02  1.08236053E-02 -6.09159434E-02 -1.73403719E-01  3.78446741E-01
 -1.01190745E-01  3.67994677E-02 -1.26792151E-01  3.88705896E-01 -4.46355689E-02
  1.96640104E-02 -4.93579195E-02 -3.17980908E-02  6.43904820E-02  1.38899353E-02
 -7.80502572E-03  2.62094892E-02  2.09728916E-03  1.04235112E-02 -9.07669303E-03
 -7.85394650E-03 -4.47714076E-02  9.73191483E-02 -1.18595654E-02  1.67411968E-02
 -2.10904473E-02  9.43588228E-02 -7.25944947E-03  1.05971238E-02 -4.79314219E-03
 -6.49754747E-03  1.35059558E-02 -2.47239305E-03  3.34923315E-03 -1.23186921E-03
  1.91462097E-02 -2.30261133E-03  3.27731970E-03 -1.39743138E-03 -5.30152365E-02
  1.13976628E-01  1.13905176E-02 -3.80133760E-02 -1.05566655E-02  1.10323880E-01
  9.34894427E-03 -2.13561805E-02 -6.14147153E-03 -2.91684126E-03  6.27362894E-03
 -1.36593318E-03 -1.09956488E-03  9.81174655E-04  7.14079794E-03 -9.46783882E-04
 -8.08556433E-04  7.25066197E-04 -3.28482005E-03  6.93428245E-03  5.13142775E-04
 -6.26228970E-04 -1.73749294E-03  7.67700872E-03  1.14533000E-03 -6.67806072E-04
 -9.84400741E-04 -1.29337789E-03  2.84890436E-03 -6.62590065E-04 -9.18525398E-05
  6.03473072E-04  2.90263866E-03  2.27691543E-05  2.97716080E-04  8.89394898E-04
 -1.34275670E-03  2.63865871E-03 -7.98040369E-05 -1.18634805E-03  5.81153628E-04
  5.31993417E-04  1.77002858E-05 -4.10339284E-04 -1.30906190E-03 -2.66598935E-04
  3.31716161E-04  7.94577239E-05 -3.13961514E-04 -1.55657775E-04  1.34650311E-03
 -1.75954306E-04 -6.02393772E-04  1.04525197E-04 -9.20280232E-05  2.87168764E-04
 -2.72158496E-05 -5.95614798E-05 -1.15848645E-05 -8.17515084E-04  5.74421173E-04
 -9.84320367E-05 -5.33913415E-04 -1.33992440E-04  4.40035797E-04 -6.30807409E-06
 -7.73077953E-05 -1.46960759E-04 -6.94478972E-04  1.59601557E-05  3.06859305E-04
  2.53995194E-04 -4.67835208E-04  1.07065541E-03 -3.70040578E-04 -4.60769868E-05
 -4.12002377E-04 -6.20747643E-04  1.29631478E-04  5.89952309E-04  6.39839742E-04
 -9.47900341E-05  1.97794976E-04 -1.34243600E-04  2.40314658E-05 -3.86103579E-05
  1.61720837E-04 -2.91426240E-04 -5.38535249E-05  1.42017152E-04 -1.33848757E-04
  2.81657534E-04  5.15348982E-06 -8.92491063E-05  1.19744572E-05  3.29230838E-04
  8.37959137E-05 -1.04078561E-04 -4.01755127E-05 -2.84534077E-05 -6.55810193E-06
  2.21170364E-05 -1.06864559E-05 -1.74776501E-05  4.88438977E-04 -9.71812929E-05
 -2.98688271E-04 -8.15493819E-05  1.02569484E-04 -3.34189074E-05  1.43664069E-05
  6.33478480E-06  1.13969725E-04  1.94456929E-04  1.06584381E-03  7.99209935E-04
  2.91880574E-03 -8.45070843E-04  3.19233622E-03  5.27395287E-03  3.42428062E-03
  5.40233818E-03  3.37629007E-03 -4.39417257E-03  2.74343173E-04  3.11425840E-05
  3.05644331E-04  2.71767573E-05  3.05867282E-04  2.97760534E-05  9.84740277E-03
  8.76817543E-04  9.54618554E-03 -9.14666347E-04  2.74526956E-02 -1.30068966E-03
  3.44947652E-03  3.17626410E-05  3.87587251E-02 -1.23704159E-03  1.61302233E-03
 -3.43335917E-04  3.09993872E-04 -4.79190810E-04  7.79801714E-06 -1.07972184E-04
  7.26490498E-05  9.69834750E-05  7.61644999E-06  7.89118848E-04  7.87670832E-05
 -8.24914912E-05  7.01108154E-04  1.22132190E-03 -2.33792017E-05  2.98972623E-04
  2.25436409E-05 -3.84622589E-05  3.26763387E-05  1.64189820E-04  5.51295355E-05
 -5.56901252E-05 -9.28483767E-06 -1.41983021E-05  1.81089472E-05  8.23116223E-05
 -1.71808428E-02  3.40693465E-02  1.66044299E-02  1.09639449E-02 -1.02528497E-02
 -1.99351768E-02 -1.58606291E-02  4.86530467E-02 -2.39265019E-02 -3.49389952E-03
  6.71837883E-03  2.68425001E-03  4.12912604E-03 -3.00135061E-03  4.72702233E-02
  1.24940529E-03  1.84346203E-02 -1.08577388E-02 -2.40282011E-03  5.95336455E-03
  8.34594461E-04  2.65484331E-03 -1.72296641E-03 -7.34946034E-03 -4.12114466E-03
 -1.13313678E-02  7.48524197E-03 -5.80710088E-03  1.13871627E-02  1.96628149E-04
  3.70114106E-03 -2.17614730E-03  4.50393991E-02 -6.06260637E-03  9.48986903E-03
 -4.01860329E-03 -2.01932080E-02  4.06293248E-02 -9.72815443E-03  1.56940550E-02
 -6.68375402E-03 -2.48509785E-02  4.20777397E-02  2.60254420E-02 -2.50941859E-02
 -7.77699570E-02  1.51720769E-01  1.62773395E-04  9.32932388E-02 -5.31961225E-02
  4.00438098E-02  1.57362275E-02 -8.99416280E-02  4.75548059E-02 -3.05122373E-02
  6.12734022E-02  2.04192605E-03  3.07768975E-02 -1.90921050E-02 -2.69477296E-02
  2.28667190E-03  3.53698812E-04 -6.27150649E-04 -1.02991443E-02  2.04084180E-02
 -3.12481104E-04  6.61096107E-03 -3.89532704E-03 -3.64748248E-03 -2.37271651E-02
  1.52535899E-02 -4.14550288E-03 -5.69411529E-03  1.14560483E-02 -4.31556300E-04
 -8.46532805E-04  4.88185243E-04  1.37924936E-02  1.23291990E-02  4.53940951E-06
 -2.56163228E-03 -9.38555211E-03  1.96416682E-02  3.70878610E-05 -8.35791847E-03
  4.62639578E-03  8.11060369E-03  6.21628284E-03 -2.13747675E-05 -1.38550222E-03
 -9.98871546E-03  2.02058712E-02 -2.12078847E-03 -9.83319311E-03  5.81025577E-03
 -4.98511780E-03  2.99886007E-03  1.95776718E-03 -1.89349638E-03 -2.82998047E-03
  5.47045742E-03 -2.70172464E-03 -1.84745640E-05  4.75670156E-04  1.34425088E-02
  2.11237718E-03  3.32740981E-03 -2.00100029E-03 -4.33963873E-03  8.74203919E-03
 -3.57574138E-03  2.82083200E-03 -8.82189731E-04 -4.00169409E-03  6.71630045E-03
  1.11253351E-02 -8.34451190E-03 -1.94725105E-02  3.68879880E-02 -1.03824801E-03
  2.02630682E-02 -1.24660557E-02  1.88767576E-02 -1.34654612E-02 -2.30192223E-02
  1.67479416E-02 -2.06132157E-03  3.48056526E-03 -7.57890123E-04  9.50030481E-04
  5.88566922E-04 -4.17897680E-03  1.11703286E-05  2.09695288E-03  5.02944710E-04
 -2.51610361E-04  2.46785561E-05 -4.42605617E-04  4.55321123E-04 -1.33463605E-04
  2.85747668E-03 -5.79688766E-04  7.22396176E-04  2.21748968E-04  6.54557571E-04
 -1.45098301E-03 -9.03052399E-04  2.75374651E-04 -5.11512585E-04  1.35051011E-03
 -5.11050880E-04 -1.25429515E-03 -3.74408054E-04 -5.29863773E-04  1.16533592E-03
 -8.20097600E-04  1.22988665E-04  4.93077398E-05 -2.14383321E-03 -1.05398714E-03
 -1.36725781E-03  7.61793923E-04 -4.56644364E-02  9.80340101E-02 -2.76753613E-04
 -3.36452685E-02  2.05293626E-02  1.02579340E-01 -1.28092841E-03 -1.45905240E-02
  9.23299616E-03 -1.35220527E-02  2.93872725E-02  3.23652231E-03  9.54998410E-03
 -6.03293493E-03  2.90355641E-02  7.59688260E-04  3.97016418E-03 -2.37449302E-03
 -1.84702022E-01  3.94367960E-01 -8.53603486E-02 -5.42864104E-02  5.27369080E-02
  4.70529789E-01 -5.97663045E-02 -4.40793649E-02  4.02830056E-02 -5.47320515E-02
  1.04412180E-01  5.77737706E-02 -4.75163305E-02  1.22237680E-02  3.37258507E-02
 -6.15339852E-03  3.30869741E-03 -3.61988372E-04  3.03368763E-03 -6.04029614E-03
 -2.63385797E-03  7.61257056E-04 -3.56865052E-03 -2.17474299E-03  1.59569160E-03
 -4.34562752E-04  1.39466515E-03  4.76536543E-03 -1.04041305E-02  2.76926587E-03
 -9.91282545E-04  3.48304969E-03 -1.06572535E-02  1.14117273E-03 -5.32840999E-04
  1.40835597E-03  8.88233068E-04 -1.73765786E-03 -3.82523317E-04  2.44454870E-04
 -7.24713214E-04 -4.16502386E-04 -5.11712477E-04  1.69351427E-04  2.16489240E-04
  1.27315338E-03 -2.78310916E-03  3.32696733E-04 -4.71169415E-04  6.07811792E-04
 -2.60442729E-03  2.08970373E-04 -2.54353207E-04  1.14467726E-04 -2.03153037E-02
  4.36291759E-02 -8.83349420E-03  1.05142898E-02 -3.74708383E-03  4.86372333E-02
 -4.91739014E-03  7.20280175E-03 -2.79491300E-03  1.09551890E-03 -2.39134756E-03
 -3.13758896E-04  8.35200496E-04  1.77735089E-04 -2.08613972E-03 -2.46202571E-04
  5.34091719E-04  3.24865363E-05 -3.99646768E-02  8.48660560E-02 -2.16112988E-02
 -1.34368416E-02  1.29258363E-02  1.02108396E-01 -1.03593365E-02 -1.25393336E-02
  9.79624714E-03 -2.79143202E-03  5.93768343E-03  3.40631660E-05 -3.32821017E-04
 -1.62335943E-03  5.86791482E-03  3.31707951E-04  5.05869385E-04 -1.09061132E-03
 -9.14779596E-04  1.86985729E-03 -4.69052910E-04  2.45569428E-05  4.49584476E-04
  2.54242726E-03 -6.64196354E-04  1.24367112E-05  1.84229052E-04 -1.09389628E-03
  2.29487594E-03 -1.27865798E-04 -1.00016656E-03  3.35372354E-04 -4.36106103E-04
[truncated: 8,957,821 more chars]
