# Supplementary material for: Evaluation of anticancer potential of tetracene-5,12-dione (A01) and pyrimidine-2,4-dione (A02) via caspase 3 and lactate dehydrogenase cytotoxicity investigations
Source: PLoS One. 2023 Dec 21;18(12):e0292455. doi: 10.1371/journal.pone.0292455 (PMC10734984; doi:10.1371/journal.pone.0292455)
Supplement: S1 Data — (ZIP) [file pone.0292455.s002.zip › a01_dft_study.log]

 Entering Gaussian System, Link 0=g16
 Initial command:
 /home/mubashir/g16/l1.exe "/home/mubashir/scratch/Gau-33076.inp" -scrdir="/home/mubashir/scratch/"
 Entering Link 1 = /home/mubashir/g16/l1.exe PID=     33078.
  
 Copyright (c) 1988,1990,1992,1993,1995,1998,2003,2009,2016,
            Gaussian, Inc.  All Rights Reserved.
  
 This is part of the Gaussian(R) 16 program.  It is based on
 the Gaussian(R) 09 system (copyright 2009, Gaussian, Inc.),
 the Gaussian(R) 03 system (copyright 2003, Gaussian, Inc.),
 the Gaussian(R) 98 system (copyright 1998, Gaussian, Inc.),
 the Gaussian(R) 94 system (copyright 1995, Gaussian, Inc.),
 the Gaussian 92(TM) system (copyright 1992, Gaussian, Inc.),
 the Gaussian 90(TM) system (copyright 1990, Gaussian, Inc.),
 the Gaussian 88(TM) system (copyright 1988, Gaussian, Inc.),
 the Gaussian 86(TM) system (copyright 1986, Carnegie Mellon
 University), and the Gaussian 82(TM) system (copyright 1983,
 Carnegie Mellon University). Gaussian is a federally registered
 trademark of Gaussian, Inc.
  
 This software contains proprietary and confidential information,
 including trade secrets, belonging to Gaussian, Inc.
  
 This software is provided under written license and may be
 used, copied, transmitted, or stored only in accord with that
 written license.
  
 The following legend is applicable only to US Government
 contracts under FAR:
  
                    RESTRICTED RIGHTS LEGEND
  
 Use, reproduction and disclosure by the US Government is
 subject to restrictions as set forth in subparagraphs (a)
 and (c) of the Commercial Computer Software - Restricted
 Rights clause in FAR 52.227-19.
  
 Gaussian, Inc.
 340 Quinnipiac St., Bldg. 40, Wallingford CT 06492
  
  
 ---------------------------------------------------------------
 Warning -- This program may not be used in any manner that
 competes with the business of Gaussian, Inc. or will provide
 assistance to any competitor of Gaussian, Inc.  The licensee
 of this program is prohibited from giving any competitor of
 Gaussian, Inc. access to this program.  By using this program,
 the user acknowledges that Gaussian, Inc. is engaged in the
 business of creating and licensing software in the field of
 computational chemistry and represents and warrants to the
 licensee that it is not a competitor of Gaussian, Inc. and that
 it will not use this program in any manner prohibited above.
 ---------------------------------------------------------------
  

 Cite this work as:
 Gaussian 16, Revision A.03,
 M. J. Frisch, G. W. Trucks, H. B. Schlegel, G. E. Scuseria, 
 M. A. Robb, J. R. Cheeseman, G. Scalmani, V. Barone, 
 G. A. Petersson, H. Nakatsuji, X. Li, M. Caricato, A. V. Marenich, 
 J. Bloino, B. G. Janesko, R. Gomperts, B. Mennucci, H. P. Hratchian, 
 J. V. Ortiz, A. F. Izmaylov, J. L. Sonnenberg, D. Williams-Young, 
 F. Ding, F. Lipparini, F. Egidi, J. Goings, B. Peng, A. Petrone, 
 T. Henderson, D. Ranasinghe, V. G. Zakrzewski, J. Gao, N. Rega, 
 G. Zheng, W. Liang, M. Hada, M. Ehara, K. Toyota, R. Fukuda, 
 J. Hasegawa, M. Ishida, T. Nakajima, Y. Honda, O. Kitao, H. Nakai, 
 T. Vreven, K. Throssell, J. A. Montgomery, Jr., J. E. Peralta, 
 F. Ogliaro, M. J. Bearpark, J. J. Heyd, E. N. Brothers, K. N. Kudin, 
 V. N. Staroverov, T. A. Keith, R. Kobayashi, J. Normand, 
 K. Raghavachari, A. P. Rendell, J. C. Burant, S. S. Iyengar, 
 J. Tomasi, M. Cossi, J. M. Millam, M. Klene, C. Adamo, R. Cammi, 
 J. W. Ochterski, R. L. Martin, K. Morokuma, O. Farkas, 
 J. B. Foresman, and D. J. Fox, Gaussian, Inc., Wallingford CT, 2016.
 
 ******************************************
 Gaussian 16:  ES64L-G16RevA.03 25-Dec-2016
                 9-Feb-2023 
 ******************************************
 %chk=/home/mubashir/MubashirAziz/MubashirDFT/Project_5/8f.chk
 %mem=40GB
 %nprocshared=12
 Will use up to   12 processors via shared memory.
 ----------------------------------------
 # opt freq b3lyp/6-31g geom=connectivity
 ----------------------------------------
 1/18=20,19=15,26=3,38=1,57=2/1,3;
 2/9=110,12=2,17=6,18=5,40=1/2;
 3/5=1,6=6,11=2,25=1,30=1,71=1,74=-5/1,2,3;
 4//1;
 5/5=2,38=5/2;
 6/7=2,8=2,9=2,10=2,28=1/1;
 7//1,2,3,16;
 1/18=20,19=15,26=3/3(2);
 2/9=110/2;
 99//99;
 2/9=110/2;
 3/5=1,6=6,11=2,25=1,30=1,71=1,74=-5/1,2,3;
 4/5=5,16=3,69=1/1;
 5/5=2,38=5/2;
 7//1,2,3,16;
 1/18=20,19=15,26=3/3(-5);
 2/9=110/2;
 6/7=2,8=2,9=2,10=2,19=2,28=1/1;
 99/9=1/99;
 --
 8f
 --
 Symbolic Z-matrix:
 Charge =  0 Multiplicity = 1
 C                    -7.964    -0.2974   -2.829 
 C                    -7.964    -1.6344   -2.829 
 C                    -6.8062   -2.3029   -2.829 
 C                    -5.6483   -1.6344   -2.829 
 C                    -5.6483   -0.2974   -2.829 
 C                    -6.8062    0.3711   -2.829 
 C                    -4.4511    0.3285   -2.8407 
 C                    -3.5594   -0.2833   -2.0774 
 C                    -3.4615   -1.6121   -2.1882 
 C                    -4.4511   -2.2603   -2.8407 
 C                    -2.4172   -2.2524   -1.6526 
 C                    -1.4708   -1.564    -1.0061 
 C                    -1.5686   -0.2352   -0.8953 
 C                    -2.613     0.4052   -1.431 
 C                    -0.5208    0.5679   -0.1896 
 C                     0.7705   -0.2362   -0.1152 
 C                     0.3853   -1.4446    0.6128 
 C                    -0.3087   -2.3112   -0.4296 
 O                    -4.2209    1.3307   -3.4746 
 O                    -4.2783   -3.3205   -3.3934 
 O                    -6.8062    1.7261   -2.829 
 C                    -8.1168    2.2239   -2.829 
 C                     1.6025   -2.1457    1.1641 
 O                     1.695    -2.3521    2.3508 
 C                     2.7043   -2.5889    0.2331 
 O                     3.7199   -3.2112    0.9726 
 O                    -2.318    -3.5991   -1.7649 
 O                    -0.4405   -1.1659    1.711 
 O                    -2.7122    1.7518   -1.3187 
 O                    -0.9586    0.8691    1.1078 
 O                    -1.9979    2.8607    1.5825 
 C                    -2.144     1.6058    0.9747 
 C                    -3.2853    0.8853    1.6802 
 C                    -2.9359    0.6989    3.1508 
 C                    -2.4814    2.0253    3.7361 
 C                    -1.4147    2.6374    2.8378 
 C                    -0.9324    3.9559    3.4283 
 O                    -3.5759    2.8972    3.822 
 N                    -4.0953    0.2336    3.863 
 H                    -8.9167    0.2526   -2.829 
 H                    -8.9167   -2.1844   -2.829 
 H                    -6.8062   -3.4029   -2.829 
 H                    -0.338     1.5127   -0.7488 
 H                     1.1399   -0.4882   -1.1344 
 H                     1.5974    0.3206    0.38 
 H                    -0.6714   -3.2482    0.0493 
 H                     0.4102   -2.5629   -1.2412 
 H                    -8.0915    3.3366   -2.829 
 H                    -8.6492    1.8655   -3.7383 
 H                    -8.6498    1.8651   -1.9202 
 H                     2.2938   -3.308    -0.5107 
 H                     3.1209   -1.7031   -0.2966 
 H                     4.3851   -3.472     0.3588 
 H                    -3.0907   -3.9169   -2.2616 
 H                    -0.6399   -1.9907    2.12 
 H                    -3.5288    2.0312   -1.7657 
 H                    -2.3632    1.7191   -0.1106 
 H                    -3.4434   -0.11      1.2078 
 H                    -4.2158    1.4897    1.5935 
 H                    -2.1166   -0.0485    3.2455 
 H                    -2.0594    1.8576    4.7522 
 H                    -0.5395    1.9557    2.7478 
 H                    -0.1536    4.3966    2.7665 
 H                    -0.5009    3.7738    4.438 
 H                    -1.79      4.6604    3.512 
 H                    -3.2553    3.7041    4.1874 
 H                    -3.8618    0.1087    4.848 
 H                    -4.8105    0.9609    3.8603 
 

 GradGradGradGradGradGradGradGradGradGradGradGradGradGradGradGradGradGrad
 Berny optimization.
 Initialization pass.
                           ----------------------------
                           !    Initial Parameters    !
                           ! (Angstroms and Degrees)  !
 --------------------------                            --------------------------
 ! Name  Definition              Value          Derivative Info.                !
 --------------------------------------------------------------------------------
 ! R1    R(1,2)                  1.337          estimate D2E/DX2                !
 ! R2    R(1,6)                  1.3369         estimate D2E/DX2                !
 ! R3    R(1,40)                 1.1001         estimate D2E/DX2                !
 ! R4    R(2,3)                  1.3369         estimate D2E/DX2                !
 ! R5    R(2,41)                 1.1001         estimate D2E/DX2                !
 ! R6    R(3,4)                  1.337          estimate D2E/DX2                !
 ! R7    R(3,42)                 1.1            estimate D2E/DX2                !
 ! R8    R(4,5)                  1.337          estimate D2E/DX2                !
 ! R9    R(4,10)                 1.351          estimate D2E/DX2                !
 ! R10   R(5,6)                  1.337          estimate D2E/DX2                !
 ! R11   R(5,7)                  1.351          estimate D2E/DX2                !
 ! R12   R(6,21)                 1.355          estimate D2E/DX2                !
 ! R13   R(7,8)                  1.3237         estimate D2E/DX2                !
 ! R14   R(7,19)                 1.208          estimate D2E/DX2                !
 ! R15   R(8,9)                  1.337          estimate D2E/DX2                !
 ! R16   R(8,14)                 1.337          estimate D2E/DX2                !
 ! R17   R(9,10)                 1.351          estimate D2E/DX2                !
 ! R18   R(9,11)                 1.3369         estimate D2E/DX2                !
 ! R19   R(10,20)                1.208          estimate D2E/DX2                !
 ! R20   R(11,12)                1.337          estimate D2E/DX2                !
 ! R21   R(11,27)                1.355          estimate D2E/DX2                !
 ! R22   R(12,13)                1.337          estimate D2E/DX2                !
 ! R23   R(12,18)                1.497          estimate D2E/DX2                !
 ! R24   R(13,14)                1.3371         estimate D2E/DX2                !
 ! R25   R(13,15)                1.497          estimate D2E/DX2                !
 ! R26   R(14,29)                1.3549         estimate D2E/DX2                !
 ! R27   R(15,16)                1.523          estimate D2E/DX2                !
 ! R28   R(15,30)                1.402          estimate D2E/DX2                !
 ! R29   R(15,43)                1.113          estimate D2E/DX2                !
 ! R30   R(16,17)                1.4624         estimate D2E/DX2                !
 ! R31   R(16,44)                1.113          estimate D2E/DX2                !
 ! R32   R(16,45)                1.1131         estimate D2E/DX2                !
 ! R33   R(17,18)                1.5229         estimate D2E/DX2                !
 ! R34   R(17,23)                1.509          estimate D2E/DX2                !
 ! R35   R(17,28)                1.402          estimate D2E/DX2                !
 ! R36   R(18,46)                1.113          estimate D2E/DX2                !
 ! R37   R(18,47)                1.113          estimate D2E/DX2                !
 ! R38   R(21,22)                1.402          estimate D2E/DX2                !
 ! R39   R(22,48)                1.113          estimate D2E/DX2                !
 ! R40   R(22,49)                1.113          estimate D2E/DX2                !
 ! R41   R(22,50)                1.113          estimate D2E/DX2                !
 ! R42   R(23,24)                1.2081         estimate D2E/DX2                !
 ! R43   R(23,25)                1.509          estimate D2E/DX2                !
 ! R44   R(25,26)                1.402          estimate D2E/DX2                !
 ! R45   R(25,51)                1.113          estimate D2E/DX2                !
 ! R46   R(25,52)                1.113          estimate D2E/DX2                !
 ! R47   R(26,53)                0.9419         estimate D2E/DX2                !
 ! R48   R(27,54)                0.972          estimate D2E/DX2                !
 ! R49   R(28,55)                0.942          estimate D2E/DX2                !
 ! R50   R(29,56)                0.972          estimate D2E/DX2                !
 ! R51   R(30,32)                1.402          estimate D2E/DX2                !
 ! R52   R(31,32)                1.402          estimate D2E/DX2                !
 ! R53   R(31,36)                1.4021         estimate D2E/DX2                !
 ! R54   R(32,33)                1.523          estimate D2E/DX2                !
 ! R55   R(32,57)                1.113          estimate D2E/DX2                !
 ! R56   R(33,34)                1.523          estimate D2E/DX2                !
 ! R57   R(33,58)                1.113          estimate D2E/DX2                !
 ! R58   R(33,59)                1.1129         estimate D2E/DX2                !
 ! R59   R(34,35)                1.5194         estimate D2E/DX2                !
 ! R60   R(34,39)                1.438          estimate D2E/DX2                !
 ! R61   R(34,60)                1.113          estimate D2E/DX2                !
 ! R62   R(35,36)                1.523          estimate D2E/DX2                !
 ! R63   R(35,38)                1.402          estimate D2E/DX2                !
 ! R64   R(35,61)                1.113          estimate D2E/DX2                !
 ! R65   R(36,37)                1.5231         estimate D2E/DX2                !
 ! R66   R(36,62)                1.113          estimate D2E/DX2                !
 ! R67   R(37,63)                1.113          estimate D2E/DX2                !
 ! R68   R(37,64)                1.113          estimate D2E/DX2                !
 ! R69   R(37,65)                1.113          estimate D2E/DX2                !
 ! R70   R(38,66)                0.942          estimate D2E/DX2                !
 ! R71   R(39,67)                1.02           estimate D2E/DX2                !
 ! R72   R(39,68)                1.02           estimate D2E/DX2                !
 ! A1    A(2,1,6)              120.0016         estimate D2E/DX2                !
 ! A2    A(2,1,40)             119.9981         estimate D2E/DX2                !
 ! A3    A(6,1,40)             120.0002         estimate D2E/DX2                !
 ! A4    A(1,2,3)              120.0016         estimate D2E/DX2                !
 ! A5    A(1,2,41)             119.9981         estimate D2E/DX2                !
 ! A6    A(3,2,41)             120.0002         estimate D2E/DX2                !
 ! A7    A(2,3,4)              119.9989         estimate D2E/DX2                !
 ! A8    A(2,3,42)             120.0016         estimate D2E/DX2                !
 ! A9    A(4,3,42)             119.9995         estimate D2E/DX2                !
 ! A10   A(3,4,5)              119.9995         estimate D2E/DX2                !
 ! A11   A(3,4,10)             122.3984         estimate D2E/DX2                !
 ! A12   A(5,4,10)             117.5996         estimate D2E/DX2                !
 ! A13   A(4,5,6)              119.9995         estimate D2E/DX2                !
 ! A14   A(4,5,7)              117.5996         estimate D2E/DX2                !
 ! A15   A(6,5,7)              122.3984         estimate D2E/DX2                !
 ! A16   A(1,6,5)              119.9989         estimate D2E/DX2                !
 ! A17   A(1,6,21)             120.0016         estimate D2E/DX2                !
 ! A18   A(5,6,21)             119.9995         estimate D2E/DX2                !
 ! A19   A(5,7,8)              112.2006         estimate D2E/DX2                !
 ! A20   A(5,7,19)             123.9027         estimate D2E/DX2                !
 ! A21   A(8,7,19)             123.8968         estimate D2E/DX2                !
 ! A22   A(7,8,9)              117.4459         estimate D2E/DX2                !
 ! A23   A(7,8,14)             121.1743         estimate D2E/DX2                !
 ! A24   A(9,8,14)             120.0026         estimate D2E/DX2                !
 ! A25   A(8,9,10)             117.5961         estimate D2E/DX2                !
 ! A26   A(8,9,11)             119.9991         estimate D2E/DX2                !
 ! A27   A(10,9,11)            122.402          estimate D2E/DX2                !
 ! A28   A(4,10,9)             115.0015         estimate D2E/DX2                !
 ! A29   A(4,10,20)            122.5009         estimate D2E/DX2                !
 ! A30   A(9,10,20)            122.4976         estimate D2E/DX2                !
 ! A31   A(9,11,12)            120.0027         estimate D2E/DX2                !
 ! A32   A(9,11,27)            119.9983         estimate D2E/DX2                !
 ! A33   A(12,11,27)           119.999          estimate D2E/DX2                !
 ! A34   A(11,12,13)           120.0019         estimate D2E/DX2                !
 ! A35   A(11,12,18)           118.6011         estimate D2E/DX2                !
 ! A36   A(13,12,18)           121.3945         estimate D2E/DX2                !
 ! A37   A(12,13,14)           119.9962         estimate D2E/DX2                !
 ! A38   A(12,13,15)           121.404          estimate D2E/DX2                !
 ! A39   A(14,13,15)           118.5973         estimate D2E/DX2                !
 ! A40   A(8,14,13)            119.9975         estimate D2E/DX2                !
 ! A41   A(8,14,29)            120.0034         estimate D2E/DX2                !
 ! A42   A(13,14,29)           119.9992         estimate D2E/DX2                !
 ! A43   A(13,15,16)           109.4658         estimate D2E/DX2                !
 ! A44   A(13,15,30)           109.4469         estimate D2E/DX2                !
 ! A45   A(13,15,43)           109.4825         estimate D2E/DX2                !
 ! A46   A(16,15,30)           109.4496         estimate D2E/DX2                !
 ! A47   A(16,15,43)           109.4795         estimate D2E/DX2                !
 ! A48   A(30,15,43)           109.503          estimate D2E/DX2                !
 ! A49   A(15,16,17)           103.7247         estimate D2E/DX2                !
 ! A50   A(15,16,44)           110.8678         estimate D2E/DX2                !
 ! A51   A(15,16,45)           112.7981         estimate D2E/DX2                !
 ! A52   A(17,16,44)           110.8669         estimate D2E/DX2                !
 ! A53   A(17,16,45)           112.8021         estimate D2E/DX2                !
 ! A54   A(44,16,45)           105.9079         estimate D2E/DX2                !
 ! A55   A(16,17,18)           104.448          estimate D2E/DX2                !
 ! A56   A(16,17,23)           110.6907         estimate D2E/DX2                !
 ! A57   A(16,17,28)           112.3848         estimate D2E/DX2                !
 ! A58   A(18,17,23)           110.6877         estimate D2E/DX2                !
 ! A59   A(18,17,28)           112.3867         estimate D2E/DX2                !
 ! A60   A(23,17,28)           106.3377         estimate D2E/DX2                !
 ! A61   A(12,18,17)           109.4704         estimate D2E/DX2                !
 ! A62   A(12,18,46)           109.4455         estimate D2E/DX2                !
 ! A63   A(12,18,47)           109.4782         estimate D2E/DX2                !
 ! A64   A(17,18,46)           109.4531         estimate D2E/DX2                !
 ! A65   A(17,18,47)           109.4784         estimate D2E/DX2                !
 ! A66   A(46,18,47)           109.5018         estimate D2E/DX2                !
 ! A67   A(6,21,22)            110.7981         estimate D2E/DX2                !
 ! A68   A(21,22,48)           109.4955         estimate D2E/DX2                !
 ! A69   A(21,22,49)           109.4415         estimate D2E/DX2                !
 ! A70   A(21,22,50)           109.4642         estimate D2E/DX2                !
 ! A71   A(48,22,49)           109.4393         estimate D2E/DX2                !
 ! A72   A(48,22,50)           109.4618         estimate D2E/DX2                !
 ! A73   A(49,22,50)           109.525          estimate D2E/DX2                !
 ! A74   A(17,23,24)           120.0018         estimate D2E/DX2                !
 ! A75   A(17,23,25)           120.0008         estimate D2E/DX2                !
 ! A76   A(24,23,25)           119.9974         estimate D2E/DX2                !
 ! A77   A(23,25,26)           109.503          estimate D2E/DX2                !
 ! A78   A(23,25,51)           109.436          estimate D2E/DX2                !
 ! A79   A(23,25,52)           109.4612         estimate D2E/DX2                !
 ! A80   A(26,25,51)           109.4437         estimate D2E/DX2                !
 ! A81   A(26,25,52)           109.4599         estimate D2E/DX2                !
 ! A82   A(51,25,52)           109.5234         estimate D2E/DX2                !
 ! A83   A(25,26,53)           106.9031         estimate D2E/DX2                !
 ! A84   A(11,27,54)           108.0052         estimate D2E/DX2                !
 ! A85   A(17,28,55)           106.9014         estimate D2E/DX2                !
 ! A86   A(14,29,56)           108.0045         estimate D2E/DX2                !
 ! A87   A(15,30,32)           106.8015         estimate D2E/DX2                !
 ! A88   A(32,31,36)           106.7946         estimate D2E/DX2                !
 ! A89   A(30,32,31)           109.9421         estimate D2E/DX2                !
 ! A90   A(30,32,33)           109.9406         estimate D2E/DX2                !
 ! A91   A(30,32,57)           108.2149         estimate D2E/DX2                !
 ! A92   A(31,32,33)           107.5012         estimate D2E/DX2                !
 ! A93   A(31,32,57)           110.6188         estimate D2E/DX2                !
 ! A94   A(33,32,57)           110.627          estimate D2E/DX2                !
 ! A95   A(32,33,34)           109.4683         estimate D2E/DX2                !
 ! A96   A(32,33,58)           109.4445         estimate D2E/DX2                !
 ! A97   A(32,33,59)           109.4838         estimate D2E/DX2                !
 ! A98   A(34,33,58)           109.4496         estimate D2E/DX2                !
 ! A99   A(34,33,59)           109.4812         estimate D2E/DX2                !
 ! A100  A(58,33,59)           109.5            estimate D2E/DX2                !
 ! A101  A(33,34,35)           109.4969         estimate D2E/DX2                !
 ! A102  A(33,34,39)           109.4425         estimate D2E/DX2                !
 ! A103  A(33,34,60)           109.4642         estimate D2E/DX2                !
 ! A104  A(35,34,39)           109.4425         estimate D2E/DX2                !
 ! A105  A(35,34,60)           109.4659         estimate D2E/DX2                !
 ! A106  A(39,34,60)           109.5154         estimate D2E/DX2                !
 ! A107  A(34,35,36)           109.4609         estimate D2E/DX2                !
 ! A108  A(34,35,38)           109.4506         estimate D2E/DX2                !
 ! A109  A(34,35,61)           109.4864         estimate D2E/DX2                !
 ! A110  A(36,35,38)           109.45           estimate D2E/DX2                !
 ! A111  A(36,35,61)           109.4807         estimate D2E/DX2                !
 ! A112  A(38,35,61)           109.4987         estimate D2E/DX2                !
 ! A113  A(31,36,35)           107.5034         estimate D2E/DX2                !
 ! A114  A(31,36,37)           109.9358         estimate D2E/DX2                !
 ! A115  A(31,36,62)           110.6241         estimate D2E/DX2                !
 ! A116  A(35,36,37)           109.9403         estimate D2E/DX2                !
 ! A117  A(35,36,62)           110.6272         estimate D2E/DX2                !
 ! A118  A(37,36,62)           108.2139         estimate D2E/DX2                !
 ! A119  A(36,37,63)           109.5012         estimate D2E/DX2                !
 ! A120  A(36,37,64)           109.4413         estimate D2E/DX2                !
 ! A121  A(36,37,65)           109.4576         estimate D2E/DX2                !
 ! A122  A(63,37,64)           109.4462         estimate D2E/DX2                !
 ! A123  A(63,37,65)           109.4662         estimate D2E/DX2                !
 ! A124  A(64,37,65)           109.5149         estimate D2E/DX2                !
 ! A125  A(35,38,66)           106.9047         estimate D2E/DX2                !
 ! A126  A(34,39,67)           109.471          estimate D2E/DX2                !
 ! A127  A(34,39,68)           109.4677         estimate D2E/DX2                !
 ! A128  A(67,39,68)           104.5            estimate D2E/DX2                !
 ! D1    D(6,1,2,3)              0.0            estimate D2E/DX2                !
 ! D2    D(6,1,2,41)           180.0            estimate D2E/DX2                !
 ! D3    D(40,1,2,3)           180.0            estimate D2E/DX2                !
 ! D4    D(40,1,2,41)            0.0            estimate D2E/DX2                !
 ! D5    D(2,1,6,5)              0.0            estimate D2E/DX2                !
 ! D6    D(2,1,6,21)           180.0            estimate D2E/DX2                !
 ! D7    D(40,1,6,5)           180.0            estimate D2E/DX2                !
 ! D8    D(40,1,6,21)            0.0            estimate D2E/DX2                !
 ! D9    D(1,2,3,4)              0.0            estimate D2E/DX2                !
 ! D10   D(1,2,3,42)           180.0            estimate D2E/DX2                !
 ! D11   D(41,2,3,4)           180.0            estimate D2E/DX2                !
 ! D12   D(41,2,3,42)            0.0            estimate D2E/DX2                !
 ! D13   D(2,3,4,5)              0.0            estimate D2E/DX2                !
 ! D14   D(2,3,4,10)          -179.4123         estimate D2E/DX2                !
 ! D15   D(42,3,4,5)           180.0            estimate D2E/DX2                !
 ! D16   D(42,3,4,10)            0.5877         estimate D2E/DX2                !
 ! D17   D(3,4,5,6)              0.0            estimate D2E/DX2                !
 ! D18   D(3,4,5,7)           -179.4401         estimate D2E/DX2                !
 ! D19   D(10,4,5,6)           179.4401         estimate D2E/DX2                !
 ! D20   D(10,4,5,7)             0.0            estimate D2E/DX2                !
 ! D21   D(3,4,10,9)          -147.8376         estimate D2E/DX2                !
 ! D22   D(3,4,10,20)           32.1635         estimate D2E/DX2                !
 ! D23   D(5,4,10,9)            32.7367         estimate D2E/DX2                !
 ! D24   D(5,4,10,20)         -147.2622         estimate D2E/DX2                !
 ! D25   D(4,5,6,1)              0.0            estimate D2E/DX2                !
 ! D26   D(4,5,6,21)           180.0            estimate D2E/DX2                !
 ! D27   D(7,5,6,1)            179.4123         estimate D2E/DX2                !
 ! D28   D(7,5,6,21)            -0.5877         estimate D2E/DX2                !
 ! D29   D(4,5,7,8)            -39.0439         estimate D2E/DX2                !
 ! D30   D(4,5,7,19)           140.9517         estimate D2E/DX2                !
 ! D31   D(6,5,7,8)            141.5304         estimate D2E/DX2                !
 ! D32   D(6,5,7,19)           -38.474          estimate D2E/DX2                !
 ! D33   D(1,6,21,22)            0.0            estimate D2E/DX2                !
 ! D34   D(5,6,21,22)          180.0            estimate D2E/DX2                !
 ! D35   D(5,7,8,9)             46.1717         estimate D2E/DX2                !
 ! D36   D(5,7,8,14)          -147.2278         estimate D2E/DX2                !
 ! D37   D(19,7,8,9)          -133.8238         estimate D2E/DX2                !
 ! D38   D(19,7,8,14)           32.7766         estimate D2E/DX2                !
 ! D39   D(7,8,9,10)           -13.8215         estimate D2E/DX2                !
 ! D40   D(7,8,9,11)           166.7644         estimate D2E/DX2                !
 ! D41   D(14,8,9,10)          179.4141         estimate D2E/DX2                !
 ! D42   D(14,8,9,11)            0.0            estimate D2E/DX2                !
 ! D43   D(7,8,14,13)         -166.2645         estimate D2E/DX2                !
 ! D44   D(7,8,14,29)           13.7382         estimate D2E/DX2                !
 ! D45   D(9,8,14,13)           -0.0023         estimate D2E/DX2                !
 ! D46   D(9,8,14,29)         -179.9996         estimate D2E/DX2                !
 ! D47   D(8,9,10,4)           -26.011          estimate D2E/DX2                !
 ! D48   D(8,9,10,20)          153.9879         estimate D2E/DX2                !
 ! D49   D(11,9,10,4)          153.3881         estimate D2E/DX2                !
 ! D50   D(11,9,10,20)         -26.613          estimate D2E/DX2                !
 ! D51   D(8,9,11,12)            0.0048         estimate D2E/DX2                !
 ! D52   D(8,9,11,27)          179.9998         estimate D2E/DX2                !
 ! D53   D(10,9,11,12)        -179.3803         estimate D2E/DX2                !
 ! D54   D(10,9,11,27)           0.6148         estimate D2E/DX2                !
 ! D55   D(9,11,12,13)          -0.0073         estimate D2E/DX2                !
 ! D56   D(9,11,12,18)        -179.4361         estimate D2E/DX2                !
 ! D57   D(27,11,12,13)        179.9977         estimate D2E/DX2                !
 ! D58   D(27,11,12,18)          0.5688         estimate D2E/DX2                !
 ! D59   D(9,11,27,54)          -0.0028         estimate D2E/DX2                !
 ! D60   D(12,11,27,54)        179.9923         estimate D2E/DX2                !
 ! D61   D(11,12,13,14)          0.005          estimate D2E/DX2                !
 ! D62   D(11,12,13,15)       -179.4142         estimate D2E/DX2                !
 ! D63   D(18,12,13,14)        179.4175         estimate D2E/DX2                !
 ! D64   D(18,12,13,15)         -0.0017         estimate D2E/DX2                !
 ! D65   D(11,12,18,17)       -161.9421         estimate D2E/DX2                !
 ! D66   D(11,12,18,46)        -41.9806         estimate D2E/DX2                !
 ! D67   D(11,12,18,47)         78.0453         estimate D2E/DX2                !
 ! D68   D(13,12,18,17)         18.6374         estimate D2E/DX2                !
 ! D69   D(13,12,18,46)        138.5989         estimate D2E/DX2                !
 ! D70   D(13,12,18,47)       -101.3752         estimate D2E/DX2                !
 ! D71   D(12,13,14,8)          -0.0002         estimate D2E/DX2                !
 ! D72   D(12,13,14,29)        179.9971         estimate D2E/DX2                !
 ! D73   D(15,13,14,8)         179.4352         estimate D2E/DX2                !
 ! D74   D(15,13,14,29)         -0.5675         estimate D2E/DX2                !
 ! D75   D(12,13,15,16)         19.9689         estimate D2E/DX2                !
 ! D76   D(12,13,15,30)        -99.9864         estimate D2E/DX2                !
 ! D77   D(12,13,15,43)        139.9827         estimate D2E/DX2                !
 ! D78   D(14,13,15,16)       -159.4582         estimate D2E/DX2                !
 ! D79   D(14,13,15,30)         80.5865         estimate D2E/DX2                !
 ! D80   D(14,13,15,43)        -39.4445         estimate D2E/DX2                !
 ! D81   D(8,14,29,56)          -0.0056         estimate D2E/DX2                !
 ! D82   D(13,14,29,56)        179.997          estimate D2E/DX2                !
 ! D83   D(13,15,16,17)        -58.9759         estimate D2E/DX2                !
 ! D84   D(13,15,16,44)         60.0702         estimate D2E/DX2                !
 ! D85   D(13,15,16,45)        178.6529         estimate D2E/DX2                !
 ! D86   D(30,15,16,17)         60.9778         estimate D2E/DX2                !
 ! D87   D(30,15,16,44)       -179.9761         estimate D2E/DX2                !
 ! D88   D(30,15,16,45)        -61.3935         estimate D2E/DX2                !
 ! D89   D(43,15,16,17)       -178.9915         estimate D2E/DX2                !
 ! D90   D(43,15,16,44)        -59.9454         estimate D2E/DX2                !
 ! D91   D(43,15,16,45)         58.6373         estimate D2E/DX2                !
 ! D92   D(13,15,30,32)        -60.0328         estimate D2E/DX2                !
 ! D93   D(16,15,30,32)       -179.998          estimate D2E/DX2                !
 ! D94   D(43,15,30,32)         59.9857         estimate D2E/DX2                !
 ! D95   D(15,16,17,18)         79.0574         estimate D2E/DX2                !
 ! D96   D(15,16,17,23)       -161.7811         estimate D2E/DX2                !
 ! D97   D(15,16,17,28)        -43.0468         estimate D2E/DX2                !
 ! D98   D(44,16,17,18)        -39.9893         estimate D2E/DX2                !
 ! D99   D(44,16,17,23)         79.1723         estimate D2E/DX2                !
 ! D100  D(44,16,17,28)       -162.0934         estimate D2E/DX2                !
 ! D101  D(45,16,17,18)       -158.574          estimate D2E/DX2                !
 ! D102  D(45,16,17,23)        -39.4124         estimate D2E/DX2                !
 ! D103  D(45,16,17,28)         79.3219         estimate D2E/DX2                !
 ! D104  D(16,17,18,12)        -58.0731         estimate D2E/DX2                !
 ! D105  D(16,17,18,46)       -178.0299         estimate D2E/DX2                !
 ! D106  D(16,17,18,47)         61.9394         estimate D2E/DX2                !
 ! D107  D(23,17,18,12)       -177.2367         estimate D2E/DX2                !
 ! D108  D(23,17,18,46)         62.8065         estimate D2E/DX2                !
 ! D109  D(23,17,18,47)        -57.2242         estimate D2E/DX2                !
 ! D110  D(28,17,18,12)         64.0298         estimate D2E/DX2                !
 ! D111  D(28,17,18,46)        -55.927          estimate D2E/DX2                !
 ! D112  D(28,17,18,47)       -175.9577         estimate D2E/DX2                !
 ! D113  D(16,17,23,24)        122.337          estimate D2E/DX2                !
 ! D114  D(16,17,23,25)        -57.6568         estimate D2E/DX2                !
 ! D115  D(18,17,23,24)       -122.3408         estimate D2E/DX2                !
 ! D116  D(18,17,23,25)         57.6654         estimate D2E/DX2                !
 ! D117  D(28,17,23,24)         -0.0016         estimate D2E/DX2                !
 ! D118  D(28,17,23,25)       -179.9954         estimate D2E/DX2                !
 ! D119  D(16,17,28,55)       -179.9989         estimate D2E/DX2                !
 ! D120  D(18,17,28,55)         62.5189         estimate D2E/DX2                !
 ! D121  D(23,17,28,55)        -58.7388         estimate D2E/DX2                !
 ! D122  D(6,21,22,48)         180.0            estimate D2E/DX2                !
 ! D123  D(6,21,22,49)         -60.0424         estimate D2E/DX2                !
 ! D124  D(6,21,22,50)          60.001          estimate D2E/DX2                !
 ! D125  D(17,23,25,26)        179.9963         estimate D2E/DX2                !
 ! D126  D(17,23,25,51)        -60.0394         estimate D2E/DX2                !
 ! D127  D(17,23,25,52)         59.9968         estimate D2E/DX2                !
 ! D128  D(24,23,25,26)          0.0025         estimate D2E/DX2                !
 ! D129  D(24,23,25,51)        119.9668         estimate D2E/DX2                !
 ! D130  D(24,23,25,52)       -119.997          estimate D2E/DX2                !
 ! D131  D(23,25,26,53)        179.992          estimate D2E/DX2                !
 ! D132  D(51,25,26,53)         60.0324         estimate D2E/DX2                !
 ! D133  D(52,25,26,53)        -60.0077         estimate D2E/DX2                !
 ! D134  D(15,30,32,31)       -120.9155         estimate D2E/DX2                !
 ! D135  D(15,30,32,33)        120.924          estimate D2E/DX2                !
 ! D136  D(15,30,32,57)         -0.0003         estimate D2E/DX2                !
 ! D137  D(36,31,32,30)        -46.548          estimate D2E/DX2                !
 ! D138  D(36,31,32,33)         73.1096         estimate D2E/DX2                !
 ! D139  D(36,31,32,57)       -166.0064         estimate D2E/DX2                !
 ! D140  D(32,31,36,35)        -73.1976         estimate D2E/DX2                !
 ! D141  D(32,31,36,37)        167.1475         estimate D2E/DX2                !
 ! D142  D(32,31,36,62)         47.6911         estimate D2E/DX2                !
 ! D143  D(30,32,33,34)         58.4598         estimate D2E/DX2                !
 ! D144  D(30,32,33,58)        -61.4956         estimate D2E/DX2                !
 ! D145  D(30,32,33,59)        178.4779         estimate D2E/DX2                !
 ! D146  D(31,32,33,34)        -61.1988         estimate D2E/DX2                !
 ! D147  D(31,32,33,58)        178.8459         estimate D2E/DX2                !
 ! D148  D(31,32,33,59)         58.8193         estimate D2E/DX2                !
 ! D149  D(57,32,33,34)        177.9225         estimate D2E/DX2                !
 ! D150  D(57,32,33,58)         57.9671         estimate D2E/DX2                !
 ! D151  D(57,32,33,59)        -62.0594         estimate D2E/DX2                !
 ! D152  D(32,33,34,35)         50.1115         estimate D2E/DX2                !
 ! D153  D(32,33,34,39)        170.0745         estimate D2E/DX2                !
 ! D154  D(32,33,34,60)        -69.8934         estimate D2E/DX2                !
 ! D155  D(58,33,34,35)        170.0637         estimate D2E/DX2                !
 ! D156  D(58,33,34,39)        -69.9733         estimate D2E/DX2                !
 ! D157  D(58,33,34,60)         50.0588         estimate D2E/DX2                !
 ! D158  D(59,33,34,35)        -69.9082         estimate D2E/DX2                !
 ! D159  D(59,33,34,39)         50.0548         estimate D2E/DX2                !
 ! D160  D(59,33,34,60)        170.0869         estimate D2E/DX2                !
 ! D161  D(33,34,35,36)        -50.1739         estimate D2E/DX2                !
 ! D162  D(33,34,35,38)         69.7812         estimate D2E/DX2                !
 ! D163  D(33,34,35,61)       -170.1885         estimate D2E/DX2                !
 ! D164  D(39,34,35,36)       -170.1368         estimate D2E/DX2                !
 ! D165  D(39,34,35,38)        -50.1817         estimate D2E/DX2                !
 ! D166  D(39,34,35,61)         69.8486         estimate D2E/DX2                !
 ! D167  D(60,34,35,36)         69.8299         estimate D2E/DX2                !
 ! D168  D(60,34,35,38)       -170.2149         estimate D2E/DX2                !
 ! D169  D(60,34,35,61)        -50.1846         estimate D2E/DX2                !
 ! D170  D(33,34,39,67)       -179.9945         estimate D2E/DX2                !
 ! D171  D(33,34,39,68)        -66.0002         estimate D2E/DX2                !
 ! D172  D(35,34,39,67)        -59.9982         estimate D2E/DX2                !
 ! D173  D(35,34,39,68)         53.996          estimate D2E/DX2                !
 ! D174  D(60,34,39,67)         60.0048         estimate D2E/DX2                !
 ! D175  D(60,34,39,68)        173.999          estimate D2E/DX2                !
 ! D176  D(34,35,36,31)         61.3963         estimate D2E/DX2                !
 ! D177  D(34,35,36,37)       -178.9517         estimate D2E/DX2                !
 ! D178  D(34,35,36,62)        -59.4905         estimate D2E/DX2                !
 ! D179  D(38,35,36,31)        -58.5593         estimate D2E/DX2                !
 ! D180  D(38,35,36,37)         61.0928         estimate D2E/DX2                !
 ! D181  D(38,35,36,62)       -179.446          estimate D2E/DX2                !
 ! D182  D(61,35,36,31)       -178.5857         estimate D2E/DX2                !
 ! D183  D(61,35,36,37)        -58.9336         estimate D2E/DX2                !
 ! D184  D(61,35,36,62)         60.5276         estimate D2E/DX2                !
 ! D185  D(34,35,38,66)       -179.9929         estimate D2E/DX2                !
 ! D186  D(36,35,38,66)        -60.031          estimate D2E/DX2                !
 ! D187  D(61,35,38,66)         59.9843         estimate D2E/DX2                !
 ! D188  D(31,36,37,63)        -61.8402         estimate D2E/DX2                !
 ! D189  D(31,36,37,64)        178.1904         estimate D2E/DX2                !
 ! D190  D(31,36,37,65)         58.1636         estimate D2E/DX2                !
 ! D191  D(35,36,37,63)       -179.9994         estimate D2E/DX2                !
 ! D192  D(35,36,37,64)         60.0312         estimate D2E/DX2                !
 ! D193  D(35,36,37,65)        -59.9956         estimate D2E/DX2                !
 ! D194  D(62,36,37,63)         59.077          estimate D2E/DX2                !
 ! D195  D(62,36,37,64)        -60.8924         estimate D2E/DX2                !
 ! D196  D(62,36,37,65)        179.0808         estimate D2E/DX2                !
 --------------------------------------------------------------------------------
 Trust Radius=3.00D-01 FncErr=1.00D-07 GrdErr=1.00D-06 EigMax=2.50D+02 EigMin=1.00D-04
 Number of steps in this run=    406 maximum allowed number of steps=    408.
 GradGradGradGradGradGradGradGradGradGradGradGradGradGradGradGradGradGrad

 Stoichiometry    C27H29NO11
 Framework group  C1[X(C27H29NO11)]
 Deg. of freedom   198
 Full point group                 C1      NOp   1
 Largest Abelian subgroup         C1      NOp   1
 Largest concise Abelian subgroup C1      NOp   1
                         Standard orientation:                         
 ---------------------------------------------------------------------
 Center     Atomic      Atomic             Coordinates (Angstroms)
 Number     Number       Type             X           Y           Z
 ---------------------------------------------------------------------
      1          6           0       -5.820643    0.212284    0.768200
      2          6           0       -5.774888   -0.826428    1.608767
      3          6           0       -4.782742   -1.717799    1.516581
      4          6           0       -3.836268   -1.570490    0.583783
      5          6           0       -3.882023   -0.531778   -0.256784
      6          6           0       -4.874253    0.359625   -0.164554
      7          6           0       -2.907578   -0.436528   -1.187676
      8          6           0       -1.723471   -0.785044   -0.709677
      9          6           0       -1.656522   -1.908837    0.011557
     10          6           0       -2.818983   -2.447760    0.439894
     11          6           0       -0.467985   -2.451819    0.294339
     12          6           0        0.653660   -1.871033   -0.143987
     13          6           0        0.586794   -0.747272   -0.865266
     14          6           0       -0.601884   -0.204234   -1.148130
     15          6           0        1.821718   -0.077902   -1.382733
     16          6           0        2.970879   -1.077230   -1.401187
     17          6           0        3.087160   -1.498073   -0.005493
     18          6           0        1.966799   -2.512770    0.180012
     19          8           0       -3.095194   -0.075125   -2.324959
     20          8           0       -2.939747   -3.626219    0.676560
     21          8           0       -4.920624    1.412321   -1.016437
     22          6           0       -6.034846    2.220172   -0.749300
     23          6           0        4.431092   -2.135345    0.249022
     24          8           0        5.163391   -1.682856    1.096611
     25          6           0        4.860431   -3.337796   -0.555298
     26          8           0        6.135630   -3.747167   -0.140757
     27          8           0       -0.400154   -3.590748    1.025292
     28          8           0        2.985779   -0.421571    0.886991
     29          8           0       -0.669712    0.934617   -1.879020
     30          8           0        2.153126    0.999272   -0.548766
     31          8           0        1.474035    3.137516   -1.037338
     32          6           0        1.062884    1.880426   -0.572343
     33          6           0        0.517206    2.069392    0.836892
     34          6           0        1.618863    2.608597    1.739721
     35          6           0        2.273465    3.809959    1.078882
     36          6           0        2.655155    3.456352   -0.352457
     37          6           0        3.336140    4.645461   -1.017309
     38          8           0        1.374243    4.885524    1.070098
     39          7           0        1.052956    3.005270    3.000808
     40          1           0       -6.637031    0.945691    0.844105
     41          1           0       -6.553631   -0.947607    2.376238
     42          1           0       -4.745097   -2.572386    2.208147
     43          1           0        1.637162    0.294585   -2.415186
     44          1           0        2.732389   -1.943566   -2.057932
     45          1           0        3.914395   -0.642211   -1.800623
     46          1           0        1.956648   -2.864873    1.235846
     47          1           0        2.134212   -3.378763   -0.498879
     48          1           0       -6.051745    3.076496   -1.460049
     49          1           0       -6.964656    1.620440   -0.869723
     50          1           0       -5.972679    2.604768    0.293277
     51          1           0        4.135359   -4.167309   -0.397087
     52          1           0        4.889726   -3.070295   -1.635282
     53          1           0        6.366375   -4.495872   -0.663687
     54          1           0       -1.307293   -3.858316    1.249520
     55          1           0        3.070340   -0.776825    1.755311
     56          1           0       -1.606910    1.172029   -1.979041
     57          1           0        0.283056    1.451224   -1.240486
     58          1           0        0.161038    1.091155    1.230562
     59          1           0       -0.329786    2.790984    0.813333
     60          1           0        2.382024    1.815970    1.907517
     61          1           0        3.187157    4.094267    1.647216
     62          1           0        3.362041    2.596797   -0.368805
     63          1           0        3.611777    4.379257   -2.062242
     64          1           0        4.254784    4.912063   -0.448220
     65          1           0        2.639769    5.513663   -1.027114
     66          1           0        1.814488    5.607243    0.654532
     67          1           0        1.790401    3.366557    3.605782
     68          1           0        0.427853    3.798648    2.858395
 ---------------------------------------------------------------------
 Rotational constants (GHZ):           0.1308777           0.0747216           0.0549966
 Standard basis: 6-31G (6D, 7F)
 There are   409 symmetry adapted cartesian basis functions of A   symmetry.
 There are   409 symmetry adapted basis functions of A   symmetry.
   409 basis functions,   974 primitive gaussians,   409 cartesian basis functions
   143 alpha electrons      143 beta electrons
       nuclear repulsion energy      4935.7337004173 Hartrees.
 NAtoms=   68 NActive=   68 NUniq=   68 SFac= 1.00D+00 NAtFMM=   60 NAOKFM=T Big=T
 Integral buffers will be    131072 words long.
 Raffenetti 2 integral format.
 Two-electron integral symmetry is turned on.
 One-electron integrals computed using PRISM.
 NBasis=   409 RedAO= T EigKep=  1.96D-04  NBF=   409
 NBsUse=   409 1.00D-06 EigRej= -1.00D+00 NBFU=   409
 ExpMin= 1.61D-01 ExpMax= 5.48D+03 ExpMxC= 8.25D+02 IAcc=3 IRadAn=         5 AccDes= 0.00D+00
 Harris functional with IExCor=  402 and IRadAn=       5 diagonalized for initial guess.
 HarFok:  IExCor=  402 AccDes= 0.00D+00 IRadAn=         5 IDoV= 1 UseB2=F ITyADJ=14
 ICtDFT=  3500011 ScaDFX=  1.000000  1.000000  1.000000  1.000000
 FoFCou: FMM=F IPFlag=           0 FMFlag=      100000 FMFlg1=        2001
         NFxFlg=           0 DoJE=T BraDBF=F KetDBF=T FulRan=T
         wScrn=  0.000000 ICntrl=       500 IOpCl=  0 I1Cent=   200000004 NGrid=           0
         NMat0=    1 NMatS0=      1 NMatT0=    0 NMatD0=    1 NMtDS0=    0 NMtDT0=    0
 Petite list used in FoFCou.
 Requested convergence on RMS density matrix=1.00D-08 within 128 cycles.
 Requested convergence on MAX density matrix=1.00D-06.
 Requested convergence on             energy=1.00D-06.
 No special actions if energy rises.
 Integral accuracy reduced to 1.0D-05 until final iterations.
 Initial convergence to 1.0D-05 achieved.  Increase integral accuracy.
 SCF Done:  E(RB3LYP) =  -1927.59175111     A.U. after   16 cycles
            NFock= 16  Conv=0.56D-08     -V/T= 2.0018

 **********************************************************************

            Population analysis using the SCF density.

 **********************************************************************

 Orbital symmetries:
       Occupied  (A) (A) (A) (A) (A) (A) (A) (A) (A) (A) (A) (A)
                 (A) (A) (A) (A) (A) (A) (A) (A) (A) (A) (A) (A)
                 (A) (A) (A) (A) (A) (A) (A) (A) (A) (A) (A) (A)
                 (A) (A) (A) (A) (A) (A) (A) (A) (A) (A) (A) (A)
                 (A) (A) (A) (A) (A) (A) (A) (A) (A) (A) (A) (A)
                 (A) (A) (A) (A) (A) (A) (A) (A) (A) (A) (A) (A)
                 (A) (A) (A) (A) (A) (A) (A) (A) (A) (A) (A) (A)
                 (A) (A) (A) (A) (A) (A) (A) (A) (A) (A) (A) (A)
                 (A) (A) (A) (A) (A) (A) (A) (A) (A) (A) (A) (A)
                 (A) (A) (A) (A) (A) (A) (A) (A) (A) (A) (A) (A)
                 (A) (A) (A) (A) (A) (A) (A) (A) (A) (A) (A) (A)
                 (A) (A) (A) (A) (A) (A) (A) (A) (A) (A) (A)
       Virtual   (A) (A) (A) (A) (A) (A) (A) (A) (A) (A) (A) (A)
                 (A) (A) (A) (A) (A) (A) (A) (A) (A) (A) (A) (A)
                 (A) (A) (A) (A) (A) (A) (A) (A) (A) (A) (A) (A)
                 (A) (A) (A) (A) (A) (A) (A) (A) (A) (A) (A) (A)
                 (A) (A) (A) (A) (A) (A) (A) (A) (A) (A) (A) (A)
                 (A) (A) (A) (A) (A) (A) (A) (A) (A) (A) (A) (A)
                 (A) (A) (A) (A) (A) (A) (A) (A) (A) (A) (A) (A)
                 (A) (A) (A) (A) (A) (A) (A) (A) (A) (A) (A) (A)
                 (A) (A) (A) (A) (A) (A) (A) (A) (A) (A) (A) (A)
                 (A) (A) (A) (A) (A) (A) (A) (A) (A) (A) (A) (A)
                 (A) (A) (A) (A) (A) (A) (A) (A) (A) (A) (A) (A)
                 (A) (A) (A) (A) (A) (A) (A) (A) (A) (A) (A) (A)
                 (A) (A) (A) (A) (A) (A) (A) (A) (A) (A) (A) (A)
                 (A) (A) (A) (A) (A) (A) (A) (A) (A) (A) (A) (A)
                 (A) (A) (A) (A) (A) (A) (A) (A) (A) (A) (A) (A)
                 (A) (A) (A) (A) (A) (A) (A) (A) (A) (A) (A) (A)
                 (A) (A) (A) (A) (A) (A) (A) (A) (A) (A) (A) (A)
                 (A) (A) (A) (A) (A) (A) (A) (A) (A) (A) (A) (A)
                 (A) (A) (A) (A) (A) (A) (A) (A) (A) (A) (A) (A)
                 (A) (A) (A) (A) (A) (A) (A) (A) (A) (A) (A) (A)
                 (A) (A) (A) (A) (A) (A) (A) (A) (A) (A) (A) (A)
                 (A) (A) (A) (A) (A) (A) (A) (A) (A) (A) (A) (A)
                 (A) (A)
 The electronic state is 1-A.
 Alpha  occ. eigenvalues --  -19.20392 -19.20048 -19.18017 -19.16473 -19.15614
 Alpha  occ. eigenvalues --  -19.14868 -19.14746 -19.13362 -19.12324 -19.12242
 Alpha  occ. eigenvalues --  -19.11424 -14.27444 -10.28639 -10.28055 -10.27691
 Alpha  occ. eigenvalues --  -10.27297 -10.26972 -10.26859 -10.25959 -10.25386
 Alpha  occ. eigenvalues --  -10.25224 -10.24666 -10.21542 -10.21424 -10.21221
 Alpha  occ. eigenvalues --  -10.20923 -10.20909 -10.20905 -10.20690 -10.20589
 Alpha  occ. eigenvalues --  -10.20574 -10.20572 -10.20450 -10.20359 -10.20054
 Alpha  occ. eigenvalues --  -10.19906 -10.18063 -10.16473 -10.14759  -1.13823
 Alpha  occ. eigenvalues --   -1.12464  -1.12111  -1.09701  -1.09136  -1.08442
 Alpha  occ. eigenvalues --   -1.07763  -1.05562  -1.04178  -1.03396  -1.00599
 Alpha  occ. eigenvalues --   -0.96345  -0.93246  -0.89069  -0.87431  -0.85040
 Alpha  occ. eigenvalues --   -0.82273  -0.81354  -0.80906  -0.77750  -0.76236
 Alpha  occ. eigenvalues --   -0.75402  -0.74466  -0.73828  -0.72348  -0.71164
 Alpha  occ. eigenvalues --   -0.69785  -0.67815  -0.66284  -0.65913  -0.63039
 Alpha  occ. eigenvalues --   -0.62166  -0.61310  -0.59889  -0.58938  -0.58523
 Alpha  occ. eigenvalues --   -0.58075  -0.57739  -0.56142  -0.55248  -0.54345
 Alpha  occ. eigenvalues --   -0.53828  -0.53307  -0.52867  -0.52186  -0.51489
 Alpha  occ. eigenvalues --   -0.51342  -0.50578  -0.49882  -0.49576  -0.49045
 Alpha  occ. eigenvalues --   -0.49002  -0.48489  -0.47805  -0.47087  -0.46936
 Alpha  occ. eigenvalues --   -0.46570  -0.46182  -0.45947  -0.45284  -0.44331
 Alpha  occ. eigenvalues --   -0.43671  -0.43318  -0.43254  -0.42777  -0.42529
 Alpha  occ. eigenvalues --   -0.42180  -0.41915  -0.40868  -0.40620  -0.40424
 Alpha  occ. eigenvalues --   -0.39990  -0.39298  -0.38975  -0.38107  -0.37589
 Alpha  occ. eigenvalues --   -0.37366  -0.37039  -0.36681  -0.36047  -0.35777
 Alpha  occ. eigenvalues --   -0.35605  -0.35406  -0.34927  -0.34661  -0.34200
 Alpha  occ. eigenvalues --   -0.32742  -0.31790  -0.31232  -0.30457  -0.29583
 Alpha  occ. eigenvalues --   -0.29319  -0.28278  -0.28057  -0.27772  -0.27097
 Alpha  occ. eigenvalues --   -0.26496  -0.25848  -0.25696  -0.25164  -0.23916
 Alpha  occ. eigenvalues --   -0.22815  -0.20626  -0.19533
 Alpha virt. eigenvalues --   -0.11727  -0.06023  -0.02681  -0.01600   0.00333
 Alpha virt. eigenvalues --    0.03255   0.04504   0.04889   0.06337   0.06652
 Alpha virt. eigenvalues --    0.07894   0.08731   0.09427   0.09875   0.10716
 Alpha virt. eigenvalues --    0.11066   0.11142   0.11984   0.12416   0.12877
 Alpha virt. eigenvalues --    0.12968   0.13953   0.14062   0.14319   0.15140
 Alpha virt. eigenvalues --    0.15366   0.15510   0.15973   0.16194   0.16777
 Alpha virt. eigenvalues --    0.16852   0.17756   0.17939   0.18301   0.18806
 Alpha virt. eigenvalues --    0.19373   0.19728   0.20555   0.20737   0.21338
 Alpha virt. eigenvalues --    0.22187   0.22484   0.22870   0.23402   0.23651
 Alpha virt. eigenvalues --    0.24114   0.24366   0.25021   0.25775   0.26219
 Alpha virt. eigenvalues --    0.27435   0.27872   0.28064   0.28740   0.29622
 Alpha virt. eigenvalues --    0.29932   0.30311   0.30987   0.31765   0.32349
 Alpha virt. eigenvalues --    0.33415   0.34025   0.34754   0.36210   0.36357
 Alpha virt. eigenvalues --    0.36978   0.37469   0.38607   0.38731   0.40394
 Alpha virt. eigenvalues --    0.41178   0.42287   0.43845   0.44907   0.46132
 Alpha virt. eigenvalues --    0.47295   0.47710   0.49292   0.49699   0.50319
 Alpha virt. eigenvalues --    0.51361   0.52442   0.52993   0.53653   0.54752
 Alpha virt. eigenvalues --    0.54874   0.55194   0.55604   0.56038   0.56802
 Alpha virt. eigenvalues --    0.57014   0.57690   0.58306   0.59146   0.59286
 Alpha virt. eigenvalues --    0.59598   0.59982   0.60405   0.60958   0.61059
 Alpha virt. eigenvalues --    0.62017   0.62256   0.62375   0.62485   0.63158
 Alpha virt. eigenvalues --    0.63389   0.64118   0.64338   0.65056   0.65510
 Alpha virt. eigenvalues --    0.66364   0.66485   0.66912   0.67706   0.68729
 Alpha virt. eigenvalues --    0.69154   0.69645   0.70127   0.70399   0.70761
 Alpha virt. eigenvalues --    0.71144   0.71428   0.71625   0.71693   0.73304
 Alpha virt. eigenvalues --    0.73354   0.73929   0.74125   0.74873   0.75248
 Alpha virt. eigenvalues --    0.75780   0.77441   0.77631   0.78089   0.78978
 Alpha virt. eigenvalues --    0.80229   0.80571   0.80735   0.81255   0.81724
 Alpha virt. eigenvalues --    0.82046   0.82700   0.83012   0.83102   0.83771
 Alpha virt. eigenvalues --    0.84118   0.84307   0.84377   0.85131   0.85482
 Alpha virt. eigenvalues --    0.85590   0.86122   0.86431   0.86840   0.87228
 Alpha virt. eigenvalues --    0.87345   0.88266   0.88821   0.89120   0.90366
 Alpha virt. eigenvalues --    0.91409   0.91597   0.92133   0.92732   0.94020
 Alpha virt. eigenvalues --    0.94508   0.94882   0.95254   0.95862   0.96445
 Alpha virt. eigenvalues --    0.96791   0.97366   0.97689   0.97938   0.98373
 Alpha virt. eigenvalues --    0.99174   0.99811   1.00600   1.01313   1.02164
 Alpha virt. eigenvalues --    1.02693   1.02800   1.03257   1.03694   1.04528
 Alpha virt. eigenvalues --    1.05102   1.05699   1.06185   1.06511   1.07141
 Alpha virt. eigenvalues --    1.08474   1.08703   1.09793   1.10295   1.11659
 Alpha virt. eigenvalues --    1.11814   1.12307   1.12656   1.13204   1.14461
 Alpha virt. eigenvalues --    1.15581   1.16030   1.16794   1.18080   1.18487
 Alpha virt. eigenvalues --    1.19487   1.20295   1.20908   1.21362   1.22644
 Alpha virt. eigenvalues --    1.24205   1.24478   1.25121   1.26648   1.27072
 Alpha virt. eigenvalues --    1.27678   1.29421   1.31179   1.31311   1.32711
 Alpha virt. eigenvalues --    1.33301   1.34000   1.34868   1.36018   1.36956
 Alpha virt. eigenvalues --    1.37452   1.39131   1.39735   1.41681   1.42192
 Alpha virt. eigenvalues --    1.43635   1.44819   1.47047   1.49404   1.50140
 Alpha virt. eigenvalues --    1.52047   1.52358   1.53651   1.56558   1.58421
 Alpha virt. eigenvalues --    1.59048   1.61780   1.62337   1.65102   1.68177
 Alpha virt. eigenvalues --    1.69560   1.72076   1.75044   1.78718   1.83343
 Alpha virt. eigenvalues --    1.88110   1.90049   1.92079   1.95250   1.98761
 Alpha virt. eigenvalues --    1.99658   2.03359   2.06701   2.14174   2.18206
 Alpha virt. eigenvalues --    2.18394   2.20049   2.22112   2.27638   2.35778
 Alpha virt. eigenvalues --    2.44609
          Condensed to atoms (all electrons):
 Mulliken charges:
               1
     1  C   -0.110344
     2  C   -0.151070
     3  C   -0.098680
     4  C    0.137448
     5  C    0.145825
     6  C    0.203147
     7  C   -0.039656
     8  C    0.149463
     9  C    0.196237
    10  C   -0.028134
    11  C    0.113996
    12  C    0.133461
    13  C    0.184846
    14  C    0.144269
    15  C    0.001086
    16  C   -0.274797
    17  C    0.151047
    18  C   -0.314071
    19  O   -0.336999
    20  O   -0.389766
    21  O   -0.495131
    22  C   -0.194572
    23  C    0.327495
    24  O   -0.343431
    25  C   -0.109000
    26  O   -0.569282
    27  O   -0.592590
    28  O   -0.542668
    29  O   -0.631316
    30  O   -0.443868
    31  O   -0.507966
    32  C    0.169155
    33  C   -0.180454
    34  C   -0.027666
    35  C    0.090955
    36  C    0.092190
    37  C   -0.416730
    38  O   -0.605236
    39  N   -0.652404
    40  H    0.162145
    41  H    0.150590
    42  H    0.167063
    43  H    0.161953
    44  H    0.146572
    45  H    0.161059
    46  H    0.170570
    47  H    0.156557
    48  H    0.174469
    49  H    0.159747
    50  H    0.157072
    51  H    0.154037
    52  H    0.152180
    53  H    0.361045
    54  H    0.399360
    55  H    0.354326
    56  H    0.414780
    57  H    0.268693
    58  H    0.106873
    59  H    0.127664
    60  H    0.166621
    61  H    0.090691
    62  H    0.173300
    63  H    0.145840
    64  H    0.126595
    65  H    0.114631
    66  H    0.360399
    67  H    0.249801
    68  H    0.280579
 Sum of Mulliken charges =  -0.00000
 Mulliken charges with hydrogens summed into heavy atoms:
               1
     1  C    0.051800
     2  C   -0.000480
     3  C    0.068383
     4  C    0.137448
     5  C    0.145825
     6  C    0.203147
     7  C   -0.039656
     8  C    0.149463
     9  C    0.196237
    10  C   -0.028134
    11  C    0.113996
    12  C    0.133461
    13  C    0.184846
    14  C    0.144269
    15  C    0.163039
    16  C    0.032834
    17  C    0.151047
    18  C    0.013056
    19  O   -0.336999
    20  O   -0.389766
    21  O   -0.495131
    22  C    0.296717
    23  C    0.327495
    24  O   -0.343431
    25  C    0.197217
    26  O   -0.208237
    27  O   -0.193230
    28  O   -0.188342
    29  O   -0.216536
    30  O   -0.443868
    31  O   -0.507966
    32  C    0.437848
    33  C    0.054084
    34  C    0.138955
    35  C    0.181645
    36  C    0.265490
    37  C   -0.029663
    38  O   -0.244836
    39  N   -0.122024
 Electronic spatial extent (au):  <R**2>=          19579.9051
 Charge=             -0.0000 electrons
 Dipole moment (field-independent basis, Debye):
    X=             -5.4804    Y=             -1.4868    Z=             -1.1008  Tot=              5.7842
 Quadrupole moment (field-independent basis, Debye-Ang):
   XX=           -200.9467   YY=           -213.0934   ZZ=           -231.2619
   XY=            -17.2914   XZ=            -27.9884   YZ=             10.2779
 Traceless Quadrupole moment (field-independent basis, Debye-Ang):
   XX=             14.1540   YY=              2.0073   ZZ=            -16.1612
   XY=            -17.2914   XZ=            -27.9884   YZ=             10.2779
 Octapole moment (field-independent basis, Debye-Ang**2):
  XXX=           -372.5645  YYY=             44.4699  ZZZ=             13.7017  XYY=            127.2195
  XXY=             89.1376  XXZ=            -36.9336  XZZ=             38.1439  YZZ=            -22.5105
  YYZ=            -26.3416  XYZ=             82.1256
 Hexadecapole moment (field-independent basis, Debye-Ang**3):
 XXXX=         -14466.6035 YYYY=          -7428.5339 ZZZZ=          -2088.3853 XXXY=           -537.2436
 XXXZ=           -825.6225 YYYX=           -490.2790 YYYZ=            206.3554 ZZZX=            -18.0425
 ZZZY=            -31.8584 XXYY=          -3247.4146 XXZZ=          -2791.7888 YYZZ=          -1615.7196
 XXYZ=            279.8660 YYXZ=            -91.8976 ZZXY=             -6.6635
 N-N= 4.935733700417D+03 E-N=-1.438227199015D+04  KE= 1.924136031778D+03
 Calling FoFJK, ICntrl=      2127 FMM=T ISym2X=0 I1Cent= 0 IOpClX= 0 NMat=1 NMatS=1 NMatT=0.
 ***** Axes restored to original set *****
 -------------------------------------------------------------------
 Center     Atomic                   Forces (Hartrees/Bohr)
 Number     Number              X              Y              Z
 -------------------------------------------------------------------
      1        6          -0.076540368    0.021794692    0.001123701
      2        6          -0.064784858   -0.039511672    0.000890628
      3        6          -0.007627580   -0.084956941   -0.002920839
      4        6          -0.053510716    0.003676144   -0.004707374
      5        6          -0.043942957    0.003073266   -0.011921678
      6        6          -0.005711433    0.040700469   -0.005228814
      7        6          -0.031365615    0.035789818   -0.027519017
      8        6           0.072323439   -0.005451486    0.045322014
      9        6           0.027565393    0.002171792    0.019935262
     10        6           0.007690187   -0.013649559   -0.009555860
     11        6           0.000038688   -0.055260618   -0.007738276
     12        6           0.051980493   -0.032619977    0.026516360
     13        6           0.045433650    0.030522159    0.022207524
     14        6          -0.008498997    0.016051961   -0.018177769
     15        6           0.036846565    0.010298470   -0.031447064
     16        6           0.019113367    0.047643440   -0.006029611
     17        6           0.024846746   -0.046586902   -0.003735614
     18        6          -0.005239544   -0.021138352    0.004010378
     19        8           0.016367267    0.083160146   -0.043573097
     20        8           0.006561806   -0.100489681   -0.038354524
     21        8           0.019090587    0.013616518    0.001266176
     22        6          -0.034172269    0.042150362    0.000745547
     23        6           0.012330549   -0.005506883   -0.028932902
     24        8           0.003426126   -0.010910718    0.045561185
     25        6          -0.008896198    0.008725957   -0.020203922
     26        8          -0.005702412   -0.001289449    0.031949900
     27        8           0.019835631   -0.012337659    0.014276838
     28        8          -0.009046998    0.007222631    0.001641539
     29        8          -0.024892279    0.020751280   -0.088520316
     30        8           0.018239363    0.019066507    0.003094736
     31        8           0.011580849    0.029742510   -0.021024206
     32        6          -0.042897184   -0.004737011    0.006849671
     33        6          -0.004193077   -0.013583527   -0.006549726
     34        6           0.001659030   -0.004505631   -0.000636255
     35        6           0.039770992   -0.020603145    0.004251238
     36        6           0.028429047    0.013553951    0.049298260
     37        6           0.006554758    0.008701603   -0.002893535
     38        8          -0.038366980   -0.012632626   -0.003933929
     39        7          -0.019878012   -0.012344045    0.019603359
     40        1           0.012006779   -0.019113261    0.000054628
     41        1           0.008181299    0.005013511    0.000218760
     42        1           0.002372516    0.010122084   -0.001140964
     43        1          -0.001873057   -0.006808708    0.001534101
     44        1          -0.004928303    0.004358576    0.010027362
     45        1          -0.013147697    0.000255191   -0.002332088
     46        1           0.004444084    0.005025037   -0.009745675
     47        1          -0.008490156   -0.004128685    0.008193597
     48        1           0.004222559   -0.015255597   -0.000015297
     49        1           0.001018282    0.010729773    0.008754732
     50        1           0.000402828    0.010812734   -0.008623882
     51        1          -0.000623440    0.009467470    0.000360363
     52        1          -0.008291124   -0.004433558   -0.002235250
     53        1           0.031013056   -0.013584046   -0.017555998
     54        1          -0.004734150   -0.012551630   -0.014727779
     55        1          -0.005601595   -0.033876642    0.024894943
     56        1          -0.000238745    0.018339901   -0.012628224
     57        1           0.013501023    0.029969237    0.088670497
     58        1          -0.002534409    0.009410516    0.006741304
     59        1           0.008950899   -0.005757160   -0.000817338
     60        1          -0.007327674    0.009971224   -0.001494819
     61        1           0.000138085   -0.002255661   -0.004084107
     62        1          -0.011226190    0.006514742    0.003398686
     63        1          -0.009447842   -0.000518063    0.009039346
     64        1          -0.002953754    0.004026311   -0.009712852
     65        1           0.012338158   -0.000867765   -0.002048349
     66        1           0.001833060    0.033554123    0.012516646
     67        1          -0.000350156   -0.008434113    0.003126540
     68        1          -0.003071395   -0.000283340   -0.005308873
 -------------------------------------------------------------------
 Cartesian Forces:  Max     0.100489681 RMS     0.024962451

 GradGradGradGradGradGradGradGradGradGradGradGradGradGradGradGradGradGrad
 Berny optimization.
 FormGI is forming the generalized inverse of G from B-inverse, IUseBI=4.
 Internal  Forces:  Max     0.412632714 RMS     0.041209576
 Search for a local minimum.
 Step number   1 out of a maximum of  406
 All quantities printed in internal units (Hartrees-Bohrs-Radians)
 Mixed Optimization -- RFO/linear search
 Second derivative matrix not updated -- first step.
 ITU=  0
     Eigenvalues ---    0.00461   0.00647   0.00647   0.00647   0.00702
     Eigenvalues ---    0.00715   0.00801   0.01179   0.01189   0.01665
     Eigenvalues ---    0.01665   0.01665   0.01666   0.01666   0.01666
     Eigenvalues ---    0.01744   0.01776   0.01804   0.02241   0.02287
     Eigenvalues ---    0.02287   0.02288   0.02737   0.02795   0.02806
     Eigenvalues ---    0.02828   0.02832   0.02869   0.02876   0.02888
     Eigenvalues ---    0.02922   0.02922   0.02922   0.02923   0.02923
     Eigenvalues ---    0.02923   0.02958   0.03045   0.03056   0.03143
     Eigenvalues ---    0.03549   0.03622   0.04065   0.04257   0.04484
     Eigenvalues ---    0.04694   0.04872   0.04883   0.05002   0.05068
     Eigenvalues ---    0.05331   0.05458   0.05480   0.05519   0.05781
     Eigenvalues ---    0.05802   0.05865   0.05868   0.06177   0.06499
     Eigenvalues ---    0.06662   0.06910   0.06958   0.07180   0.07343
     Eigenvalues ---    0.07474   0.07637   0.07773   0.07787   0.08213
     Eigenvalues ---    0.08587   0.08663   0.08950   0.09073   0.10087
     Eigenvalues ---    0.10486   0.10489   0.10784   0.11466   0.12586
     Eigenvalues ---    0.13556   0.13937   0.14147   0.14680   0.16000
     Eigenvalues ---    0.16000   0.16000   0.16000   0.16000   0.16000
     Eigenvalues ---    0.16000   0.16000   0.16000   0.16000   0.16000
     Eigenvalues ---    0.16000   0.16000   0.16000   0.16000   0.16000
     Eigenvalues ---    0.16411   0.17542   0.18061   0.18468   0.18793
     Eigenvalues ---    0.19520   0.22095   0.22121   0.22484   0.22666
     Eigenvalues ---    0.23603   0.23946   0.24744   0.24928   0.24975
     Eigenvalues ---    0.24998   0.24999   0.25000   0.25000   0.25000
     Eigenvalues ---    0.25000   0.25000   0.25000   0.25000   0.25000
     Eigenvalues ---    0.25000   0.27899   0.28816   0.28946   0.29090
     Eigenvalues ---    0.29481   0.30073   0.30085   0.31449   0.31452
     Eigenvalues ---    0.31819   0.31956   0.32273   0.32280   0.32280
     Eigenvalues ---    0.32280   0.32281   0.32282   0.32283   0.32283
     Eigenvalues ---    0.32284   0.32284   0.32285   0.32285   0.32286
     Eigenvalues ---    0.32286   0.32286   0.32286   0.32287   0.32289
     Eigenvalues ---    0.32290   0.33675   0.33675   0.33682   0.34346
     Eigenvalues ---    0.39856   0.43012   0.43056   0.44012   0.44332
     Eigenvalues ---    0.44342   0.45287   0.45289   0.45290   0.45293
     Eigenvalues ---    0.45296   0.45298   0.47827   0.49681   0.51378
     Eigenvalues ---    0.51610   0.52800   0.52972   0.52978   0.53610
     Eigenvalues ---    0.53969   0.53971   0.53990   0.55661   0.56907
     Eigenvalues ---    0.57855   0.57879   0.57880   0.57886   0.57888
     Eigenvalues ---    0.57894   0.58812   0.59529   0.59536   0.59546
     Eigenvalues ---    1.00874   1.00885   1.00911
 RFO step:  Lambda=-6.73603641D-01 EMin= 4.60760172D-03
 Linear search not attempted -- first point.
 Maximum step size (   0.300) exceeded in Quadratic search.
    -- Step size scaled by   0.394
 Iteration  1 RMS(Cart)=  0.23918169 RMS(Int)=  0.00707890
 Iteration  2 RMS(Cart)=  0.10025256 RMS(Int)=  0.00099930
 Iteration  3 RMS(Cart)=  0.00284822 RMS(Int)=  0.00015073
 Iteration  4 RMS(Cart)=  0.00000163 RMS(Int)=  0.00015073
 Iteration  5 RMS(Cart)=  0.00000000 RMS(Int)=  0.00015073
 Variable       Old X    -DE/DX   Delta X   Delta X   Delta X     New X
                                 (Linear)    (Quad)   (Total)
    R1        2.52656   0.07257   0.00000   0.02275   0.02275   2.54931
    R2        2.52644   0.09322   0.00000   0.02950   0.02951   2.55595
    R3        2.07882  -0.01995   0.00000  -0.00779  -0.00779   2.07103
    R4        2.52644   0.06567   0.00000   0.02042   0.02041   2.54685
    R5        2.07882  -0.00959   0.00000  -0.00374  -0.00374   2.07507
    R6        2.52660   0.06957   0.00000   0.02175   0.02174   2.54834
    R7        2.07870  -0.01012   0.00000  -0.00395  -0.00395   2.07475
    R8        2.52656   0.08831   0.00000   0.02782   0.02782   2.55438
    R9        2.55300   0.12660   0.00000   0.04057   0.04058   2.59358
   R10        2.52660   0.08783   0.00000   0.02790   0.02791   2.55452
   R11        2.55300   0.13485   0.00000   0.04373   0.04373   2.59674
   R12        2.56058   0.06205   0.00000   0.02017   0.02017   2.58074
   R13        2.50134   0.17053   0.00000   0.05288   0.05289   2.55423
   R14        2.28276   0.09498   0.00000   0.02226   0.02226   2.30502
   R15        2.52656   0.07924   0.00000   0.02422   0.02414   2.55071
   R16        2.52654   0.09227   0.00000   0.02923   0.02922   2.55577
   R17        2.55304   0.13115   0.00000   0.04191   0.04190   2.59494
   R18        2.52645   0.06554   0.00000   0.01966   0.01960   2.54605
   R19        2.28287   0.10668   0.00000   0.02500   0.02500   2.30787
   R20        2.52654   0.07537   0.00000   0.02355   0.02355   2.55009
   R21        2.56060   0.02588   0.00000   0.00841   0.00841   2.56901
   R22        2.52655   0.12970   0.00000   0.04266   0.04285   2.56940
   R23        2.82900   0.01411   0.00000   0.00588   0.00604   2.83504
   R24        2.52677   0.17642   0.00000   0.05653   0.05660   2.58336
   R25        2.82883   0.15390   0.00000   0.06168   0.06164   2.89047
   R26        2.56041   0.03231   0.00000   0.01050   0.01050   2.57091
   R27        2.87808   0.04133   0.00000   0.01545   0.01537   2.89344
   R28        2.64942   0.15356   0.00000   0.05375   0.05375   2.70317
   R29        2.10326  -0.00686   0.00000  -0.00271  -0.00271   2.10055
   R30        2.76352   0.06379   0.00000   0.02476   0.02455   2.78807
   R31        2.10323  -0.01180   0.00000  -0.00467  -0.00467   2.09856
   R32        2.10347  -0.01068   0.00000  -0.00423  -0.00423   2.09925
   R33        2.87787  -0.01008   0.00000  -0.00594  -0.00586   2.87201
   R34        2.85158   0.03017   0.00000   0.01204   0.01204   2.86362
   R35        2.64944   0.02411   0.00000   0.00844   0.00844   2.65788
   R36        2.10335  -0.00987   0.00000  -0.00391  -0.00391   2.09944
   R37        2.10335  -0.01052   0.00000  -0.00416  -0.00416   2.09918
   R38        2.64931   0.04387   0.00000   0.01536   0.01536   2.66467
   R39        2.10324  -0.01516   0.00000  -0.00600  -0.00600   2.09724
   R40        2.10323  -0.01109   0.00000  -0.00439  -0.00439   2.09884
   R41        2.10324  -0.01072   0.00000  -0.00424  -0.00424   2.09900
   R42        2.28291   0.04688   0.00000   0.01099   0.01099   2.29389
   R43        2.85164   0.01055   0.00000   0.00421   0.00421   2.85585
   R44        2.64937   0.03253   0.00000   0.01139   0.01139   2.66075
   R45        2.10334  -0.00613   0.00000  -0.00243  -0.00243   2.10091
   R46        2.10327  -0.00557   0.00000  -0.00220  -0.00220   2.10107
   R47        1.78002   0.03710   0.00000   0.01153   0.01153   1.79154
   R48        1.83680   0.01539   0.00000   0.00504   0.00504   1.84185
   R49        1.78009   0.04166   0.00000   0.01294   0.01294   1.79304
   R50        1.83674   0.01128   0.00000   0.00370   0.00370   1.84044
   R51        2.64940   0.03198   0.00000   0.01120   0.01120   2.66060
   R52        2.64935   0.04467   0.00000   0.01605   0.01605   2.66540
   R53        2.64950   0.04350   0.00000   0.01553   0.01552   2.66503
   R54        2.87798   0.01513   0.00000   0.00616   0.00616   2.88414
   R55        2.10326  -0.08607   0.00000  -0.03406  -0.03406   2.06920
   R56        2.87803   0.02047   0.00000   0.00792   0.00792   2.88595
   R57        2.10327  -0.01092   0.00000  -0.00432  -0.00432   2.09895
   R58        2.10316  -0.01055   0.00000  -0.00417  -0.00417   2.09899
   R59        2.87119   0.03078   0.00000   0.01194   0.01195   2.88314
   R60        2.71749   0.03423   0.00000   0.01259   0.01259   2.73008
   R61        2.10331  -0.01222   0.00000  -0.00483  -0.00483   2.09848
   R62        2.87801   0.02349   0.00000   0.00955   0.00955   2.88756
   R63        2.64934   0.04206   0.00000   0.01472   0.01472   2.66406
   R64        2.10318  -0.00334   0.00000  -0.00132  -0.00132   2.10186
   R65        2.87819   0.00970   0.00000   0.00392   0.00392   2.88211
   R66        2.10328  -0.01309   0.00000  -0.00518  -0.00518   2.09810
   R67        2.10323  -0.01219   0.00000  -0.00482  -0.00482   2.09840
   R68        2.10333  -0.01061   0.00000  -0.00420  -0.00420   2.09913
   R69        2.10329  -0.01021   0.00000  -0.00404  -0.00404   2.09925
   R70        1.78015   0.03422   0.00000   0.01063   0.01063   1.79078
   R71        1.92747   0.00397   0.00000   0.00140   0.00140   1.92887
   R72        1.92760   0.00196   0.00000   0.00069   0.00069   1.92829
    A1        2.09442   0.00459   0.00000   0.00208   0.00208   2.09650
    A2        2.09436  -0.01326   0.00000  -0.00623  -0.00623   2.08813
    A3        2.09440   0.00867   0.00000   0.00415   0.00415   2.09855
    A4        2.09442   0.00709   0.00000   0.00262   0.00261   2.09704
    A5        2.09436  -0.00381   0.00000  -0.00144  -0.00143   2.09293
    A6        2.09440  -0.00329   0.00000  -0.00119  -0.00118   2.09322
    A7        2.09438  -0.00161   0.00000  -0.00130  -0.00131   2.09306
    A8        2.09442   0.00327   0.00000   0.00181   0.00182   2.09625
    A9        2.09439  -0.00166   0.00000  -0.00052  -0.00051   2.09388
   A10        2.09439   0.00358   0.00000   0.00161   0.00161   2.09600
   A11        2.13626  -0.00230   0.00000  -0.00075  -0.00074   2.13551
   A12        2.05250  -0.00129   0.00000  -0.00086  -0.00087   2.05163
   A13        2.09439   0.00125   0.00000   0.00083   0.00085   2.09523
   A14        2.05250  -0.00739   0.00000  -0.00311  -0.00313   2.04937
   A15        2.13626   0.00616   0.00000   0.00229   0.00229   2.13855
   A16        2.09438  -0.01490   0.00000  -0.00585  -0.00584   2.08854
   A17        2.09442   0.05708   0.00000   0.02412   0.02411   2.11853
   A18        2.09439  -0.04218   0.00000  -0.01826  -0.01827   2.07611
   A19        1.95827   0.01572   0.00000   0.00755   0.00755   1.96582
   A20        2.16251  -0.00727   0.00000  -0.00352  -0.00352   2.15899
   A21        2.16241  -0.00845   0.00000  -0.00403  -0.00403   2.15838
   A22        2.04982  -0.02035   0.00000  -0.00799  -0.00797   2.04184
   A23        2.11489   0.00463   0.00000   0.00191   0.00195   2.11684
   A24        2.09444   0.01644   0.00000   0.00647   0.00639   2.10083
   A25        2.05244   0.00665   0.00000   0.00322   0.00325   2.05569
   A26        2.09438  -0.01265   0.00000  -0.00701  -0.00714   2.08724
   A27        2.13632   0.00608   0.00000   0.00383   0.00393   2.14024
   A28        2.00715   0.01456   0.00000   0.00535   0.00531   2.01246
   A29        2.13804  -0.01353   0.00000  -0.00534  -0.00532   2.13272
   A30        2.13799  -0.00103   0.00000  -0.00001   0.00001   2.13800
   A31        2.09444   0.01942   0.00000   0.00720   0.00712   2.10156
   A32        2.09437   0.01425   0.00000   0.00663   0.00667   2.10103
   A33        2.09438  -0.03367   0.00000  -0.01383  -0.01379   2.08058
   A34        2.09443   0.03609   0.00000   0.01551   0.01551   2.10994
   A35        2.06998  -0.07276   0.00000  -0.03286  -0.03292   2.03706
   A36        2.11873   0.03657   0.00000   0.01729   0.01733   2.13606
   A37        2.09433  -0.07683   0.00000  -0.03160  -0.03143   2.06289
   A38        2.11890  -0.06473   0.00000  -0.02598  -0.02617   2.09273
   A39        2.06991   0.14136   0.00000   0.05746   0.05741   2.12733
   A40        2.09435   0.01753   0.00000   0.00943   0.00944   2.10379
   A41        2.09445  -0.08824   0.00000  -0.03865  -0.03871   2.05574
   A42        2.09438   0.07071   0.00000   0.02922   0.02915   2.12353
   A43        1.91054  -0.02949   0.00000  -0.01415  -0.01358   1.89696
   A44        1.91021   0.14789   0.00000   0.07146   0.07088   1.98109
   A45        1.91083  -0.00918   0.00000  -0.00326  -0.00392   1.90691
   A46        1.91026  -0.13824   0.00000  -0.06625  -0.06558   1.84467
   A47        1.91078   0.00866   0.00000   0.00147   0.00125   1.91203
   A48        1.91119   0.02035   0.00000   0.01072   0.00932   1.92051
   A49        1.81034   0.05951   0.00000   0.02586   0.02570   1.83603
   A50        1.93501  -0.01023   0.00000  -0.00516  -0.00513   1.92987
   A51        1.96870  -0.03090   0.00000  -0.01283  -0.01275   1.95595
   A52        1.93499  -0.02664   0.00000  -0.01061  -0.01058   1.92441
   A53        1.96877  -0.00593   0.00000  -0.00285  -0.00270   1.96607
   A54        1.84844   0.01215   0.00000   0.00473   0.00462   1.85306
   A55        1.82296  -0.02168   0.00000  -0.01031  -0.01033   1.81264
   A56        1.93192   0.01639   0.00000   0.00717   0.00718   1.93910
   A57        1.96148   0.01087   0.00000   0.00612   0.00611   1.96759
   A58        1.93186   0.00033   0.00000   0.00085   0.00094   1.93281
   A59        1.96152   0.00467   0.00000   0.00082   0.00079   1.96231
   A60        1.85594  -0.00963   0.00000  -0.00422  -0.00425   1.85169
   A61        1.91062   0.03325   0.00000   0.01350   0.01344   1.92406
   A62        1.91018   0.01003   0.00000   0.00557   0.00557   1.91576
   A63        1.91076  -0.03085   0.00000  -0.01391  -0.01390   1.89685
   A64        1.91032  -0.01136   0.00000  -0.00344  -0.00363   1.90669
   A65        1.91076  -0.00126   0.00000  -0.00093  -0.00074   1.91002
   A66        1.91117   0.00022   0.00000  -0.00078  -0.00078   1.91038
   A67        1.93379   0.12344   0.00000   0.05270   0.05270   1.98649
   A68        1.91106  -0.01408   0.00000  -0.00680  -0.00680   1.90426
   A69        1.91011   0.01170   0.00000   0.00560   0.00559   1.91571
   A70        1.91051   0.01272   0.00000   0.00609   0.00608   1.91659
   A71        1.91008  -0.00441   0.00000  -0.00224  -0.00224   1.90784
   A72        1.91047  -0.00453   0.00000  -0.00228  -0.00228   1.90819
   A73        1.91157  -0.00141   0.00000  -0.00038  -0.00040   1.91117
   A74        2.09443   0.00525   0.00000   0.00224   0.00224   2.09667
   A75        2.09441  -0.00777   0.00000  -0.00332  -0.00332   2.09109
   A76        2.09435   0.00252   0.00000   0.00108   0.00108   2.09542
   A77        1.91119  -0.00159   0.00000  -0.00059  -0.00059   1.91059
   A78        1.91002  -0.00214   0.00000  -0.00113  -0.00113   1.90889
   A79        1.91046  -0.00229   0.00000  -0.00120  -0.00120   1.90926
   A80        1.91015   0.00492   0.00000   0.00247   0.00247   1.91262
   A81        1.91044   0.00512   0.00000   0.00257   0.00257   1.91300
   A82        1.91154  -0.00402   0.00000  -0.00212  -0.00212   1.90942
   A83        1.86581   0.01571   0.00000   0.00743   0.00743   1.87324
   A84        1.88505   0.01659   0.00000   0.00785   0.00785   1.89290
   A85        1.86578   0.00736   0.00000   0.00348   0.00348   1.86926
   A86        1.88503   0.02648   0.00000   0.01253   0.01253   1.89756
   A87        1.86404   0.41263   0.00000   0.17617   0.17617   2.04021
   A88        1.86392   0.01516   0.00000   0.00826   0.00825   1.87217
   A89        1.91885  -0.00029   0.00000  -0.00062  -0.00063   1.91822
   A90        1.91883  -0.00750   0.00000  -0.00334  -0.00335   1.91547
   A91        1.88871   0.00869   0.00000   0.00472   0.00472   1.89343
   A92        1.87625  -0.00340   0.00000  -0.00136  -0.00137   1.87488
   A93        1.93066  -0.01209   0.00000  -0.00650  -0.00649   1.92417
   A94        1.93081   0.01438   0.00000   0.00699   0.00699   1.93780
   A95        1.91058   0.01130   0.00000   0.00502   0.00501   1.91560
   A96        1.91017  -0.00574   0.00000  -0.00243  -0.00243   1.90773
   A97        1.91085   0.00080   0.00000   0.00043   0.00044   1.91129
   A98        1.91026   0.00231   0.00000   0.00130   0.00130   1.91156
   A99        1.91081  -0.00932   0.00000  -0.00438  -0.00438   1.90643
   A100       1.91113   0.00066   0.00000   0.00006   0.00006   1.91119
   A101       1.91108  -0.00184   0.00000  -0.00118  -0.00118   1.90990
   A102       1.91013  -0.00142   0.00000  -0.00054  -0.00054   1.90959
   A103       1.91051   0.00035   0.00000   0.00015   0.00014   1.91065
   A104       1.91013   0.00561   0.00000   0.00300   0.00300   1.91313
   A105       1.91054   0.00057   0.00000   0.00033   0.00033   1.91087
   A106       1.91140  -0.00327   0.00000  -0.00175  -0.00176   1.90965
   A107       1.91045   0.01041   0.00000   0.00449   0.00450   1.91495
   A108       1.91027  -0.01765   0.00000  -0.00819  -0.00819   1.90208
   A109       1.91090   0.00198   0.00000   0.00094   0.00094   1.91184
   A110       1.91026   0.00980   0.00000   0.00485   0.00486   1.91512
   A111       1.91080  -0.00679   0.00000  -0.00296  -0.00296   1.90784
   A112       1.91111   0.00227   0.00000   0.00087   0.00086   1.91197
   A113       1.87629  -0.00707   0.00000  -0.00254  -0.00256   1.87373
   A114       1.91874  -0.00416   0.00000  -0.00184  -0.00183   1.91691
   A115       1.93075   0.00234   0.00000   0.00054   0.00053   1.93128
   A116       1.91882   0.02270   0.00000   0.01014   0.01015   1.92897
   A117       1.93081  -0.01024   0.00000  -0.00497  -0.00497   1.92583
   A118       1.88869  -0.00328   0.00000  -0.00120  -0.00119   1.88749
   A119       1.91116   0.00401   0.00000   0.00185   0.00185   1.91301
   A120       1.91011   0.00195   0.00000   0.00096   0.00096   1.91107
   A121       1.91040   0.00767   0.00000   0.00363   0.00363   1.91403
   A122       1.91020  -0.00325   0.00000  -0.00155  -0.00155   1.90864
   A123       1.91054  -0.00719   0.00000  -0.00347  -0.00348   1.90707
   A124       1.91140  -0.00318   0.00000  -0.00142  -0.00142   1.90997
   A125       1.86584   0.01908   0.00000   0.00902   0.00902   1.87486
   A126       1.91063   0.00765   0.00000   0.00375   0.00375   1.91438
   A127       1.91057  -0.00042   0.00000  -0.00007  -0.00007   1.91050
   A128       1.82387   0.00228   0.00000   0.00136   0.00136   1.82523
    D1        0.00000   0.00054   0.00000   0.00022   0.00022   0.00022
    D2        3.14159   0.00022   0.00000   0.00007   0.00007  -3.14153
    D3        3.14159   0.00058   0.00000   0.00032   0.00032  -3.14127
    D4       -0.00000   0.00027   0.00000   0.00017   0.00017   0.00017
    D5        0.00000  -0.00036   0.00000  -0.00016  -0.00016  -0.00016
    D6        3.14159   0.00119   0.00000   0.00080   0.00081  -3.14078
    D7        3.14159  -0.00040   0.00000  -0.00026  -0.00026   3.14133
    D8        0.00000   0.00114   0.00000   0.00069   0.00070   0.00070
    D9       -0.00000   0.00032   0.00000   0.00014   0.00014   0.00014
   D10        3.14159  -0.00007   0.00000   0.00003   0.00003  -3.14157
   D11        3.14159   0.00064   0.00000   0.00029   0.00029  -3.14131
   D12        0.00000   0.00025   0.00000   0.00018   0.00018   0.00018
   D13        0.00000  -0.00137   0.00000  -0.00055  -0.00055  -0.00055
   D14       -3.13134  -0.00129   0.00000  -0.00062  -0.00062  -3.13195
   D15        3.14159  -0.00098   0.00000  -0.00044  -0.00044   3.14115
   D16        0.01026  -0.00090   0.00000  -0.00051  -0.00051   0.00975
   D17       -0.00000   0.00155   0.00000   0.00061   0.00061   0.00061
   D18       -3.13182  -0.00076   0.00000  -0.00081  -0.00081  -3.13263
   D19        3.13182   0.00146   0.00000   0.00068   0.00067   3.13249
   D20       -0.00000  -0.00084   0.00000  -0.00074  -0.00074  -0.00074
   D21       -2.58025  -0.00247   0.00000  -0.00210  -0.00211  -2.58236
   D22        0.56136  -0.00255   0.00000  -0.00196  -0.00197   0.55939
   D23        0.57136  -0.00242   0.00000  -0.00217  -0.00219   0.56917
   D24       -2.57021  -0.00249   0.00000  -0.00204  -0.00205  -2.57226
   D25        0.00000  -0.00069   0.00000  -0.00026  -0.00026  -0.00026
   D26        3.14159  -0.00223   0.00000  -0.00121  -0.00120   3.14039
   D27        3.13134   0.00166   0.00000   0.00120   0.00120   3.13254
   D28       -0.01026   0.00011   0.00000   0.00025   0.00026  -0.01000
   D29       -0.68144   0.00460   0.00000   0.00229   0.00229  -0.67916
   D30        2.46007   0.00514   0.00000   0.00281   0.00280   2.46287
   D31        2.47017   0.00226   0.00000   0.00084   0.00084   2.47102
   D32       -0.67150   0.00281   0.00000   0.00137   0.00136  -0.67014
   D33       -0.00000  -0.00017   0.00000  -0.00013  -0.00014  -0.00014
   D34        3.14159   0.00137   0.00000   0.00082   0.00082  -3.14077
   D35        0.80585  -0.00567   0.00000  -0.00288  -0.00286   0.80299
   D36       -2.56961  -0.00011   0.00000  -0.00021  -0.00027  -2.56988
   D37       -2.33567  -0.00621   0.00000  -0.00340  -0.00337  -2.33904
   D38        0.57206  -0.00065   0.00000  -0.00073  -0.00078   0.57128
   D39       -0.24123   0.00269   0.00000   0.00117   0.00117  -0.24006
   D40        2.91059  -0.00510   0.00000  -0.00352  -0.00349   2.90710
   D41        3.13137  -0.00122   0.00000  -0.00085  -0.00080   3.13057
   D42       -0.00000  -0.00901   0.00000  -0.00554  -0.00546  -0.00546
   D43       -2.90186  -0.00980   0.00000  -0.00581  -0.00591  -2.90778
   D44        0.23978  -0.03953   0.00000  -0.02218  -0.02208   0.21770
   D45       -0.00004  -0.00901   0.00000  -0.00500  -0.00515  -0.00519
   D46       -3.14159  -0.03874   0.00000  -0.02138  -0.02132   3.12028
   D47       -0.45398   0.00716   0.00000   0.00346   0.00345  -0.45053
   D48        2.68760   0.00723   0.00000   0.00333   0.00331   2.69091
   D49        2.67713   0.01503   0.00000   0.00821   0.00819   2.68532
   D50       -0.46448   0.01510   0.00000   0.00807   0.00805  -0.45643
   D51        0.00008   0.01093   0.00000   0.00630   0.00634   0.00643
   D52        3.14159   0.01623   0.00000   0.00962   0.00959  -3.13200
   D53       -3.13078   0.00275   0.00000   0.00138   0.00146  -3.12932
   D54        0.01073   0.00805   0.00000   0.00470   0.00471   0.01544
   D55       -0.00013   0.00517   0.00000   0.00349   0.00343   0.00330
   D56       -3.13175   0.01622   0.00000   0.01004   0.00982  -3.12193
   D57        3.14155  -0.00013   0.00000   0.00018   0.00022  -3.14142
   D58        0.00993   0.01092   0.00000   0.00672   0.00661   0.01654
   D59       -0.00005   0.00508   0.00000   0.00272   0.00277   0.00272
   D60        3.14146   0.01038   0.00000   0.00604   0.00598  -3.13575
   D61        0.00009  -0.02319   0.00000  -0.01404  -0.01372  -0.01363
   D62       -3.13137  -0.00033   0.00000  -0.00081  -0.00092  -3.13229
   D63        3.13143  -0.03519   0.00000  -0.02107  -0.02077   3.11065
   D64       -0.00003  -0.01234   0.00000  -0.00783  -0.00797  -0.00800
   D65       -2.82642  -0.00303   0.00000  -0.00334  -0.00308  -2.82950
   D66       -0.73270   0.00951   0.00000   0.00412   0.00429  -0.72841
   D67        1.36215  -0.00296   0.00000  -0.00195  -0.00177   1.36038
   D68        0.32528   0.00819   0.00000   0.00332   0.00343   0.32871
   D69        2.41901   0.02074   0.00000   0.01077   0.01080   2.42981
   D70       -1.76933   0.00827   0.00000   0.00471   0.00474  -1.76459
   D71       -0.00000   0.02511   0.00000   0.01480   0.01455   0.01455
   D72        3.14154   0.05483   0.00000   0.03117   0.03136  -3.11028
   D73        3.13173   0.00174   0.00000   0.00147   0.00099   3.13273
   D74       -0.00990   0.03147   0.00000   0.01784   0.01780   0.00789
   D75        0.34852   0.00684   0.00000   0.00628   0.00616   0.35469
   D76       -1.74509   0.10367   0.00000   0.05233   0.05269  -1.69240
   D77        2.44316  -0.00625   0.00000  -0.00258  -0.00285   2.44031
   D78       -2.78307   0.03060   0.00000   0.01983   0.01997  -2.76310
   D79        1.40650   0.12743   0.00000   0.06588   0.06649   1.47299
   D80       -0.68844   0.01751   0.00000   0.01096   0.01096  -0.67747
   D81       -0.00010   0.00379   0.00000   0.00192   0.00191   0.00181
   D82        3.14154  -0.02594   0.00000  -0.01446  -0.01445   3.12709
   D83       -1.02932  -0.02072   0.00000  -0.01114  -0.01136  -1.04069
   D84        1.04842  -0.02308   0.00000  -0.01138  -0.01167   1.03675
   D85        3.11808  -0.03515   0.00000  -0.01741  -0.01762   3.10046
   D86        1.06426   0.05777   0.00000   0.02719   0.02729   1.09155
   D87       -3.14118   0.05541   0.00000   0.02695   0.02698  -3.11420
   D88       -1.07152   0.04334   0.00000   0.02092   0.02103  -1.05049
   D89       -3.12399   0.00329   0.00000   0.00062   0.00088  -3.12311
   D90       -1.04624   0.00093   0.00000   0.00038   0.00057  -1.04567
   D91        1.02341  -0.01114   0.00000  -0.00565  -0.00537   1.01804
   D92       -1.04777  -0.07778   0.00000  -0.04136  -0.04277  -1.09054
   D93       -3.14156  -0.04758   0.00000  -0.02723  -0.02630   3.11533
   D94        1.04695   0.01410   0.00000   0.00502   0.00551   1.05246
   D95        1.37981   0.00885   0.00000   0.00262   0.00242   1.38223
   D96       -2.82361   0.00504   0.00000   0.00132   0.00117  -2.82244
   D97       -0.75131   0.01109   0.00000   0.00485   0.00474  -0.74656
   D98       -0.69794  -0.00005   0.00000  -0.00088  -0.00091  -0.69886
   D99        1.38182  -0.00385   0.00000  -0.00219  -0.00216   1.37966
   D100      -2.82906   0.00219   0.00000   0.00135   0.00141  -2.82765
   D101      -2.76764   0.00673   0.00000   0.00228   0.00220  -2.76544
   D102      -0.68788   0.00292   0.00000   0.00097   0.00095  -0.68692
   D103       1.38443   0.00896   0.00000   0.00451   0.00453   1.38895
   D104      -1.01357   0.03267   0.00000   0.01675   0.01674  -0.99682
   D105      -3.10721   0.00702   0.00000   0.00378   0.00384  -3.10337
   D106       1.08105   0.01448   0.00000   0.00741   0.00746   1.08851
   D107      -3.09336   0.02561   0.00000   0.01378   0.01372  -3.07964
   D108       1.09618  -0.00005   0.00000   0.00080   0.00082   1.09700
   D109      -0.99875   0.00742   0.00000   0.00443   0.00445  -0.99430
   D110       1.11753   0.03450   0.00000   0.01799   0.01795   1.13548
   D111      -0.97611   0.00885   0.00000   0.00502   0.00505  -0.97106
   D112      -3.07104   0.01631   0.00000   0.00865   0.00867  -3.06237
   D113       2.13518   0.01258   0.00000   0.00646   0.00645   2.14163
   D114      -1.00630   0.01246   0.00000   0.00639   0.00638  -0.99992
   D115      -2.13525  -0.00398   0.00000  -0.00137  -0.00136  -2.13661
   D116       1.00645  -0.00410   0.00000  -0.00144  -0.00143   1.00503
   D117      -0.00003  -0.00419   0.00000  -0.00253  -0.00253  -0.00256
   D118      -3.14151  -0.00431   0.00000  -0.00260  -0.00260   3.13907
   D119      -3.14157  -0.00862   0.00000  -0.00384  -0.00386   3.13775
   D120       1.09116   0.00852   0.00000   0.00461   0.00466   1.09582
   D121      -1.02518   0.01170   0.00000   0.00585   0.00583  -1.01936
   D122       3.14159   0.00012   0.00000   0.00006   0.00006  -3.14153
   D123      -1.04794  -0.00673   0.00000  -0.00341  -0.00343  -1.05137
   D124       1.04721   0.00650   0.00000   0.00329   0.00332   1.05053
   D125       3.14153  -0.00014   0.00000  -0.00008  -0.00008   3.14145
   D126      -1.04789   0.00360   0.00000   0.00189   0.00188  -1.04600
   D127       1.04714  -0.00403   0.00000  -0.00213  -0.00213   1.04502
   D128       0.00004  -0.00025   0.00000  -0.00015  -0.00015  -0.00011
   D129       2.09382   0.00349   0.00000   0.00182   0.00182   2.09563
   D130      -2.09434  -0.00415   0.00000  -0.00220  -0.00220  -2.09654
   D131       3.14145   0.00005   0.00000   0.00002   0.00002   3.14148
   D132       1.04776   0.00063   0.00000   0.00026   0.00026   1.04802
   D133      -1.04733  -0.00059   0.00000  -0.00023  -0.00024  -1.04757
   D134      -2.11037  -0.01351   0.00000  -0.00741  -0.00741  -2.11778
   D135       2.11052  -0.00463   0.00000  -0.00334  -0.00334   2.10719
   D136      -0.00001  -0.02308   0.00000  -0.01280  -0.01280  -0.01281
   D137      -0.81242  -0.00380   0.00000  -0.00245  -0.00246  -0.81487
   D138       1.27600  -0.01506   0.00000  -0.00765  -0.00766   1.26834
   D139      -2.89736  -0.00678   0.00000  -0.00382  -0.00383  -2.90119
   D140      -1.27754   0.01799   0.00000   0.00875   0.00875  -1.26879
   D141       2.91727  -0.00281   0.00000  -0.00092  -0.00092   2.91635
   D142       0.83237   0.00243   0.00000   0.00140   0.00140   0.83376
   D143       1.02032   0.00168   0.00000   0.00095   0.00095   1.02127
   D144      -1.07330  -0.00455   0.00000  -0.00222  -0.00222  -1.07552
   D145       3.11503  -0.00233   0.00000  -0.00107  -0.00107   3.11396
   D146      -1.06812   0.00833   0.00000   0.00442   0.00442  -1.06370
   D147       3.12145   0.00211   0.00000   0.00125   0.00125   3.12270
   D148       1.02659   0.00433   0.00000   0.00240   0.00239   1.02899
   D149       3.10533   0.01672   0.00000   0.00908   0.00908   3.11441
   D150       1.01172   0.01049   0.00000   0.00590   0.00591   1.01763
   D151      -1.08314   0.01271   0.00000   0.00705   0.00706  -1.07608
   D152       0.87461   0.00305   0.00000   0.00153   0.00152   0.87613
   D153       2.96836   0.00791   0.00000   0.00415   0.00414   2.97250
   D154      -1.21987   0.00325   0.00000   0.00175   0.00175  -1.21812
   D155       2.96817   0.00433   0.00000   0.00242   0.00242   2.97059
   D156      -1.22126   0.00920   0.00000   0.00504   0.00504  -1.21623
   D157       0.87369   0.00454   0.00000   0.00264   0.00264   0.87634
   D158      -1.22013   0.00085   0.00000   0.00061   0.00061  -1.21952
   D159       0.87362   0.00572   0.00000   0.00322   0.00323   0.87685
   D160       2.96858   0.00106   0.00000   0.00083   0.00083   2.96941
   D161      -0.87570  -0.00256   0.00000  -0.00114  -0.00113  -0.87683
   D162       1.21791   0.00500   0.00000   0.00254   0.00253   1.22044
   D163      -2.97035  -0.00183   0.00000  -0.00084  -0.00084  -2.97119
   D164      -2.96945  -0.00312   0.00000  -0.00159  -0.00158  -2.97103
   D165      -0.87584   0.00444   0.00000   0.00209   0.00208  -0.87375
   D166       1.21909  -0.00239   0.00000  -0.00129  -0.00129   1.21780
   D167       1.21876  -0.00290   0.00000  -0.00148  -0.00147   1.21729
   D168      -2.97081   0.00466   0.00000   0.00220   0.00219  -2.96862
   D169      -0.87589  -0.00217   0.00000  -0.00118  -0.00118  -0.87707
   D170      -3.14150  -0.00471   0.00000  -0.00251  -0.00251   3.13917
   D171      -1.15192   0.00194   0.00000   0.00112   0.00112  -1.15080
   D172      -1.04717  -0.00440   0.00000  -0.00245  -0.00246  -1.04962
   D173       0.94241   0.00225   0.00000   0.00118   0.00118   0.94359
   D174       1.04728  -0.00227   0.00000  -0.00128  -0.00129   1.04599
   D175       3.03686   0.00438   0.00000   0.00235   0.00235   3.03920
   D176       1.07157  -0.01118   0.00000  -0.00569  -0.00568   1.06589
   D177      -3.12330  -0.00749   0.00000  -0.00365  -0.00364  -3.12694
   D178      -1.03830  -0.00353   0.00000  -0.00180  -0.00181  -1.04011
   D179      -1.02205  -0.00192   0.00000  -0.00138  -0.00138  -1.02343
   D180       1.06627   0.00177   0.00000   0.00066   0.00066   1.06693
   D181      -3.13192   0.00573   0.00000   0.00251   0.00250  -3.12943
   D182      -3.11691  -0.00654   0.00000  -0.00360  -0.00360  -3.12050
   D183      -1.02859  -0.00285   0.00000  -0.00156  -0.00155  -1.03014
   D184       1.05641   0.00111   0.00000   0.00029   0.00028   1.05669
   D185      -3.14147  -0.00487   0.00000  -0.00220  -0.00219   3.13953
   D186      -1.04774   0.00307   0.00000   0.00126   0.00124  -1.04649
   D187       1.04692   0.00214   0.00000   0.00114   0.00114   1.04806
   D188      -1.07932   0.00156   0.00000   0.00110   0.00110  -1.07822
   D189       3.11001   0.00189   0.00000   0.00128   0.00128   3.11129
   D190       1.01515  -0.00010   0.00000   0.00021   0.00021   1.01535
   D191      -3.14158  -0.00102   0.00000  -0.00082  -0.00081   3.14079
   D192       1.04774  -0.00068   0.00000  -0.00064  -0.00063   1.04711
   D193      -1.04712  -0.00268   0.00000  -0.00171  -0.00171  -1.04883
   D194       1.03109  -0.00011   0.00000  -0.00009  -0.00010   1.03099
   D195      -1.06277   0.00022   0.00000   0.00009   0.00008  -1.06269
   D196       3.12555  -0.00177   0.00000  -0.00099  -0.00099   3.12456
         Item               Value     Threshold  Converged?
 Maximum Force            0.412633     0.000450     NO 
 RMS     Force            0.041210     0.000300     NO 
 Maximum Displacement     1.258798     0.001800     NO 
 RMS     Displacement     0.335798     0.001200     NO 
 Predicted change in Energy=-2.498467D-01
 GradGradGradGradGradGradGradGradGradGradGradGradGradGradGradGradGradGrad

 Stoichiometry    C27H29NO11
 Framework group  C1[X(C27H29NO11)]
 Deg. of freedom   198
 Full point group                 C1      NOp   1
 Largest Abelian subgroup         C1      NOp   1
 Largest concise Abelian subgroup C1      NOp   1
                         Standard orientation:                         
 ---------------------------------------------------------------------
 Center     Atomic      Atomic             Coordinates (Angstroms)
 Number     Number       Type             X           Y           Z
 ---------------------------------------------------------------------
      1          6           0       -6.061727    0.841805    0.883894
      2          6           0       -6.077885   -0.187305    1.756004
      3          6           0       -5.160439   -1.169947    1.660610
      4          6           0       -4.224072   -1.124244    0.691255
      5          6           0       -4.205053   -0.094910   -0.184678
      6          6           0       -5.124604    0.891411   -0.090135
      7          6           0       -3.233892   -0.109041   -1.156732
      8          6           0       -2.044306   -0.556809   -0.697032
      9          6           0       -2.061304   -1.674845    0.059011
     10          6           0       -3.273602   -2.102921    0.541417
     11          6           0       -0.907521   -2.320752    0.317541
     12          6           0        0.261163   -1.852353   -0.168045
     13          6           0        0.300699   -0.721625   -0.922093
     14          6           0       -0.877426   -0.081370   -1.188438
     15          6           0        1.636337   -0.217576   -1.471266
     16          6           0        2.634877   -1.378314   -1.474516
     17          6           0        2.736138   -1.805319   -0.065911
     18          6           0        1.491371   -2.650503    0.148595
     19          8           0       -3.424063    0.244281   -2.308608
     20          8           0       -3.493851   -3.271779    0.818482
     21          8           0       -5.083791    1.921399   -0.985968
     22          6           0       -6.090304    2.888823   -0.787604
     23          6           0        3.988659   -2.625919    0.166737
     24          8           0        4.800571   -2.276049    0.998534
     25          6           0        4.224640   -3.881838   -0.640021
     26          8           0        5.443832   -4.468143   -0.249755
     27          8           0       -0.907432   -3.454418    1.067831
     28          8           0        2.809006   -0.720973    0.826888
     29          8           0       -0.924140    1.034716   -1.964994
     30          8           0        2.233976    0.804652   -0.668718
     31          8           0        2.295820    3.086869   -1.002832
     32          6           0        1.516979    2.008743   -0.533282
     33          6           0        1.218746    2.268350    0.940834
     34          6           0        2.525795    2.335952    1.727807
     35          6           0        3.487217    3.295771    1.033438
     36          6           0        3.585378    2.943622   -0.450216
     37          6           0        4.558810    3.879875   -1.158690
     38          8           0        3.005436    4.612618    1.179120
     39          7           0        2.255946    2.804544    3.067488
     40          1           0       -6.811544    1.636512    0.969345
     41          1           0       -6.840254   -0.224235    2.545442
     42          1           0       -5.174293   -2.007151    2.370753
     43          1           0        1.490257    0.150354   -2.509948
     44          1           0        2.260480   -2.213411   -2.103541
     45          1           0        3.616157   -1.083499   -1.903717
     46          1           0        1.457060   -2.990124    1.205831
     47          1           0        1.524590   -3.534593   -0.523152
     48          1           0       -5.984953    3.684965   -1.553597
     49          1           0       -7.090394    2.415613   -0.884829
     50          1           0       -5.988474    3.336090    0.223997
     51          1           0        3.392768   -4.597205   -0.460476
     52          1           0        4.263570   -3.624403   -1.720946
     53          1           0        5.561157   -5.250283   -0.772516
     54          1           0       -1.825437   -3.651290    1.329515
     55          1           0        2.867785   -1.083393    1.701808
     56          1           0       -1.850916    1.324328   -2.040669
     57          1           0        0.591630    1.928904   -1.113213
     58          1           0        0.588200    1.444941    1.338457
     59          1           0        0.678292    3.233057    1.045646
     60          1           0        2.981983    1.324631    1.775375
     61          1           0        4.494435    3.214438    1.498205
     62          1           0        3.952234    1.903355   -0.576534
     63          1           0        4.619110    3.610322   -2.234215
     64          1           0        5.565384    3.785497   -0.698466
     65          1           0        4.205482    4.928700   -1.062909
     66          1           0        3.618253    5.188846    0.742726
     67          1           0        3.126769    2.849139    3.598092
     68          1           0        1.928077    3.770130    3.030366
 ---------------------------------------------------------------------
 Rotational constants (GHZ):           0.1308754           0.0673644           0.0514162
 Standard basis: 6-31G (6D, 7F)
 There are   409 symmetry adapted cartesian basis functions of A   symmetry.
 There are   409 symmetry adapted basis functions of A   symmetry.
   409 basis functions,   974 primitive gaussians,   409 cartesian basis functions
   143 alpha electrons      143 beta electrons
       nuclear repulsion energy      4831.9832420953 Hartrees.
 NAtoms=   68 NActive=   68 NUniq=   68 SFac= 1.00D+00 NAtFMM=   60 NAOKFM=T Big=T
 Integral buffers will be    131072 words long.
 Raffenetti 2 integral format.
 Two-electron integral symmetry is turned on.
 One-electron integrals computed using PRISM.
 NBasis=   409 RedAO= T EigKep=  2.30D-04  NBF=   409
 NBsUse=   409 1.00D-06 EigRej= -1.00D+00 NBFU=   409
 Initial guess from the checkpoint file:  "/home/mubashir/MubashirAziz/MubashirDFT/Project_5/8f.chk"
 B after Tr=    -0.000000    0.000000    0.000000
         Rot=    0.996888   -0.000190   -0.014893    0.077417 Ang=  -9.04 deg.
 ExpMin= 1.61D-01 ExpMax= 5.48D+03 ExpMxC= 8.25D+02 IAcc=2 IRadAn=         4 AccDes= 0.00D+00
 Harris functional with IExCor=  402 and IRadAn=       4 diagonalized for initial guess.
 HarFok:  IExCor=  402 AccDes= 0.00D+00 IRadAn=         4 IDoV= 1 UseB2=F ITyADJ=14
 ICtDFT=  3500011 ScaDFX=  1.000000  1.000000  1.000000  1.000000
 FoFCou: FMM=F IPFlag=           0 FMFlag=      100000 FMFlg1=        2001
         NFxFlg=           0 DoJE=T BraDBF=F KetDBF=T FulRan=T
         wScrn=  0.000000 ICntrl=       500 IOpCl=  0 I1Cent=   200000004 NGrid=           0
         NMat0=    1 NMatS0=      1 NMatT0=    0 NMatD0=    1 NMtDS0=    0 NMtDT0=    0
 Petite list used in FoFCou.
 Requested convergence on RMS density matrix=1.00D-08 within 128 cycles.
 Requested convergence on MAX density matrix=1.00D-06.
 Requested convergence on             energy=1.00D-06.
 No special actions if energy rises.
 Integral accuracy reduced to 1.0D-05 until final iterations.
 Initial convergence to 1.0D-05 achieved.  Increase integral accuracy.
 SCF Done:  E(RB3LYP) =  -1927.73938203     A.U. after   16 cycles
            NFock= 16  Conv=0.42D-08     -V/T= 2.0029
 Calling FoFJK, ICntrl=      2127 FMM=T ISym2X=0 I1Cent= 0 IOpClX= 0 NMat=1 NMatS=1 NMatT=0.
 ***** Axes restored to original set *****
 -------------------------------------------------------------------
 Center     Atomic                   Forces (Hartrees/Bohr)
 Number     Number              X              Y              Z
 -------------------------------------------------------------------
      1        6          -0.058613802    0.021572708   -0.003067560
      2        6          -0.050649142   -0.032151051   -0.000018156
      3        6          -0.003579556   -0.069132164    0.000680762
      4        6          -0.041800270    0.003171566   -0.006115131
      5        6          -0.032474079    0.001528671   -0.012303323
      6        6          -0.008055121    0.034270382   -0.007270364
      7        6          -0.023250690    0.026044692   -0.021952371
      8        6           0.055411327   -0.001093157    0.035144837
      9        6           0.017629520    0.000617929    0.015961871
     10        6           0.009073686   -0.013679899   -0.007200178
     11        6          -0.000556398   -0.042961774   -0.006708762
     12        6           0.040004044   -0.015602257    0.025916138
     13        6           0.027384482    0.026617962    0.023652210
     14        6          -0.000925410    0.027276191   -0.001147583
     15        6           0.011703429    0.011061948   -0.024413255
     16        6           0.015557206    0.043129228   -0.003911302
     17        6           0.023916484   -0.037212617   -0.003812405
     18        6          -0.005898168   -0.018367270    0.005292889
     19        8           0.010461089    0.061094106   -0.034373483
     20        8           0.008336917   -0.077903912   -0.020583320
     21        8           0.016819205    0.006067205    0.002055973
     22        6          -0.029040262    0.026316448   -0.002329460
     23        6           0.013254251   -0.004783311   -0.022203406
     24        8           0.001147690   -0.008379433    0.035255645
     25        6          -0.006728858    0.006762072   -0.017244540
     26        8          -0.004838751   -0.000830143    0.026135236
     27        8           0.015027457   -0.010021308    0.012326105
     28        8          -0.011097631    0.003865357    0.000946831
     29        8           0.011083739    0.016855939    0.010491085
     30        8           0.012161509    0.015304445   -0.015340336
     31        8           0.009095521    0.024484551   -0.023618615
     32        6          -0.043087431   -0.003777998   -0.018325569
     33        6          -0.006455099   -0.012507228   -0.008310159
     34        6           0.001698008   -0.002648803    0.000223231
     35        6           0.034497740   -0.019164822   -0.004402510
     36        6           0.032381666    0.005494753    0.041358419
     37        6           0.003867948    0.007450554   -0.003857269
     38        8          -0.031779212   -0.008993554    0.001792594
     39        7          -0.013809281   -0.010172408    0.018203167
     40        1           0.009062239   -0.010169807    0.001057691
     41        1           0.006999276    0.004834513    0.000291978
     42        1           0.001901768    0.008954387   -0.001489699
     43        1          -0.004687031   -0.005761401    0.003135573
     44        1          -0.004131123    0.004445064    0.008649363
     45        1          -0.011954320    0.000516077   -0.002302356
     46        1           0.003662861    0.004266421   -0.009799459
     47        1          -0.007376113   -0.004688421    0.007421335
     48        1           0.003476297   -0.013753517    0.000848527
     49        1           0.000729456    0.007504774    0.007253769
     50        1           0.000937292    0.006749430   -0.007791239
     51        1          -0.000499398    0.008680028    0.000235780
     52        1          -0.007566289   -0.004102763   -0.002159122
     53        1           0.025631783   -0.011216226   -0.013337621
     54        1          -0.002852417   -0.010496738   -0.012660124
     55        1          -0.004036479   -0.027575244    0.020402382
     56        1           0.002295855    0.012451172   -0.008324114
     57        1           0.000347185    0.011295077    0.011016042
     58        1          -0.000427053    0.008155153    0.006189946
     59        1           0.008022935   -0.005194533   -0.003759446
     60        1          -0.006599473    0.010848305    0.001062815
     61        1          -0.000943085   -0.001611768   -0.004275682
     62        1          -0.009516867    0.005644024    0.005016405
     63        1          -0.006772552   -0.000847307    0.009231490
     64        1          -0.004029126    0.004137279   -0.007770871
     65        1           0.010286618   -0.001058849   -0.003825784
     66        1           0.003838308    0.026510019    0.012401747
     67        1           0.000114848   -0.008270835    0.000961310
     68        1          -0.003789149    0.000152087   -0.004608571
 -------------------------------------------------------------------
 Cartesian Forces:  Max     0.077903912 RMS     0.018587945

 GradGradGradGradGradGradGradGradGradGradGradGradGradGradGradGradGradGrad
 Berny optimization.
 Using GEDIIS/GDIIS optimizer.
 FormGI is forming the generalized inverse of G from B-inverse, IUseBI=4.
 Internal  Forces:  Max     0.129436354 RMS     0.020180599
 Search for a local minimum.
 Step number   2 out of a maximum of  406
 All quantities printed in internal units (Hartrees-Bohrs-Radians)
 Mixed Optimization -- RFO/linear search
 Update second derivatives using D2CorX and points    1    2
 DE= -1.48D-01 DEPred=-2.50D-01 R= 5.91D-01
 TightC=F SS=  1.41D+00  RLast= 3.30D-01 DXNew= 5.0454D-01 9.8901D-01
 Trust test= 5.91D-01 RLast= 3.30D-01 DXMaxT set to 5.05D-01
 ITU=  1  0
 Use linear search instead of GDIIS.
 Linear search step of   0.598 exceeds DXMaxT=   0.505 but not scaled.
 Quartic linear search produced a step of  1.99656.
 Iteration  1 RMS(Cart)=  0.33914603 RMS(Int)=  0.01706774
 Iteration  2 RMS(Cart)=  0.26365314 RMS(Int)=  0.00937225
 Iteration  3 RMS(Cart)=  0.04728351 RMS(Int)=  0.00097608
 Iteration  4 RMS(Cart)=  0.00105075 RMS(Int)=  0.00093436
 Iteration  5 RMS(Cart)=  0.00000054 RMS(Int)=  0.00093436
 Variable       Old X    -DE/DX   Delta X   Delta X   Delta X     New X
                                 (Linear)    (Quad)   (Total)
    R1        2.54931   0.05582   0.04542   0.00000   0.04542   2.59473
    R2        2.55595   0.06459   0.05892   0.00000   0.05896   2.61491
    R3        2.07103  -0.01279  -0.01555   0.00000  -0.01555   2.05548
    R4        2.54685   0.05291   0.04075   0.00000   0.04070   2.58755
    R5        2.07507  -0.00850  -0.00747   0.00000  -0.00747   2.06760
    R6        2.54834   0.05624   0.04341   0.00000   0.04336   2.59170
    R7        2.07475  -0.00896  -0.00789   0.00000  -0.00789   2.06686
    R8        2.55438   0.07137   0.05554   0.00000   0.05557   2.60996
    R9        2.59358   0.10155   0.08101   0.00000   0.08104   2.67461
   R10        2.55452   0.06710   0.05573   0.00000   0.05578   2.61030
   R11        2.59674   0.10400   0.08732   0.00000   0.08731   2.68405
   R12        2.58074   0.03291   0.04026   0.00000   0.04026   2.62101
   R13        2.55423   0.12944   0.10560   0.00000   0.10566   2.65989
   R14        2.30502   0.07050   0.04444   0.00000   0.04444   2.34945
   R15        2.55071   0.08076   0.04820   0.00000   0.04777   2.59848
   R16        2.55577   0.07394   0.05835   0.00000   0.05829   2.61406
   R17        2.59494   0.09877   0.08366   0.00000   0.08359   2.67853
   R18        2.54605   0.07010   0.03912   0.00000   0.03879   2.58484
   R19        2.30787   0.07968   0.04992   0.00000   0.04992   2.35779
   R20        2.55009   0.06366   0.04703   0.00000   0.04707   2.59716
   R21        2.56901   0.02181   0.01679   0.00000   0.01679   2.58580
   R22        2.56940   0.06500   0.08555   0.00000   0.08668   2.65608
   R23        2.83504   0.02057   0.01206   0.00000   0.01314   2.84818
   R24        2.58336   0.05126   0.11300   0.00000   0.11334   2.69671
   R25        2.89047   0.02038   0.12306   0.00000   0.12268   3.01315
   R26        2.57091   0.02731   0.02096   0.00000   0.02096   2.59187
   R27        2.89344   0.02473   0.03068   0.00000   0.03006   2.92351
   R28        2.70317   0.02211   0.10732   0.00000   0.10732   2.81049
   R29        2.10055  -0.00731  -0.00542   0.00000  -0.00542   2.09513
   R30        2.78807   0.06617   0.04901   0.00000   0.04762   2.83569
   R31        2.09856  -0.01036  -0.00933   0.00000  -0.00933   2.08923
   R32        2.09925  -0.00953  -0.00844   0.00000  -0.00844   2.09081
   R33        2.87201   0.01407  -0.01170   0.00000  -0.01107   2.86093
   R34        2.86362   0.02526   0.02404   0.00000   0.02404   2.88765
   R35        2.65788   0.02082   0.01685   0.00000   0.01685   2.67473
   R36        2.09944  -0.00906  -0.00780   0.00000  -0.00780   2.09164
   R37        2.09918  -0.00907  -0.00832   0.00000  -0.00832   2.09087
   R38        2.66467   0.03256   0.03066   0.00000   0.03066   2.69532
   R39        2.09724  -0.01349  -0.01197   0.00000  -0.01197   2.08527
   R40        2.09884  -0.00886  -0.00877   0.00000  -0.00877   2.09007
   R41        2.09900  -0.00849  -0.00847   0.00000  -0.00847   2.09053
   R42        2.29389   0.03614   0.02194   0.00000   0.02194   2.31583
   R43        2.85585   0.00849   0.00840   0.00000   0.00840   2.86425
   R44        2.66075   0.02712   0.02273   0.00000   0.02273   2.68349
   R45        2.10091  -0.00566  -0.00484   0.00000  -0.00484   2.09607
   R46        2.10107  -0.00506  -0.00440   0.00000  -0.00440   2.09667
   R47        1.79154   0.03011   0.02302   0.00000   0.02302   1.81456
   R48        1.84185   0.01298   0.01007   0.00000   0.01007   1.85192
   R49        1.79304   0.03392   0.02584   0.00000   0.02584   1.81888
   R50        1.84044   0.00513   0.00738   0.00000   0.00738   1.84782
   R51        2.66060   0.03853   0.02235   0.00000   0.02235   2.68295
   R52        2.66540   0.03360   0.03205   0.00000   0.03204   2.69744
   R53        2.66503   0.03709   0.03099   0.00000   0.03098   2.69600
   R54        2.88414   0.00965   0.01230   0.00000   0.01229   2.89643
   R55        2.06920  -0.00768  -0.06800   0.00000  -0.06800   2.00119
   R56        2.88595   0.01729   0.01581   0.00000   0.01582   2.90177
   R57        2.09895  -0.00966  -0.00862   0.00000  -0.00862   2.09033
   R58        2.09899  -0.00996  -0.00833   0.00000  -0.00833   2.09066
   R59        2.88314   0.02500   0.02385   0.00000   0.02386   2.90700
   R60        2.73008   0.02767   0.02513   0.00000   0.02513   2.75521
   R61        2.09848  -0.01238  -0.00965   0.00000  -0.00965   2.08883
   R62        2.88756   0.01844   0.01906   0.00000   0.01907   2.90662
   R63        2.66406   0.03515   0.02939   0.00000   0.02939   2.69345
   R64        2.10186  -0.00356  -0.00264   0.00000  -0.00264   2.09922
   R65        2.88211   0.00685   0.00784   0.00000   0.00784   2.88995
   R66        2.09810  -0.01185  -0.01034   0.00000  -0.01034   2.08776
   R67        2.09840  -0.01068  -0.00963   0.00000  -0.00963   2.08877
   R68        2.09913  -0.00948  -0.00839   0.00000  -0.00839   2.09074
   R69        2.09925  -0.00900  -0.00807   0.00000  -0.00807   2.09119
   R70        1.79078   0.02803   0.02123   0.00000   0.02123   1.81201
   R71        1.92887   0.00281   0.00280   0.00000   0.00280   1.93167
   R72        1.92829   0.00171   0.00138   0.00000   0.00138   1.92968
    A1        2.09650   0.00273   0.00416   0.00000   0.00419   2.10069
    A2        2.08813  -0.00634  -0.01244   0.00000  -0.01245   2.07568
    A3        2.09855   0.00361   0.00828   0.00000   0.00826   2.10681
    A4        2.09704   0.00453   0.00522   0.00000   0.00515   2.10218
    A5        2.09293  -0.00267  -0.00285   0.00000  -0.00282   2.09011
    A6        2.09322  -0.00186  -0.00236   0.00000  -0.00233   2.09089
    A7        2.09306  -0.00092  -0.00263   0.00000  -0.00274   2.09032
    A8        2.09625   0.00267   0.00364   0.00000   0.00370   2.09995
    A9        2.09388  -0.00175  -0.00102   0.00000  -0.00096   2.09292
   A10        2.09600   0.00170   0.00322   0.00000   0.00319   2.09919
   A11        2.13551  -0.00487  -0.00148   0.00000  -0.00142   2.13409
   A12        2.05163   0.00318  -0.00173   0.00000  -0.00177   2.04986
   A13        2.09523  -0.00276   0.00169   0.00000   0.00178   2.09702
   A14        2.04937  -0.00430  -0.00625   0.00000  -0.00636   2.04301
   A15        2.13855   0.00707   0.00458   0.00000   0.00460   2.14315
   A16        2.08854  -0.00529  -0.01166   0.00000  -0.01157   2.07697
   A17        2.11853   0.02603   0.04814   0.00000   0.04809   2.16662
   A18        2.07611  -0.02075  -0.03648   0.00000  -0.03653   2.03959
   A19        1.96582   0.01091   0.01507   0.00000   0.01507   1.98089
   A20        2.15899  -0.00620  -0.00703   0.00000  -0.00703   2.15196
   A21        2.15838  -0.00471  -0.00804   0.00000  -0.00804   2.15034
   A22        2.04184  -0.01139  -0.01592   0.00000  -0.01579   2.02605
   A23        2.11684   0.01891   0.00390   0.00000   0.00412   2.12096
   A24        2.10083  -0.00620   0.01277   0.00000   0.01234   2.11317
   A25        2.05569   0.00173   0.00648   0.00000   0.00663   2.06232
   A26        2.08724  -0.00376  -0.01425   0.00000  -0.01500   2.07224
   A27        2.14024   0.00203   0.00784   0.00000   0.00837   2.14862
   A28        2.01246   0.00997   0.01060   0.00000   0.01040   2.02286
   A29        2.13272  -0.00834  -0.01063   0.00000  -0.01052   2.12220
   A30        2.13800  -0.00163   0.00003   0.00000   0.00013   2.13813
   A31        2.10156   0.00173   0.01422   0.00000   0.01377   2.11533
   A32        2.10103   0.01586   0.01331   0.00000   0.01353   2.11456
   A33        2.08058  -0.01760  -0.02754   0.00000  -0.02733   2.05326
   A34        2.10994  -0.00004   0.03097   0.00000   0.03091   2.14085
   A35        2.03706  -0.00524  -0.06572   0.00000  -0.06603   1.97103
   A36        2.13606   0.00509   0.03460   0.00000   0.03487   2.17094
   A37        2.06289   0.00403  -0.06276   0.00000  -0.06165   2.00124
   A38        2.09273   0.00590  -0.05225   0.00000  -0.05355   2.03918
   A39        2.12733  -0.01007   0.11463   0.00000   0.11437   2.24169
   A40        2.10379   0.00414   0.01885   0.00000   0.01885   2.12264
   A41        2.05574   0.02825  -0.07728   0.00000  -0.07762   1.97813
   A42        2.12353  -0.03239   0.05820   0.00000   0.05782   2.18135
   A43        1.89696  -0.01727  -0.02711   0.00000  -0.02350   1.87346
   A44        1.98109   0.01311   0.14152   0.00000   0.13695   2.11804
   A45        1.90691   0.00563  -0.00783   0.00000  -0.01199   1.89492
   A46        1.84467   0.01131  -0.13094   0.00000  -0.12554   1.71913
   A47        1.91203   0.00500   0.00250   0.00000   0.00121   1.91324
   A48        1.92051  -0.01782   0.01860   0.00000   0.01005   1.93055
   A49        1.83603   0.03803   0.05130   0.00000   0.05018   1.88621
   A50        1.92987  -0.01333  -0.01025   0.00000  -0.01013   1.91975
   A51        1.95595  -0.01481  -0.02545   0.00000  -0.02487   1.93108
   A52        1.92441  -0.02109  -0.02113   0.00000  -0.02097   1.90344
   A53        1.96607   0.00151  -0.00539   0.00000  -0.00443   1.96163
   A54        1.85306   0.00803   0.00923   0.00000   0.00858   1.86164
   A55        1.81264  -0.00731  -0.02061   0.00000  -0.02075   1.79189
   A56        1.93910   0.00602   0.01434   0.00000   0.01443   1.95353
   A57        1.96759   0.00950   0.01220   0.00000   0.01212   1.97972
   A58        1.93281   0.00541   0.00188   0.00000   0.00247   1.93527
   A59        1.96231  -0.00909   0.00157   0.00000   0.00132   1.96363
   A60        1.85169  -0.00405  -0.00849   0.00000  -0.00870   1.84299
   A61        1.92406   0.00699   0.02684   0.00000   0.02653   1.95059
   A62        1.91576   0.01157   0.01113   0.00000   0.01115   1.92691
   A63        1.89685  -0.01706  -0.02776   0.00000  -0.02771   1.86914
   A64        1.90669  -0.00561  -0.00725   0.00000  -0.00844   1.89825
   A65        1.91002   0.00730  -0.00148   0.00000  -0.00030   1.90972
   A66        1.91038  -0.00326  -0.00157   0.00000  -0.00158   1.90880
   A67        1.98649   0.06388   0.10522   0.00000   0.10522   2.09172
   A68        1.90426  -0.01154  -0.01358   0.00000  -0.01356   1.89070
   A69        1.91571   0.00850   0.01117   0.00000   0.01109   1.92680
   A70        1.91659   0.00940   0.01214   0.00000   0.01207   1.92866
   A71        1.90784  -0.00217  -0.00446   0.00000  -0.00445   1.90340
   A72        1.90819  -0.00220  -0.00455   0.00000  -0.00453   1.90366
   A73        1.91117  -0.00210  -0.00080   0.00000  -0.00096   1.91021
   A74        2.09667   0.00361   0.00448   0.00000   0.00448   2.10114
   A75        2.09109  -0.00656  -0.00662   0.00000  -0.00662   2.08447
   A76        2.09542   0.00295   0.00215   0.00000   0.00215   2.09757
   A77        1.91059  -0.00175  -0.00119   0.00000  -0.00118   1.90941
   A78        1.90889  -0.00178  -0.00225   0.00000  -0.00226   1.90664
   A79        1.90926  -0.00207  -0.00239   0.00000  -0.00240   1.90686
   A80        1.91262   0.00454   0.00493   0.00000   0.00492   1.91754
   A81        1.91300   0.00477   0.00512   0.00000   0.00512   1.91812
   A82        1.90942  -0.00374  -0.00423   0.00000  -0.00426   1.90516
   A83        1.87324   0.01316   0.01484   0.00000   0.01484   1.88809
   A84        1.89290   0.01227   0.01567   0.00000   0.01567   1.90856
   A85        1.86926   0.00494   0.00695   0.00000   0.00695   1.87621
   A86        1.89756   0.02042   0.02501   0.00000   0.02501   1.92257
   A87        2.04021   0.03510   0.35173   0.00000   0.35173   2.39193
   A88        1.87217   0.01317   0.01648   0.00000   0.01642   1.88859
   A89        1.91822   0.00320  -0.00125   0.00000  -0.00127   1.91695
   A90        1.91547  -0.00342  -0.00669   0.00000  -0.00674   1.90874
   A91        1.89343  -0.00069   0.00942   0.00000   0.00939   1.90281
   A92        1.87488  -0.00191  -0.00273   0.00000  -0.00280   1.87209
   A93        1.92417  -0.00403  -0.01296   0.00000  -0.01291   1.91126
   A94        1.93780   0.00686   0.01396   0.00000   0.01398   1.95177
   A95        1.91560   0.00864   0.01001   0.00000   0.00995   1.92555
   A96        1.90773  -0.00519  -0.00486   0.00000  -0.00487   1.90286
   A97        1.91129   0.00041   0.00088   0.00000   0.00092   1.91222
   A98        1.91156   0.00307   0.00260   0.00000   0.00261   1.91417
   A99        1.90643  -0.00730  -0.00874   0.00000  -0.00873   1.89770
   A100       1.91119   0.00038   0.00012   0.00000   0.00011   1.91130
   A101       1.90990  -0.00095  -0.00235   0.00000  -0.00237   1.90754
   A102       1.90959  -0.00263  -0.00108   0.00000  -0.00107   1.90852
   A103       1.91065   0.00060   0.00029   0.00000   0.00028   1.91094
   A104       1.91313   0.00587   0.00599   0.00000   0.00600   1.91913
   A105       1.91087  -0.00044   0.00066   0.00000   0.00066   1.91154
   A106       1.90965  -0.00246  -0.00351   0.00000  -0.00352   1.90613
   A107       1.91495   0.00821   0.00897   0.00000   0.00899   1.92394
   A108       1.90208  -0.01525  -0.01636   0.00000  -0.01640   1.88568
   A109       1.91184   0.00213   0.00187   0.00000   0.00187   1.91370
   A110       1.91512   0.00859   0.00970   0.00000   0.00978   1.92490
   A111       1.90784  -0.00554  -0.00590   0.00000  -0.00591   1.90193
   A112       1.91197   0.00187   0.00172   0.00000   0.00169   1.91366
   A113       1.87373  -0.00657  -0.00511   0.00000  -0.00520   1.86853
   A114       1.91691  -0.00405  -0.00366   0.00000  -0.00364   1.91327
   A115       1.93128   0.00204   0.00105   0.00000   0.00098   1.93226
   A116       1.92897   0.01985   0.02027   0.00000   0.02032   1.94929
   A117       1.92583  -0.00882  -0.00993   0.00000  -0.00996   1.91587
   A118       1.88749  -0.00223  -0.00238   0.00000  -0.00233   1.88516
   A119       1.91301   0.00361   0.00369   0.00000   0.00368   1.91669
   A120       1.91107   0.00122   0.00191   0.00000   0.00190   1.91297
   A121       1.91403   0.00675   0.00725   0.00000   0.00723   1.92125
   A122       1.90864  -0.00269  -0.00310   0.00000  -0.00310   1.90554
   A123       1.90707  -0.00633  -0.00694   0.00000  -0.00696   1.90011
   A124       1.90997  -0.00261  -0.00284   0.00000  -0.00286   1.90711
   A125       1.87486   0.01656   0.01802   0.00000   0.01802   1.89288
   A126       1.91438   0.00614   0.00749   0.00000   0.00748   1.92185
   A127       1.91050  -0.00013  -0.00014   0.00000  -0.00015   1.91035
   A128       1.82523   0.00264   0.00272   0.00000   0.00269   1.82792
    D1        0.00022   0.00049   0.00043   0.00000   0.00043   0.00065
    D2       -3.14153   0.00002   0.00013   0.00000   0.00012  -3.14140
    D3       -3.14127   0.00066   0.00064   0.00000   0.00067  -3.14060
    D4        0.00017   0.00019   0.00035   0.00000   0.00036   0.00053
    D5       -0.00016  -0.00016  -0.00031   0.00000  -0.00030  -0.00046
    D6       -3.14078   0.00127   0.00162   0.00000   0.00170  -3.13908
    D7        3.14133  -0.00033  -0.00052   0.00000  -0.00054   3.14079
    D8        0.00070   0.00109   0.00140   0.00000   0.00146   0.00216
    D9        0.00014   0.00000   0.00027   0.00000   0.00026   0.00039
   D10       -3.14157  -0.00040   0.00005   0.00000   0.00005  -3.14151
   D11       -3.14131   0.00048   0.00057   0.00000   0.00056  -3.14074
   D12        0.00018   0.00008   0.00035   0.00000   0.00036   0.00054
   D13       -0.00055  -0.00082  -0.00110   0.00000  -0.00107  -0.00162
   D14       -3.13195  -0.00228  -0.00123   0.00000  -0.00122  -3.13317
   D15        3.14115  -0.00042  -0.00088   0.00000  -0.00087   3.14028
   D16        0.00975  -0.00188  -0.00101   0.00000  -0.00102   0.00873
   D17        0.00061   0.00115   0.00122   0.00000   0.00120   0.00181
   D18       -3.13263  -0.00084  -0.00161   0.00000  -0.00161  -3.13424
   D19        3.13249   0.00250   0.00135   0.00000   0.00134   3.13384
   D20       -0.00074   0.00051  -0.00148   0.00000  -0.00147  -0.00222
   D21       -2.58236  -0.00220  -0.00421   0.00000  -0.00429  -2.58665
   D22        0.55939  -0.00488  -0.00394   0.00000  -0.00403   0.55536
   D23        0.56917  -0.00361  -0.00437   0.00000  -0.00446   0.56471
   D24       -2.57226  -0.00629  -0.00410   0.00000  -0.00420  -2.57646
   D25       -0.00026  -0.00066  -0.00051   0.00000  -0.00051  -0.00077
   D26        3.14039  -0.00202  -0.00239   0.00000  -0.00232   3.13808
   D27        3.13254   0.00138   0.00240   0.00000   0.00242   3.13496
   D28       -0.01000   0.00001   0.00052   0.00000   0.00061  -0.00939
   D29       -0.67916   0.00660   0.00457   0.00000   0.00456  -0.67459
   D30        2.46287   0.00355   0.00559   0.00000   0.00553   2.46840
   D31        2.47102   0.00462   0.00168   0.00000   0.00168   2.47270
   D32       -0.67014   0.00156   0.00271   0.00000   0.00265  -0.66749
   D33       -0.00014  -0.00037  -0.00027   0.00000  -0.00029  -0.00043
   D34       -3.14077   0.00104   0.00164   0.00000   0.00166  -3.13911
   D35        0.80299  -0.01011  -0.00571   0.00000  -0.00561   0.79739
   D36       -2.56988  -0.00476  -0.00053   0.00000  -0.00087  -2.57075
   D37       -2.33904  -0.00706  -0.00673   0.00000  -0.00657  -2.34561
   D38        0.57128  -0.00171  -0.00156   0.00000  -0.00184   0.56944
   D39       -0.24006   0.00629   0.00233   0.00000   0.00232  -0.23774
   D40        2.90710   0.00603  -0.00697   0.00000  -0.00670   2.90039
   D41        3.13057  -0.00254  -0.00159   0.00000  -0.00126   3.12931
   D42       -0.00546  -0.00279  -0.01089   0.00000  -0.01029  -0.01574
   D43       -2.90778  -0.00864  -0.01180   0.00000  -0.01234  -2.92011
   D44        0.21770  -0.00922  -0.04409   0.00000  -0.04343   0.17426
   D45       -0.00519  -0.00363  -0.01029   0.00000  -0.01110  -0.01629
   D46        3.12028  -0.00421  -0.04257   0.00000  -0.04220   3.07808
   D47       -0.45053   0.00557   0.00689   0.00000   0.00684  -0.44368
   D48        2.69091   0.00826   0.00662   0.00000   0.00657   2.69749
   D49        2.68532   0.00582   0.01636   0.00000   0.01621   2.70153
   D50       -0.45643   0.00851   0.01608   0.00000   0.01594  -0.44049
   D51        0.00643   0.00603   0.01266   0.00000   0.01287   0.01930
   D52       -3.13200   0.00825   0.01915   0.00000   0.01885  -3.11315
   D53       -3.12932   0.00577   0.00291   0.00000   0.00338  -3.12594
   D54        0.01544   0.00799   0.00940   0.00000   0.00936   0.02480
   D55        0.00330  -0.00291   0.00685   0.00000   0.00632   0.00962
   D56       -3.12193   0.00909   0.01960   0.00000   0.01803  -3.10390
   D57       -3.14142  -0.00504   0.00044   0.00000   0.00061  -3.14081
   D58        0.01654   0.00696   0.01319   0.00000   0.01232   0.02886
   D59        0.00272   0.00600   0.00553   0.00000   0.00589   0.00861
   D60       -3.13575   0.00816   0.01194   0.00000   0.01159  -3.12416
   D61       -0.01363  -0.00349  -0.02740   0.00000  -0.02540  -0.03904
   D62       -3.13229   0.00343  -0.00184   0.00000  -0.00284  -3.13513
   D63        3.11065  -0.01629  -0.04147   0.00000  -0.03943   3.07122
   D64       -0.00800  -0.00937  -0.01592   0.00000  -0.01686  -0.02487
   D65       -2.82950   0.00136  -0.00615   0.00000  -0.00445  -2.83395
   D66       -0.72841   0.00622   0.00857   0.00000   0.00973  -0.71867
   D67        1.36038  -0.00122  -0.00354   0.00000  -0.00240   1.35797
   D68        0.32871   0.01361   0.00685   0.00000   0.00757   0.33628
   D69        2.42981   0.01847   0.02157   0.00000   0.02175   2.45156
   D70       -1.76459   0.01103   0.00946   0.00000   0.00961  -1.75498
   D71        0.01455   0.00673   0.02906   0.00000   0.02755   0.04210
   D72       -3.11028   0.00674   0.06261   0.00000   0.06371  -3.04657
   D73        3.13273  -0.00011   0.00198   0.00000  -0.00088   3.13185
   D74        0.00789  -0.00010   0.03554   0.00000   0.03529   0.04318
   D75        0.35469  -0.00762   0.01231   0.00000   0.01175   0.36644
   D76       -1.69240  -0.01819   0.10519   0.00000   0.10735  -1.58506
   D77        2.44031  -0.00850  -0.00568   0.00000  -0.00697   2.43335
   D78       -2.76310  -0.00064   0.03988   0.00000   0.04074  -2.72236
   D79        1.47299  -0.01121   0.13276   0.00000   0.13634   1.60934
   D80       -0.67747  -0.00152   0.02189   0.00000   0.02203  -0.65545
   D81        0.00181  -0.00770   0.00382   0.00000   0.00386   0.00568
   D82        3.12709  -0.00791  -0.02885   0.00000  -0.02890   3.09819
   D83       -1.04069   0.01363  -0.02269   0.00000  -0.02403  -1.06471
   D84        1.03675   0.00372  -0.02330   0.00000  -0.02517   1.01158
   D85        3.10046  -0.00454  -0.03518   0.00000  -0.03653   3.06393
   D86        1.09155   0.02631   0.05448   0.00000   0.05532   1.14687
   D87       -3.11420   0.01641   0.05387   0.00000   0.05417  -3.06002
   D88       -1.05049   0.00814   0.04199   0.00000   0.04281  -1.00767
   D89       -3.12311   0.01418   0.00176   0.00000   0.00338  -3.11973
   D90       -1.04567   0.00427   0.00114   0.00000   0.00223  -1.04344
   D91        1.01804  -0.00400  -0.01073   0.00000  -0.00913   1.00891
   D92       -1.09054  -0.00955  -0.08539   0.00000  -0.09324  -1.18378
   D93        3.11533  -0.00312  -0.05251   0.00000  -0.04673   3.06860
   D94        1.05246  -0.00625   0.01100   0.00000   0.01306   1.06552
   D95        1.38223  -0.01181   0.00483   0.00000   0.00350   1.38574
   D96       -2.82244  -0.00666   0.00234   0.00000   0.00139  -2.82105
   D97       -0.74656  -0.00127   0.00947   0.00000   0.00877  -0.73780
   D98       -0.69886  -0.00695  -0.00182   0.00000  -0.00202  -0.70088
   D99        1.37966  -0.00181  -0.00431   0.00000  -0.00413   1.37552
   D100      -2.82765   0.00359   0.00282   0.00000   0.00324  -2.82441
   D101      -2.76544  -0.00384   0.00440   0.00000   0.00392  -2.76152
   D102      -0.68692   0.00131   0.00190   0.00000   0.00180  -0.68512
   D103       1.38895   0.00671   0.00904   0.00000   0.00918   1.39814
   D104      -0.99682   0.02253   0.03343   0.00000   0.03338  -0.96344
   D105      -3.10337   0.00743   0.00767   0.00000   0.00811  -3.09525
   D106       1.08851   0.01039   0.01490   0.00000   0.01529   1.10380
   D107      -3.07964   0.01694   0.02740   0.00000   0.02706  -3.05258
   D108       1.09700   0.00184   0.00165   0.00000   0.00179   1.09880
   D109      -0.99430   0.00480   0.00888   0.00000   0.00897  -0.98533
   D110       1.13548   0.02436   0.03584   0.00000   0.03553   1.17101
   D111      -0.97106   0.00926   0.01008   0.00000   0.01026  -0.96080
   D112      -3.06237   0.01222   0.01731   0.00000   0.01744  -3.04493
   D113       2.14163   0.00641   0.01287   0.00000   0.01278   2.15441
   D114      -0.99992   0.00619   0.01273   0.00000   0.01265  -0.98727
   D115      -2.13661   0.00428  -0.00271   0.00000  -0.00262  -2.13923
   D116       1.00503   0.00406  -0.00285   0.00000  -0.00276   1.00227
   D117      -0.00256  -0.00619  -0.00506   0.00000  -0.00506  -0.00762
   D118       3.13907  -0.00640  -0.00519   0.00000  -0.00519   3.13388
   D119       3.13775  -0.00314  -0.00771   0.00000  -0.00786   3.12989
   D120       1.09582   0.00595   0.00929   0.00000   0.00960   1.10541
   D121      -1.01936   0.00729   0.01164   0.00000   0.01149  -1.00786
   D122      -3.14153   0.00014   0.00012   0.00000   0.00011  -3.14142
   D123      -1.05137  -0.00444  -0.00685   0.00000  -0.00699  -1.05836
   D124       1.05053   0.00422   0.00662   0.00000   0.00676   1.05729
   D125       3.14145  -0.00012  -0.00017   0.00000  -0.00017   3.14128
   D126      -1.04600   0.00328   0.00376   0.00000   0.00375  -1.04225
   D127       1.04502  -0.00363  -0.00425   0.00000  -0.00424   1.04078
   D128      -0.00011  -0.00034  -0.00030   0.00000  -0.00030  -0.00041
   D129       2.09563   0.00306   0.00363   0.00000   0.00362   2.09925
   D130      -2.09654  -0.00385  -0.00438   0.00000  -0.00438  -2.10091
   D131       3.14148   0.00007   0.00005   0.00000   0.00005   3.14153
   D132       1.04802   0.00055   0.00052   0.00000   0.00053   1.04855
   D133      -1.04757  -0.00061  -0.00047   0.00000  -0.00048  -1.04805
   D134      -2.11778   0.00018  -0.01479   0.00000  -0.01480  -2.13258
   D135       2.10719   0.00265  -0.00666   0.00000  -0.00664   2.10054
   D136      -0.01281  -0.00325  -0.02555   0.00000  -0.02557  -0.03837
   D137      -0.81487  -0.00851  -0.00490   0.00000  -0.00492  -0.81980
   D138       1.26834  -0.01195  -0.01530   0.00000  -0.01536   1.25298
   D139      -2.90119  -0.00715  -0.00764   0.00000  -0.00767  -2.90886
   D140      -1.26879   0.01509   0.01748   0.00000   0.01750  -1.25129
   D141       2.91635  -0.00261  -0.00184   0.00000  -0.00182   2.91454
   D142       0.83376   0.00145   0.00279   0.00000   0.00276   0.83653
   D143       1.02127   0.00791   0.00190   0.00000   0.00188   1.02314
   D144      -1.07552   0.00206  -0.00443   0.00000  -0.00442  -1.07994
   D145       3.11396   0.00451  -0.00214   0.00000  -0.00214   3.11182
   D146      -1.06370   0.00711   0.00882   0.00000   0.00878  -1.05493
   D147       3.12270   0.00126   0.00249   0.00000   0.00248   3.12518
   D148       1.02899   0.00371   0.00478   0.00000   0.00476   1.03375
   D149       3.11441   0.00919   0.01813   0.00000   0.01813   3.13254
   D150       1.01763   0.00334   0.01180   0.00000   0.01183   1.02946
   D151      -1.07608   0.00579   0.01409   0.00000   0.01411  -1.06197
   D152       0.87613   0.00211   0.00304   0.00000   0.00300   0.87913
   D153       2.97250   0.00710   0.00827   0.00000   0.00824   2.98074
   D154      -1.21812   0.00285   0.00349   0.00000   0.00346  -1.21466
   D155       2.97059   0.00295   0.00483   0.00000   0.00483   2.97542
   D156      -1.21623   0.00795   0.01006   0.00000   0.01006  -1.20616
   D157       0.87634   0.00370   0.00528   0.00000   0.00529   0.88162
   D158      -1.21952   0.00083   0.00122   0.00000   0.00122  -1.21830
   D159       0.87685   0.00582   0.00644   0.00000   0.00646   0.88331
   D160       2.96941   0.00157   0.00167   0.00000   0.00168   2.97110
   D161      -0.87683  -0.00227  -0.00225   0.00000  -0.00221  -0.87904
   D162       1.22044   0.00384   0.00506   0.00000   0.00502   1.22547
   D163      -2.97119  -0.00185  -0.00168   0.00000  -0.00167  -2.97286
   D164      -2.97103  -0.00206  -0.00315   0.00000  -0.00311  -2.97414
   D165      -0.87375   0.00405   0.00416   0.00000   0.00412  -0.86963
   D166       1.21780  -0.00164  -0.00258   0.00000  -0.00257   1.21522
   D167       1.21729  -0.00238  -0.00293   0.00000  -0.00290   1.21439
   D168      -2.96862   0.00373   0.00437   0.00000   0.00433  -2.96429
   D169      -0.87707  -0.00196  -0.00236   0.00000  -0.00237  -0.87944
   D170       3.13917  -0.00481  -0.00502   0.00000  -0.00502   3.13415
   D171      -1.15080   0.00164   0.00223   0.00000   0.00224  -1.14856
   D172      -1.04962  -0.00399  -0.00490   0.00000  -0.00491  -1.05453
   D173       0.94359   0.00246   0.00235   0.00000   0.00236   0.94595
   D174       1.04599  -0.00244  -0.00257   0.00000  -0.00258   1.04341
   D175       3.03920   0.00401   0.00468   0.00000   0.00468   3.04388
   D176       1.06589  -0.00995  -0.01134   0.00000  -0.01130   1.05459
   D177      -3.12694  -0.00748  -0.00727   0.00000  -0.00721  -3.13414
   D178      -1.04011  -0.00323  -0.00361   0.00000  -0.00362  -1.04373
   D179      -1.02343  -0.00159  -0.00276   0.00000  -0.00277  -1.02621
   D180       1.06693   0.00089   0.00132   0.00000   0.00131   1.06825
   D181      -3.12943   0.00513   0.00498   0.00000   0.00491  -3.12452
   D182      -3.12050  -0.00572  -0.00718   0.00000  -0.00717  -3.12767
   D183      -1.03014  -0.00325  -0.00310   0.00000  -0.00308  -1.03322
   D184       1.05669   0.00100   0.00056   0.00000   0.00051   1.05720
   D185       3.13953  -0.00369  -0.00438   0.00000  -0.00431   3.13521
   D186      -1.04649   0.00219   0.00249   0.00000   0.00242  -1.04407
   D187       1.04806   0.00184   0.00227   0.00000   0.00227   1.05033
   D188      -1.07822   0.00105   0.00219   0.00000   0.00218  -1.07603
   D189       3.11129   0.00138   0.00255   0.00000   0.00255   3.11384
   D190       1.01535  -0.00033   0.00041   0.00000   0.00040   1.01575
   D191       3.14079  -0.00048  -0.00162   0.00000  -0.00160   3.13919
   D192       1.04711  -0.00015  -0.00126   0.00000  -0.00123   1.04588
   D193      -1.04883  -0.00186  -0.00340   0.00000  -0.00338  -1.05221
   D194       1.03099  -0.00026  -0.00019   0.00000  -0.00021   1.03078
   D195      -1.06269   0.00007   0.00017   0.00000   0.00015  -1.06253
   D196       3.12456  -0.00164  -0.00198   0.00000  -0.00199   3.12256
         Item               Value     Threshold  Converged?
 Maximum Force            0.129436     0.000450     NO 
 RMS     Force            0.020181     0.000300     NO 
 Maximum Displacement     2.503781     0.001800     NO 
 RMS     Displacement     0.622354     0.001200     NO 
 Predicted change in Energy=-2.268683D-01
 GradGradGradGradGradGradGradGradGradGradGradGradGradGradGradGradGradGrad

 Stoichiometry    C27H29NO11
 Framework group  C1[X(C27H29NO11)]
 Deg. of freedom   198
 Full point group                 C1      NOp   1
 Largest Abelian subgroup         C1      NOp   1
 Largest concise Abelian subgroup C1      NOp   1
                         Standard orientation:                         
 ---------------------------------------------------------------------
 Center     Atomic      Atomic             Coordinates (Angstroms)
 Number     Number       Type             X           Y           Z
 ---------------------------------------------------------------------
      1          6           0       -6.582535    1.104295    1.123114
      2          6           0       -6.546797    0.032039    1.980036
      3          6           0       -5.603382   -0.948308    1.825769
      4          6           0       -4.687781   -0.858169    0.808675
      5          6           0       -4.715423    0.215242   -0.059970
      6          6           0       -5.665260    1.206553    0.092134
      7          6           0       -3.741551    0.235062   -1.093671
      8          6           0       -2.476950   -0.226101   -0.682188
      9          6           0       -2.467641   -1.383407    0.060328
     10          6           0       -3.696601   -1.845505    0.594364
     11          6           0       -1.279900   -2.035904    0.246077
     12          6           0       -0.107580   -1.542651   -0.274716
     13          6           0       -0.048726   -0.347445   -1.011979
     14          6           0       -1.310055    0.286922   -1.219486
     15          6           0        1.383287    0.090920   -1.559307
     16          6           0        2.271602   -1.175241   -1.592579
     17          6           0        2.387196   -1.699731   -0.191401
     18          6           0        1.076839   -2.434143   -0.002654
     19          8           0       -3.981454    0.623495   -2.250089
     20          8           0       -3.901951   -3.046731    0.861965
     21          8           0       -5.627894    2.254784   -0.815347
     22          6           0       -6.577309    3.314474   -0.715299
     23          6           0        3.572475   -2.651275   -0.034207
     24          8           0        4.438517   -2.429510    0.804010
     25          6           0        3.669081   -3.874071   -0.924586
     26          8           0        4.844071   -4.602397   -0.599853
     27          8           0       -1.218757   -3.208756    0.948254
     28          8           0        2.583437   -0.684521    0.775145
     29          8           0       -1.512383    1.399799   -1.995205
     30          8           0        2.281106    0.968420   -0.761921
     31          8           0        3.467116    2.973587   -0.795563
     32          6           0        2.291625    2.317774   -0.320512
     33          6           0        2.339708    2.351051    1.211097
     34          6           0        3.587552    1.616117    1.721663
     35          6           0        4.827317    2.143152    0.978941
     36          6           0        4.585161    2.125074   -0.539889
     37          6           0        5.803087    2.633620   -1.312403
     38          8           0        5.075825    3.474203    1.423988
     39          7           0        3.730874    1.845422    3.154363
     40          1           0       -7.341909    1.869279    1.268954
     41          1           0       -7.276997   -0.038932    2.791752
     42          1           0       -5.576879   -1.801555    2.509528
     43          1           0        1.262011    0.487733   -2.587431
     44          1           0        1.804234   -1.948253   -2.230007
     45          1           0        3.257564   -0.948324   -2.040383
     46          1           0        1.034668   -2.827044    1.031253
     47          1           0        1.020934   -3.276517   -0.717837
     48          1           0       -6.375801    4.038378   -1.523395
     49          1           0       -7.605417    2.922962   -0.829278
     50          1           0       -6.484475    3.827065    0.260636
     51          1           0        2.775057   -4.511698   -0.768184
     52          1           0        3.705525   -3.552063   -1.985717
     53          1           0        4.887725   -5.371602   -1.172958
     54          1           0       -2.118626   -3.454918    1.248298
     55          1           0        2.634837   -1.111002    1.636481
     56          1           0       -2.463236    1.626799   -2.017251
     57          1           0        1.434207    2.811247   -0.698362
     58          1           0        1.430786    1.863764    1.611083
     59          1           0        2.379047    3.400930    1.557747
     60          1           0        3.478808    0.531920    1.535887
     61          1           0        5.703514    1.501526    1.212621
     62          1           0        4.376217    1.092545   -0.872747
     63          1           0        5.596929    2.605249   -2.397966
     64          1           0        6.677116    1.992253   -1.091532
     65          1           0        6.031335    3.675813   -1.018598
     66          1           0        5.851430    3.806668    0.968634
     67          1           0        4.555026    1.355011    3.508140
     68          1           0        3.924554    2.833758    3.322913
 ---------------------------------------------------------------------
 Rotational constants (GHZ):           0.1490719           0.0546195           0.0459679
 Standard basis: 6-31G (6D, 7F)
 There are   409 symmetry adapted cartesian basis functions of A   symmetry.
 There are   409 symmetry adapted basis functions of A   symmetry.
   409 basis functions,   974 primitive gaussians,   409 cartesian basis functions
   143 alpha electrons      143 beta electrons
       nuclear repulsion energy      4705.2551514530 Hartrees.
 NAtoms=   68 NActive=   68 NUniq=   68 SFac= 1.00D+00 NAtFMM=   60 NAOKFM=T Big=T
 Integral buffers will be    131072 words long.
 Raffenetti 2 integral format.
 Two-electron integral symmetry is turned on.
 One-electron integrals computed using PRISM.
 NBasis=   409 RedAO= T EigKep=  3.14D-04  NBF=   409
 NBsUse=   409 1.00D-06 EigRej= -1.00D+00 NBFU=   409
 Initial guess from the checkpoint file:  "/home/mubashir/MubashirAziz/MubashirDFT/Project_5/8f.chk"
 B after Tr=    -0.000000   -0.000000   -0.000000
         Rot=    0.997246   -0.032933   -0.021313    0.062937 Ang=  -8.51 deg.
 ExpMin= 1.61D-01 ExpMax= 5.48D+03 ExpMxC= 8.25D+02 IAcc=2 IRadAn=         4 AccDes= 0.00D+00
 Harris functional with IExCor=  402 and IRadAn=       4 diagonalized for initial guess.
 HarFok:  IExCor=  402 AccDes= 0.00D+00 IRadAn=         4 IDoV= 1 UseB2=F ITyADJ=14
 ICtDFT=  3500011 ScaDFX=  1.000000  1.000000  1.000000  1.000000
 FoFCou: FMM=F IPFlag=           0 FMFlag=      100000 FMFlg1=        2001
         NFxFlg=           0 DoJE=T BraDBF=F KetDBF=T FulRan=T
         wScrn=  0.000000 ICntrl=       500 IOpCl=  0 I1Cent=   200000004 NGrid=           0
         NMat0=    1 NMatS0=      1 NMatT0=    0 NMatD0=    1 NMtDS0=    0 NMtDT0=    0
 Petite list used in FoFCou.
 Requested convergence on RMS density matrix=1.00D-08 within 128 cycles.
 Requested convergence on MAX density matrix=1.00D-06.
 Requested convergence on             energy=1.00D-06.
 No special actions if energy rises.
 Integral accuracy reduced to 1.0D-05 until final iterations.
 Initial convergence to 1.0D-05 achieved.  Increase integral accuracy.
 SCF Done:  E(RB3LYP) =  -1927.78960458     A.U. after   16 cycles
            NFock= 16  Conv=0.67D-08     -V/T= 2.0042
 Calling FoFJK, ICntrl=      2127 FMM=T ISym2X=0 I1Cent= 0 IOpClX= 0 NMat=1 NMatS=1 NMatT=0.
 ***** Axes restored to original set *****
 -------------------------------------------------------------------
 Center     Atomic                   Forces (Hartrees/Bohr)
 Number     Number              X              Y              Z
 -------------------------------------------------------------------
      1        6          -0.026371188    0.016446201   -0.005854326
      2        6          -0.025254024   -0.016552473   -0.000892431
      3        6           0.001701924   -0.039428708    0.003458121
      4        6          -0.024132990    0.004076177   -0.006670672
      5        6          -0.014311421   -0.000950988   -0.010017907
      6        6          -0.008766085    0.022043433   -0.009542508
      7        6          -0.013730180    0.014643310   -0.015443311
      8        6           0.034470187    0.000097304    0.019961327
      9        6           0.003159513   -0.000628810    0.008736893
     10        6           0.010824370   -0.016471123   -0.004786355
     11        6          -0.001840386   -0.022261493   -0.006114893
     12        6           0.017024639    0.007023232    0.019818475
     13        6           0.001351864    0.007681112    0.016506479
     14        6           0.004683418    0.018493429   -0.000497680
     15        6          -0.006320835    0.007126508   -0.009703769
     16        6           0.010621577    0.034517612   -0.002662225
     17        6           0.023062615   -0.021063007   -0.006729290
     18        6          -0.006539810   -0.012657211    0.007689407
     19        8           0.000085646    0.023640283   -0.013772011
     20        8           0.005098149   -0.033017502    0.004104958
     21        8           0.013005135   -0.006880077    0.005085920
     22        6          -0.020947892    0.005483544   -0.003974494
     23        6           0.014034789   -0.003317927   -0.009970338
     24        8          -0.002245816   -0.003951926    0.016023925
     25        6          -0.002871501    0.003507113   -0.011112774
     26        8          -0.002898317   -0.000462511    0.015532741
     27        8           0.005381748   -0.006108805    0.006331919
     28        8          -0.007566116   -0.011311005   -0.016843976
     29        8           0.022876737    0.016624459    0.030235946
     30        8           0.013627484   -0.000610855   -0.028166841
     31        8           0.005796652    0.016101602   -0.024590619
     32        6          -0.023361704   -0.011555102    0.000422879
     33        6          -0.004829114   -0.010013283   -0.006786486
     34        6          -0.000283639    0.001740179    0.009177083
     35        6           0.020585961   -0.014675587   -0.016019982
     36        6           0.030115887   -0.004552987    0.027146897
     37        6          -0.000902043    0.005281480   -0.002981077
     38        8          -0.017857847   -0.002972332    0.008071995
     39        7          -0.006006197   -0.006647180    0.014474821
     40        1           0.003289880   -0.000117358    0.000634737
     41        1           0.004667381    0.004269766    0.000283304
     42        1           0.001275129    0.006509904   -0.001810151
     43        1          -0.006542653   -0.004085192    0.005026454
     44        1          -0.001920413    0.003586143    0.005493720
     45        1          -0.009888963    0.000932334   -0.002681331
     46        1           0.002191107    0.002975702   -0.009924626
     47        1          -0.004963851   -0.005809244    0.006088143
     48        1           0.003138043   -0.010251352    0.001938000
     49        1           0.000497566    0.003590928    0.004690342
     50        1           0.001702816    0.002117262   -0.005096570
     51        1          -0.000329340    0.007054041    0.000020750
     52        1          -0.006198508   -0.003414927   -0.002022489
     53        1           0.015110144   -0.006464682   -0.006277025
     54        1          -0.000010271   -0.006130647   -0.008881819
     55        1          -0.002189181   -0.018890232    0.010534108
     56        1           0.005849862    0.008338453   -0.006225045
     57        1          -0.015268838    0.019425835   -0.012001547
     58        1           0.001850043    0.004697820    0.005770677
     59        1           0.003746651   -0.002189785   -0.006663323
     60        1          -0.007173268    0.022112902    0.015385706
     61        1          -0.002744367   -0.000363780   -0.003144932
     62        1          -0.006058335    0.003544089    0.005975858
     63        1          -0.002560756   -0.001402453    0.007476065
     64        1          -0.004187912    0.004014126   -0.003675797
     65        1           0.005937498   -0.000616324   -0.005196873
     66        1           0.005331667    0.013810412    0.009548899
     67        1          -0.000407868   -0.006665161   -0.002482351
     68        1          -0.004614451    0.000985336   -0.002428702
 -------------------------------------------------------------------
 Cartesian Forces:  Max     0.039428708 RMS     0.011865884

 GradGradGradGradGradGradGradGradGradGradGradGradGradGradGradGradGradGrad
 Berny optimization.
 Using GEDIIS/GDIIS optimizer.
 FormGI is forming the generalized inverse of G from B-inverse, IUseBI=4.
 Internal  Forces:  Max     0.142665521 RMS     0.016554626
 Search for a local minimum.
 Step number   3 out of a maximum of  406
 All quantities printed in internal units (Hartrees-Bohrs-Radians)
 Mixed Optimization -- RFO/linear search
 Update second derivatives using D2CorX and points    2    3
 ITU=  0  1  0
 Use linear search instead of GDIIS.
     Eigenvalues ---    0.00461   0.00647   0.00647   0.00647   0.00702
     Eigenvalues ---    0.00725   0.00791   0.01183   0.01189   0.01639
     Eigenvalues ---    0.01665   0.01666   0.01666   0.01666   0.01678
     Eigenvalues ---    0.01729   0.01767   0.01794   0.02245   0.02287
     Eigenvalues ---    0.02287   0.02289   0.02737   0.02803   0.02805
     Eigenvalues ---    0.02832   0.02838   0.02870   0.02877   0.02888
     Eigenvalues ---    0.02921   0.02922   0.02922   0.02923   0.02923
     Eigenvalues ---    0.02923   0.02958   0.03000   0.03052   0.03126
     Eigenvalues ---    0.03435   0.03572   0.04004   0.04206   0.04382
     Eigenvalues ---    0.04579   0.04794   0.04849   0.04985   0.05127
     Eigenvalues ---    0.05278   0.05405   0.05442   0.05466   0.05747
     Eigenvalues ---    0.05781   0.05784   0.05817   0.06168   0.06498
     Eigenvalues ---    0.06690   0.06817   0.06991   0.07046   0.07513
     Eigenvalues ---    0.07651   0.07809   0.07906   0.07927   0.08275
     Eigenvalues ---    0.08701   0.08751   0.09081   0.09265   0.10234
     Eigenvalues ---    0.10318   0.10558   0.10862   0.11425   0.12332
     Eigenvalues ---    0.13390   0.13609   0.13933   0.14739   0.15977
     Eigenvalues ---    0.16000   0.16000   0.16000   0.16000   0.16000
     Eigenvalues ---    0.16000   0.16000   0.16000   0.16000   0.16000
     Eigenvalues ---    0.16000   0.16000   0.16000   0.16000   0.16032
     Eigenvalues ---    0.16426   0.17020   0.18184   0.18372   0.18779
     Eigenvalues ---    0.19417   0.22092   0.22106   0.22488   0.22733
     Eigenvalues ---    0.23594   0.24009   0.24701   0.24747   0.24930
     Eigenvalues ---    0.24963   0.24980   0.24990   0.24995   0.24999
     Eigenvalues ---    0.25000   0.25000   0.25000   0.25000   0.25000
     Eigenvalues ---    0.27936   0.28676   0.28939   0.29014   0.29492
     Eigenvalues ---    0.30032   0.30070   0.30926   0.31449   0.31481
     Eigenvalues ---    0.31844   0.32038   0.32227   0.32273   0.32280
     Eigenvalues ---    0.32280   0.32281   0.32281   0.32283   0.32283
     Eigenvalues ---    0.32284   0.32284   0.32284   0.32286   0.32286
     Eigenvalues ---    0.32286   0.32286   0.32286   0.32289   0.32290
     Eigenvalues ---    0.33652   0.33672   0.33680   0.34305   0.39172
     Eigenvalues ---    0.40179   0.42842   0.43208   0.43339   0.44332
     Eigenvalues ---    0.44343   0.44915   0.45290   0.45293   0.45295
     Eigenvalues ---    0.45297   0.46160   0.48137   0.50093   0.51498
     Eigenvalues ---    0.51897   0.52968   0.52980   0.53049   0.53755
     Eigenvalues ---    0.53955   0.53985   0.54332   0.56233   0.56966
     Eigenvalues ---    0.57692   0.57860   0.57878   0.57887   0.57890
     Eigenvalues ---    0.58568   0.59482   0.59529   0.59542   0.64661
     Eigenvalues ---    0.99999   1.00885   1.00903
 RFO step:  Lambda=-2.14022302D-01 EMin= 4.60761148D-03
 Quartic linear search produced a step of -0.22435.
 Maximum step size (   0.505) exceeded in Quadratic search.
    -- Step size scaled by   0.915
 Iteration  1 RMS(Cart)=  0.26275336 RMS(Int)=  0.01801372
 Iteration  2 RMS(Cart)=  0.24900824 RMS(Int)=  0.00838446
 Iteration  3 RMS(Cart)=  0.02413437 RMS(Int)=  0.00053337
 Iteration  4 RMS(Cart)=  0.00018171 RMS(Int)=  0.00053186
 Iteration  5 RMS(Cart)=  0.00000008 RMS(Int)=  0.00053186
 Variable       Old X    -DE/DX   Delta X   Delta X   Delta X     New X
                                 (Linear)    (Quad)   (Total)
    R1        2.59473   0.02637  -0.01019   0.04982   0.03961   2.63434
    R2        2.61491   0.02110  -0.01323   0.05179   0.03856   2.65347
    R3        2.05548  -0.00315   0.00349  -0.01251  -0.00902   2.04646
    R4        2.58755   0.02822  -0.00913   0.04955   0.04041   2.62796
    R5        2.06760  -0.00629   0.00168  -0.01280  -0.01112   2.05648
    R6        2.59170   0.02889  -0.00973   0.05241   0.04269   2.63439
    R7        2.06686  -0.00658   0.00177  -0.01343  -0.01166   2.05520
    R8        2.60996   0.03528  -0.01247   0.06437   0.05179   2.66175
    R9        2.67461   0.05195  -0.01818   0.09560   0.07732   2.75193
   R10        2.61030   0.03159  -0.01252   0.06117   0.04867   2.65897
   R11        2.68405   0.05388  -0.01959   0.10161   0.08201   2.76606
   R12        2.62101  -0.00621  -0.00903   0.01491   0.00588   2.62688
   R13        2.65989   0.06911  -0.02370   0.12195   0.09832   2.75821
   R14        2.34945   0.02649  -0.00997   0.04115   0.03118   2.38063
   R15        2.59848   0.04799  -0.01072   0.08043   0.06994   2.66842
   R16        2.61406   0.04588  -0.01308   0.07539   0.06236   2.67643
   R17        2.67853   0.04467  -0.01875   0.09023   0.07152   2.75005
   R18        2.58484   0.03467  -0.00870   0.06251   0.05383   2.63867
   R19        2.35779   0.03060  -0.01120   0.04678   0.03558   2.39337
   R20        2.59716   0.03641  -0.01056   0.06170   0.05110   2.64826
   R21        2.58580   0.01280  -0.00377   0.02236   0.01859   2.60440
   R22        2.65608   0.01796  -0.01945   0.05378   0.03460   2.69069
   R23        2.84818   0.01164  -0.00295   0.02922   0.02647   2.87465
   R24        2.69671  -0.01173  -0.02543   0.03099   0.00550   2.70220
   R25        3.01315  -0.01872  -0.02752   0.00520  -0.02212   2.99103
   R26        2.59187   0.01258  -0.00470   0.02498   0.02028   2.61215
   R27        2.92351   0.01859  -0.00674   0.03797   0.03071   2.95422
   R28        2.81049  -0.00095  -0.02408   0.02977   0.00569   2.81619
   R29        2.09513  -0.00755   0.00122  -0.01367  -0.01245   2.08268
   R30        2.83569   0.04898  -0.01068   0.09447   0.08410   2.91980
   R31        2.08923  -0.00660   0.00209  -0.01465  -0.01256   2.07667
   R32        2.09081  -0.00773   0.00189  -0.01548  -0.01359   2.07722
   R33        2.86093   0.00956   0.00248   0.02003   0.02200   2.88293
   R34        2.88765   0.01554  -0.00539   0.03572   0.03033   2.91798
   R35        2.67473  -0.00447  -0.00378   0.00720   0.00342   2.67815
   R36        2.09164  -0.00759   0.00175  -0.01497  -0.01322   2.07842
   R37        2.09087  -0.00616   0.00187  -0.01333  -0.01146   2.07941
   R38        2.69532   0.01449  -0.00688   0.03321   0.02633   2.72165
   R39        2.08527  -0.00971   0.00269  -0.02042  -0.01774   2.06753
   R40        2.09007  -0.00548   0.00197  -0.01247  -0.01050   2.07957
   R41        2.09053  -0.00520   0.00190  -0.01189  -0.00999   2.08054
   R42        2.31583   0.01638  -0.00492   0.02237   0.01745   2.33328
   R43        2.86425   0.00428  -0.00189   0.01090   0.00901   2.87326
   R44        2.68349   0.01680  -0.00510   0.03173   0.02663   2.71011
   R45        2.09607  -0.00461   0.00109  -0.00919  -0.00811   2.08796
   R46        2.09667  -0.00409   0.00099  -0.00819  -0.00720   2.08947
   R47        1.81456   0.01700  -0.00516   0.02872   0.02355   1.83812
   R48        1.85192   0.00811  -0.00226   0.01388   0.01163   1.86354
   R49        1.81888   0.02160  -0.00580   0.03431   0.02852   1.84740
   R50        1.84782  -0.00005  -0.00166   0.00338   0.00172   1.84954
   R51        2.68295   0.04090  -0.00501   0.05973   0.05472   2.73767
   R52        2.69744   0.02077  -0.00719   0.04080   0.03372   2.73116
   R53        2.69600   0.02281  -0.00695   0.04475   0.03787   2.73388
   R54        2.89643   0.01127  -0.00276   0.02134   0.01872   2.91515
   R55        2.00119   0.02586   0.01526   0.01611   0.03137   2.03256
   R56        2.90177   0.01307  -0.00355   0.02605   0.02245   2.92422
   R57        2.09033  -0.00712   0.00193  -0.01483  -0.01290   2.07743
   R58        2.09066  -0.00705   0.00187  -0.01484  -0.01297   2.07768
   R59        2.90700   0.01225  -0.00535   0.03086   0.02538   2.93238
   R60        2.75521   0.01815  -0.00564   0.03598   0.03034   2.78555
   R61        2.08883  -0.02665   0.00217  -0.04012  -0.03796   2.05087
   R62        2.90662   0.01017  -0.00428   0.02545   0.02105   2.92767
   R63        2.69345   0.02375  -0.00659   0.04304   0.03645   2.72990
   R64        2.09922  -0.00344   0.00059  -0.00637  -0.00578   2.09344
   R65        2.88995   0.00229  -0.00176   0.00765   0.00589   2.89584
   R66        2.08776  -0.00890   0.00232  -0.01836  -0.01603   2.07172
   R67        2.08877  -0.00738   0.00216  -0.01582  -0.01366   2.07511
   R68        2.09074  -0.00676   0.00188  -0.01427  -0.01239   2.07835
   R69        2.09119  -0.00642   0.00181  -0.01356  -0.01175   2.07944
   R70        1.81201   0.01646  -0.00476   0.02721   0.02244   1.83446
   R71        1.93167   0.00120  -0.00063   0.00287   0.00225   1.93392
   R72        1.92968   0.00151  -0.00031   0.00246   0.00215   1.93183
    A1        2.10069   0.00019  -0.00094   0.00111   0.00013   2.10082
    A2        2.07568   0.00109   0.00279  -0.00293  -0.00012   2.07556
    A3        2.10681  -0.00128  -0.00185   0.00182  -0.00001   2.10680
    A4        2.10218   0.00145  -0.00115   0.00393   0.00274   2.10492
    A5        2.09011  -0.00145   0.00063  -0.00354  -0.00289   2.08723
    A6        2.09089  -0.00000   0.00052  -0.00040   0.00014   2.09103
    A7        2.09032  -0.00174   0.00061  -0.00366  -0.00306   2.08726
    A8        2.09995   0.00265  -0.00083   0.00670   0.00587   2.10582
    A9        2.09292  -0.00090   0.00022  -0.00304  -0.00281   2.09010
   A10        2.09919   0.00199  -0.00072   0.00621   0.00556   2.10475
   A11        2.13409  -0.00403   0.00032  -0.00901  -0.00863   2.12546
   A12        2.04986   0.00205   0.00040   0.00285   0.00311   2.05297
   A13        2.09702  -0.00675  -0.00040  -0.01024  -0.01061   2.08641
   A14        2.04301   0.00000   0.00143  -0.00167  -0.00031   2.04270
   A15        2.14315   0.00676  -0.00103   0.01195   0.01093   2.15408
   A16        2.07697   0.00486   0.00260   0.00265   0.00523   2.08220
   A17        2.16662  -0.00650  -0.01079   0.01214   0.00135   2.16798
   A18        2.03959   0.00163   0.00819  -0.01480  -0.00661   2.03298
   A19        1.98089   0.00626  -0.00338   0.02292   0.01950   2.00039
   A20        2.15196  -0.00647   0.00158  -0.01651  -0.01493   2.13703
   A21        2.15034   0.00021   0.00180  -0.00640  -0.00460   2.14574
   A22        2.02605  -0.01036   0.00354  -0.01778  -0.01429   2.01177
   A23        2.12096   0.02321  -0.00092   0.03924   0.03823   2.15919
   A24        2.11317  -0.01161  -0.00277  -0.01713  -0.01987   2.09330
   A25        2.06232   0.00608  -0.00149   0.01105   0.00951   2.07183
   A26        2.07224   0.00173   0.00336   0.00404   0.00756   2.07981
   A27        2.14862  -0.00781  -0.00188  -0.01510  -0.01708   2.13154
   A28        2.02286   0.00410  -0.00233   0.01308   0.01065   2.03351
   A29        2.12220  -0.00021   0.00236  -0.00658  -0.00420   2.11799
   A30        2.13813  -0.00390  -0.00003  -0.00649  -0.00650   2.13162
   A31        2.11533  -0.00351  -0.00309   0.00279  -0.00023   2.11510
   A32        2.11456   0.00421  -0.00303   0.01439   0.01130   2.12586
   A33        2.05326  -0.00072   0.00613  -0.01724  -0.01115   2.04211
   A34        2.14085  -0.00950  -0.00693  -0.01425  -0.02130   2.11955
   A35        1.97103   0.01349   0.01481   0.00456   0.01890   1.98993
   A36        2.17094  -0.00439  -0.00782   0.00853   0.00049   2.17143
   A37        2.00124   0.02376   0.01383   0.02219   0.03579   2.03704
   A38        2.03918   0.03432   0.01201   0.04503   0.05681   2.09599
   A39        2.24169  -0.05847  -0.02566  -0.06843  -0.09377   2.14792
   A40        2.12264  -0.00124  -0.00423   0.00133  -0.00297   2.11967
   A41        1.97813   0.06456   0.01741   0.09679   0.11428   2.09241
   A42        2.18135  -0.06312  -0.01297  -0.09762  -0.11062   2.07073
   A43        1.87346  -0.02469   0.00527  -0.04313  -0.03946   1.83400
   A44        2.11804  -0.00556  -0.03072   0.02017  -0.01177   2.10627
   A45        1.89492   0.01051   0.00269   0.00713   0.00932   1.90424
   A46        1.71913   0.05961   0.02817   0.11434   0.14196   1.86109
   A47        1.91324   0.00133  -0.00027   0.00531   0.00729   1.92053
   A48        1.93055  -0.03658  -0.00225  -0.09338  -0.09626   1.83430
   A49        1.88621   0.02914  -0.01126   0.09783   0.08595   1.97216
   A50        1.91975  -0.00719   0.00227  -0.03710  -0.03343   1.88632
   A51        1.93108  -0.01503   0.00558  -0.03443  -0.03165   1.89943
   A52        1.90344  -0.02438   0.00470  -0.07225  -0.06623   1.83721
   A53        1.96163   0.01029   0.00099   0.02687   0.02750   1.98913
   A54        1.86164   0.00581  -0.00192   0.01412   0.01190   1.87355
   A55        1.79189   0.00207   0.00466   0.00008   0.00347   1.79536
   A56        1.95353  -0.00019  -0.00324   0.00234  -0.00100   1.95253
   A57        1.97972   0.00987  -0.00272   0.03414   0.03213   2.01185
   A58        1.93527   0.00559  -0.00055   0.01558   0.01551   1.95078
   A59        1.96363  -0.01980  -0.00030  -0.05307  -0.05282   1.91081
   A60        1.84299   0.00222   0.00195   0.00062   0.00196   1.84495
   A61        1.95059  -0.00359  -0.00595   0.00426  -0.00237   1.94822
   A62        1.92691   0.01136  -0.00250   0.02332   0.02061   1.94752
   A63        1.86914  -0.01105   0.00622  -0.03048  -0.02358   1.84557
   A64        1.89825   0.00055   0.00189  -0.00084   0.00222   1.90047
   A65        1.90972   0.00715   0.00007   0.01576   0.01487   1.92458
   A66        1.90880  -0.00457   0.00035  -0.01263  -0.01230   1.89650
   A67        2.09172  -0.00170  -0.02361   0.04856   0.02495   2.11667
   A68        1.89070  -0.00950   0.00304  -0.02653  -0.02346   1.86724
   A69        1.92680   0.00431  -0.00249   0.01474   0.01221   1.93901
   A70        1.92866   0.00492  -0.00271   0.01658   0.01384   1.94250
   A71        1.90340   0.00073   0.00100  -0.00131  -0.00029   1.90310
   A72        1.90366   0.00083   0.00102  -0.00105  -0.00001   1.90365
   A73        1.91021  -0.00141   0.00021  -0.00297  -0.00285   1.90736
   A74        2.10114   0.00020  -0.00100   0.00295   0.00194   2.10309
   A75        2.08447  -0.00414   0.00149  -0.01047  -0.00898   2.07549
   A76        2.09757   0.00394  -0.00048   0.00752   0.00704   2.10461
   A77        1.90941  -0.00209   0.00027  -0.00347  -0.00320   1.90622
   A78        1.90664  -0.00108   0.00051  -0.00432  -0.00382   1.90281
   A79        1.90686  -0.00170   0.00054  -0.00572  -0.00519   1.90167
   A80        1.91754   0.00382  -0.00110   0.01153   0.01041   1.92796
   A81        1.91812   0.00417  -0.00115   0.01233   0.01117   1.92929
   A82        1.90516  -0.00318   0.00096  -0.01054  -0.00965   1.89551
   A83        1.88809   0.00821  -0.00333   0.02492   0.02159   1.90968
   A84        1.90856   0.00497  -0.00352   0.01872   0.01520   1.92376
   A85        1.87621  -0.00195  -0.00156   0.00068  -0.00088   1.87533
   A86        1.92257   0.01571  -0.00561   0.04404   0.03843   1.96100
   A87        2.39193  -0.14267  -0.07891  -0.13074  -0.20965   2.18228
   A88        1.88859   0.01949  -0.00368   0.05018   0.04676   1.93534
   A89        1.91695  -0.00178   0.00028   0.00618   0.00596   1.92292
   A90        1.90874   0.04335   0.00151   0.07560   0.07705   1.98579
   A91        1.90281  -0.02817  -0.00211  -0.05356  -0.05610   1.84671
   A92        1.87209  -0.01620   0.00063  -0.02349  -0.02315   1.84894
   A93        1.91126  -0.00077   0.00290  -0.01543  -0.01281   1.89844
   A94        1.95177   0.00403  -0.00314   0.01189   0.00886   1.96063
   A95        1.92555   0.01429  -0.00223   0.03270   0.03067   1.95622
   A96        1.90286  -0.00735   0.00109  -0.01205  -0.01173   1.89113
   A97        1.91222  -0.00164  -0.00021  -0.00719  -0.00725   1.90497
   A98        1.91417   0.00849  -0.00059   0.02294   0.02217   1.93635
   A99        1.89770  -0.01527   0.00196  -0.03683  -0.03477   1.86293
   A100       1.91130   0.00148  -0.00002   0.00037   0.00051   1.91181
   A101       1.90754  -0.00157   0.00053  -0.00177  -0.00131   1.90622
   A102       1.90852  -0.00191   0.00024  -0.00579  -0.00556   1.90295
   A103       1.91094   0.00199  -0.00006   0.00360   0.00356   1.91450
   A104       1.91913   0.00527  -0.00135   0.01641   0.01510   1.93423
   A105       1.91154  -0.00254  -0.00015  -0.00803  -0.00814   1.90339
   A106       1.90613  -0.00124   0.00079  -0.00444  -0.00364   1.90249
   A107       1.92394   0.00775  -0.00202   0.01494   0.01279   1.93673
   A108       1.88568  -0.01122   0.00368  -0.02888  -0.02518   1.86050
   A109       1.91370   0.00150  -0.00042   0.00372   0.00329   1.91699
   A110       1.92490   0.00243  -0.00219   0.01318   0.01114   1.93604
   A111       1.90193  -0.00188   0.00133  -0.00502  -0.00371   1.89821
   A112       1.91366   0.00143  -0.00038   0.00204   0.00158   1.91524
   A113       1.86853  -0.01101   0.00117  -0.01760  -0.01632   1.85221
   A114       1.91327   0.00047   0.00082  -0.00647  -0.00557   1.90770
   A115       1.93226   0.00203  -0.00022   0.00243   0.00207   1.93433
   A116       1.94929   0.01155  -0.00456   0.03422   0.02966   1.97895
   A117       1.91587  -0.00092   0.00223  -0.01167  -0.00964   1.90623
   A118       1.88516  -0.00199   0.00052  -0.00075  -0.00020   1.88496
   A119       1.91669   0.00267  -0.00083   0.00718   0.00634   1.92303
   A120       1.91297   0.00049  -0.00043   0.00215   0.00171   1.91468
   A121       1.92125   0.00486  -0.00162   0.01393   0.01228   1.93353
   A122       1.90554  -0.00175   0.00070  -0.00534  -0.00465   1.90089
   A123       1.90011  -0.00464   0.00156  -0.01373  -0.01220   1.88791
   A124       1.90711  -0.00174   0.00064  -0.00449  -0.00388   1.90324
   A125       1.89288   0.01135  -0.00404   0.03307   0.02903   1.92191
   A126       1.92185   0.00310  -0.00168   0.01185   0.01013   1.93198
   A127       1.91035   0.00090   0.00003   0.00294   0.00293   1.91328
   A128       1.82792   0.00288  -0.00060   0.01024   0.00955   1.83747
    D1        0.00065   0.00029  -0.00010   0.00103   0.00093   0.00158
    D2       -3.14140  -0.00006  -0.00003  -0.00045  -0.00050   3.14129
    D3       -3.14060   0.00056  -0.00015   0.00234   0.00221  -3.13839
    D4        0.00053   0.00021  -0.00008   0.00086   0.00078   0.00131
    D5       -0.00046  -0.00012   0.00007  -0.00012  -0.00002  -0.00048
    D6       -3.13908   0.00130  -0.00038   0.00548   0.00514  -3.13394
    D7        3.14079  -0.00039   0.00012  -0.00145  -0.00132   3.13947
    D8        0.00216   0.00102  -0.00033   0.00415   0.00384   0.00600
    D9        0.00039  -0.00004  -0.00006  -0.00044  -0.00053  -0.00014
   D10       -3.14151  -0.00021  -0.00001  -0.00097  -0.00101   3.14066
   D11       -3.14074   0.00031  -0.00013   0.00104   0.00090  -3.13984
   D12        0.00054   0.00014  -0.00008   0.00051   0.00042   0.00096
   D13       -0.00162  -0.00039   0.00024  -0.00106  -0.00078  -0.00240
   D14       -3.13317  -0.00183   0.00027  -0.00732  -0.00710  -3.14027
   D15        3.14028  -0.00022   0.00019  -0.00053  -0.00031   3.13997
   D16        0.00873  -0.00165   0.00023  -0.00680  -0.00663   0.00210
   D17        0.00181   0.00055  -0.00027   0.00196   0.00167   0.00349
   D18       -3.13424  -0.00087   0.00036  -0.00503  -0.00475  -3.13899
   D19        3.13384   0.00189  -0.00030   0.00786   0.00767   3.14151
   D20       -0.00222   0.00047   0.00033   0.00087   0.00125  -0.00096
   D21       -2.58665  -0.00264   0.00096  -0.01214  -0.01132  -2.59797
   D22        0.55536  -0.00586   0.00090  -0.02358  -0.02280   0.53256
   D23        0.56471  -0.00404   0.00100  -0.01826  -0.01748   0.54724
   D24       -2.57646  -0.00726   0.00094  -0.02970  -0.02896  -2.60542
   D25       -0.00077  -0.00030   0.00011  -0.00135  -0.00126  -0.00202
   D26        3.13808  -0.00163   0.00052  -0.00651  -0.00601   3.13206
   D27        3.13496   0.00119  -0.00054   0.00600   0.00555   3.14051
   D28       -0.00939  -0.00014  -0.00014   0.00085   0.00079  -0.00859
   D29       -0.67459   0.00499  -0.00102   0.01989   0.01912  -0.65548
   D30        2.46840   0.00186  -0.00124   0.01144   0.01049   2.47889
   D31        2.47270   0.00358  -0.00038   0.01278   0.01250   2.48520
   D32       -0.66749   0.00044  -0.00059   0.00433   0.00387  -0.66362
   D33       -0.00043  -0.00068   0.00007  -0.00237  -0.00229  -0.00272
   D34       -3.13911   0.00070  -0.00037   0.00310   0.00272  -3.13640
   D35        0.79739  -0.01023   0.00126  -0.03318  -0.03207   0.76532
   D36       -2.57075  -0.00598   0.00020  -0.01491  -0.01418  -2.58493
   D37       -2.34561  -0.00711   0.00147  -0.02475  -0.02340  -2.36900
   D38        0.56944  -0.00285   0.00041  -0.00648  -0.00551   0.56393
   D39       -0.23774   0.00584  -0.00052   0.01800   0.01755  -0.22019
   D40        2.90039   0.00495   0.00150   0.01553   0.01705   2.91745
   D41        3.12931  -0.00326   0.00028  -0.00807  -0.00773   3.12158
   D42       -0.01574  -0.00415   0.00231  -0.01054  -0.00823  -0.02397
   D43       -2.92011  -0.00869   0.00277  -0.03328  -0.03081  -2.95092
   D44        0.17426  -0.00597   0.00974  -0.02458  -0.01357   0.16069
   D45       -0.01629  -0.00375   0.00249  -0.01367  -0.01093  -0.02722
   D46        3.07808  -0.00103   0.00947  -0.00497   0.00630   3.08439
   D47       -0.44368   0.00366  -0.00153   0.01267   0.01100  -0.43268
   D48        2.69749   0.00691  -0.00148   0.02423   0.02258   2.72007
   D49        2.70153   0.00457  -0.00364   0.01522   0.01146   2.71299
   D50       -0.44049   0.00782  -0.00358   0.02677   0.02304  -0.41744
   D51        0.01930   0.00676  -0.00289   0.02198   0.01873   0.03802
   D52       -3.11315   0.00970  -0.00423   0.03035   0.02628  -3.08687
   D53       -3.12594   0.00585  -0.00076   0.01944   0.01827  -3.10767
   D54        0.02480   0.00879  -0.00210   0.02781   0.02582   0.05062
   D55        0.00962  -0.00175  -0.00142  -0.00955  -0.01040  -0.00078
   D56       -3.10390   0.01342  -0.00405   0.03421   0.03104  -3.07286
   D57       -3.14081  -0.00457  -0.00014  -0.01747  -0.01749   3.12489
   D58        0.02886   0.01061  -0.00276   0.02628   0.02394   0.05280
   D59        0.00861   0.00434  -0.00132   0.01926   0.01769   0.02630
   D60       -3.12416   0.00719  -0.00260   0.02725   0.02490  -3.09926
   D61       -0.03904  -0.00642   0.00570  -0.01421  -0.00935  -0.04838
   D62       -3.13513   0.00357   0.00064   0.01356   0.01476  -3.12037
   D63        3.07122  -0.02308   0.00885  -0.06318  -0.05499   3.01623
   D64       -0.02487  -0.01309   0.00378  -0.03540  -0.03088  -0.05575
   D65       -2.83395  -0.00372   0.00100  -0.00363  -0.00471  -2.83866
   D66       -0.71867   0.00240  -0.00218   0.01433   0.01099  -0.70768
   D67        1.35797  -0.00335   0.00054  -0.00602  -0.00665   1.35133
   D68        0.33628   0.01185  -0.00170   0.04144   0.03854   0.37482
   D69        2.45156   0.01797  -0.00488   0.05940   0.05424   2.50580
   D70       -1.75498   0.01223  -0.00216   0.03905   0.03660  -1.71838
   D71        0.04210   0.00909  -0.00618   0.02564   0.02003   0.06213
   D72       -3.04657   0.00223  -0.01429   0.01005  -0.00327  -3.04984
   D73        3.13185   0.00101   0.00020  -0.00202  -0.00000   3.13185
   D74        0.04318  -0.00585  -0.00792  -0.01760  -0.02330   0.01988
   D75        0.36644  -0.00557  -0.00264  -0.03248  -0.03562   0.33081
   D76       -1.58506  -0.06096  -0.02408  -0.15991  -0.18380  -1.76885
   D77        2.43335  -0.01197   0.00156  -0.04614  -0.04371   2.38964
   D78       -2.72236   0.00299  -0.00914  -0.00365  -0.01422  -2.73657
   D79        1.60934  -0.05240  -0.03059  -0.13108  -0.16239   1.44695
   D80       -0.65545  -0.00340  -0.00494  -0.01731  -0.02230  -0.67775
   D81        0.00568  -0.00975  -0.00087  -0.03422  -0.03516  -0.02948
   D82        3.09819  -0.00479   0.00648  -0.02178  -0.01523   3.08297
   D83       -1.06471   0.02142   0.00539   0.06649   0.07228  -0.99243
   D84        1.01158   0.00519   0.00565   0.01618   0.02170   1.03328
   D85        3.06393  -0.00122   0.00820  -0.01020  -0.00128   3.06265
   D86        1.14687   0.03466  -0.01241   0.12845   0.11566   1.26253
   D87       -3.06002   0.01843  -0.01215   0.07813   0.06508  -2.99495
   D88       -1.00767   0.01202  -0.00960   0.05175   0.04210  -0.96558
   D89       -3.11973   0.02219  -0.00076   0.07959   0.07954  -3.04019
   D90       -1.04344   0.00595  -0.00050   0.02927   0.02896  -1.01448
   D91        1.00891  -0.00046   0.00205   0.00289   0.00598   1.01489
   D92       -1.18378   0.01171   0.02092   0.02796   0.04892  -1.13486
   D93        3.06860   0.00051   0.01048  -0.01330  -0.00657   3.06203
   D94        1.06552  -0.01741  -0.00293  -0.04292  -0.04215   1.02337
   D95        1.38574  -0.01308  -0.00079  -0.05412  -0.05635   1.32938
   D96       -2.82105  -0.00536  -0.00031  -0.03457  -0.03644  -2.85749
   D97       -0.73780   0.00434  -0.00197  -0.00797  -0.01127  -0.74906
   D98       -0.70088  -0.00747   0.00045  -0.02522  -0.02445  -0.72533
   D99        1.37552   0.00024   0.00093  -0.00567  -0.00454   1.37098
   D100      -2.82441   0.00995  -0.00073   0.02093   0.02064  -2.80377
   D101      -2.76152  -0.00511  -0.00088  -0.01214  -0.01208  -2.77360
   D102      -0.68512   0.00261  -0.00040   0.00741   0.00783  -0.67729
   D103       1.39814   0.01231  -0.00206   0.03401   0.03301   1.43114
   D104      -0.96344   0.01928  -0.00749   0.05341   0.04546  -0.91798
   D105      -3.09525   0.00695  -0.00182   0.02185   0.01944  -3.07582
   D106       1.10380   0.00796  -0.00343   0.02838   0.02425   1.12805
   D107      -3.05258   0.01567  -0.00607   0.04320   0.03708  -3.01550
   D108       1.09880   0.00334  -0.00040   0.01164   0.01106   1.10985
   D109      -0.98533   0.00435  -0.00201   0.01817   0.01587  -0.96946
   D110       1.17101   0.02202  -0.00797   0.06657   0.05853   1.22954
   D111      -0.96080   0.00969  -0.00230   0.03501   0.03251  -0.92829
   D112      -3.04493   0.01071  -0.00391   0.04154   0.03732  -3.00761
   D113       2.15441   0.00389  -0.00287   0.01656   0.01431   2.16873
   D114      -0.98727   0.00367  -0.00284   0.01566   0.01345  -0.97383
   D115      -2.13923   0.00974   0.00059   0.02757   0.02759  -2.11164
   D116       1.00227   0.00952   0.00062   0.02667   0.02672   1.02899
   D117      -0.00762  -0.00968   0.00113  -0.02751  -0.02643  -0.03405
   D118       3.13388  -0.00990   0.00117  -0.02841  -0.02730   3.10658
   D119       3.12989  -0.00260   0.00176  -0.00539  -0.00445   3.12544
   D120       1.10541   0.00166  -0.00215   0.00787   0.00673   1.11214
   D121      -1.00786   0.00476  -0.00258   0.01891   0.01614  -0.99172
   D122      -3.14142   0.00015  -0.00003   0.00041   0.00037  -3.14105
   D123      -1.05836  -0.00225   0.00157  -0.00877  -0.00730  -1.06566
   D124       1.05729   0.00209  -0.00152   0.00824   0.00682   1.06411
   D125       3.14128  -0.00017   0.00004  -0.00067  -0.00063   3.14065
   D126      -1.04225   0.00257  -0.00084   0.00867   0.00781  -1.03443
   D127       1.04078  -0.00295   0.00095  -0.01013  -0.00916   1.03161
   D128      -0.00041  -0.00039   0.00007  -0.00157  -0.00150  -0.00191
   D129       2.09925   0.00235  -0.00081   0.00777   0.00694   2.10619
   D130      -2.10091  -0.00317   0.00098  -0.01103  -0.01003  -2.11094
   D131       3.14153   0.00016  -0.00001   0.00034   0.00033  -3.14133
   D132       1.04855   0.00043  -0.00012   0.00071   0.00062   1.04917
   D133      -1.04805  -0.00066   0.00011  -0.00126  -0.00119  -1.04923
   D134      -2.13258   0.02662   0.00332   0.07598   0.07963  -2.05295
   D135       2.10054   0.02176   0.00149   0.05633   0.05649   2.15704
   D136      -0.03837   0.00727   0.00574   0.02789   0.03462  -0.00375
   D137      -0.81980  -0.04699   0.00110  -0.11117  -0.10975  -0.92955
   D138       1.25298  -0.00546   0.00345  -0.03086  -0.02742   1.22556
   D139      -2.90886  -0.01085   0.00172  -0.03970  -0.03757  -2.94642
   D140      -1.25129  -0.00053  -0.00392   0.01448   0.01067  -1.24062
   D141       2.91454  -0.00810   0.00041  -0.01250  -0.01205   2.90249
   D142       0.83653  -0.00720  -0.00062  -0.00899  -0.00957   0.82696
   D143       1.02314   0.02449  -0.00042   0.07426   0.07363   1.09678
   D144      -1.07994   0.00984   0.00099   0.03339   0.03425  -1.04568
   D145       3.11182   0.01348   0.00048   0.04458   0.04489  -3.12648
   D146      -1.05493   0.01205  -0.00197   0.03874   0.03669  -1.01823
   D147       3.12518  -0.00260  -0.00056  -0.00213  -0.00269   3.12249
   D148       1.03375   0.00104  -0.00107   0.00905   0.00794   1.04169
   D149       3.13254   0.02102  -0.00407   0.06577   0.06194  -3.08871
   D150       1.02946   0.00637  -0.00265   0.02490   0.02256   1.05202
   D151      -1.06197   0.01001  -0.00317   0.03609   0.03319  -1.02878
   D152       0.87913  -0.00111  -0.00067  -0.00542  -0.00635   0.87278
   D153       2.98074   0.00321  -0.00185   0.01004   0.00792   2.98865
   D154      -1.21466   0.00174  -0.00078   0.00329   0.00224  -1.21242
   D155       2.97542   0.00417  -0.00108   0.01479   0.01400   2.98942
   D156      -1.20616   0.00849  -0.00226   0.03025   0.02827  -1.17790
   D157       0.88162   0.00702  -0.00119   0.02350   0.02259   0.90422
   D158      -1.21830   0.00178  -0.00027   0.00659   0.00633  -1.21197
   D159       0.88331   0.00610  -0.00145   0.02205   0.02059   0.90390
   D160       2.97110   0.00463  -0.00038   0.01529   0.01492   2.98602
   D161      -0.87904   0.00257   0.00050   0.00420   0.00469  -0.87435
   D162       1.22547   0.00319  -0.00113   0.01128   0.01009   1.23556
   D163      -2.97286  -0.00089   0.00037  -0.00128  -0.00091  -2.97377
   D164      -2.97414   0.00265   0.00070   0.00233   0.00303  -2.97111
   D165      -0.86963   0.00327  -0.00092   0.00941   0.00843  -0.86120
   D166       1.21522  -0.00081   0.00058  -0.00314  -0.00257   1.21265
   D167       1.21439   0.00250   0.00065   0.00264   0.00331   1.21770
   D168      -2.96429   0.00312  -0.00097   0.00972   0.00871  -2.95558
   D169      -0.87944  -0.00096   0.00053  -0.00283  -0.00229  -0.88172
   D170       3.13415  -0.00328   0.00113  -0.01451  -0.01336   3.12080
   D171      -1.14856   0.00242  -0.00050   0.00605   0.00561  -1.14295
   D172      -1.05453  -0.00315   0.00110  -0.01019  -0.00915  -1.06368
   D173       0.94595   0.00255  -0.00053   0.01037   0.00982   0.95576
   D174       1.04341  -0.00381   0.00058  -0.01273  -0.01217   1.03123
   D175       3.04388   0.00189  -0.00105   0.00782   0.00680   3.05068
   D176       1.05459  -0.00885   0.00253  -0.02347  -0.02082   1.03377
   D177      -3.13414  -0.00853   0.00162  -0.02261  -0.02099   3.12806
   D178      -1.04373  -0.00423   0.00081  -0.00934  -0.00856  -1.05229
   D179      -1.02621  -0.00137   0.00062  -0.00542  -0.00473  -1.03094
   D180       1.06825  -0.00105  -0.00029  -0.00456  -0.00489   1.06335
   D181      -3.12452   0.00325  -0.00110   0.00871   0.00753  -3.11699
   D182      -3.12767  -0.00344   0.00161  -0.01288  -0.01120  -3.13888
   D183      -1.03322  -0.00312   0.00069  -0.01202  -0.01137  -1.04459
   D184       1.05720   0.00119  -0.00011   0.00125   0.00106   1.05825
   D185       3.13521  -0.00253   0.00097  -0.00607  -0.00498   3.13023
   D186      -1.04407   0.00141  -0.00054   0.00210   0.00146  -1.04261
   D187       1.05033   0.00150  -0.00051   0.00543   0.00490   1.05523
   D188      -1.07603  -0.00245  -0.00049  -0.00087  -0.00130  -1.07734
   D189       3.11384  -0.00226  -0.00057  -0.00009  -0.00059   3.11325
   D190       1.01575  -0.00346  -0.00009  -0.00461  -0.00463   1.01112
   D191       3.13919   0.00375   0.00036   0.00391   0.00424  -3.13975
   D192       1.04588   0.00394   0.00028   0.00470   0.00496   1.05084
   D193      -1.05221   0.00274   0.00076   0.00018   0.00091  -1.05129
   D194       1.03078  -0.00092   0.00005  -0.00219  -0.00219   1.02859
   D195      -1.06253  -0.00073  -0.00003  -0.00140  -0.00147  -1.06401
   D196       3.12256  -0.00192   0.00045  -0.00592  -0.00552   3.11705
         Item               Value     Threshold  Converged?
 Maximum Force            0.142666     0.000450     NO 
 RMS     Force            0.016555     0.000300     NO 
 Maximum Displacement     1.815424     0.001800     NO 
 RMS     Displacement     0.516402     0.001200     NO 
 Predicted change in Energy=-1.568579D-01
 GradGradGradGradGradGradGradGradGradGradGradGradGradGradGradGradGradGrad

 Stoichiometry    C27H29NO11
 Framework group  C1[X(C27H29NO11)]
 Deg. of freedom   198
 Full point group                 C1      NOp   1
 Largest Abelian subgroup         C1      NOp   1
 Largest concise Abelian subgroup C1      NOp   1
                         Standard orientation:                         
 ---------------------------------------------------------------------
 Center     Atomic      Atomic             Coordinates (Angstroms)
 Number     Number       Type             X           Y           Z
 ---------------------------------------------------------------------
      1          6           0       -6.496363    1.225757    0.950573
      2          6           0       -6.574911    0.115468    1.789868
      3          6           0       -5.667554   -0.931112    1.666185
      4          6           0       -4.671323   -0.867130    0.693130
      5          6           0       -4.578518    0.245404   -0.165726
      6          6           0       -5.498779    1.301707   -0.034673
      7          6           0       -3.505174    0.230092   -1.160821
      8          6           0       -2.250120   -0.349378   -0.692376
      9          6           0       -2.377797   -1.543387    0.050569
     10          6           0       -3.697750   -1.936315    0.520809
     11          6           0       -1.239510   -2.310499    0.306619
     12          6           0        0.028123   -1.893141   -0.120977
     13          6           0        0.207351   -0.673298   -0.833163
     14          6           0       -0.974336    0.070341   -1.141964
     15          6           0        1.649641   -0.246752   -1.326175
     16          6           0        2.491587   -1.563842   -1.308410
     17          6           0        2.515662   -2.246228    0.077617
     18          6           0        1.137474   -2.895138    0.160785
     19          8           0       -3.660286    0.675255   -2.329070
     20          8           0       -3.989161   -3.141106    0.780855
     21          8           0       -5.341526    2.372601   -0.906911
     22          6           0       -6.221855    3.511464   -0.859014
     23          6           0        3.647888   -3.290677    0.184978
     24          8           0        4.486958   -3.214727    1.087597
     25          6           0        3.711365   -4.413934   -0.837803
     26          8           0        4.834982   -5.255756   -0.545318
     27          8           0       -1.310405   -3.516126    0.970575
     28          8           0        2.693936   -1.372490    1.179119
     29          8           0       -0.858652    1.202567   -1.926443
     30          8           0        2.437872    0.773507   -0.578752
     31          8           0        3.067238    3.013730   -1.044695
     32          6           0        2.068637    2.166767   -0.432938
     33          6           0        1.960396    2.631261    1.034116
     34          6           0        3.314477    2.533468    1.776709
     35          6           0        4.414942    3.219963    0.924873
     36          6           0        4.386243    2.705912   -0.536333
     37          6           0        5.440849    3.363074   -1.433123
     38          8           0        4.152228    4.639490    0.977719
     39          7           0        3.188736    3.184280    3.093320
     40          1           0       -7.215136    2.026504    1.072734
     41          1           0       -7.352998    0.069930    2.549324
     42          1           0       -5.727530   -1.797313    2.321086
     43          1           0        1.578792    0.142307   -2.354890
     44          1           0        2.007036   -2.287386   -1.978735
     45          1           0        3.488906   -1.352947   -1.719698
     46          1           0        1.021602   -3.359190    1.151190
     47          1           0        1.036772   -3.676045   -0.607894
     48          1           0       -5.890556    4.204502   -1.638100
     49          1           0       -7.262740    3.216263   -1.060089
     50          1           0       -6.169416    4.016611    0.117829
     51          1           0        2.772159   -4.994276   -0.794131
     52          1           0        3.808095   -3.974885   -1.847978
     53          1           0        4.878473   -5.975425   -1.198241
     54          1           0       -2.247736   -3.729673    1.190327
     55          1           0        2.676574   -1.916900    1.990920
     56          1           0       -1.726809    1.609250   -2.123503
     57          1           0        1.142462    2.281952   -0.967558
     58          1           0        1.193199    2.023012    1.534083
     59          1           0        1.662793    3.689448    1.056303
     60          1           0        3.577594    1.490599    1.921661
     61          1           0        5.412381    3.007764    1.357669
     62          1           0        4.563448    1.624034   -0.541837
     63          1           0        5.372793    2.963172   -2.453552
     64          1           0        6.445592    3.157392   -1.035900
     65          1           0        5.289393    4.451961   -1.480499
     66          1           0        4.821427    5.122159    0.466285
     67          1           0        4.066379    3.116876    3.615352
     68          1           0        3.026547    4.185698    2.967180
 ---------------------------------------------------------------------
 Rotational constants (GHZ):           0.1159094           0.0588942           0.0444100
 Standard basis: 6-31G (6D, 7F)
 There are   409 symmetry adapted cartesian basis functions of A   symmetry.
 There are   409 symmetry adapted basis functions of A   symmetry.
   409 basis functions,   974 primitive gaussians,   409 cartesian basis functions
   143 alpha electrons      143 beta electrons
       nuclear repulsion energy      4588.6466851392 Hartrees.
 NAtoms=   68 NActive=   68 NUniq=   68 SFac= 1.00D+00 NAtFMM=   60 NAOKFM=T Big=T
 Integral buffers will be    131072 words long.
 Raffenetti 2 integral format.
 Two-electron integral symmetry is turned on.
 One-electron integrals computed using PRISM.
 NBasis=   409 RedAO= T EigKep=  3.71D-04  NBF=   409
 NBsUse=   409 1.00D-06 EigRej= -1.00D+00 NBFU=   409
 Initial guess from the checkpoint file:  "/home/mubashir/MubashirAziz/MubashirDFT/Project_5/8f.chk"
 B after Tr=    -0.000000    0.000000    0.000000
         Rot=    0.999276    0.033581    0.013298   -0.011966 Ang=   4.36 deg.
 ExpMin= 1.61D-01 ExpMax= 5.48D+03 ExpMxC= 8.25D+02 IAcc=2 IRadAn=         4 AccDes= 0.00D+00
 Harris functional with IExCor=  402 and IRadAn=       4 diagonalized for initial guess.
 HarFok:  IExCor=  402 AccDes= 0.00D+00 IRadAn=         4 IDoV= 1 UseB2=F ITyADJ=14
 ICtDFT=  3500011 ScaDFX=  1.000000  1.000000  1.000000  1.000000
 FoFCou: FMM=F IPFlag=           0 FMFlag=      100000 FMFlg1=        2001
         NFxFlg=           0 DoJE=T BraDBF=F KetDBF=T FulRan=T
         wScrn=  0.000000 ICntrl=       500 IOpCl=  0 I1Cent=   200000004 NGrid=           0
         NMat0=    1 NMatS0=      1 NMatT0=    0 NMatD0=    1 NMtDS0=    0 NMtDT0=    0
 Petite list used in FoFCou.
 Requested convergence on RMS density matrix=1.00D-08 within 128 cycles.
 Requested convergence on MAX density matrix=1.00D-06.
 Requested convergence on             energy=1.00D-06.
 No special actions if energy rises.
 Integral accuracy reduced to 1.0D-05 until final iterations.
 Initial convergence to 1.0D-05 achieved.  Increase integral accuracy.
 SCF Done:  E(RB3LYP) =  -1927.87241693     A.U. after   16 cycles
            NFock= 16  Conv=0.72D-08     -V/T= 2.0054
 Calling FoFJK, ICntrl=      2127 FMM=T ISym2X=0 I1Cent= 0 IOpClX= 0 NMat=1 NMatS=1 NMatT=0.
 ***** Axes restored to original set *****
 -------------------------------------------------------------------
 Center     Atomic                   Forces (Hartrees/Bohr)
 Number     Number              X              Y              Z
 -------------------------------------------------------------------
      1        6          -0.003924891    0.005406879    0.000064074
      2        6          -0.004294663   -0.002272279    0.000159117
      3        6           0.001364005   -0.011670370   -0.002495432
      4        6          -0.012952622    0.007353669   -0.002861502
      5        6          -0.005887764   -0.004157293   -0.003134907
      6        6          -0.003027037    0.008896097   -0.004454968
      7        6          -0.006791920    0.020254703   -0.005450416
      8        6           0.024241468    0.002202822    0.007058371
      9        6           0.001731707    0.003106330    0.007044681
     10        6           0.007834306   -0.011143339   -0.006157420
     11        6          -0.004373965   -0.005405548   -0.007241144
     12        6           0.004837374    0.007300392    0.010013939
     13        6          -0.005063886   -0.002144648    0.008946254
     14        6          -0.002438805   -0.002843591   -0.006732380
     15        6          -0.004070216   -0.007201304   -0.008994715
     16        6          -0.002102803    0.023175935    0.017331526
     17        6           0.014591442   -0.005071659   -0.010945434
     18        6          -0.004774625   -0.002358913    0.001197007
     19        8           0.001008678    0.001678979    0.012174199
     20        8          -0.001678202   -0.005784296    0.011386074
     21        8           0.007869386   -0.008472529    0.002616710
     22        6          -0.012920013   -0.000405119   -0.001357154
     23        6           0.011883077   -0.000552988   -0.003076887
     24        8          -0.003360946   -0.002007833   -0.001142026
     25        6           0.000344435    0.002068986   -0.003285059
     26        8          -0.000316326   -0.001359581    0.005292474
     27        8           0.000990646    0.000826311    0.002994153
     28        8          -0.015939480    0.012674899    0.005657579
     29        8           0.006333884   -0.000920437    0.010634463
     30        8           0.005490825   -0.023465315   -0.001411647
     31        8           0.014708590    0.005408032   -0.023129771
     32        6          -0.011599641    0.000845364   -0.000230207
     33        6           0.006844902   -0.013333809   -0.005489654
     34        6          -0.008427401    0.011673678    0.001444146
     35        6           0.015995163   -0.006930694   -0.004051308
     36        6           0.002486211    0.002076079    0.021419309
     37        6          -0.004291127    0.000361872   -0.003163813
     38        8          -0.007386637   -0.001048023    0.003532219
     39        7           0.000318222    0.000410600    0.006947733
     40        1           0.000402335    0.001586068    0.000092918
     41        1           0.001757551    0.001880672    0.000337286
     42        1           0.001018840    0.002856167   -0.000840825
     43        1          -0.001470310   -0.006077614   -0.003501825
     44        1           0.000667424    0.005962183    0.001747994
     45        1          -0.004509165   -0.002468089    0.002703434
     46        1          -0.001579626    0.002189152   -0.007178438
     47        1          -0.000042164   -0.006588300    0.002388198
     48        1           0.003025186   -0.004383416    0.000294876
     49        1           0.000966604    0.000570980    0.002036158
     50        1           0.001330025    0.000474572   -0.001815297
     51        1          -0.000595344    0.004013427    0.000193410
     52        1          -0.003607670   -0.001999982   -0.001657300
     53        1           0.004032104   -0.001087362   -0.002293526
     54        1           0.000041950    0.000143127   -0.006216590
     55        1           0.001452510    0.000484050    0.006201128
     56        1           0.002132754   -0.000231963   -0.005961384
     57        1          -0.008937432    0.012753275   -0.004960110
     58        1          -0.000725168    0.001180056    0.005729223
     59        1           0.002619303   -0.000395150   -0.006636980
     60        1           0.004457998   -0.004138553   -0.001193345
     61        1          -0.002007003   -0.001351658   -0.001578608
     62        1          -0.003128152   -0.001330780   -0.001598978
     63        1          -0.001997847    0.000115369    0.002528495
     64        1          -0.000838478    0.001002548   -0.002125427
     65        1           0.002755571   -0.000682635   -0.001732917
     66        1           0.000593857    0.004954576    0.001131416
     67        1           0.000191277   -0.006183638   -0.002482711
     68        1          -0.001258279   -0.000419139   -0.004718462
 -------------------------------------------------------------------
 Cartesian Forces:  Max     0.024241468 RMS     0.006718455

 GradGradGradGradGradGradGradGradGradGradGradGradGradGradGradGradGradGrad
 Berny optimization.
 Using GEDIIS/GDIIS optimizer.
 FormGI is forming the generalized inverse of G from B-inverse, IUseBI=4.
 Internal  Forces:  Max     0.026802399 RMS     0.005461289
 Search for a local minimum.
 Step number   4 out of a maximum of  406
 All quantities printed in internal units (Hartrees-Bohrs-Radians)
 Mixed Optimization -- RFO/linear search
 Update second derivatives using D2CorX and points    3    4
 DE= -8.28D-02 DEPred=-1.57D-01 R= 5.28D-01
 TightC=F SS=  1.41D+00  RLast= 6.65D-01 DXNew= 8.4853D-01 1.9950D+00
 Trust test= 5.28D-01 RLast= 6.65D-01 DXMaxT set to 8.49D-01
 ITU=  1  0  1  0
 Use linear search instead of GDIIS.
     Eigenvalues ---    0.00461   0.00647   0.00647   0.00647   0.00695
     Eigenvalues ---    0.00735   0.00784   0.01189   0.01198   0.01657
     Eigenvalues ---    0.01666   0.01666   0.01666   0.01666   0.01684
     Eigenvalues ---    0.01742   0.01767   0.01802   0.02262   0.02287
     Eigenvalues ---    0.02287   0.02291   0.02734   0.02804   0.02805
     Eigenvalues ---    0.02831   0.02832   0.02869   0.02876   0.02888
     Eigenvalues ---    0.02922   0.02922   0.02923   0.02923   0.02923
     Eigenvalues ---    0.02928   0.02953   0.02995   0.03043   0.03102
     Eigenvalues ---    0.03496   0.03500   0.03969   0.04095   0.04268
     Eigenvalues ---    0.04456   0.04684   0.04788   0.04972   0.05078
     Eigenvalues ---    0.05191   0.05328   0.05417   0.05506   0.05688
     Eigenvalues ---    0.05743   0.05763   0.05768   0.06164   0.06500
     Eigenvalues ---    0.06647   0.06910   0.06989   0.07116   0.07434
     Eigenvalues ---    0.07569   0.07894   0.08167   0.08376   0.08636
     Eigenvalues ---    0.08676   0.08786   0.09292   0.09298   0.10187
     Eigenvalues ---    0.10516   0.10650   0.10907   0.11366   0.12515
     Eigenvalues ---    0.13739   0.13923   0.14668   0.14911   0.15917
     Eigenvalues ---    0.15996   0.16000   0.16000   0.16000   0.16000
     Eigenvalues ---    0.16000   0.16000   0.16000   0.16000   0.16000
     Eigenvalues ---    0.16000   0.16000   0.16000   0.16002   0.16160
     Eigenvalues ---    0.16423   0.17122   0.18392   0.18740   0.18829
     Eigenvalues ---    0.19682   0.22080   0.22093   0.22595   0.22909
     Eigenvalues ---    0.23604   0.23967   0.24502   0.24776   0.24860
     Eigenvalues ---    0.24949   0.24979   0.24988   0.24993   0.24997
     Eigenvalues ---    0.24998   0.24999   0.25000   0.25000   0.26204
     Eigenvalues ---    0.27776   0.28387   0.29003   0.29123   0.29552
     Eigenvalues ---    0.30069   0.30148   0.31214   0.31448   0.31517
     Eigenvalues ---    0.31935   0.32004   0.32225   0.32269   0.32275
     Eigenvalues ---    0.32280   0.32280   0.32281   0.32282   0.32283
     Eigenvalues ---    0.32284   0.32284   0.32285   0.32286   0.32286
     Eigenvalues ---    0.32286   0.32286   0.32289   0.32290   0.32394
     Eigenvalues ---    0.33669   0.33679   0.33695   0.35219   0.39879
     Eigenvalues ---    0.41103   0.43098   0.43349   0.44214   0.44335
     Eigenvalues ---    0.44345   0.45230   0.45291   0.45294   0.45326
     Eigenvalues ---    0.45473   0.48350   0.49953   0.50955   0.51901
     Eigenvalues ---    0.52675   0.52963   0.53086   0.53233   0.53643
     Eigenvalues ---    0.53978   0.54149   0.55225   0.56288   0.57285
     Eigenvalues ---    0.57709   0.57805   0.57882   0.57889   0.58498
     Eigenvalues ---    0.59434   0.59503   0.59539   0.61521   0.63839
     Eigenvalues ---    1.00316   1.00885   1.00930
 RFO step:  Lambda=-1.50677740D-01 EMin= 4.60762858D-03
 Quartic linear search produced a step of  1.06348.
 Iteration  1 RMS(Cart)=  0.40812548 RMS(Int)=  0.03021059
 Iteration  2 RMS(Cart)=  0.37829819 RMS(Int)=  0.01438709
 Iteration  3 RMS(Cart)=  0.03633080 RMS(Int)=  0.00242238
 Iteration  4 RMS(Cart)=  0.00023852 RMS(Int)=  0.00242019
 Iteration  5 RMS(Cart)=  0.00000044 RMS(Int)=  0.00242019
 Iteration  1 RMS(Cart)=  0.39198029 RMS(Int)=  0.02882495
 Iteration  2 RMS(Cart)=  0.36780332 RMS(Int)=  0.01384510
 Iteration  3 RMS(Cart)=  0.03501704 RMS(Int)=  0.00222805
 Iteration  4 RMS(Cart)=  0.00021510 RMS(Int)=  0.00222601
 Iteration  5 RMS(Cart)=  0.00000033 RMS(Int)=  0.00222601
 ITry= 2 IFail=0 DXMaxC= 2.92D+00 DCOld= 3.03D+00 DXMaxT= 8.49D-01 DXLimC= 3.00D+00 Rises=F
 Variable       Old X    -DE/DX   Delta X   Delta X   Delta X     New X
                                 (Linear)    (Quad)   (Total)
    R1        2.63434   0.00432   0.04212  -0.00287   0.03967   2.67401
    R2        2.65347  -0.00020   0.04101  -0.00912   0.03286   2.68633
    R3        2.04646   0.00025  -0.00960  -0.00057  -0.01011   2.03635
    R4        2.62796   0.00536   0.04297  -0.00101   0.04213   2.67009
    R5        2.05648  -0.00254  -0.01183  -0.00745  -0.01853   2.03795
    R6        2.63439   0.00466   0.04540  -0.00119   0.04427   2.67866
    R7        2.05520  -0.00277  -0.01240  -0.00825  -0.01983   2.03537
    R8        2.66175   0.00833   0.05508   0.00707   0.06126   2.72301
    R9        2.75193   0.01782   0.08223   0.02379   0.10387   2.85580
   R10        2.65897   0.00419   0.05175  -0.00356   0.04849   2.70745
   R11        2.76606   0.01673   0.08721   0.02017   0.10507   2.87113
   R12        2.62688  -0.01224   0.00625  -0.02432  -0.01564   2.61125
   R13        2.75821   0.01305   0.10457  -0.00355   0.10142   2.85964
   R14        2.38063  -0.00474   0.03316  -0.02147   0.01384   2.39447
   R15        2.66842   0.00648   0.07438  -0.00525   0.06970   2.73811
   R16        2.67643  -0.01430   0.06632  -0.06623   0.00701   2.68344
   R17        2.75005   0.00953   0.07606   0.00456   0.08021   2.83026
   R18        2.63867   0.00578   0.05725   0.00532   0.06168   2.70035
   R19        2.39337   0.00023   0.03784  -0.01528   0.02409   2.41746
   R20        2.64826   0.01151   0.05434   0.01335   0.06624   2.71449
   R21        2.60440  -0.00051   0.01978  -0.00815   0.01244   2.61684
   R22        2.69069  -0.01015   0.03680  -0.04372  -0.00049   2.69019
   R23        2.87465   0.00453   0.02815   0.01659   0.04538   2.92003
   R24        2.70220  -0.01570   0.00585  -0.04017  -0.03023   2.67197
   R25        2.99103  -0.02423  -0.02352  -0.10063  -0.11412   2.87691
   R26        2.61215  -0.00192   0.02157  -0.01063   0.01200   2.62415
   R27        2.95422  -0.02176   0.03266  -0.10041  -0.06020   2.89402
   R28        2.81619  -0.02680   0.00605  -0.09802  -0.08217   2.73402
   R29        2.08268  -0.00379  -0.01324  -0.01141  -0.02351   2.05917
   R30        2.91980  -0.00032   0.08944  -0.01709   0.07284   2.99264
   R31        2.07667  -0.00246  -0.01336  -0.00816  -0.02070   2.05597
   R32        2.07722  -0.00321  -0.01445  -0.00968  -0.02316   2.05406
   R33        2.88293   0.01553   0.02340   0.07691   0.09227   2.97520
   R34        2.91798   0.00570   0.03225   0.01969   0.04997   2.96795
   R35        2.67815   0.01814   0.00364   0.06908   0.06581   2.74396
   R36        2.07842  -0.00382  -0.01406  -0.01215  -0.02499   2.05342
   R37        2.07941  -0.00111  -0.01219  -0.00242  -0.01437   2.06504
   R38        2.72165   0.00480   0.02800   0.01030   0.03727   2.75892
   R39        2.06753  -0.00362  -0.01886  -0.01116  -0.02890   2.03863
   R40        2.07957  -0.00232  -0.01117  -0.00785  -0.01823   2.06134
   R41        2.08054  -0.00229  -0.01063  -0.00784  -0.01768   2.06286
   R42        2.33328  -0.00077   0.01855  -0.00989   0.00965   2.34293
   R43        2.87326   0.00084   0.00958   0.00304   0.01232   2.88559
   R44        2.71011   0.00532   0.02832   0.00880   0.03624   2.74635
   R45        2.08796  -0.00214  -0.00862  -0.00669  -0.01464   2.07332
   R46        2.08947  -0.00224  -0.00766  -0.00737  -0.01429   2.07518
   R47        1.83812   0.00464   0.02505   0.00287   0.02763   1.86574
   R48        1.86354   0.00368   0.01236   0.00609   0.01784   1.88139
   R49        1.84740   0.00114   0.03033  -0.00955   0.02173   1.86913
   R50        1.84954   0.00180   0.00183   0.00567   0.00693   1.85647
   R51        2.73767  -0.00221   0.05819  -0.03338   0.02815   2.76582
   R52        2.73116   0.00060   0.03586  -0.00406   0.03170   2.76286
   R53        2.73388   0.00980   0.04028   0.02274   0.05998   2.79385
   R54        2.91515  -0.00698   0.01991  -0.03825  -0.01449   2.90066
   R55        2.03256   0.01159   0.03336   0.03104   0.06130   2.09386
   R56        2.92422   0.00002   0.02387  -0.00872   0.01677   2.94099
   R57        2.07743  -0.00304  -0.01372  -0.00964  -0.02239   2.05504
   R58        2.07768  -0.00338  -0.01380  -0.01138  -0.02404   2.05365
   R59        2.93238   0.00480   0.02699   0.01380   0.03991   2.97229
   R60        2.78555   0.00187   0.03227  -0.00204   0.03043   2.81599
   R61        2.05087   0.00611  -0.04037   0.04673   0.00169   2.05255
   R62        2.92767   0.00051   0.02238   0.00181   0.02395   2.95162
   R63        2.72990   0.00849   0.03876   0.01463   0.05192   2.78182
   R64        2.09344  -0.00200  -0.00615  -0.00641  -0.01192   2.08152
   R65        2.89584  -0.00298   0.00627  -0.01204  -0.00457   2.89127
   R66        2.07172  -0.00060  -0.01705   0.00110  -0.01606   2.05566
   R67        2.07511  -0.00304  -0.01453  -0.00982  -0.02337   2.05175
   R68        2.07835  -0.00239  -0.01318  -0.00728  -0.01973   2.05863
   R69        2.07944  -0.00261  -0.01250  -0.00828  -0.01995   2.05949
   R70        1.83446   0.00469   0.02387   0.00311   0.02667   1.86112
   R71        1.93392  -0.00056   0.00239  -0.00225   0.00037   1.93429
   R72        1.93183  -0.00049   0.00229  -0.00256  -0.00002   1.93181
    A1        2.10082  -0.00014   0.00014  -0.00236  -0.00203   2.09879
    A2        2.07556   0.00173  -0.00013   0.00716   0.00633   2.08189
    A3        2.10680  -0.00158  -0.00002  -0.00481  -0.00432   2.10247
    A4        2.10492   0.00065   0.00291   0.00198   0.00464   2.10956
    A5        2.08723  -0.00085  -0.00307  -0.00404  -0.00669   2.08054
    A6        2.09103   0.00020   0.00015   0.00205   0.00202   2.09305
    A7        2.08726  -0.00179  -0.00326  -0.00532  -0.00829   2.07897
    A8        2.10582   0.00212   0.00625   0.01081   0.01610   2.12192
    A9        2.09010  -0.00033  -0.00299  -0.00550  -0.00782   2.08229
   A10        2.10475   0.00169   0.00591   0.00834   0.01355   2.11830
   A11        2.12546  -0.00424  -0.00918  -0.02976  -0.03507   2.09039
   A12        2.05297   0.00256   0.00330   0.02151   0.02114   2.07411
   A13        2.08641  -0.00372  -0.01128  -0.01419  -0.02360   2.06281
   A14        2.04270   0.00055  -0.00033   0.01229   0.00873   2.05142
   A15        2.15408   0.00317   0.01162   0.00187   0.01437   2.16845
   A16        2.08220   0.00331   0.00556   0.01152   0.01565   2.09785
   A17        2.16798  -0.00696   0.00144  -0.01730  -0.01407   2.15391
   A18        2.03298   0.00365  -0.00703   0.00568  -0.00184   2.03115
   A19        2.00039  -0.00135   0.02074   0.00944   0.02649   2.02688
   A20        2.13703   0.00820  -0.01588   0.03442   0.01630   2.15333
   A21        2.14574  -0.00686  -0.00489  -0.04398  -0.04325   2.10249
   A22        2.01177   0.00614  -0.01520   0.05261   0.02979   2.04155
   A23        2.15919  -0.00313   0.04066  -0.03103   0.01313   2.17232
   A24        2.09330  -0.00233  -0.02113  -0.01144  -0.03180   2.06150
   A25        2.07183   0.00026   0.01012  -0.00167   0.00698   2.07881
   A26        2.07981   0.00080   0.00804   0.01109   0.01805   2.09786
   A27        2.13154  -0.00106  -0.01816  -0.00937  -0.02506   2.10648
   A28        2.03351  -0.00027   0.01133   0.00841   0.01737   2.05088
   A29        2.11799   0.00285  -0.00447   0.00525   0.00045   2.11844
   A30        2.13162  -0.00260  -0.00692  -0.01406  -0.01925   2.11237
   A31        2.11510  -0.00383  -0.00024  -0.00394  -0.00487   2.11023
   A32        2.12586  -0.00023   0.01202  -0.00137   0.01120   2.13706
   A33        2.04211   0.00404  -0.01186   0.00518  -0.00671   2.03540
   A34        2.11955  -0.00971  -0.02265  -0.04671  -0.06463   2.05492
   A35        1.98993   0.01505   0.02010   0.06814   0.08036   2.07029
   A36        2.17143  -0.00532   0.00052  -0.02224  -0.02087   2.15056
   A37        2.03704   0.01380   0.03807   0.05371   0.08763   2.12467
   A38        2.09599   0.00615   0.06042   0.01271   0.06703   2.16302
   A39        2.14792  -0.01991  -0.09972  -0.06618  -0.15587   1.99205
   A40        2.11967   0.00123  -0.00316  -0.00301  -0.00694   2.11273
   A41        2.09241   0.01060   0.12153   0.03329   0.15139   2.24380
   A42        2.07073  -0.01180  -0.11765  -0.02962  -0.14418   1.92655
   A43        1.83400   0.01437  -0.04196   0.11212   0.05482   1.88882
   A44        2.10627  -0.01466  -0.01251  -0.10621  -0.12103   1.98524
   A45        1.90424  -0.00104   0.00991  -0.02430  -0.01669   1.88755
   A46        1.86109  -0.00154   0.15097   0.01376   0.16908   2.03017
   A47        1.92053  -0.00431   0.00775  -0.01509   0.00050   1.92103
   A48        1.83430   0.00696  -0.10237   0.02199  -0.09226   1.74204
   A49        1.97216  -0.00950   0.09141  -0.01300   0.06815   2.04031
   A50        1.88632  -0.00394  -0.03555  -0.06832  -0.09167   1.79464
   A51        1.89943   0.00739  -0.03366   0.05303   0.00773   1.90715
   A52        1.83721   0.00560  -0.07044   0.00980  -0.05766   1.77954
   A53        1.98913   0.00154   0.02925   0.01888   0.04639   2.03552
   A54        1.87355  -0.00127   0.01266  -0.00862   0.00402   1.87757
   A55        1.79536   0.00753   0.00370   0.05517   0.04493   1.84029
   A56        1.95253  -0.00351  -0.00107  -0.02394  -0.02077   1.93175
   A57        2.01185  -0.01029   0.03417  -0.06705  -0.02317   1.98868
   A58        1.95078  -0.00170   0.01649  -0.00699   0.01323   1.96401
   A59        1.91081  -0.00224  -0.05617  -0.02312  -0.07363   1.83718
   A60        1.84495   0.00962   0.00208   0.06214   0.05572   1.90067
   A61        1.94822  -0.00759  -0.00252  -0.01534  -0.01841   1.92982
   A62        1.94752  -0.00361   0.02192  -0.04233  -0.01604   1.93148
   A63        1.84557   0.00646  -0.02507   0.03998   0.01230   1.85786
   A64        1.90047   0.00880   0.00236   0.05080   0.05191   1.95238
   A65        1.92458   0.00011   0.01581   0.00092   0.01360   1.93818
   A66        1.89650  -0.00438  -0.01308  -0.03606  -0.04608   1.85042
   A67        2.11667  -0.01089   0.02653  -0.02116   0.00749   2.12415
   A68        1.86724  -0.00634  -0.02495  -0.04409  -0.06452   1.80272
   A69        1.93901   0.00113   0.01299   0.01183   0.02325   1.96227
   A70        1.94250   0.00129   0.01472   0.01329   0.02633   1.96883
   A71        1.90310   0.00168  -0.00031   0.00570   0.00490   1.90800
   A72        1.90365   0.00182  -0.00001   0.00691   0.00637   1.91003
   A73        1.90736   0.00036  -0.00303   0.00545   0.00118   1.90854
   A74        2.10309  -0.00094   0.00207  -0.00272  -0.00039   2.10270
   A75        2.07549  -0.00315  -0.00955  -0.01503  -0.02309   2.05240
   A76        2.10461   0.00409   0.00748   0.01775   0.02344   2.12805
   A77        1.90622  -0.00137  -0.00340  -0.00287  -0.00591   1.90030
   A78        1.90281  -0.00057  -0.00406  -0.00785  -0.01127   1.89155
   A79        1.90167  -0.00082  -0.00552  -0.00945  -0.01416   1.88751
   A80        1.92796   0.00234   0.01107   0.02075   0.02967   1.95762
   A81        1.92929   0.00253   0.01188   0.02189   0.03150   1.96079
   A82        1.89551  -0.00218  -0.01027  -0.02327  -0.03187   1.86364
   A83        1.90968   0.00199   0.02296   0.01743   0.03864   1.94832
   A84        1.92376  -0.00189   0.01616  -0.00526   0.01143   1.93520
   A85        1.87533   0.00720  -0.00093   0.05109   0.04505   1.92038
   A86        1.96100  -0.00253   0.04087  -0.01151   0.03051   1.99152
   A87        2.18228  -0.02512  -0.22296  -0.03079  -0.25067   1.93162
   A88        1.93534  -0.00442   0.04973  -0.00421   0.04187   1.97722
   A89        1.92292  -0.00104   0.00634  -0.00055   0.00689   1.92981
   A90        1.98579  -0.01812   0.08194  -0.14391  -0.04752   1.93827
   A91        1.84671   0.01143  -0.05966   0.09388   0.02413   1.87084
   A92        1.84894   0.01207  -0.02461   0.09226   0.05605   1.90499
   A93        1.89844  -0.00618  -0.01363  -0.05149  -0.05991   1.83853
   A94        1.96063   0.00159   0.00942   0.00797   0.01831   1.97894
   A95        1.95622  -0.00190   0.03262  -0.01170   0.02008   1.97629
   A96        1.89113   0.00394  -0.01248   0.03644   0.01972   1.91084
   A97        1.90497  -0.00334  -0.00771  -0.03235  -0.03615   1.86882
   A98        1.93635  -0.00227   0.02358  -0.01533   0.00944   1.94578
   A99        1.86293   0.00436  -0.03698   0.03367  -0.00579   1.85714
   A100       1.91181  -0.00093   0.00054  -0.01225  -0.01042   1.90138
   A101       1.90622   0.00187  -0.00140   0.01596   0.01241   1.91863
   A102       1.90295  -0.00264  -0.00591  -0.01409  -0.01923   1.88372
   A103       1.91450  -0.00060   0.00378  -0.01135  -0.00663   1.90786
   A104       1.93423   0.00411   0.01606   0.03723   0.05002   1.98425
   A105       1.90339  -0.00167  -0.00866  -0.01299  -0.02010   1.88330
   A106       1.90249  -0.00109  -0.00387  -0.01515  -0.01757   1.88492
   A107       1.93673  -0.00110   0.01360  -0.00603   0.00733   1.94406
   A108       1.86050  -0.00270  -0.02678  -0.02145  -0.04598   1.81452
   A109       1.91699   0.00019   0.00350  -0.00417  -0.00000   1.91699
   A110       1.93604   0.00422   0.01185   0.03652   0.04520   1.98124
   A111       1.89821  -0.00023  -0.00395  -0.00193  -0.00546   1.89275
   A112       1.91524  -0.00041   0.00168  -0.00332  -0.00213   1.91311
   A113       1.85221   0.00459  -0.01736   0.05093   0.02685   1.87906
   A114       1.90770  -0.00720  -0.00592  -0.04624  -0.04748   1.86022
   A115       1.93433  -0.00087   0.00220  -0.02493  -0.01996   1.91437
   A116       1.97895   0.00693   0.03154   0.04117   0.06979   2.04874
   A117       1.90623  -0.00689  -0.01025  -0.05356  -0.05929   1.84694
   A118       1.88496   0.00330  -0.00021   0.03069   0.02748   1.91244
   A119       1.92303   0.00047   0.00674   0.00235   0.00881   1.93184
   A120       1.91468   0.00060   0.00182   0.00569   0.00679   1.92147
   A121       1.93353   0.00184   0.01306   0.01379   0.02529   1.95882
   A122       1.90089  -0.00064  -0.00494  -0.00543  -0.00985   1.89105
   A123       1.88791  -0.00180  -0.01297  -0.01581  -0.02727   1.86064
   A124       1.90324  -0.00056  -0.00412  -0.00119  -0.00545   1.89778
   A125       1.92191   0.00344   0.03087   0.02697   0.05515   1.97706
   A126       1.93198   0.00172   0.01077   0.02117   0.02938   1.96137
   A127       1.91328  -0.00203   0.00312  -0.00592  -0.00267   1.91060
   A128       1.83747   0.00391   0.01015   0.04048   0.04573   1.88320
    D1        0.00158   0.00036   0.00099   0.00409   0.00451   0.00609
    D2        3.14129  -0.00025  -0.00053  -0.00297  -0.00327   3.13802
    D3       -3.13839   0.00072   0.00235   0.00914   0.01060  -3.12779
    D4        0.00131   0.00012   0.00083   0.00208   0.00282   0.00414
    D5       -0.00048   0.00031  -0.00002   0.00274   0.00258   0.00210
    D6       -3.13394   0.00113   0.00547   0.01693   0.02104  -3.11290
    D7        3.13947  -0.00006  -0.00140  -0.00239  -0.00358   3.13589
    D8        0.00600   0.00076   0.00408   0.01181   0.01489   0.02089
    D9       -0.00014  -0.00037  -0.00057  -0.00389  -0.00409  -0.00423
   D10        3.14066  -0.00070  -0.00108  -0.00714  -0.00729   3.13337
   D11       -3.13984   0.00025   0.00096   0.00320   0.00375  -3.13610
   D12        0.00096  -0.00009   0.00045  -0.00005   0.00055   0.00151
   D13       -0.00240  -0.00030  -0.00083  -0.00317  -0.00338  -0.00578
   D14       -3.14027  -0.00279  -0.00756  -0.03335  -0.03694   3.10598
   D15        3.13997   0.00004  -0.00033   0.00004  -0.00027   3.13970
   D16        0.00210  -0.00246  -0.00705  -0.03013  -0.03382  -0.03172
   D17        0.00349   0.00095   0.00178   0.00992   0.01013   0.01362
   D18       -3.13899  -0.00119  -0.00505  -0.01753  -0.02158   3.12261
   D19        3.14151   0.00333   0.00816   0.03877   0.04326  -3.09841
   D20       -0.00096   0.00119   0.00133   0.01131   0.01154   0.01058
   D21       -2.59797  -0.00349  -0.01204  -0.04724  -0.05593  -2.65390
   D22        0.53256  -0.00585  -0.02425  -0.08634  -0.10294   0.42961
   D23        0.54724  -0.00591  -0.01859  -0.07654  -0.08862   0.45861
   D24       -2.60542  -0.00827  -0.03080  -0.11563  -0.13563  -2.74106
   D25       -0.00202  -0.00095  -0.00134  -0.00961  -0.00963  -0.01165
   D26        3.13206  -0.00176  -0.00640  -0.02283  -0.02689   3.10517
   D27        3.14051   0.00133   0.00590   0.01968   0.02440  -3.11828
   D28       -0.00859   0.00053   0.00085   0.00646   0.00713  -0.00146
   D29       -0.65548   0.00789   0.02033   0.09075   0.10280  -0.55268
   D30        2.47889   0.00599   0.01115   0.07219   0.07643   2.55532
   D31        2.48520   0.00566   0.01329   0.06212   0.06896   2.55416
   D32       -0.66362   0.00375   0.00411   0.04357   0.04259  -0.62103
   D33       -0.00272  -0.00047  -0.00244  -0.00712  -0.00883  -0.01155
   D34       -3.13640   0.00032   0.00289   0.00668   0.00890  -3.12750
   D35        0.76532  -0.00823  -0.03410  -0.10847  -0.13331   0.63200
   D36       -2.58493  -0.00469  -0.01508  -0.05386  -0.06157  -2.64650
   D37       -2.36900  -0.00638  -0.02488  -0.09018  -0.10804  -2.47704
   D38        0.56393  -0.00284  -0.00586  -0.03557  -0.03629   0.52764
   D39       -0.22019   0.00270   0.01866   0.03997   0.05566  -0.16453
   D40        2.91745   0.00346   0.01813   0.05443   0.06842   2.98587
   D41        3.12158  -0.00053  -0.00822  -0.00949  -0.01658   3.10500
   D42       -0.02397   0.00023  -0.00875   0.00496  -0.00382  -0.02779
   D43       -2.95092  -0.00573  -0.03277  -0.08186  -0.10648  -3.05741
   D44        0.16069  -0.00511  -0.01443  -0.05634  -0.05974   0.10095
   D45       -0.02722  -0.00110  -0.01163  -0.01780  -0.02694  -0.05417
   D46        3.08439  -0.00047   0.00670   0.00771   0.01980   3.10419
   D47       -0.43268   0.00389   0.01170   0.04818   0.05514  -0.37755
   D48        2.72007   0.00623   0.02402   0.08747   0.10184   2.82191
   D49        2.71299   0.00310   0.01219   0.03323   0.04221   2.75520
   D50       -0.41744   0.00545   0.02450   0.07252   0.08892  -0.32852
   D51        0.03802   0.00099   0.01992   0.02156   0.03856   0.07658
   D52       -3.08687   0.00203   0.02795   0.03116   0.05675  -3.03012
   D53       -3.10767   0.00177   0.01943   0.03655   0.05160  -3.05607
   D54        0.05062   0.00281   0.02746   0.04615   0.06979   0.12041
   D55       -0.00078  -0.00162  -0.01106  -0.03594  -0.04157  -0.04235
   D56       -3.07286  -0.00180   0.03301  -0.02295   0.01523  -3.05763
   D57        3.12489  -0.00265  -0.01860  -0.04515  -0.05858   3.06631
   D58        0.05280  -0.00283   0.02546  -0.03216  -0.00177   0.05103
   D59        0.02630   0.00376   0.01881   0.06395   0.07566   0.10196
   D60       -3.09926   0.00483   0.02648   0.07325   0.09311  -3.00615
   D61       -0.04838   0.00041  -0.00994   0.02104   0.00788  -0.04051
   D62       -3.12037   0.00062   0.01570   0.02002   0.03268  -3.08769
   D63        3.01623   0.00141  -0.05848   0.01017  -0.04772   2.96852
   D64       -0.05575   0.00161  -0.03284   0.00915  -0.02292  -0.07867
   D65       -2.83866  -0.00289  -0.00501  -0.00542  -0.01723  -2.85589
   D66       -0.70768   0.00047   0.01169   0.01892   0.02502  -0.68266
   D67        1.35133  -0.00283  -0.00707  -0.02281  -0.03094   1.32039
   D68        0.37482  -0.00291   0.04098   0.00898   0.04456   0.41938
   D69        2.50580   0.00044   0.05768   0.03332   0.08681   2.59261
   D70       -1.71838  -0.00285   0.03892  -0.00842   0.03085  -1.68753
   D71        0.06213   0.00123   0.02130   0.00678   0.02811   0.09024
   D72       -3.04984   0.00025  -0.00348  -0.01947  -0.01550  -3.06534
   D73        3.13185   0.00222  -0.00000   0.01146   0.01416  -3.13717
   D74        0.01988   0.00123  -0.02478  -0.01479  -0.02944  -0.00956
   D75        0.33081   0.00033  -0.03788  -0.05369  -0.08929   0.24152
   D76       -1.76885  -0.00008  -0.19546  -0.09681  -0.27433  -2.04318
   D77        2.38964   0.00249  -0.04648  -0.02315  -0.06747   2.32217
   D78       -2.73657  -0.00093  -0.01512  -0.05999  -0.07553  -2.81210
   D79        1.44695  -0.00135  -0.17270  -0.10311  -0.26056   1.18639
   D80       -0.67775   0.00123  -0.02372  -0.02945  -0.05370  -0.73145
   D81       -0.02948  -0.00547  -0.03739  -0.09043  -0.11906  -0.14855
   D82        3.08297  -0.00466  -0.01619  -0.06521  -0.07460   3.00837
   D83       -0.99243   0.00712   0.07687   0.12383   0.18947  -0.80295
   D84        1.03328   0.00607   0.02308   0.08525   0.09622   1.12951
   D85        3.06265   0.00637  -0.00136   0.06629   0.05758   3.12024
   D86        1.26253  -0.00269   0.12300   0.07243   0.19438   1.45691
   D87       -2.99495  -0.00373   0.06921   0.03385   0.10113  -2.89381
   D88       -0.96558  -0.00343   0.04477   0.01488   0.06249  -0.90309
   D89       -3.04019   0.00255   0.08459   0.09810   0.17786  -2.86233
   D90       -1.01448   0.00151   0.03080   0.05952   0.08462  -0.92987
   D91        1.01489   0.00181   0.00636   0.04055   0.04597   1.06086
   D92       -1.13486   0.00416   0.05202   0.06294   0.09551  -1.03934
   D93        3.06203  -0.00392  -0.00698  -0.02760  -0.03091   3.03112
   D94        1.02337  -0.00160  -0.04482  -0.02703  -0.05691   0.96646
   D95        1.32938  -0.00832  -0.05993  -0.12830  -0.17862   1.15076
   D96       -2.85749  -0.00758  -0.03876  -0.11558  -0.14653  -3.00403
   D97       -0.74906  -0.00521  -0.01198  -0.10169  -0.10604  -0.85510
   D98       -0.72533  -0.00199  -0.02600  -0.04488  -0.06504  -0.79036
   D99        1.37098  -0.00126  -0.00483  -0.03216  -0.03295   1.33804
   D100      -2.80377   0.00111   0.02195  -0.01826   0.00755  -2.79622
   D101      -2.77360  -0.00487  -0.01285  -0.05080  -0.05602  -2.82962
   D102      -0.67729  -0.00413   0.00833  -0.03808  -0.02393  -0.70122
   D103       1.43114  -0.00176   0.03510  -0.02418   0.01657   1.44771
   D104      -0.91798  -0.00014   0.04834   0.00853   0.05680  -0.86118
   D105      -3.07582   0.00336   0.02067   0.03688   0.05339  -3.02243
   D106       1.12805   0.00325   0.02579   0.04923   0.06913   1.19719
   D107      -3.01550   0.00038   0.03944   0.00757   0.04689  -2.96861
   D108       1.10985   0.00388   0.01176   0.03592   0.04347   1.15333
   D109      -0.96946   0.00376   0.01688   0.04827   0.05922  -0.91024
   D110       1.22954  -0.00905   0.06225  -0.05032   0.01734   1.24688
   D111      -0.92829  -0.00555   0.03457  -0.02197   0.01392  -0.91437
   D112      -3.00761  -0.00566   0.03969  -0.00961   0.02967  -2.97794
   D113       2.16873  -0.00304   0.01522  -0.00681   0.01255   2.18128
   D114      -0.97383  -0.00366   0.01430  -0.01550   0.00387  -0.96995
   D115      -2.11164   0.00310   0.02934   0.04257   0.06381  -2.04783
   D116       1.02899   0.00247   0.02842   0.03388   0.05513   1.08412
   D117      -0.03405   0.00537  -0.02811   0.04898   0.01626  -0.01779
   D118       3.10658   0.00474  -0.02903   0.04029   0.00758   3.11416
   D119       3.12544   0.00478  -0.00473   0.05648   0.04347  -3.11427
   D120       1.11214   0.00312   0.00716   0.04387   0.04908   1.16122
   D121      -0.99172   0.00079   0.01716   0.02872   0.04321  -0.94852
   D122      -3.14105   0.00008   0.00039   0.00064   0.00091  -3.14014
   D123      -1.06566  -0.00112  -0.00776  -0.01268  -0.01976  -1.08541
   D124       1.06411   0.00104   0.00726   0.01188   0.01860   1.08272
   D125       3.14065   0.00020  -0.00067   0.00166   0.00086   3.14150
   D126      -1.03443   0.00188   0.00831   0.02047   0.02657  -1.00787
   D127       1.03161  -0.00155  -0.00974  -0.01755  -0.02531   1.00630
   D128      -0.00191  -0.00043  -0.00160  -0.00705  -0.00797  -0.00988
   D129       2.10619   0.00125   0.00738   0.01176   0.01774   2.12393
   D130      -2.11094  -0.00218  -0.01067  -0.02626  -0.03414  -2.14508
   D131      -3.14133   0.00007   0.00035   0.00043   0.00074  -3.14059
   D132       1.04917   0.00019   0.00066  -0.00088   0.00008   1.04925
   D133      -1.04923  -0.00025  -0.00126   0.00047  -0.00106  -1.05030
   D134      -2.05295   0.00062   0.08469   0.02750   0.10879  -1.94416
   D135       2.15704  -0.00208   0.06008   0.00522   0.06449   2.22152
   D136      -0.00375  -0.00079   0.03682   0.01905   0.05490   0.05115
   D137      -0.92955   0.00603  -0.11672   0.01334  -0.10531  -1.03485
   D138       1.22556  -0.00901  -0.02916  -0.10385  -0.12333   1.10222
   D139      -2.94642  -0.00360  -0.03995  -0.06968  -0.10405  -3.05047
   D140      -1.24062   0.01096   0.01135   0.11176   0.11281  -1.12780
   D141       2.90249   0.00396  -0.01281   0.05791   0.04050   2.94299
   D142       0.82696   0.00496  -0.01017   0.06438   0.04707   0.87403
   D143       1.09678  -0.00232   0.07831   0.01384   0.09032   1.18710
   D144      -1.04568  -0.00096   0.03643   0.01551   0.04979  -0.99590
   D145      -3.12648  -0.00022   0.04774   0.02759   0.07179  -3.05470
   D146      -1.01823   0.00155   0.03902   0.03748   0.07334  -0.94489
   D147       3.12249   0.00291  -0.00286   0.03915   0.03281  -3.12789
   D148       1.04169   0.00365   0.00845   0.05123   0.05480   1.09649
   D149      -3.08871   0.00065   0.06587   0.03799   0.10037  -2.98834
   D150       1.05202   0.00201   0.02399   0.03966   0.05983   1.11185
   D151      -1.02878   0.00274   0.03530   0.05173   0.08183  -0.94695
   D152       0.87278  -0.00235  -0.00675  -0.01508  -0.02096   0.85182
   D153       2.98865   0.00220   0.00842   0.03164   0.03622   3.02487
   D154      -1.21242  -0.00109   0.00239  -0.00208   0.00009  -1.21233
   D155       2.98942  -0.00021   0.01489   0.01272   0.02643   3.01585
   D156      -1.17790   0.00434   0.03006   0.05943   0.08361  -1.09429
   D157       0.90422   0.00105   0.02403   0.02571   0.04748   0.95170
   D158      -1.21197   0.00005   0.00673   0.00980   0.01556  -1.19641
   D159       0.90390   0.00460   0.02190   0.05651   0.07274   0.97664
   D160       2.98602   0.00131   0.01587   0.02279   0.03660   3.02262
   D161      -0.87435  -0.00094   0.00499  -0.00635  -0.00009  -0.87444
   D162       1.23556   0.00187   0.01073   0.02119   0.03000   1.26556
   D163      -2.97377  -0.00007  -0.00097   0.00265   0.00202  -2.97175
   D164      -2.97111  -0.00143   0.00322  -0.02239  -0.01708  -2.98819
   D165      -0.86120   0.00138   0.00896   0.00516   0.01301  -0.84819
   D166       1.21265  -0.00056  -0.00273  -0.01338  -0.01497   1.19768
   D167       1.21770  -0.00155   0.00353  -0.01840  -0.01288   1.20482
   D168      -2.95558   0.00126   0.00926   0.00914   0.01721  -2.93836
   D169      -0.88172  -0.00069  -0.00243  -0.00940  -0.01077  -0.89249
   D170       3.12080  -0.00497  -0.01420  -0.06050  -0.06857   3.05223
   D171      -1.14295  -0.00043   0.00597  -0.00259   0.00418  -1.13877
   D172      -1.06368  -0.00180  -0.00973  -0.02667  -0.03411  -1.09779
   D173       0.95576   0.00275   0.01044   0.03124   0.03863   0.99439
   D174       1.03123  -0.00202  -0.01295  -0.02938  -0.03977   0.99146
   D175       3.05068   0.00252   0.00723   0.02853   0.03297   3.08365
   D176       1.03377  -0.00068  -0.02214  -0.02136  -0.04246   0.99131
   D177       3.12806  -0.00249  -0.02232  -0.02057  -0.03974   3.08832
   D178      -1.05229   0.00141  -0.00910   0.00778  -0.00258  -1.05486
   D179      -1.03094   0.00068  -0.00503  -0.01415  -0.01875  -1.04968
   D180       1.06335  -0.00112  -0.00520  -0.01336  -0.01603   1.04733
   D181      -3.11699   0.00278   0.00801   0.01499   0.02114  -3.09585
   D182      -3.13888  -0.00129  -0.01192  -0.03155  -0.04145   3.10286
   D183      -1.04459  -0.00309  -0.01209  -0.03076  -0.03873  -1.08332
   D184       1.05825   0.00081   0.00112  -0.00241  -0.00157   1.05669
   D185       3.13023   0.00017  -0.00530  -0.00042  -0.00454   3.12569
   D186      -1.04261  -0.00042   0.00155  -0.00008   0.00044  -1.04218
   D187       1.05523   0.00172   0.00521   0.01864   0.02189   1.07712
   D188      -1.07734   0.00299  -0.00139   0.03331   0.02773  -1.04961
   D189       3.11325   0.00310  -0.00062   0.03497   0.03005  -3.13988
   D190       1.01112   0.00224  -0.00493   0.02395   0.01572   1.02684
   D191      -3.13975  -0.00226   0.00451  -0.02529  -0.01674   3.12669
   D192       1.05084  -0.00215   0.00527  -0.02363  -0.01442   1.03642
   D193      -1.05129  -0.00301   0.00097  -0.03465  -0.02875  -1.08004
   D194       1.02859  -0.00030  -0.00233  -0.00553  -0.00798   1.02061
   D195      -1.06401  -0.00019  -0.00157  -0.00387  -0.00565  -1.06966
   D196       3.11705  -0.00106  -0.00587  -0.01489  -0.01998   3.09707
         Item               Value     Threshold  Converged?
 Maximum Force            0.026802     0.000450     NO 
 RMS     Force            0.005461     0.000300     NO 
 Maximum Displacement     2.923043     0.001800     NO 
 RMS     Displacement     0.741690     0.001200     NO 
 Predicted change in Energy=-3.451149D-02
 GradGradGradGradGradGradGradGradGradGradGradGradGradGradGradGradGradGrad

 Stoichiometry    C27H29NO11
 Framework group  C1[X(C27H29NO11)]
 Deg. of freedom   198
 Full point group                 C1      NOp   1
 Largest Abelian subgroup         C1      NOp   1
 Largest concise Abelian subgroup C1      NOp   1
                         Standard orientation:                         
 ---------------------------------------------------------------------
 Center     Atomic      Atomic             Coordinates (Angstroms)
 Number     Number       Type             X           Y           Z
 ---------------------------------------------------------------------
      1          6           0       -6.294011   -0.643364    0.667812
      2          6           0       -6.158057   -1.892277    1.318984
      3          6           0       -4.988609   -2.669179    1.160107
      4          6           0       -3.945858   -2.184462    0.331261
      5          6           0       -4.058468   -0.922585   -0.355278
      6          6           0       -5.252368   -0.153438   -0.166300
      7          6           0       -2.878222   -0.475279   -1.201043
      8          6           0       -1.510938   -0.910861   -0.720687
      9          6           0       -1.413575   -2.225750   -0.119828
     10          6           0       -2.669777   -2.981170    0.187470
     11          6           0       -0.133794   -2.784536    0.183237
     12          6           0        1.068671   -2.023493   -0.012403
     13          6           0        0.943838   -0.718043   -0.566318
     14          6           0       -0.308752   -0.194464   -0.961443
     15          6           0        2.126657    0.182070   -0.895591
     16          6           0        3.399594   -0.668748   -0.862819
     17          6           0        3.576203   -1.646745    0.370160
     18          6           0        2.429590   -2.715817    0.224806
     19          8           0       -3.000652    0.192071   -2.271180
     20          8           0       -2.647828   -4.245003    0.384348
     21          8           0       -5.302073    1.070183   -0.806367
     22          6           0       -6.455571    1.956103   -0.679605
     23          6           0        5.007051   -2.294306    0.363989
     24          8           0        5.744953   -2.198370    1.355687
     25          6           0        5.437420   -3.046836   -0.893059
     26          8           0        6.781015   -3.564038   -0.694678
     27          8           0        0.021080   -4.083869    0.636383
     28          8           0        3.350497   -1.016957    1.658901
     29          8           0       -0.146880    1.049490   -1.557012
     30          8           0        2.155566    1.409448   -0.130161
     31          8           0        1.256773    3.414129   -1.108341
     32          6           0        0.942886    2.194236   -0.366108
     33          6           0        0.263636    2.571096    0.957790
     34          6           0        1.089468    3.581666    1.805633
     35          6           0        1.548607    4.787156    0.905690
     36          6           0        2.223560    4.289505   -0.412040
     37          6           0        2.658974    5.351134   -1.424089
     38          8           0        0.311807    5.552717    0.679305
     39          7           0        0.257399    3.988800    2.972883
     40          1           0       -7.191557   -0.066029    0.817121
     41          1           0       -6.957351   -2.246201    1.950559
     42          1           0       -4.869952   -3.617778    1.656252
     43          1           0        1.975098    0.589811   -1.894663
     44          1           0        3.245143   -1.366151   -1.683463
     45          1           0        4.253695   -0.046444   -1.117246
     46          1           0        2.379326   -3.375068    1.087137
     47          1           0        2.602732   -3.362073   -0.639210
     48          1           0       -6.184093    2.805151   -1.287242
     49          1           0       -7.369353    1.508444   -1.072643
     50          1           0       -6.626262    2.284177    0.347459
     51          1           0        4.710268   -3.845968   -1.083805
     52          1           0        5.377892   -2.354487   -1.743365
     53          1           0        7.101045   -4.059102   -1.486683
     54          1           0       -0.847540   -4.570197    0.623061
     55          1           0        3.499907   -1.670496    2.386148
     56          1           0       -0.966933    1.411761   -1.958746
     57          1           0        0.294134    1.600010   -1.039708
     58          1           0        0.040227    1.667922    1.520796
     59          1           0       -0.668602    3.070321    0.707351
     60          1           0        1.980499    3.089168    2.184136
     61          1           0        2.273045    5.409006    1.455039
     62          1           0        3.087639    3.706536   -0.100839
     63          1           0        3.126242    4.888572   -2.288105
     64          1           0        3.378134    6.030418   -0.967880
     65          1           0        1.817262    5.932899   -1.799336
     66          1           0        0.448572    6.360347    0.132508
     67          1           0        0.767840    4.591413    3.624054
     68          1           0       -0.561821    4.504352    2.644070
 ---------------------------------------------------------------------
 Rotational constants (GHZ):           0.1040834           0.0686807           0.0463867
 Standard basis: 6-31G (6D, 7F)
 There are   409 symmetry adapted cartesian basis functions of A   symmetry.
 There are   409 symmetry adapted basis functions of A   symmetry.
   409 basis functions,   974 primitive gaussians,   409 cartesian basis functions
   143 alpha electrons      143 beta electrons
       nuclear repulsion energy      4623.9496472918 Hartrees.
 NAtoms=   68 NActive=   68 NUniq=   68 SFac= 1.00D+00 NAtFMM=   60 NAOKFM=T Big=T
 Integral buffers will be    131072 words long.
 Raffenetti 2 integral format.
 Two-electron integral symmetry is turned on.
 One-electron integrals computed using PRISM.
 NBasis=   409 RedAO= T EigKep=  3.85D-04  NBF=   409
 NBsUse=   409 1.00D-06 EigRej= -1.00D+00 NBFU=   409
 Initial guess from the checkpoint file:  "/home/mubashir/MubashirAziz/MubashirDFT/Project_5/8f.chk"
 B after Tr=     0.000000    0.000000   -0.000000
         Rot=    0.981933   -0.009124    0.029916   -0.186627 Ang= -21.82 deg.
 ExpMin= 1.61D-01 ExpMax= 5.48D+03 ExpMxC= 8.25D+02 IAcc=2 IRadAn=         4 AccDes= 0.00D+00
 Harris functional with IExCor=  402 and IRadAn=       4 diagonalized for initial guess.
 HarFok:  IExCor=  402 AccDes= 0.00D+00 IRadAn=         4 IDoV= 1 UseB2=F ITyADJ=14
 ICtDFT=  3500011 ScaDFX=  1.000000  1.000000  1.000000  1.000000
 FoFCou: FMM=F IPFlag=           0 FMFlag=      100000 FMFlg1=        2001
         NFxFlg=           0 DoJE=T BraDBF=F KetDBF=T FulRan=T
         wScrn=  0.000000 ICntrl=       500 IOpCl=  0 I1Cent=   200000004 NGrid=           0
         NMat0=    1 NMatS0=      1 NMatT0=    0 NMatD0=    1 NMtDS0=    0 NMtDT0=    0
 Petite list used in FoFCou.
 Requested convergence on RMS density matrix=1.00D-08 within 128 cycles.
 Requested convergence on MAX density matrix=1.00D-06.
 Requested convergence on             energy=1.00D-06.
 No special actions if energy rises.
 Integral accuracy reduced to 1.0D-05 until final iterations.
 EnCoef did     2 forward-backward iterations
 EnCoef did     4 forward-backward iterations
 Initial convergence to 1.0D-05 achieved.  Increase integral accuracy.
 SCF Done:  E(RB3LYP) =  -1927.63813574     A.U. after   22 cycles
            NFock= 22  Conv=0.41D-08     -V/T= 2.0053
 Calling FoFJK, ICntrl=      2127 FMM=T ISym2X=0 I1Cent= 0 IOpClX= 0 NMat=1 NMatS=1 NMatT=0.
 ***** Axes restored to original set *****
 -------------------------------------------------------------------
 Center     Atomic                   Forces (Hartrees/Bohr)
 Number     Number              X              Y              Z
 -------------------------------------------------------------------
      1        6           0.017231050   -0.009657476   -0.000694872
      2        6           0.016202666    0.010502194    0.003578345
      3        6           0.001073624    0.020487010    0.001121030
      4        6           0.003176778    0.005194397    0.001982962
      5        6           0.005453915   -0.010331634    0.001367676
      6        6           0.002837905   -0.005141213   -0.003082456
      7        6          -0.002716339    0.003916895   -0.002820329
      8        6          -0.001122698   -0.000163546   -0.002283227
      9        6          -0.003930060    0.002366962    0.004125436
     10        6           0.002870868    0.000343224    0.002395352
     11        6           0.001270126    0.005362845   -0.002030869
     12        6          -0.007352983    0.008096112   -0.004627251
     13        6          -0.000459096   -0.013400397   -0.006012991
     14        6          -0.002065005   -0.049695338   -0.035655723
     15        6           0.008156272   -0.009208588   -0.003790950
     16        6          -0.007588603   -0.006192539    0.009354156
     17        6          -0.006984397   -0.006929498   -0.006629674
     18        6          -0.004863216    0.020681507    0.001604869
     19        8          -0.003155892   -0.013118681    0.016268759
     20        8          -0.003291000    0.011549914    0.013816471
     21        8          -0.001002706   -0.005065639   -0.000849735
     22        6           0.001283707   -0.003662929   -0.000766206
     23        6          -0.002316389   -0.001564888    0.003450129
     24        8          -0.005017158    0.004444173   -0.009970334
     25        6           0.004790084   -0.002364350    0.005696463
     26        8          -0.001888472    0.003254060   -0.005124830
     27        8          -0.001264012    0.010500852    0.002862966
     28        8           0.003392879    0.009451908    0.001711083
     29        8          -0.061833954   -0.005761547   -0.447727064
     30        8           0.000460225   -0.019189238    0.019167702
     31        8           0.013670576   -0.007569775    0.003397917
     32        6           0.002665152    0.012798607    0.197926907
     33        6           0.019595843    0.005770679    0.012886774
     34        6          -0.011730050    0.003612314   -0.003428817
     35        6          -0.001526383    0.002571005   -0.007278499
     36        6          -0.018082442    0.004874493   -0.002178446
     37        6          -0.006928766   -0.005097251    0.004132302
     38        8           0.002939250    0.004632958    0.001995284
     39        7           0.007962366    0.007186869    0.002239151
     40        1          -0.002831762    0.002561496    0.000343414
     41        1          -0.003555377   -0.002321067   -0.000613268
     42        1           0.000513878   -0.003902610   -0.001295815
     43        1           0.013331903   -0.002932737   -0.015695303
     44        1           0.008868238    0.003857137   -0.005079362
     45        1           0.001978254   -0.005046185    0.008864571
     46        1          -0.002518401   -0.003562560    0.003056592
     47        1           0.003790733   -0.001178014   -0.003474186
     48        1           0.001124081    0.006944452    0.001655643
     49        1           0.000568785   -0.002226685   -0.004039929
     50        1           0.000595619   -0.003769026    0.002582442
     51        1           0.000176760   -0.002091195   -0.002294217
     52        1           0.002294691    0.001528277   -0.000041433
     53        1          -0.008716953    0.001519537    0.003728326
     54        1          -0.002703816    0.003840145    0.001917653
     55        1           0.005694008    0.009481810   -0.000037681
     56        1          -0.001997021    0.006891892   -0.015181583
     57        1           0.015173853    0.029861591    0.261521577
     58        1          -0.002186691   -0.005218729    0.003956911
     59        1          -0.006383516    0.003505027   -0.003977133
     60        1           0.004588278   -0.004147027    0.001475072
     61        1          -0.001115303   -0.000689419    0.001812001
     62        1           0.006027766   -0.004769307   -0.001764555
     63        1           0.004470348   -0.002150358   -0.003643408
     64        1           0.001805843    0.001773326    0.005162137
     65        1          -0.005217384    0.001145617   -0.000959328
     66        1           0.003482141   -0.008482977   -0.001460299
     67        1           0.001100551   -0.002420330   -0.002179283
     68        1           0.001726828   -0.001486532   -0.000469019
 -------------------------------------------------------------------
 Cartesian Forces:  Max     0.447727064 RMS     0.039933300

 GradGradGradGradGradGradGradGradGradGradGradGradGradGradGradGradGradGrad
 Berny optimization.
 Using GEDIIS/GDIIS optimizer.
 FormGI is forming the generalized inverse of G from B-inverse, IUseBI=4.
 Internal  Forces:  Max     1.393646235 RMS     0.113830949
 Search for a local minimum.
 Step number   5 out of a maximum of  406
 All quantities printed in internal units (Hartrees-Bohrs-Radians)
 Mixed Optimization -- RFO/linear search
 Update second derivatives using D2CorX and points    5    4
 DE=  2.34D-01 DEPred=-3.45D-02 R=-6.79D+00
 Trust test=-6.79D+00 RLast= 1.13D+00 DXMaxT set to 4.24D-01
 ITU= -1  1  0  1  0
 Use linear search instead of GDIIS.
     Eigenvalues ---    0.00461   0.00645   0.00647   0.00647   0.00673
     Eigenvalues ---    0.00713   0.00749   0.01034   0.01188   0.01362
     Eigenvalues ---    0.01655   0.01666   0.01666   0.01666   0.01669
     Eigenvalues ---    0.01682   0.01739   0.01823   0.02192   0.02287
     Eigenvalues ---    0.02287   0.02335   0.02481   0.02781   0.02810
     Eigenvalues ---    0.02813   0.02832   0.02865   0.02869   0.02881
     Eigenvalues ---    0.02886   0.02904   0.02922   0.02922   0.02923
     Eigenvalues ---    0.02923   0.02923   0.02985   0.03009   0.03021
     Eigenvalues ---    0.03115   0.03360   0.03652   0.03808   0.03965
     Eigenvalues ---    0.04244   0.04338   0.04547   0.04692   0.04951
     Eigenvalues ---    0.05101   0.05117   0.05332   0.05354   0.05496
     Eigenvalues ---    0.05646   0.05674   0.05781   0.05967   0.06178
     Eigenvalues ---    0.06475   0.06774   0.07204   0.07326   0.07671
     Eigenvalues ---    0.07692   0.08327   0.08388   0.08540   0.08623
     Eigenvalues ---    0.09033   0.09271   0.09443   0.09500   0.09921
     Eigenvalues ---    0.10915   0.11074   0.11161   0.11225   0.13461
     Eigenvalues ---    0.13910   0.14455   0.15404   0.15731   0.15999
     Eigenvalues ---    0.15999   0.16000   0.16000   0.16000   0.16000
     Eigenvalues ---    0.16000   0.16000   0.16000   0.16000   0.16000
     Eigenvalues ---    0.16000   0.16000   0.16016   0.16091   0.16347
     Eigenvalues ---    0.16529   0.18670   0.18832   0.19228   0.19707
     Eigenvalues ---    0.21470   0.22018   0.22105   0.23184   0.23443
     Eigenvalues ---    0.23786   0.23954   0.24429   0.24841   0.24929
     Eigenvalues ---    0.24945   0.24955   0.24981   0.24986   0.24989
     Eigenvalues ---    0.24994   0.24997   0.24999   0.25790   0.26341
     Eigenvalues ---    0.28232   0.29121   0.29271   0.29610   0.30057
     Eigenvalues ---    0.30097   0.30766   0.31344   0.31454   0.31746
     Eigenvalues ---    0.31932   0.32076   0.32248   0.32274   0.32280
     Eigenvalues ---    0.32280   0.32281   0.32281   0.32283   0.32284
     Eigenvalues ---    0.32284   0.32285   0.32286   0.32286   0.32286
     Eigenvalues ---    0.32286   0.32289   0.32290   0.32315   0.33517
     Eigenvalues ---    0.33674   0.33679   0.33989   0.35512   0.39776
     Eigenvalues ---    0.41508   0.43476   0.43725   0.44332   0.44343
     Eigenvalues ---    0.45032   0.45291   0.45294   0.45330   0.45820
     Eigenvalues ---    0.46995   0.49250   0.50032   0.51727   0.52129
     Eigenvalues ---    0.52928   0.53004   0.53180   0.53485   0.53881
     Eigenvalues ---    0.54012   0.54916   0.56175   0.57074   0.57558
     Eigenvalues ---    0.57768   0.57881   0.57889   0.58383   0.58910
     Eigenvalues ---    0.59469   0.59539   0.59588   0.60727   1.00159
     Eigenvalues ---    1.00882   1.00926   3.83111
 RFO step:  Lambda=-5.23535692D-01 EMin= 4.60765751D-03
 Quartic linear search produced a step of -0.53738.
 Iteration  1 RMS(Cart)=  0.35718627 RMS(Int)=  0.01617669
 Iteration  2 RMS(Cart)=  0.28417989 RMS(Int)=  0.00847796
 Iteration  3 RMS(Cart)=  0.02393517 RMS(Int)=  0.00089275
 Iteration  4 RMS(Cart)=  0.00011269 RMS(Int)=  0.00089160
 Iteration  5 RMS(Cart)=  0.00000007 RMS(Int)=  0.00089160
 Variable       Old X    -DE/DX   Delta X   Delta X   Delta X     New X
                                 (Linear)    (Quad)   (Total)
    R1        2.67401  -0.01445  -0.02132   0.01913  -0.00223   2.67178
    R2        2.68633  -0.01461  -0.01766   0.01176  -0.00592   2.68041
    R3        2.03635   0.00367   0.00543  -0.00393   0.00151   2.03785
    R4        2.67009  -0.01551  -0.02264   0.02160  -0.00107   2.66902
    R5        2.03795   0.00429   0.00996  -0.01261  -0.00266   2.03529
    R6        2.67866  -0.01898  -0.02379   0.02176  -0.00201   2.67665
    R7        2.03537   0.00410   0.01066  -0.01366  -0.00300   2.03237
    R8        2.72301  -0.02800  -0.03292   0.03192  -0.00092   2.72209
    R9        2.85580  -0.03216  -0.05582   0.05966   0.00377   2.85958
   R10        2.70745  -0.01885  -0.02606   0.02322  -0.00281   2.70464
   R11        2.87113  -0.01640  -0.05646   0.06389   0.00753   2.87866
   R12        2.61125  -0.00793   0.00840  -0.02171  -0.01331   2.59794
   R13        2.85964  -0.01525  -0.05450   0.05762   0.00308   2.86271
   R14        2.39447  -0.01747  -0.00744   0.00080  -0.00663   2.38784
   R15        2.73811  -0.11385  -0.03745   0.01280  -0.02484   2.71327
   R16        2.68344  -0.01843  -0.00377  -0.01193  -0.01597   2.66747
   R17        2.83026  -0.02626  -0.04310   0.04093  -0.00219   2.82808
   R18        2.70035  -0.12749  -0.03314   0.00564  -0.02734   2.67300
   R19        2.41746  -0.01716  -0.01294   0.00795  -0.00500   2.41246
   R20        2.71449  -0.03386  -0.03559   0.03560   0.00018   2.71467
   R21        2.61684  -0.01554  -0.00669   0.00253  -0.00416   2.61268
   R22        2.69019   0.14104   0.00026   0.02349   0.02343   2.71362
   R23        2.92003  -0.04799  -0.02438   0.01886  -0.00597   2.91405
   R24        2.67197   0.30435   0.01625   0.04079   0.05707   2.72904
   R25        2.87691   0.42769   0.06133   0.02069   0.08197   2.95888
   R26        2.62415  -0.15061  -0.00645  -0.02665  -0.03310   2.59105
   R27        2.89402   0.02233   0.03235  -0.05438  -0.02147   2.87254
   R28        2.73402   0.41541   0.04415   0.03677   0.08092   2.81494
   R29        2.05917   0.00691   0.01264  -0.01683  -0.00420   2.05497
   R30        2.99264  -0.09031  -0.03915   0.02082  -0.01827   2.97437
   R31        2.05597   0.00770   0.01113  -0.01286  -0.00173   2.05424
   R32        2.05406   0.00378   0.01245  -0.01658  -0.00413   2.04993
   R33        2.97520  -0.10471  -0.04958   0.04283  -0.00648   2.96872
   R34        2.96795  -0.01227  -0.02685   0.03263   0.00577   2.97373
   R35        2.74396  -0.00800  -0.03537   0.04648   0.01112   2.75508
   R36        2.05342   0.00446   0.01343  -0.01817  -0.00474   2.04868
   R37        2.06504   0.00504   0.00772  -0.00846  -0.00074   2.06430
   R38        2.75892  -0.00449  -0.02003   0.02277   0.00274   2.76167
   R39        2.03863   0.00714   0.01553  -0.01935  -0.00382   2.03481
   R40        2.06134   0.00319   0.00980  -0.01249  -0.00269   2.05865
   R41        2.06286   0.00277   0.00950  -0.01224  -0.00273   2.06012
   R42        2.34293  -0.01150  -0.00519   0.00212  -0.00307   2.33986
   R43        2.88559  -0.00356  -0.00662   0.00704   0.00042   2.88601
   R44        2.74635  -0.01146  -0.01947   0.02174   0.00227   2.74862
   R45        2.07332   0.00268   0.00787  -0.01049  -0.00262   2.07070
   R46        2.07518   0.00186   0.00768  -0.01058  -0.00290   2.07228
   R47        1.86574  -0.00880  -0.01485   0.01549   0.00064   1.86639
   R48        1.88139  -0.00055  -0.00959   0.01211   0.00252   1.88391
   R49        1.86913  -0.00965  -0.01168   0.00998  -0.00170   1.86743
   R50        1.85647   0.01222  -0.00373   0.00769   0.00396   1.86044
   R51        2.76582  -0.07917  -0.01513  -0.00284  -0.01797   2.74785
   R52        2.76286  -0.00587  -0.01704   0.01814   0.00132   2.76419
   R53        2.79385  -0.00369  -0.03223   0.04068   0.00878   2.80263
   R54        2.90066  -0.00316   0.00779  -0.01568  -0.00786   2.89280
   R55        2.09386  -0.25964  -0.03294  -0.01808  -0.05102   2.04284
   R56        2.94099  -0.00531  -0.00901   0.00840  -0.00093   2.94006
   R57        2.05504   0.00439   0.01203  -0.01559  -0.00355   2.05148
   R58        2.05365   0.00797   0.01292  -0.01586  -0.00294   2.05071
   R59        2.97229  -0.00774  -0.02145   0.02467   0.00300   2.97529
   R60        2.81599  -0.01039  -0.01635   0.01659   0.00024   2.81623
   R61        2.05255   0.00631  -0.00091   0.00432   0.00341   2.05596
   R62        2.95162  -0.01021  -0.01287   0.01239  -0.00050   2.95112
   R63        2.78182  -0.00741  -0.02790   0.03437   0.00647   2.78829
   R64        2.08152   0.00145   0.00641  -0.00906  -0.00265   2.07887
   R65        2.89127  -0.00571   0.00246  -0.00804  -0.00558   2.88569
   R66        2.05566   0.00702   0.00863  -0.00856   0.00007   2.05573
   R67        2.05175   0.00548   0.01256  -0.01578  -0.00323   2.04852
   R68        2.05863   0.00565   0.01060  -0.01291  -0.00231   2.05632
   R69        2.05949   0.00441   0.01072  -0.01360  -0.00288   2.05661
   R70        1.86112  -0.00776  -0.01433   0.01533   0.00100   1.86212
   R71        1.93429  -0.00212  -0.00020  -0.00085  -0.00105   1.93324
   R72        1.93181  -0.00205   0.00001  -0.00085  -0.00084   1.93096
    A1        2.09879   0.00068   0.00109  -0.00274  -0.00163   2.09716
    A2        2.08189   0.00079  -0.00340   0.00911   0.00570   2.08760
    A3        2.10247  -0.00147   0.00232  -0.00640  -0.00409   2.09838
    A4        2.10956  -0.00145  -0.00249   0.00270   0.00022   2.10978
    A5        2.08054   0.00081   0.00360  -0.00527  -0.00168   2.07886
    A6        2.09305   0.00065  -0.00108   0.00251   0.00143   2.09448
    A7        2.07897  -0.00389   0.00445  -0.00777  -0.00324   2.07573
    A8        2.12192   0.00211  -0.00865   0.01405   0.00536   2.12728
    A9        2.08229   0.00178   0.00420  -0.00629  -0.00212   2.08016
   A10        2.11830   0.00679  -0.00728   0.01350   0.00618   2.12448
   A11        2.09039   0.01246   0.01884  -0.02679  -0.00827   2.08212
   A12        2.07411  -0.01910  -0.01136   0.01255   0.00175   2.07586
   A13        2.06281  -0.00020   0.01268  -0.02100  -0.00848   2.05433
   A14        2.05142   0.00130  -0.00469   0.01046   0.00646   2.05788
   A15        2.16845  -0.00110  -0.00772   0.00962   0.00155   2.17000
   A16        2.09785  -0.00193  -0.00841   0.01520   0.00690   2.10474
   A17        2.15391  -0.00137   0.00756  -0.02257  -0.01503   2.13888
   A18        2.03115   0.00329   0.00099   0.00700   0.00795   2.03910
   A19        2.02688  -0.00082  -0.01424   0.01799   0.00480   2.03168
   A20        2.15333   0.00532  -0.00876   0.01905   0.00985   2.16317
   A21        2.10249  -0.00407   0.02324  -0.03758  -0.01479   2.08770
   A22        2.04155  -0.02037  -0.01601   0.02191   0.00699   2.04854
   A23        2.17232  -0.05984  -0.00706  -0.01062  -0.01752   2.15481
   A24        2.06150   0.07644   0.01709  -0.00446   0.01245   2.07395
   A25        2.07881   0.03401  -0.00375   0.01705   0.01397   2.09278
   A26        2.09786  -0.04266  -0.00970  -0.00028  -0.01025   2.08761
   A27        2.10648   0.00892   0.01346  -0.01676  -0.00369   2.10279
   A28        2.05088  -0.00427  -0.00933   0.00990   0.00106   2.05194
   A29        2.11844   0.00471  -0.00024   0.00523   0.00498   2.12342
   A30        2.11237   0.00015   0.01035  -0.01716  -0.00688   2.10549
   A31        2.11023   0.05593   0.00262   0.00907   0.01201   2.12224
   A32        2.13706  -0.03444  -0.00602  -0.00590  -0.01202   2.12505
   A33        2.03540  -0.02134   0.00360  -0.00365  -0.00019   2.03521
   A34        2.05492   0.14272   0.03473  -0.01114   0.02330   2.07821
   A35        2.07029  -0.24480  -0.04319  -0.00484  -0.04757   2.02272
   A36        2.15056   0.10523   0.01121   0.01114   0.02299   2.17355
   A37        2.12467  -0.31443  -0.04709  -0.01604  -0.06334   2.06132
   A38        2.16302  -0.23715  -0.03602  -0.01662  -0.05098   2.11205
   A39        1.99205   0.54755   0.08376   0.02992   0.11191   2.10396
   A40        2.11273   0.07551   0.00373   0.01695   0.02086   2.13360
   A41        2.24380  -0.41358  -0.08136  -0.00462  -0.08613   2.15767
   A42        1.92655   0.33984   0.07748  -0.01220   0.06521   1.99176
   A43        1.88882  -0.01402  -0.02946   0.04953   0.02244   1.91126
   A44        1.98524   0.53711   0.06504   0.06330   0.13531   2.12055
   A45        1.88755  -0.05695   0.00897  -0.03950  -0.02985   1.85769
   A46        2.03017  -0.63852  -0.09086  -0.06485  -0.15781   1.87235
   A47        1.92103   0.00146  -0.00027  -0.00242  -0.00561   1.91542
   A48        1.74204   0.20188   0.04958  -0.01483   0.03461   1.77665
   A49        2.04031   0.06325  -0.03662   0.05714   0.02455   2.06486
   A50        1.79464   0.01451   0.04926  -0.07282  -0.02524   1.76940
   A51        1.90715  -0.04179  -0.00415   0.00027  -0.00178   1.90537
   A52        1.77954  -0.00069   0.03099  -0.04322  -0.01289   1.76665
   A53        2.03552  -0.03449  -0.02493   0.03180   0.00673   2.04225
   A54        1.87757   0.00632  -0.00216   0.00199  -0.00016   1.87741
   A55        1.84029  -0.01554  -0.02414   0.03666   0.01584   1.85614
   A56        1.93175   0.02737   0.01116  -0.01113  -0.00076   1.93099
   A57        1.98868  -0.02178   0.01245  -0.03440  -0.02305   1.96563
   A58        1.96401  -0.02589  -0.00711   0.00284  -0.00516   1.95885
   A59        1.83718   0.03948   0.03957  -0.05072  -0.01266   1.82453
   A60        1.90067  -0.00498  -0.02994   0.05334   0.02417   1.92484
   A61        1.92982   0.06805   0.00989   0.00248   0.01261   1.94243
   A62        1.93148  -0.00905   0.00862  -0.02240  -0.01389   1.91759
   A63        1.85786  -0.03476  -0.00661   0.00713   0.00017   1.85803
   A64        1.95238  -0.02865  -0.02790   0.04456   0.01493   1.96731
   A65        1.93818  -0.00892  -0.00731   0.00430  -0.00133   1.93685
   A66        1.85042   0.01000   0.02476  -0.03966  -0.01473   1.83569
   A67        2.12415  -0.01115  -0.00402  -0.02038  -0.02441   2.09975
   A68        1.80272   0.00382   0.03467  -0.05392  -0.01930   1.78342
   A69        1.96227  -0.00449  -0.01250   0.01607   0.00373   1.96599
   A70        1.96883  -0.00515  -0.01415   0.01829   0.00429   1.97311
   A71        1.90800   0.00159  -0.00263   0.00619   0.00352   1.91151
   A72        1.91003   0.00158  -0.00342   0.00763   0.00413   1.91416
   A73        1.90854   0.00296  -0.00063   0.00304   0.00269   1.91123
   A74        2.10270  -0.00321   0.00021  -0.00290  -0.00268   2.10001
   A75        2.05240   0.00040   0.01241  -0.01821  -0.00580   2.04660
   A76        2.12805   0.00280  -0.01260   0.02103   0.00844   2.13649
   A77        1.90030  -0.00088   0.00318  -0.00484  -0.00169   1.89861
   A78        1.89155   0.00101   0.00605  -0.00948  -0.00337   1.88818
   A79        1.88751   0.00169   0.00761  -0.01190  -0.00424   1.88327
   A80        1.95762  -0.00088  -0.01594   0.02546   0.00955   1.96717
   A81        1.96079  -0.00118  -0.01693   0.02700   0.01010   1.97090
   A82        1.86364   0.00045   0.01713  -0.02874  -0.01136   1.85228
   A83        1.94832  -0.00715  -0.02077   0.02727   0.00650   1.95483
   A84        1.93520  -0.00886  -0.00614   0.00155  -0.00460   1.93060
   A85        1.92038  -0.00411  -0.02421   0.03767   0.01346   1.93385
   A86        1.99152  -0.00701  -0.01640   0.01701   0.00061   1.99213
   A87        1.93162   1.39365   0.13470   0.18425   0.31895   2.25057
   A88        1.97722  -0.00437  -0.02250   0.03183   0.01100   1.98822
   A89        1.92981  -0.00614  -0.00370   0.00206  -0.00232   1.92749
   A90        1.93827  -0.01966   0.02554  -0.03977  -0.01426   1.92401
   A91        1.87084   0.03461  -0.01297   0.03083   0.01792   1.88876
   A92        1.90499   0.00303  -0.03012   0.04964   0.02031   1.92531
   A93        1.83853  -0.01001   0.03220  -0.05908  -0.02694   1.81158
   A94        1.97894  -0.00117  -0.00984   0.01515   0.00470   1.98364
   A95        1.97629   0.00049  -0.01079   0.01678   0.00685   1.98314
   A96        1.91084   0.00381  -0.01060   0.02242   0.01173   1.92257
   A97        1.86882  -0.00157   0.01943  -0.03635  -0.01711   1.85171
   A98        1.94578  -0.00450  -0.00507   0.00651   0.00147   1.94726
   A99        1.85714   0.00191   0.00311  -0.00346  -0.00067   1.85647
   A100       1.90138  -0.00014   0.00560  -0.00987  -0.00420   1.89718
   A101       1.91863   0.00000  -0.00667   0.01221   0.00570   1.92433
   A102       1.88372   0.00346   0.01034  -0.01546  -0.00489   1.87883
   A103       1.90786  -0.00115   0.00356  -0.00736  -0.00368   1.90418
   A104       1.98425  -0.00246  -0.02688   0.04379   0.01673   2.00099
   A105       1.88330   0.00051   0.01080  -0.01911  -0.00838   1.87492
   A106       1.88492  -0.00041   0.00944  -0.01585  -0.00637   1.87855
   A107       1.94406  -0.00159  -0.00394   0.00311  -0.00057   1.94349
   A108       1.81452   0.00499   0.02471  -0.03438  -0.00970   1.80482
   A109       1.91699  -0.00160   0.00000  -0.00195  -0.00203   1.91496
   A110       1.98124  -0.00236  -0.02429   0.03677   0.01236   1.99360
   A111       1.89275   0.00115   0.00293  -0.00181   0.00102   1.89378
   A112       1.91311  -0.00059   0.00114  -0.00323  -0.00177   1.91134
   A113       1.87906   0.00642  -0.01443   0.02827   0.01456   1.89362
   A114       1.86022   0.00038   0.02551  -0.04114  -0.01562   1.84460
   A115       1.91437  -0.00337   0.01072  -0.02134  -0.01075   1.90362
   A116       2.04874  -0.00773  -0.03750   0.05329   0.01536   2.06410
   A117       1.84694   0.00096   0.03186  -0.05000  -0.01787   1.82907
   A118       1.91244   0.00333  -0.01477   0.02788   0.01305   1.92549
   A119       1.93184  -0.00342  -0.00474   0.00525   0.00053   1.93237
   A120       1.92147   0.00285  -0.00365   0.00672   0.00313   1.92460
   A121       1.95882  -0.00404  -0.01359   0.01900   0.00548   1.96430
   A122       1.89105   0.00061   0.00529  -0.00772  -0.00242   1.88863
   A123       1.86064   0.00352   0.01465  -0.02148  -0.00680   1.85384
   A124       1.89778   0.00065   0.00293  -0.00353  -0.00050   1.89728
   A125       1.97706  -0.00914  -0.02964   0.04045   0.01081   1.98787
   A126       1.96137  -0.00042  -0.01579   0.02468   0.00904   1.97041
   A127       1.91060  -0.00067   0.00144  -0.00193  -0.00033   1.91028
   A128       1.88320   0.00155  -0.02458   0.04272   0.01844   1.90164
    D1        0.00609  -0.00012  -0.00242   0.00402   0.00168   0.00777
    D2        3.13802   0.00073   0.00176  -0.00284  -0.00106   3.13696
    D3       -3.12779  -0.00048  -0.00570   0.00974   0.00404  -3.12376
    D4        0.00414   0.00037  -0.00152   0.00288   0.00130   0.00544
    D5        0.00210  -0.00069  -0.00138   0.00227   0.00083   0.00293
    D6       -3.11290  -0.00020  -0.01131   0.01974   0.00825  -3.10465
    D7        3.13589  -0.00031   0.00192  -0.00345  -0.00150   3.13439
    D8        0.02089   0.00018  -0.00800   0.01402   0.00592   0.02680
    D9       -0.00423   0.00123   0.00220  -0.00336  -0.00116  -0.00539
   D10        3.13337   0.00171   0.00392  -0.00600  -0.00220   3.13117
   D11       -3.13610   0.00037  -0.00201   0.00359   0.00162  -3.13448
   D12        0.00151   0.00085  -0.00029   0.00095   0.00058   0.00209
   D13       -0.00578  -0.00160   0.00182  -0.00355  -0.00187  -0.00765
   D14        3.10598   0.00413   0.01985  -0.03271  -0.01321   3.09277
   D15        3.13970  -0.00207   0.00015  -0.00102  -0.00087   3.13883
   D16       -0.03172   0.00366   0.01818  -0.03018  -0.01221  -0.04393
   D17        0.01362   0.00084  -0.00545   0.00935   0.00415   0.01777
   D18        3.12261   0.00059   0.01160  -0.02045  -0.00855   3.11407
   D19       -3.09841  -0.00537  -0.02325   0.03891   0.01562  -3.08279
   D20        0.01058  -0.00562  -0.00620   0.00910   0.00292   0.01351
   D21       -2.65390  -0.00611   0.03006  -0.05647  -0.02578  -2.67968
   D22        0.42961   0.00532   0.05532  -0.09645  -0.04073   0.38888
   D23        0.45861  -0.00009   0.04762  -0.08485  -0.03672   0.42189
   D24       -2.74106   0.01134   0.07289  -0.12483  -0.05167  -2.79273
   D25       -0.01165   0.00035   0.00517  -0.00862  -0.00359  -0.01524
   D26        3.10517  -0.00017   0.01445  -0.02535  -0.01094   3.09423
   D27       -3.11828   0.00057  -0.01311   0.02340   0.00992  -3.10836
   D28       -0.00146   0.00005  -0.00383   0.00667   0.00257   0.00111
   D29       -0.55268  -0.00844  -0.05524   0.09400   0.03855  -0.51413
   D30        2.55532   0.00580  -0.04107   0.07480   0.03364   2.58896
   D31        2.55416  -0.00869  -0.03706   0.06160   0.02474   2.57890
   D32       -0.62103   0.00555  -0.02289   0.04240   0.01983  -0.60120
   D33       -0.01155  -0.00024   0.00475  -0.00858  -0.00382  -0.01537
   D34       -3.12750   0.00031  -0.00478   0.00813   0.00334  -3.12416
   D35        0.63200   0.02159   0.07164  -0.11909  -0.04674   0.58527
   D36       -2.64650  -0.00507   0.03309  -0.05976  -0.02778  -2.67428
   D37       -2.47704   0.00760   0.05806  -0.10162  -0.04254  -2.51958
   D38        0.52764  -0.01906   0.01950  -0.04229  -0.02358   0.50406
   D39       -0.16453  -0.02367  -0.02991   0.04373   0.01345  -0.15107
   D40        2.98587  -0.05944  -0.03677   0.04174   0.00454   2.99041
   D41        3.10500   0.01175   0.00891  -0.01103  -0.00218   3.10282
   D42       -0.02779  -0.02401   0.00205  -0.01303  -0.01109  -0.03888
   D43       -3.05741  -0.00821   0.05722  -0.10309  -0.04635  -3.10376
   D44        0.10095  -0.15902   0.03210  -0.11385  -0.08348   0.01747
   D45       -0.05417  -0.04228   0.01448  -0.04125  -0.02758  -0.08174
   D46        3.10419  -0.19309  -0.01064  -0.05201  -0.06470   3.03949
   D47       -0.37755   0.00863  -0.02963   0.05564   0.02596  -0.35159
   D48        2.82191  -0.00292  -0.05473   0.09469   0.04033   2.86224
   D49        2.75520   0.04430  -0.02268   0.05772   0.03492   2.79012
   D50       -0.32852   0.03276  -0.04778   0.09677   0.04929  -0.27924
   D51        0.07658   0.03191  -0.02072   0.04765   0.02727   0.10385
   D52       -3.03012   0.02713  -0.03050   0.06468   0.03370  -2.99642
   D53       -3.05607  -0.00455  -0.02773   0.04545   0.01821  -3.03785
   D54        0.12041  -0.00933  -0.03751   0.06248   0.02465   0.14506
   D55       -0.04235   0.02302   0.02234  -0.02718  -0.00554  -0.04789
   D56       -3.05763  -0.01183  -0.00819   0.01304   0.00304  -3.05459
   D57        3.06631   0.02716   0.03148  -0.04332  -0.01191   3.05440
   D58        0.05103  -0.00770   0.00095  -0.00309  -0.00333   0.04770
   D59        0.10196   0.00144  -0.04066   0.07030   0.03006   0.13202
   D60       -3.00615  -0.00462  -0.05004   0.08640   0.03595  -2.97020
   D61       -0.04051  -0.07687  -0.00423  -0.02618  -0.02880  -0.06931
   D62       -3.08769  -0.05000  -0.01756   0.00976  -0.00774  -3.09543
   D63        2.96852  -0.06726   0.02564  -0.06975  -0.04363   2.92489
   D64       -0.07867  -0.04040   0.01232  -0.03380  -0.02256  -0.10123
   D65       -2.85589   0.02766   0.00926  -0.01490  -0.00171  -2.85760
   D66       -0.68266   0.03306  -0.01345   0.02816   0.01654  -0.66612
   D67        1.32039   0.02117   0.01663  -0.02587  -0.00742   1.31296
   D68        0.41938  -0.01008  -0.02395   0.02946   0.00779   0.42717
   D69        2.59261  -0.00468  -0.04665   0.07252   0.02604   2.61865
   D70       -1.68753  -0.01657  -0.01658   0.01849   0.00207  -1.68546
   D71        0.09024   0.08404  -0.01510   0.06209   0.04562   0.13586
   D72       -3.06534   0.20346   0.00833   0.07108   0.07818  -2.98715
   D73       -3.13717   0.02480  -0.00761   0.02732   0.01652  -3.12065
   D74       -0.00956   0.14423   0.01582   0.03631   0.04908   0.03952
   D75        0.24152   0.07754   0.04799  -0.05008  -0.00009   0.24143
   D76       -2.04318   0.52200   0.14742  -0.05628   0.08692  -1.95626
   D77        2.32217   0.03951   0.03626  -0.04738  -0.01133   2.31084
   D78       -2.81210   0.14136   0.04059  -0.01454   0.03022  -2.78188
   D79        1.18639   0.58581   0.14002  -0.02074   0.11724   1.30362
   D80       -0.73145   0.10333   0.02886  -0.01185   0.01898  -0.71247
   D81       -0.14855   0.05908   0.06398  -0.09001  -0.02591  -0.17446
   D82        3.00837  -0.07752   0.04009  -0.10007  -0.06010   2.94826
   D83       -0.80295  -0.12105  -0.10182   0.13085   0.02850  -0.77446
   D84        1.12951  -0.08522  -0.05171   0.05796   0.00723   1.13674
   D85        3.12024  -0.08797  -0.03094   0.02504  -0.00563   3.11461
   D86        1.45691   0.08179  -0.10446   0.21012   0.10186   1.55877
   D87       -2.89381   0.11762  -0.05435   0.13723   0.08060  -2.81322
   D88       -0.90309   0.11487  -0.03358   0.10431   0.06774  -0.83535
   D89       -2.86233  -0.04492  -0.09558   0.15071   0.05464  -2.80769
   D90       -0.92987  -0.00910  -0.04547   0.07782   0.03338  -0.89648
   D91        1.06086  -0.01184  -0.02471   0.04490   0.02052   1.08138
   D92       -1.03934  -0.16356  -0.05133   0.01976  -0.03146  -1.07081
   D93        3.03112  -0.06482   0.01661  -0.05215  -0.03396   2.99716
   D94        0.96646   0.09666   0.03058  -0.00950   0.01941   0.98587
   D95        1.15076   0.06329   0.09599  -0.14304  -0.04712   1.10364
   D96       -3.00403   0.03780   0.07874  -0.12323  -0.04393  -3.04796
   D97       -0.85510   0.03635   0.05698  -0.08687  -0.02973  -0.88483
   D98       -0.79036   0.01950   0.03495  -0.05289  -0.01875  -0.80911
   D99        1.33804  -0.00599   0.01770  -0.03309  -0.01556   1.32248
   D100      -2.79622  -0.00745  -0.00406   0.00327  -0.00136  -2.79758
   D101      -2.82962   0.02918   0.03010  -0.04202  -0.01318  -2.84279
   D102      -0.70122   0.00369   0.01286  -0.02221  -0.00999  -0.71121
   D103       1.44771   0.00223  -0.00890   0.01414   0.00421   1.45192
   D104      -0.86118   0.02665  -0.03053   0.05742   0.02641  -0.83477
   D105      -3.02243   0.00905  -0.02869   0.05252   0.02410  -2.99833
   D106       1.19719   0.02105  -0.03715   0.07055   0.03385   1.23103
   D107      -2.96861   0.01795  -0.02520   0.04569   0.02002  -2.94859
   D108       1.15333   0.00035  -0.02336   0.04079   0.01771   1.17104
   D109      -0.91024   0.01234  -0.03182   0.05883   0.02745  -0.88279
   D110       1.24688   0.01335  -0.00932   0.01118   0.00146   1.24834
   D111      -0.91437  -0.00425  -0.00748   0.00628  -0.00085  -0.91522
   D112      -2.97794   0.00775  -0.01594   0.02432   0.00889  -2.96905
   D113       2.18128   0.00338  -0.00675   0.01248   0.00433   2.18561
   D114      -0.96995   0.00301  -0.00208   0.00381   0.00030  -0.96966
   D115      -2.04783  -0.01462  -0.03429   0.05308   0.02045  -2.02738
   D116       1.08412  -0.01500  -0.02963   0.04440   0.01642   1.10054
   D117      -0.01779   0.01566  -0.00874   0.02600   0.01704  -0.00075
   D118       3.11416   0.01528  -0.00407   0.01732   0.01300   3.12717
   D119      -3.11427  -0.00439  -0.02336   0.04154   0.01910  -3.09517
   D120       1.16122   0.00106  -0.02637   0.04612   0.01914   1.18036
   D121      -0.94852   0.01200  -0.02322   0.04340   0.01987  -0.92865
   D122      -3.14014  -0.00011  -0.00049   0.00072   0.00025  -3.13988
   D123      -1.08541   0.00186   0.01062  -0.01601  -0.00515  -1.09057
   D124       1.08272  -0.00176  -0.01000   0.01511   0.00485   1.08756
   D125       3.14150   0.00031  -0.00046   0.00110   0.00063  -3.14105
   D126      -1.00787  -0.00069  -0.01428   0.02338   0.00917  -0.99870
   D127       1.00630   0.00125   0.01360  -0.02156  -0.00805   0.99826
   D128      -0.00988  -0.00011   0.00428  -0.00786  -0.00356  -0.01344
   D129       2.12393  -0.00111  -0.00953   0.01443   0.00498   2.12891
   D130      -2.14508   0.00084   0.01835  -0.03052  -0.01224  -2.15732
   D131      -3.14059  -0.00017  -0.00040   0.00063   0.00023  -3.14036
   D132       1.04925  -0.00028  -0.00004  -0.00031  -0.00044   1.04881
   D133      -1.05030   0.00061   0.00057  -0.00051   0.00015  -1.05015
   D134      -1.94416  -0.01174  -0.05846   0.10522   0.04718  -1.89698
   D135       2.22152   0.00184  -0.03465   0.06779   0.03269   2.25421
   D136       0.05115  -0.00762  -0.02950   0.05338   0.02391   0.07506
   D137      -1.03485   0.01985   0.05659  -0.10099  -0.04393  -1.07878
   D138       1.10222  -0.00671   0.06628  -0.11635  -0.04978   1.05245
   D139      -3.05047  -0.01228   0.05591  -0.10583  -0.04920  -3.09967
   D140      -1.12780   0.00284  -0.06062   0.10095   0.04012  -1.08768
   D141       2.94299   0.00807  -0.02177   0.04455   0.02236   2.96535
   D142       0.87403   0.00569  -0.02530   0.04622   0.02126   0.89529
   D143       1.18710  -0.01712  -0.04854   0.08112   0.03273   1.21983
   D144      -0.99590  -0.01452  -0.02676   0.04293   0.01636  -0.97954
   D145      -3.05470  -0.01551  -0.03858   0.06314   0.02482  -3.02988
   D146      -0.94489   0.00136  -0.03941   0.07107   0.03144  -0.91345
   D147      -3.12789   0.00396  -0.01763   0.03288   0.01507  -3.11282
   D148       1.09649   0.00297  -0.02945   0.05309   0.02353   1.12002
   D149      -2.98834   0.01257  -0.05394   0.10269   0.04879  -2.93955
   D150       1.11185   0.01517  -0.03215   0.06450   0.03242   1.14427
   D151      -0.94695   0.01418  -0.04397   0.08471   0.04088  -0.90607
   D152       0.85182  -0.00097   0.01126  -0.02229  -0.01088   0.84094
   D153       3.02487  -0.00173  -0.01946   0.02971   0.01040   3.03527
   D154      -1.21233  -0.00090  -0.00005  -0.00184  -0.00184  -1.21417
   D155       3.01585   0.00094  -0.01420   0.02545   0.01133   3.02718
   D156      -1.09429   0.00018  -0.04493   0.07745   0.03261  -1.06167
   D157       0.95170   0.00101  -0.02551   0.04590   0.02038   0.97208
   D158      -1.19641  -0.00054  -0.00836   0.01501   0.00666  -1.18975
   D159       0.97664  -0.00130  -0.03909   0.06701   0.02794   1.00458
   D160       3.02262  -0.00047  -0.01967   0.03546   0.01571   3.03833
   D161      -0.87444   0.00036   0.00005   0.00262   0.00239  -0.87205
   D162       1.26556  -0.00024  -0.01612   0.02715   0.01091   1.27647
   D163      -2.97175   0.00100  -0.00109   0.00416   0.00282  -2.96893
   D164      -2.98819  -0.00241   0.00918  -0.01649  -0.00726  -2.99545
   D165      -0.84819  -0.00301  -0.00699   0.00804   0.00126  -0.84693
   D166       1.19768  -0.00177   0.00805  -0.01495  -0.00683   1.19085
   D167       1.20482  -0.00073   0.00692  -0.01066  -0.00380   1.20102
   D168      -2.93836  -0.00132  -0.00925   0.01388   0.00472  -2.93364
   D169      -0.89249  -0.00009   0.00579  -0.00912  -0.00337  -0.89586
   D170       3.05223  -0.00136   0.03685  -0.06481  -0.02799   3.02424
   D171      -1.13877  -0.00014  -0.00224   0.00355   0.00113  -1.13764
   D172      -1.09779  -0.00048   0.01833  -0.03155  -0.01310  -1.11089
   D173       0.99439   0.00074  -0.02076   0.03682   0.01602   1.01041
   D174       0.99146  -0.00165   0.02137  -0.03919  -0.01767   0.97379
   D175       3.08365  -0.00043  -0.01772   0.02918   0.01145   3.09510
   D176       0.99131   0.00197   0.02282  -0.03709  -0.01381   0.97750
   D177       3.08832   0.00233   0.02135  -0.03316  -0.01229   3.07603
   D178      -1.05486   0.00229   0.00138  -0.00088   0.00072  -1.05414
   D179      -1.04968  -0.00174   0.01007  -0.01968  -0.00920  -1.05888
   D180       1.04733  -0.00138   0.00861  -0.01575  -0.00767   1.03965
   D181      -3.09585  -0.00142  -0.01136   0.01653   0.00534  -3.09052
   D182       3.10286  -0.00025   0.02227  -0.03875  -0.01601   3.08685
   D183      -1.08332   0.00011   0.02081  -0.03482  -0.01449  -1.09781
   D184       1.05669   0.00007   0.00084  -0.00254  -0.00148   1.05521
   D185       3.12569   0.00094   0.00244  -0.00166   0.00035   3.12604
   D186      -1.04218   0.00097  -0.00023  -0.00014   0.00003  -1.04214
   D187       1.07712   0.00042  -0.01176   0.02032   0.00859   1.08571
   D188      -1.04961   0.00223  -0.01490   0.02552   0.01102  -1.03859
   D189      -3.13988   0.00181  -0.01615   0.02745   0.01168  -3.12820
   D190       1.02684   0.00171  -0.00845   0.01440   0.00637   1.03321
   D191       3.12669  -0.00137   0.00900  -0.01409  -0.00575   3.12094
   D192       1.03642  -0.00179   0.00775  -0.01216  -0.00510   1.03132
   D193      -1.08004  -0.00189   0.01545  -0.02521  -0.01041  -1.09045
   D194       1.02061   0.00022   0.00429  -0.00831  -0.00375   1.01686
   D195      -1.06966  -0.00020   0.00304  -0.00638  -0.00310  -1.07275
   D196       3.09707  -0.00030   0.01074  -0.01943  -0.00840   3.08866
         Item               Value     Threshold  Converged?
 Maximum Force            1.393646     0.000450     NO 
 RMS     Force            0.113831     0.000300     NO 
 Maximum Displacement     2.536724     0.001800     NO 
 RMS     Displacement     0.623625     0.001200     NO 
 Predicted change in Energy=-4.283686D-01
 GradGradGradGradGradGradGradGradGradGradGradGradGradGradGradGradGradGrad

 Stoichiometry    C27H29NO11
 Framework group  C1[X(C27H29NO11)]
 Deg. of freedom   198
 Full point group                 C1      NOp   1
 Largest Abelian subgroup         C1      NOp   1
 Largest concise Abelian subgroup C1      NOp   1
                         Standard orientation:                         
 ---------------------------------------------------------------------
 Center     Atomic      Atomic             Coordinates (Angstroms)
 Number     Number       Type             X           Y           Z
 ---------------------------------------------------------------------
      1          6           0       -6.656160    1.169656    0.806863
      2          6           0       -6.805871   -0.031870    1.536850
      3          6           0       -5.874143   -1.084417    1.399537
      4          6           0       -4.783750   -0.922598    0.510091
      5          6           0       -4.607963    0.280921   -0.261652
      6          6           0       -5.565560    1.329971   -0.085767
      7          6           0       -3.384415    0.376968   -1.163988
      8          6           0       -2.155630   -0.387739   -0.716572
      9          6           0       -2.365704   -1.626621   -0.021902
     10          6           0       -3.745800   -2.018608    0.403954
     11          6           0       -1.263193   -2.468503    0.254669
     12          6           0        0.084765   -2.061091   -0.029372
     13          6           0        0.311504   -0.792344   -0.662565
     14          6           0       -0.838868   -0.017986   -1.065760
     15          6           0        1.756891   -0.330215   -1.048479
     16          6           0        2.706163   -1.514945   -0.971301
     17          6           0        2.603441   -2.473886    0.272590
     18          6           0        1.174850   -3.124643    0.212480
     19          8           0       -3.361263    1.012290   -2.255998
     20          8           0       -4.005368   -3.222277    0.740943
     21          8           0       -5.348818    2.492083   -0.787560
     22          6           0       -6.267239    3.620215   -0.647764
     23          6           0        3.750260   -3.550906    0.238816
     24          8           0        4.510450   -3.685159    1.206921
     25          6           0        3.861622   -4.415090   -1.015439
     26          8           0        4.972527   -5.339316   -0.850246
     27          8           0       -1.430412   -3.741941    0.766424
     28          8           0        2.624189   -1.753009    1.539654
     29          8           0       -0.535565    1.080633   -1.828014
     30          8           0        2.418640    0.812572   -0.359244
     31          8           0        2.898720    3.038598   -1.103378
     32          6           0        2.006296    2.205618   -0.297559
     33          6           0        1.993893    2.690386    1.154410
     34          6           0        3.412628    2.827889    1.777983
     35          6           0        4.363037    3.616865    0.801691
     36          6           0        4.308773    3.028320   -0.643810
     37          6           0        5.105745    3.730561   -1.740873
     38          8           0        3.883323    5.008201    0.907293
     39          7           0        3.255986    3.444133    3.125814
     40          1           0       -7.370538    1.966457    0.939859
     41          1           0       -7.637826   -0.133839    2.213197
     42          1           0       -5.967141   -2.001338    1.953854
     43          1           0        1.701509    0.030044   -2.073017
     44          1           0        2.318671   -2.152137   -1.762205
     45          1           0        3.699897   -1.194939   -1.265962
     46          1           0        0.938636   -3.698926    1.101136
     47          1           0        1.103185   -3.834844   -0.614426
     48          1           0       -5.832195    4.350626   -1.308582
     49          1           0       -7.276781    3.382991   -0.981414
     50          1           0       -6.303189    4.018222    0.366518
     51          1           0        2.904159   -4.926770   -1.164285
     52          1           0        3.986591   -3.746398   -1.875542
     53          1           0        5.088519   -5.923106   -1.638399
     54          1           0       -2.395807   -3.990215    0.781464
     55          1           0        2.601205   -2.381857    2.301604
     56          1           0       -1.317382    1.509500   -2.245240
     57          1           0        1.050201    2.297359   -0.793627
     58          1           0        1.353538    2.052901    1.756142
     59          1           0        1.570489    3.689367    1.134448
     60          1           0        3.838314    1.836274    1.916434
     61          1           0        5.399940    3.557196    1.164286
     62          1           0        4.640216    1.997734   -0.536825
     63          1           0        4.997999    3.210435   -2.685850
     64          1           0        6.162799    3.752769   -1.483522
     65          1           0        4.767371    4.750195   -1.914843
     66          1           0        4.391312    5.648443    0.356809
     67          1           0        4.131146    3.472010    3.654866
     68          1           0        2.898440    4.396063    3.025256
 ---------------------------------------------------------------------
 Rotational constants (GHZ):           0.1057144           0.0587509           0.0425378
 Standard basis: 6-31G (6D, 7F)
 There are   409 symmetry adapted cartesian basis functions of A   symmetry.
 There are   409 symmetry adapted basis functions of A   symmetry.
   409 basis functions,   974 primitive gaussians,   409 cartesian basis functions
   143 alpha electrons      143 beta electrons
       nuclear repulsion energy      4510.0341338096 Hartrees.
 NAtoms=   68 NActive=   68 NUniq=   68 SFac= 1.00D+00 NAtFMM=   60 NAOKFM=T Big=T
 Integral buffers will be    131072 words long.
 Raffenetti 2 integral format.
 Two-electron integral symmetry is turned on.
 One-electron integrals computed using PRISM.
 NBasis=   409 RedAO= T EigKep=  4.09D-04  NBF=   409
 NBsUse=   409 1.00D-06 EigRej= -1.00D+00 NBFU=   409
 Lowest energy guess from the checkpoint file:  "/home/mubashir/MubashirAziz/MubashirDFT/Project_5/8f.chk"
 B after Tr=     0.000000   -0.000000   -0.000000
         Rot=    0.999958   -0.005234    0.004316   -0.006191 Ang=  -1.05 deg.
 B after Tr=    -0.000000    0.000000    0.000000
         Rot=    0.983055    0.004156   -0.025102    0.181535 Ang=  21.13 deg.
 Requested convergence on RMS density matrix=1.00D-08 within 128 cycles.
 Requested convergence on MAX density matrix=1.00D-06.
 Requested convergence on             energy=1.00D-06.
 No special actions if energy rises.
 Integral accuracy reduced to 1.0D-05 until final iterations.
 Initial convergence to 1.0D-05 achieved.  Increase integral accuracy.
 SCF Done:  E(RB3LYP) =  -1927.88231830     A.U. after   15 cycles
            NFock= 15  Conv=0.63D-08     -V/T= 2.0062
 Calling FoFJK, ICntrl=      2127 FMM=T ISym2X=0 I1Cent= 0 IOpClX= 0 NMat=1 NMatS=1 NMatT=0.
 ***** Axes restored to original set *****
 -------------------------------------------------------------------
 Center     Atomic                   Forces (Hartrees/Bohr)
 Number     Number              X              Y              Z
 -------------------------------------------------------------------
      1        6           0.016423880   -0.011439619    0.001193139
      2        6           0.014674181    0.011073142    0.003712539
      3        6          -0.000178640    0.022442340   -0.000713072
      4        6           0.005288440    0.004125684    0.002253353
      5        6           0.005107794   -0.009670975    0.003260245
      6        6           0.004856513   -0.007727663   -0.001783494
      7        6           0.002690737   -0.003987521    0.001015385
      8        6          -0.004993076   -0.005823583   -0.006676072
      9        6          -0.008145224   -0.000526781   -0.001899251
     10        6           0.003985171    0.004138727    0.005200647
     11        6           0.003533438    0.003671470   -0.002302313
     12        6          -0.005099097    0.012424240   -0.003514477
     13        6          -0.004964646   -0.019625920    0.001639152
     14        6           0.006790771   -0.010924932    0.001674160
     15        6          -0.022129170    0.009620887   -0.001147294
     16        6          -0.003414132   -0.011050704   -0.006124305
     17        6          -0.012463298   -0.008287833   -0.003144113
     18        6          -0.002211231    0.023011653    0.000905128
     19        8          -0.007013758   -0.007019582    0.012705337
     20        8          -0.006550053    0.011399908    0.006478023
     21        8          -0.003078873   -0.001742949   -0.000753689
     22        6           0.004949810   -0.000061386    0.000466351
     23        6          -0.006743008   -0.000077941    0.003335437
     24        8          -0.003416808    0.003070035   -0.008216089
     25        6           0.004226556   -0.002715002    0.007048568
     26        8          -0.002306842    0.003706950   -0.005826064
     27        8           0.001965282    0.005750574    0.001489368
     28        8           0.006976465    0.008713434    0.003409902
     29        8          -0.003523699    0.010292270    0.000557848
     30        8           0.003104902   -0.026031731    0.011613335
     31        8           0.007793918   -0.008882918   -0.001249696
     32        6           0.004237475    0.003502900   -0.007419315
     33        6           0.011568140    0.007035083    0.004813853
     34        6          -0.005577050    0.000299886   -0.001713332
     35        6          -0.009228580    0.006273080   -0.003583561
     36        6          -0.019935763   -0.000586394   -0.000336348
     37        6          -0.005166990   -0.004743016    0.005513960
     38        8           0.005431960    0.003672411    0.000160501
     39        7           0.009472311    0.009256927   -0.003208195
     40        1          -0.002326093    0.001111966   -0.000305765
     41        1          -0.004180916   -0.003329696   -0.000950666
     42        1           0.000627374   -0.005099939   -0.000855364
     43        1           0.005780965    0.000889190   -0.010089010
     44        1           0.012524242    0.002882076   -0.006033911
     45        1           0.000879708   -0.003849659    0.009863959
     46        1          -0.002029059   -0.004812397    0.005445071
     47        1           0.003874608   -0.000298358   -0.004188416
     48        1          -0.001191758    0.009229027    0.001107279
     49        1           0.001002156   -0.002693931   -0.004449667
     50        1           0.000336072   -0.003840917    0.003624781
     51        1           0.000854893   -0.003663200   -0.002737548
     52        1           0.003813117    0.002428201    0.000657826
     53        1          -0.009570226    0.001775489    0.003133124
     54        1          -0.004145267    0.002715407    0.003911258
     55        1           0.006371844    0.008362974   -0.001484156
     56        1          -0.000956368   -0.006274788   -0.003563329
     57        1          -0.006680972    0.003078750   -0.002437215
     58        1           0.000426022   -0.005405634    0.001730328
     59        1          -0.007482629    0.004280193   -0.000828717
     60        1           0.003708928   -0.003916840   -0.000863963
     61        1           0.000267613   -0.000825466    0.001553083
     62        1           0.006284985   -0.003407636   -0.003876126
     63        1           0.003581792   -0.002135194   -0.006107561
     64        1           0.003440101    0.000323157    0.005072205
     65        1          -0.006288762    0.001463762    0.001382284
     66        1           0.002716293   -0.008726736   -0.003929659
     67        1           0.000042476   -0.001064080   -0.003959395
     68        1           0.001381058   -0.001750872    0.000343720
 -------------------------------------------------------------------
 Cartesian Forces:  Max     0.026031731 RMS     0.006622626

 GradGradGradGradGradGradGradGradGradGradGradGradGradGradGradGradGradGrad
 Berny optimization.
 Using GEDIIS/GDIIS optimizer.
 FormGI is forming the generalized inverse of G from B-inverse, IUseBI=4.
 Internal  Forces:  Max     0.027720491 RMS     0.006257467
 Search for a local minimum.
 Step number   6 out of a maximum of  406
 All quantities printed in internal units (Hartrees-Bohrs-Radians)
 Mixed Optimization -- RFO/linear search
 Update second derivatives using D2CorX and points    4    6
 DE= -9.90D-03 DEPred=-4.28D-01 R= 2.31D-02
 Trust test= 2.31D-02 RLast= 1.29D+00 DXMaxT set to 2.12D-01
 ITU= -1 -1  1  0  1  0
 Use linear search instead of GDIIS.
 Linear search step of   0.244 exceeds DXMaxT=   0.212 but not scaled.
 Quartic linear search produced a step of -0.41732.
 Iteration  1 RMS(Cart)=  0.10838731 RMS(Int)=  0.00230312
 Iteration  2 RMS(Cart)=  0.00607906 RMS(Int)=  0.00042543
 Iteration  3 RMS(Cart)=  0.00001494 RMS(Int)=  0.00042540
 Iteration  4 RMS(Cart)=  0.00000001 RMS(Int)=  0.00042540
 Variable       Old X    -DE/DX   Delta X   Delta X   Delta X     New X
                                 (Linear)    (Quad)   (Total)
    R1        2.67178  -0.01531  -0.01563   0.00000  -0.01570   2.65608
    R2        2.68041  -0.01211  -0.01124   0.00000  -0.01128   2.66913
    R3        2.03785   0.00259   0.00359   0.00000   0.00359   2.04144
    R4        2.66902  -0.01519  -0.01713   0.00000  -0.01718   2.65184
    R5        2.03529   0.00542   0.00884   0.00000   0.00884   2.04413
    R6        2.67665  -0.01671  -0.01764   0.00000  -0.01760   2.65905
    R7        2.03237   0.00519   0.00953   0.00000   0.00953   2.04189
    R8        2.72209  -0.01942  -0.02518   0.00000  -0.02517   2.69692
    R9        2.85958  -0.01912  -0.04492   0.00000  -0.04509   2.81449
   R10        2.70464  -0.01748  -0.01906   0.00000  -0.01902   2.68562
   R11        2.87866  -0.02452  -0.04699   0.00000  -0.04688   2.83178
   R12        2.59794   0.00073   0.01208   0.00000   0.01208   2.61002
   R13        2.86271  -0.02578  -0.04361   0.00000  -0.04357   2.81914
   R14        2.38784  -0.01185  -0.00301   0.00000  -0.00301   2.38483
   R15        2.71327  -0.01710  -0.01872   0.00000  -0.01867   2.69460
   R16        2.66747  -0.02200   0.00374   0.00000   0.00369   2.67116
   R17        2.82808  -0.02226  -0.03256   0.00000  -0.03257   2.79551
   R18        2.67300  -0.01288  -0.01433   0.00000  -0.01430   2.65871
   R19        2.41246  -0.01403  -0.00797   0.00000  -0.00797   2.40449
   R20        2.71467  -0.01457  -0.02772   0.00000  -0.02769   2.68698
   R21        2.61268  -0.00968  -0.00346   0.00000  -0.00346   2.60922
   R22        2.71362  -0.02747  -0.00957   0.00000  -0.01002   2.70360
   R23        2.91405  -0.01120  -0.01644   0.00000  -0.01684   2.89722
   R24        2.72904  -0.01858  -0.01120   0.00000  -0.01118   2.71785
   R25        2.95888  -0.02189   0.01342   0.00000   0.01330   2.97218
   R26        2.59105   0.00357   0.00880   0.00000   0.00880   2.59986
   R27        2.87254  -0.00234   0.03408   0.00000   0.03456   2.90711
   R28        2.81494  -0.01752   0.00052   0.00000   0.00052   2.81546
   R29        2.05497   0.00707   0.01156   0.00000   0.01156   2.06653
   R30        2.97437  -0.01918  -0.02278   0.00000  -0.02255   2.95183
   R31        2.05424   0.01028   0.00936   0.00000   0.00936   2.06360
   R32        2.04993   0.00421   0.01139   0.00000   0.01139   2.06132
   R33        2.96872  -0.01027  -0.03580   0.00000  -0.03558   2.93314
   R34        2.97373  -0.01405  -0.02326   0.00000  -0.02326   2.95046
   R35        2.75508  -0.01008  -0.03210   0.00000  -0.03210   2.72298
   R36        2.04868   0.00596   0.01241   0.00000   0.01241   2.06109
   R37        2.06430   0.00571   0.00630   0.00000   0.00630   2.07060
   R38        2.76167  -0.00340  -0.01670   0.00000  -0.01670   2.74497
   R39        2.03481   0.00874   0.01366   0.00000   0.01366   2.04847
   R40        2.05865   0.00388   0.00873   0.00000   0.00873   2.06738
   R41        2.06012   0.00348   0.00852   0.00000   0.00852   2.06864
   R42        2.33986  -0.00902  -0.00275   0.00000  -0.00275   2.33711
   R43        2.88601  -0.00358  -0.00532   0.00000  -0.00532   2.88069
   R44        2.74862  -0.01317  -0.01607   0.00000  -0.01607   2.73255
   R45        2.07070   0.00350   0.00720   0.00000   0.00720   2.07791
   R46        2.07228   0.00280   0.00717   0.00000   0.00717   2.07946
   R47        1.86639  -0.00921  -0.01180   0.00000  -0.01180   1.85459
   R48        1.88391  -0.00143  -0.00850   0.00000  -0.00850   1.87541
   R49        1.86743  -0.00884  -0.00836   0.00000  -0.00836   1.85907
   R50        1.86044  -0.00028  -0.00455   0.00000  -0.00455   1.85589
   R51        2.74785  -0.00540  -0.00425   0.00000  -0.00425   2.74360
   R52        2.76419  -0.01064  -0.01378   0.00000  -0.01350   2.75069
   R53        2.80263  -0.00833  -0.02869   0.00000  -0.02833   2.77430
   R54        2.89280  -0.00474   0.00933   0.00000   0.00939   2.90219
   R55        2.04284   0.00590  -0.00429   0.00000  -0.00429   2.03855
   R56        2.94006  -0.00842  -0.00661   0.00000  -0.00695   2.93311
   R57        2.05148   0.00407   0.01083   0.00000   0.01083   2.06231
   R58        2.05071   0.00833   0.01126   0.00000   0.01126   2.06197
   R59        2.97529  -0.01127  -0.01791   0.00000  -0.01820   2.95709
   R60        2.81623  -0.01390  -0.01280   0.00000  -0.01280   2.80343
   R61        2.05596   0.00540  -0.00213   0.00000  -0.00213   2.05384
   R62        2.95112  -0.01261  -0.00979   0.00000  -0.00982   2.94130
   R63        2.78829  -0.01002  -0.02437   0.00000  -0.02437   2.76392
   R64        2.07887   0.00153   0.00608   0.00000   0.00608   2.08495
   R65        2.88569  -0.00604   0.00424   0.00000   0.00424   2.88992
   R66        2.05573   0.00705   0.00667   0.00000   0.00667   2.06240
   R67        2.04852   0.00659   0.01110   0.00000   0.01110   2.05962
   R68        2.05632   0.00613   0.00920   0.00000   0.00920   2.06551
   R69        2.05661   0.00514   0.00953   0.00000   0.00953   2.06613
   R70        1.86212  -0.00819  -0.01154   0.00000  -0.01154   1.85058
   R71        1.93324  -0.00340   0.00029   0.00000   0.00029   1.93352
   R72        1.93096  -0.00220   0.00036   0.00000   0.00036   1.93132
    A1        2.09716   0.00072   0.00153   0.00000   0.00152   2.09868
    A2        2.08760  -0.00029  -0.00502   0.00000  -0.00501   2.08258
    A3        2.09838  -0.00042   0.00351   0.00000   0.00352   2.10190
    A4        2.10978  -0.00099  -0.00203   0.00000  -0.00204   2.10774
    A5        2.07886   0.00081   0.00349   0.00000   0.00350   2.08236
    A6        2.09448   0.00018  -0.00144   0.00000  -0.00143   2.09305
    A7        2.07573   0.00080   0.00481   0.00000   0.00491   2.08064
    A8        2.12728  -0.00052  -0.00896   0.00000  -0.00901   2.11828
    A9        2.08016  -0.00028   0.00415   0.00000   0.00410   2.08426
   A10        2.12448  -0.00098  -0.00824   0.00000  -0.00826   2.11623
   A11        2.08212  -0.00183   0.01809   0.00000   0.01771   2.09983
   A12        2.07586   0.00278  -0.00955   0.00000  -0.00895   2.06691
   A13        2.05433   0.00372   0.01339   0.00000   0.01322   2.06755
   A14        2.05788   0.00264  -0.00634   0.00000  -0.00545   2.05243
   A15        2.17000  -0.00636  -0.00664   0.00000  -0.00713   2.16287
   A16        2.10474  -0.00328  -0.00941   0.00000  -0.00927   2.09547
   A17        2.13888   0.00339   0.01214   0.00000   0.01211   2.15099
   A18        2.03910  -0.00010  -0.00255   0.00000  -0.00259   2.03651
   A19        2.03168  -0.00497  -0.01306   0.00000  -0.01188   2.01980
   A20        2.16317   0.00191  -0.01091   0.00000  -0.01144   2.15173
   A21        2.08770   0.00311   0.02422   0.00000   0.02368   2.11137
   A22        2.04854   0.00811  -0.01535   0.00000  -0.01434   2.03421
   A23        2.15481  -0.01163   0.00183   0.00000   0.00156   2.15637
   A24        2.07395   0.00359   0.00807   0.00000   0.00820   2.08214
   A25        2.09278  -0.00257  -0.00874   0.00000  -0.00799   2.08480
   A26        2.08761  -0.00148  -0.00326   0.00000  -0.00337   2.08424
   A27        2.10279   0.00404   0.01200   0.00000   0.01135   2.11415
   A28        2.05194  -0.00309  -0.00769   0.00000  -0.00708   2.04486
   A29        2.12342  -0.00170  -0.00226   0.00000  -0.00236   2.12106
   A30        2.10549   0.00484   0.01091   0.00000   0.01078   2.11627
   A31        2.12224  -0.00339  -0.00298   0.00000  -0.00259   2.11965
   A32        2.12505   0.00023   0.00034   0.00000   0.00019   2.12523
   A33        2.03521   0.00322   0.00288   0.00000   0.00271   2.03791
   A34        2.07821   0.00031   0.01725   0.00000   0.01728   2.09550
   A35        2.02272   0.00088  -0.01369   0.00000  -0.01385   2.00887
   A36        2.17355  -0.00074  -0.00089   0.00000  -0.00023   2.17332
   A37        2.06132   0.00560  -0.01013   0.00000  -0.01014   2.05118
   A38        2.11205   0.00010  -0.00670   0.00000  -0.00568   2.10637
   A39        2.10396  -0.00555   0.01835   0.00000   0.01751   2.12148
   A40        2.13360  -0.00443  -0.00581   0.00000  -0.00543   2.12817
   A41        2.15767  -0.01166  -0.02724   0.00000  -0.02744   2.13023
   A42        1.99176   0.01608   0.03295   0.00000   0.03278   2.02454
   A43        1.91126   0.00766  -0.03224   0.00000  -0.03082   1.88044
   A44        2.12055  -0.01172  -0.00596   0.00000  -0.00513   2.11542
   A45        1.85769  -0.00050   0.01942   0.00000   0.01882   1.87651
   A46        1.87235  -0.00112  -0.00470   0.00000  -0.00438   1.86797
   A47        1.91542  -0.00464   0.00213   0.00000   0.00135   1.91677
   A48        1.77665   0.01026   0.02406   0.00000   0.02436   1.80101
   A49        2.06486  -0.01307  -0.03868   0.00000  -0.03535   2.02951
   A50        1.76940   0.00273   0.04879   0.00000   0.04760   1.81700
   A51        1.90537   0.01169  -0.00248   0.00000  -0.00098   1.90439
   A52        1.76665   0.00774   0.02945   0.00000   0.02819   1.79484
   A53        2.04225  -0.00490  -0.02217   0.00000  -0.02181   2.02044
   A54        1.87741  -0.00270  -0.00161   0.00000  -0.00139   1.87601
   A55        1.85614   0.00043  -0.02536   0.00000  -0.02339   1.83275
   A56        1.93099   0.00134   0.00899   0.00000   0.00839   1.93938
   A57        1.96563  -0.00601   0.01929   0.00000   0.01871   1.98435
   A58        1.95885  -0.00123  -0.00337   0.00000  -0.00412   1.95473
   A59        1.82453   0.00782   0.03601   0.00000   0.03534   1.85986
   A60        1.92484  -0.00207  -0.03334   0.00000  -0.03293   1.89191
   A61        1.94243   0.00034   0.00242   0.00000   0.00326   1.94569
   A62        1.91759  -0.00359   0.01249   0.00000   0.01227   1.92986
   A63        1.85803   0.00504  -0.00520   0.00000  -0.00538   1.85266
   A64        1.96731  -0.00140  -0.02790   0.00000  -0.02877   1.93854
   A65        1.93685  -0.00135  -0.00512   0.00000  -0.00469   1.93216
   A66        1.83569   0.00133   0.02538   0.00000   0.02560   1.86129
   A67        2.09975  -0.00183   0.00706   0.00000   0.00706   2.10681
   A68        1.78342   0.00752   0.03498   0.00000   0.03496   1.81838
   A69        1.96599  -0.00528  -0.01126   0.00000  -0.01114   1.95485
   A70        1.97311  -0.00612  -0.01278   0.00000  -0.01267   1.96044
   A71        1.91151   0.00067  -0.00351   0.00000  -0.00351   1.90800
   A72        1.91416   0.00065  -0.00438   0.00000  -0.00441   1.90974
   A73        1.91123   0.00300  -0.00161   0.00000  -0.00141   1.90982
   A74        2.10001  -0.00297   0.00128   0.00000   0.00129   2.10130
   A75        2.04660   0.00178   0.01206   0.00000   0.01206   2.05866
   A76        2.13649   0.00119  -0.01330   0.00000  -0.01330   2.12319
   A77        1.89861  -0.00041   0.00317   0.00000   0.00315   1.90176
   A78        1.88818   0.00141   0.00611   0.00000   0.00616   1.89434
   A79        1.88327   0.00228   0.00768   0.00000   0.00773   1.89100
   A80        1.96717  -0.00190  -0.01637   0.00000  -0.01634   1.95083
   A81        1.97090  -0.00234  -0.01736   0.00000  -0.01734   1.95356
   A82        1.85228   0.00131   0.01804   0.00000   0.01828   1.87056
   A83        1.95483  -0.00830  -0.01884   0.00000  -0.01884   1.93598
   A84        1.93060  -0.00760  -0.00285   0.00000  -0.00285   1.92775
   A85        1.93385  -0.00696  -0.02442   0.00000  -0.02442   1.90943
   A86        1.99213  -0.01335  -0.01299   0.00000  -0.01299   1.97914
   A87        2.25057  -0.02772  -0.02850   0.00000  -0.02850   2.22207
   A88        1.98822  -0.00525  -0.02206   0.00000  -0.02012   1.96810
   A89        1.92749  -0.00169  -0.00191   0.00000  -0.00258   1.92491
   A90        1.92401  -0.00424   0.02578   0.00000   0.02569   1.94970
   A91        1.88876   0.00608  -0.01755   0.00000  -0.01743   1.87133
   A92        1.92531   0.00154  -0.03187   0.00000  -0.03096   1.89434
   A93        1.81158   0.00018   0.03625   0.00000   0.03604   1.84762
   A94        1.98364  -0.00155  -0.00960   0.00000  -0.01033   1.97331
   A95        1.98314  -0.00201  -0.01124   0.00000  -0.01026   1.97288
   A96        1.92257   0.00289  -0.01312   0.00000  -0.01322   1.90935
   A97        1.85171  -0.00028   0.02223   0.00000   0.02199   1.87370
   A98        1.94726  -0.00380  -0.00455   0.00000  -0.00446   1.94279
   A99        1.85647   0.00374   0.00270   0.00000   0.00240   1.85887
   A100       1.89718  -0.00026   0.00610   0.00000   0.00612   1.90330
   A101       1.92433   0.00105  -0.00756   0.00000  -0.00732   1.91701
   A102       1.87883   0.00216   0.01007   0.00000   0.01038   1.88921
   A103       1.90418  -0.00101   0.00430   0.00000   0.00439   1.90857
   A104       2.00099  -0.00341  -0.02786   0.00000  -0.02803   1.97296
   A105       1.87492   0.00069   0.01188   0.00000   0.01177   1.88669
   A106       1.87855   0.00052   0.00999   0.00000   0.01001   1.88856
   A107       1.94349  -0.00314  -0.00282   0.00000  -0.00252   1.94098
   A108       1.80482   0.00620   0.02324   0.00000   0.02320   1.82801
   A109       1.91496  -0.00082   0.00085   0.00000   0.00073   1.91569
   A110       1.99360  -0.00312  -0.02402   0.00000  -0.02413   1.96948
   A111       1.89378   0.00139   0.00185   0.00000   0.00175   1.89553
   A112       1.91134  -0.00039   0.00163   0.00000   0.00194   1.91328
   A113       1.89362   0.00566  -0.01728   0.00000  -0.01654   1.87708
   A114       1.84460   0.00144   0.02633   0.00000   0.02635   1.87096
   A115       1.90362  -0.00283   0.01281   0.00000   0.01256   1.91618
   A116       2.06410  -0.00988  -0.03553   0.00000  -0.03604   2.02806
   A117       1.82907   0.00361   0.03220   0.00000   0.03247   1.86154
   A118       1.92549   0.00218  -0.01692   0.00000  -0.01690   1.90859
   A119       1.93237  -0.00364  -0.00390   0.00000  -0.00389   1.92848
   A120       1.92460   0.00198  -0.00414   0.00000  -0.00408   1.92051
   A121       1.96430  -0.00499  -0.01284   0.00000  -0.01279   1.95151
   A122       1.88863   0.00121   0.00512   0.00000   0.00512   1.89375
   A123       1.85384   0.00440   0.01422   0.00000   0.01423   1.86807
   A124       1.89728   0.00136   0.00249   0.00000   0.00258   1.89986
   A125       1.98787  -0.01020  -0.02753   0.00000  -0.02753   1.96034
   A126       1.97041  -0.00171  -0.01604   0.00000  -0.01585   1.95456
   A127       1.91028   0.00128   0.00125   0.00000   0.00144   1.91172
   A128       1.90164   0.00072  -0.02678   0.00000  -0.02641   1.87523
    D1        0.00777   0.00024  -0.00258   0.00000  -0.00251   0.00526
    D2        3.13696   0.00012   0.00181   0.00000   0.00182   3.13878
    D3       -3.12376  -0.00001  -0.00611   0.00000  -0.00609  -3.12985
    D4        0.00544  -0.00014  -0.00172   0.00000  -0.00176   0.00367
    D5        0.00293   0.00003  -0.00142   0.00000  -0.00145   0.00149
    D6       -3.10465  -0.00053  -0.01222   0.00000  -0.01228  -3.11694
    D7        3.13439   0.00029   0.00212   0.00000   0.00212   3.13651
    D8        0.02680  -0.00028  -0.00868   0.00000  -0.00871   0.01809
    D9       -0.00539   0.00002   0.00219   0.00000   0.00217  -0.00322
   D10        3.13117  -0.00028   0.00396   0.00000   0.00386   3.13503
   D11       -3.13448   0.00014  -0.00224   0.00000  -0.00221  -3.13669
   D12        0.00209  -0.00016  -0.00047   0.00000  -0.00053   0.00156
   D13       -0.00765  -0.00056   0.00219   0.00000   0.00210  -0.00556
   D14        3.09277  -0.00130   0.02093   0.00000   0.02065   3.11342
   D15        3.13883  -0.00028   0.00048   0.00000   0.00048   3.13932
   D16       -0.04393  -0.00102   0.01921   0.00000   0.01904  -0.02490
   D17        0.01777   0.00088  -0.00596   0.00000  -0.00573   0.01205
   D18        3.11407   0.00075   0.01257   0.00000   0.01281   3.12688
   D19       -3.08279   0.00172  -0.02457   0.00000  -0.02455  -3.10734
   D20        0.01351   0.00159  -0.00604   0.00000  -0.00602   0.00749
   D21       -2.67968  -0.00271   0.03410   0.00000   0.03452  -2.64516
   D22        0.38888  -0.00176   0.05996   0.00000   0.06025   0.44913
   D23        0.42189  -0.00352   0.05231   0.00000   0.05255   0.47444
   D24       -2.79273  -0.00256   0.07817   0.00000   0.07828  -2.71445
   D25       -0.01524  -0.00059   0.00552   0.00000   0.00534  -0.00990
   D26        3.09423   0.00001   0.01579   0.00000   0.01578   3.11000
   D27       -3.10836  -0.00073  -0.01432   0.00000  -0.01455  -3.12291
   D28        0.00111  -0.00013  -0.00405   0.00000  -0.00412  -0.00301
   D29       -0.51413   0.00390  -0.05899   0.00000  -0.05913  -0.57325
   D30        2.58896   0.00546  -0.04593   0.00000  -0.04584   2.54312
   D31        2.57890   0.00407  -0.03910   0.00000  -0.03892   2.53998
   D32       -0.60120   0.00563  -0.02605   0.00000  -0.02562  -0.62683
   D33       -0.01537   0.00018   0.00528   0.00000   0.00527  -0.01011
   D34       -3.12416  -0.00030  -0.00511   0.00000  -0.00509  -3.12925
   D35        0.58527  -0.00453   0.07514   0.00000   0.07556   0.66083
   D36       -2.67428  -0.00348   0.03729   0.00000   0.03711  -2.63717
   D37       -2.51958  -0.00600   0.06284   0.00000   0.06340  -2.45618
   D38        0.50406  -0.00495   0.02499   0.00000   0.02495   0.52901
   D39       -0.15107   0.00156  -0.02884   0.00000  -0.02918  -0.18025
   D40        2.99041   0.00166  -0.03045   0.00000  -0.03076   2.95965
   D41        3.10282   0.00165   0.00783   0.00000   0.00793   3.11076
   D42       -0.03888   0.00175   0.00622   0.00000   0.00635  -0.03253
   D43       -3.10376  -0.00137   0.06378   0.00000   0.06355  -3.04021
   D44        0.01747  -0.00165   0.05977   0.00000   0.05924   0.07671
   D45       -0.08174  -0.00004   0.02275   0.00000   0.02266  -0.05909
   D46        3.03949  -0.00032   0.01874   0.00000   0.01834   3.05783
   D47       -0.35159   0.00200  -0.03384   0.00000  -0.03403  -0.38562
   D48        2.86224   0.00134  -0.05933   0.00000  -0.05911   2.80314
   D49        2.79012   0.00190  -0.03219   0.00000  -0.03242   2.75770
   D50       -0.27924   0.00124  -0.05768   0.00000  -0.05750  -0.33673
   D51        0.10385  -0.00191  -0.02747   0.00000  -0.02749   0.07636
   D52       -2.99642  -0.00363  -0.03775   0.00000  -0.03800  -3.03442
   D53       -3.03785  -0.00181  -0.02913   0.00000  -0.02910  -3.06696
   D54        0.14506  -0.00353  -0.03941   0.00000  -0.03961   0.10545
   D55       -0.04789   0.00039   0.01966   0.00000   0.01926  -0.02863
   D56       -3.05459  -0.00302  -0.00763   0.00000  -0.00819  -3.06279
   D57        3.05440   0.00197   0.02942   0.00000   0.02922   3.08362
   D58        0.04770  -0.00144   0.00213   0.00000   0.00176   0.04946
   D59        0.13202  -0.00334  -0.04412   0.00000  -0.04403   0.08799
   D60       -2.97020  -0.00484  -0.05386   0.00000  -0.05395  -3.02415
   D61       -0.06931   0.00078   0.00873   0.00000   0.00908  -0.06022
   D62       -3.09543  -0.00031  -0.01041   0.00000  -0.00994  -3.10537
   D63        2.92489   0.00464   0.03812   0.00000   0.03835   2.96324
   D64       -0.10123   0.00356   0.01898   0.00000   0.01932  -0.08191
   D65       -2.85760   0.00122   0.00790   0.00000   0.00928  -2.84832
   D66       -0.66612  -0.00299  -0.01735   0.00000  -0.01659  -0.68270
   D67        1.31296  -0.00053   0.01601   0.00000   0.01651   1.32947
   D68        0.42717  -0.00250  -0.02185   0.00000  -0.02101   0.40615
   D69        2.61865  -0.00671  -0.04709   0.00000  -0.04688   2.57177
   D70       -1.68546  -0.00424  -0.01374   0.00000  -0.01378  -1.69924
   D71        0.13586  -0.00097  -0.03077   0.00000  -0.03119   0.10467
   D72       -2.98715  -0.00043  -0.02616   0.00000  -0.02650  -3.01365
   D73       -3.12065   0.00050  -0.01281   0.00000  -0.01361  -3.13426
   D74        0.03952   0.00104  -0.00820   0.00000  -0.00892   0.03060
   D75        0.24143   0.00134   0.03730   0.00000   0.03737   0.27880
   D76       -1.95626   0.00555   0.07821   0.00000   0.07801  -1.87825
   D77        2.31084  -0.00039   0.03288   0.00000   0.03297   2.34380
   D78       -2.78188  -0.00051   0.01891   0.00000   0.01947  -2.76241
   D79        1.30362   0.00369   0.05981   0.00000   0.06011   1.36373
   D80       -0.71247  -0.00225   0.01449   0.00000   0.01506  -0.69741
   D81       -0.17446  -0.00078   0.06050   0.00000   0.06057  -0.11389
   D82        2.94826  -0.00123   0.05621   0.00000   0.05614   3.00441
   D83       -0.77446  -0.00219  -0.09096   0.00000  -0.09205  -0.86651
   D84        1.13674   0.00361  -0.04318   0.00000  -0.04309   1.09365
   D85        3.11461   0.00617  -0.02168   0.00000  -0.02221   3.09240
   D86        1.55877  -0.01253  -0.12363   0.00000  -0.12446   1.43430
   D87       -2.81322  -0.00673  -0.07584   0.00000  -0.07551  -2.88872
   D88       -0.83535  -0.00417  -0.05435   0.00000  -0.05463  -0.88998
   D89       -2.80769  -0.00334  -0.09703   0.00000  -0.09776  -2.90545
   D90       -0.89648   0.00246  -0.04924   0.00000  -0.04881  -0.94529
   D91        1.08138   0.00502  -0.02775   0.00000  -0.02793   1.05345
   D92       -1.07081  -0.00081  -0.02673   0.00000  -0.02599  -1.09680
   D93        2.99716  -0.00083   0.02707   0.00000   0.02634   3.02350
   D94        0.98587   0.00023   0.01565   0.00000   0.01564   1.00151
   D95        1.10364   0.00057   0.09421   0.00000   0.09497   1.19861
   D96       -3.04796   0.00013   0.07948   0.00000   0.08018  -2.96778
   D97       -0.88483  -0.00599   0.05666   0.00000   0.05710  -0.82774
   D98       -0.80911  -0.00243   0.03496   0.00000   0.03486  -0.77425
   D99        1.32248  -0.00287   0.02024   0.00000   0.02007   1.34254
   D100      -2.79758  -0.00899  -0.00258   0.00000  -0.00302  -2.80060
   D101      -2.84279  -0.00198   0.02888   0.00000   0.02852  -2.81427
   D102      -0.71121  -0.00242   0.01415   0.00000   0.01373  -0.69747
   D103       1.45192  -0.00854  -0.00867   0.00000  -0.00935   1.44257
   D104      -0.83477  -0.00595  -0.03473   0.00000  -0.03536  -0.87013
   D105      -2.99833  -0.00042  -0.03234   0.00000  -0.03251  -3.03084
   D106       1.23103  -0.00029  -0.04298   0.00000  -0.04304   1.18800
   D107      -2.94859  -0.00716  -0.02792   0.00000  -0.02825  -2.97684
   D108       1.17104  -0.00163  -0.02553   0.00000  -0.02540   1.14564
   D109      -0.88279  -0.00150  -0.03617   0.00000  -0.03592  -0.91871
   D110       1.24834  -0.00883  -0.00784   0.00000  -0.00807   1.24027
   D111      -0.91522  -0.00330  -0.00546   0.00000  -0.00522  -0.92044
   D112      -2.96905  -0.00317  -0.01609   0.00000  -0.01574  -2.98479
   D113       2.18561  -0.00166  -0.00704   0.00000  -0.00777   2.17784
   D114      -0.96966  -0.00193  -0.00174   0.00000  -0.00250  -0.97216
   D115      -2.02738  -0.00102  -0.03516   0.00000  -0.03431  -2.06169
   D116       1.10054  -0.00128  -0.02986   0.00000  -0.02904   1.07150
   D117      -0.00075   0.00662  -0.01389   0.00000  -0.01397  -0.01472
   D118       3.12717   0.00635  -0.00859   0.00000  -0.00870   3.11846
   D119      -3.09517   0.00477  -0.02611   0.00000  -0.02587  -3.12104
   D120       1.18036   0.00261  -0.02847   0.00000  -0.02859   1.15177
   D121      -0.92865   0.00057  -0.02632   0.00000  -0.02644  -0.95509
   D122      -3.13988  -0.00012  -0.00049   0.00000  -0.00046  -3.14035
   D123      -1.09057   0.00263   0.01039   0.00000   0.01055  -1.08001
   D124       1.08756  -0.00250  -0.00979   0.00000  -0.00996   1.07760
   D125      -3.14105   0.00025  -0.00062   0.00000  -0.00064   3.14150
   D126      -0.99870  -0.00145  -0.01491   0.00000  -0.01486  -1.01356
   D127       0.99826   0.00195   0.01392   0.00000   0.01383   1.01209
   D128      -0.01344  -0.00005   0.00481   0.00000   0.00483  -0.00861
   D129       2.12891  -0.00176  -0.00948   0.00000  -0.00939   2.11952
   D130      -2.15732   0.00164   0.01935   0.00000   0.01930  -2.13802
   D131      -3.14036  -0.00025  -0.00041   0.00000  -0.00041  -3.14077
   D132       1.04881  -0.00054   0.00015   0.00000   0.00007   1.04888
   D133      -1.05015   0.00085   0.00038   0.00000   0.00046  -1.04969
   D134      -1.89698  -0.00107  -0.06509   0.00000  -0.06466  -1.96164
   D135       2.25421   0.00097  -0.04055   0.00000  -0.04101   2.21320
   D136       0.07506   0.00158  -0.03289   0.00000  -0.03286   0.04219
   D137      -1.07878   0.00429   0.06228   0.00000   0.06263  -1.01616
   D138       1.05245  -0.00116   0.07224   0.00000   0.07254   1.12499
   D139      -3.09967  -0.00209   0.06395   0.00000   0.06474  -3.03493
   D140      -1.08768  -0.00122  -0.06382   0.00000  -0.06418  -1.15187
   D141       2.96535   0.00643  -0.02623   0.00000  -0.02675   2.93860
   D142       0.89529   0.00453  -0.02852   0.00000  -0.02820   0.86709
   D143       1.21983  -0.00586  -0.05135   0.00000  -0.05128   1.16855
   D144      -0.97954  -0.00155  -0.02760   0.00000  -0.02737  -1.00691
   D145      -3.02988  -0.00257  -0.04031   0.00000  -0.04006  -3.06995
   D146      -0.91345  -0.00192  -0.04373   0.00000  -0.04406  -0.95751
   D147      -3.11282   0.00238  -0.01998   0.00000  -0.02014  -3.13296
   D148       1.12002   0.00136  -0.03269   0.00000  -0.03284   1.08718
   D149      -2.93955  -0.00221  -0.06225   0.00000  -0.06232  -3.00187
   D150       1.14427   0.00210  -0.03850   0.00000  -0.03841   1.10586
   D151      -0.90607   0.00108  -0.05121   0.00000  -0.05111  -0.95718
   D152       0.84094   0.00096   0.01329   0.00000   0.01343   0.85436
   D153       3.03527  -0.00114  -0.01945   0.00000  -0.01930   3.01598
   D154      -1.21417   0.00012   0.00073   0.00000   0.00078  -1.21339
   D155       3.02718   0.00016  -0.01576   0.00000  -0.01568   3.01150
   D156      -1.06167  -0.00194  -0.04850   0.00000  -0.04840  -1.11007
   D157       0.97208  -0.00068  -0.02832   0.00000  -0.02832   0.94375
   D158      -1.18975   0.00003  -0.00927   0.00000  -0.00928  -1.19903
   D159       1.00458  -0.00207  -0.04202   0.00000  -0.04201   0.96258
   D160       3.03833  -0.00081  -0.02183   0.00000  -0.02193   3.01640
   D161      -0.87205  -0.00025  -0.00096   0.00000  -0.00122  -0.87327
   D162       1.27647  -0.00184  -0.01707   0.00000  -0.01721   1.25926
   D163      -2.96893   0.00058  -0.00202   0.00000  -0.00228  -2.97121
   D164      -2.99545  -0.00145   0.01016   0.00000   0.01025  -2.98520
   D165      -0.84693  -0.00304  -0.00596   0.00000  -0.00574  -0.85267
   D166       1.19085  -0.00062   0.00910   0.00000   0.00920   1.20005
   D167       1.20102  -0.00047   0.00696   0.00000   0.00691   1.20794
   D168      -2.93364  -0.00206  -0.00915   0.00000  -0.00907  -2.94272
   D169      -0.89586   0.00036   0.00590   0.00000   0.00586  -0.89000
   D170       3.02424  -0.00116   0.04030   0.00000   0.04028   3.06452
   D171      -1.13764  -0.00048  -0.00221   0.00000  -0.00242  -1.14006
   D172      -1.11089  -0.00049   0.01970   0.00000   0.01984  -1.09105
   D173       1.01041   0.00019  -0.02281   0.00000  -0.02286   0.98755
   D174       0.97379  -0.00138   0.02397   0.00000   0.02413   0.99793
   D175       3.09510  -0.00070  -0.01854   0.00000  -0.01857   3.07653
   D176       0.97750   0.00244   0.02348   0.00000   0.02403   1.00153
   D177       3.07603   0.00207   0.02171   0.00000   0.02130   3.09733
   D178      -1.05414   0.00127   0.00077   0.00000   0.00094  -1.05320
   D179      -1.05888  -0.00123   0.01166   0.00000   0.01210  -1.04677
   D180       1.03965  -0.00160   0.00989   0.00000   0.00937   1.04902
   D181      -3.09052  -0.00240  -0.01105   0.00000  -0.01098  -3.10150
   D182       3.08685   0.00037   0.02398   0.00000   0.02451   3.11136
   D183      -1.09781  -0.00000   0.02221   0.00000   0.02178  -1.07603
   D184       1.05521  -0.00080   0.00127   0.00000   0.00142   1.05663
   D185       3.12604   0.00194   0.00175   0.00000   0.00135   3.12738
   D186      -1.04214   0.00052  -0.00020   0.00000   0.00017  -1.04198
   D187       1.08571  -0.00015  -0.01272   0.00000  -0.01268   1.07302
   D188      -1.03859   0.00143  -0.01617   0.00000  -0.01581  -1.05439
   D189      -3.12820   0.00098  -0.01741   0.00000  -0.01707   3.13791
   D190       1.03321   0.00125  -0.00922   0.00000  -0.00883   1.02438
   D191       3.12094  -0.00063   0.00939   0.00000   0.00876   3.12970
   D192       1.03132  -0.00108   0.00814   0.00000   0.00749   1.03881
   D193      -1.09045  -0.00081   0.01634   0.00000   0.01574  -1.07471
   D194       1.01686   0.00001   0.00489   0.00000   0.00516   1.02202
   D195      -1.07275  -0.00044   0.00365   0.00000   0.00389  -1.06886
   D196       3.08866  -0.00017   0.01185   0.00000   0.01213   3.10079
         Item               Value     Threshold  Converged?
 Maximum Force            0.027720     0.000450     NO 
 RMS     Force            0.006257     0.000300     NO 
 Maximum Displacement     0.486505     0.001800     NO 
 RMS     Displacement     0.110354     0.001200     NO 
 Predicted change in Energy=-8.651630D-03
 GradGradGradGradGradGradGradGradGradGradGradGradGradGradGradGradGradGrad

 Stoichiometry    C27H29NO11
 Framework group  C1[X(C27H29NO11)]
 Deg. of freedom   198
 Full point group                 C1      NOp   1
 Largest Abelian subgroup         C1      NOp   1
 Largest concise Abelian subgroup C1      NOp   1
                         Standard orientation:                         
 ---------------------------------------------------------------------
 Center     Atomic      Atomic             Coordinates (Angstroms)
 Number     Number       Type             X           Y           Z
 ---------------------------------------------------------------------
      1          6           0       -6.589605    1.200535    0.868856
      2          6           0       -6.712457    0.035924    1.646110
      3          6           0       -5.792676   -1.015628    1.513915
      4          6           0       -4.740707   -0.895414    0.587164
      5          6           0       -4.597264    0.270776   -0.222886
      6          6           0       -5.536887    1.325177   -0.064552
      7          6           0       -3.436052    0.320422   -1.168754
      8          6           0       -2.196214   -0.370075   -0.708795
      9          6           0       -2.374452   -1.590214    0.007270
     10          6           0       -3.730043   -1.981031    0.452267
     11          6           0       -1.257968   -2.402831    0.276643
     12          6           0        0.058920   -1.992182   -0.068237
     13          6           0        0.268881   -0.744000   -0.735183
     14          6           0       -0.894656    0.018780   -1.099654
     15          6           0        1.713960   -0.297683   -1.166783
     16          6           0        2.622088   -1.538439   -1.117547
     17          6           0        2.564697   -2.386003    0.193295
     18          6           0        1.153923   -3.033215    0.192032
     19          8           0       -3.486839    0.879507   -2.299011
     20          8           0       -4.003130   -3.185899    0.756773
     21          8           0       -5.341151    2.451879   -0.839044
     22          6           0       -6.240263    3.588106   -0.736277
     23          6           0        3.699769   -3.457726    0.220373
     24          8           0        4.492061   -3.506261    1.168773
     25          6           0        3.786503   -4.436287   -0.945251
     26          8           0        4.897521   -5.334682   -0.722877
     27          8           0       -1.389094   -3.650009    0.854396
     28          8           0        2.654163   -1.598298    1.396548
     29          8           0       -0.667181    1.132521   -1.874651
     30          8           0        2.430008    0.795696   -0.451566
     31          8           0        2.971688    3.032424   -1.080771
     32          6           0        2.034756    2.189216   -0.352802
     33          6           0        1.983930    2.663199    1.107116
     34          6           0        3.381394    2.704608    1.781289
     35          6           0        4.395467    3.455334    0.855687
     36          6           0        4.351207    2.897939   -0.596879
     37          6           0        5.257079    3.592585   -1.614507
     38          8           0        4.002108    4.861735    0.936392
     39          7           0        3.234925    3.336871    3.115302
     40          1           0       -7.304422    2.000238    0.997413
     41          1           0       -7.522912   -0.042406    2.358233
     42          1           0       -5.874361   -1.912692    2.110687
     43          1           0        1.650599    0.075019   -2.192920
     44          1           0        2.192220   -2.212569   -1.861354
     45          1           0        3.620266   -1.264359   -1.461597
     46          1           0        0.964739   -3.563037    1.126424
     47          1           0        1.067963   -3.773323   -0.611364
     48          1           0       -5.845797    4.304239   -1.448042
     49          1           0       -7.265021    3.326544   -1.016125
     50          1           0       -6.238024    4.030931    0.264834
     51          1           0        2.832383   -4.977887   -1.018750
     52          1           0        3.904662   -3.858645   -1.874364
     53          1           0        4.980412   -5.978487   -1.458949
     54          1           0       -2.347672   -3.885723    0.956740
     55          1           0        2.630944   -2.193653    2.179384
     56          1           0       -1.491205    1.554333   -2.202630
     57          1           0        1.089618    2.290015   -0.862968
     58          1           0        1.291146    2.034041    1.668550
     59          1           0        1.610921    3.688601    1.103610
     60          1           0        3.742463    1.689532    1.924398
     61          1           0        5.419377    3.333853    1.248299
     62          1           0        4.619801    1.841936   -0.535079
     63          1           0        5.162172    3.122566   -2.593263
     64          1           0        6.300361    3.523113   -1.296020
     65          1           0        4.995026    4.646774   -1.738719
     66          1           0        4.581074    5.441224    0.399749
     67          1           0        4.112242    3.328253    3.641732
     68          1           0        2.955327    4.313323    3.001825
 ---------------------------------------------------------------------
 Rotational constants (GHZ):           0.1094230           0.0588085           0.0432491
 Standard basis: 6-31G (6D, 7F)
 There are   409 symmetry adapted cartesian basis functions of A   symmetry.
 There are   409 symmetry adapted basis functions of A   symmetry.
   409 basis functions,   974 primitive gaussians,   409 cartesian basis functions
   143 alpha electrons      143 beta electrons
       nuclear repulsion energy      4540.0290923617 Hartrees.
 NAtoms=   68 NActive=   68 NUniq=   68 SFac= 1.00D+00 NAtFMM=   60 NAOKFM=T Big=T
 Integral buffers will be    131072 words long.
 Raffenetti 2 integral format.
 Two-electron integral symmetry is turned on.
 One-electron integrals computed using PRISM.
 NBasis=   409 RedAO= T EigKep=  3.92D-04  NBF=   409
 NBsUse=   409 1.00D-06 EigRej= -1.00D+00 NBFU=   409
 Lowest energy guess from the checkpoint file:  "/home/mubashir/MubashirAziz/MubashirDFT/Project_5/8f.chk"
 B after Tr=     0.000000   -0.000000   -0.000000
         Rot=    0.999988   -0.003068    0.002626   -0.002891 Ang=  -0.57 deg.
 B after Tr=    -0.000000    0.000000   -0.000000
         Rot=    0.999991    0.002168   -0.001706    0.003312 Ang=   0.49 deg.
 Requested convergence on RMS density matrix=1.00D-08 within 128 cycles.
 Requested convergence on MAX density matrix=1.00D-06.
 Requested convergence on             energy=1.00D-06.
 No special actions if energy rises.
 Integral accuracy reduced to 1.0D-05 until final iterations.
 Initial convergence to 1.0D-05 achieved.  Increase integral accuracy.
 SCF Done:  E(RB3LYP) =  -1927.89155064     A.U. after   12 cycles
            NFock= 12  Conv=0.79D-08     -V/T= 2.0059
 Calling FoFJK, ICntrl=      2127 FMM=T ISym2X=0 I1Cent= 0 IOpClX= 0 NMat=1 NMatS=1 NMatT=0.
 ***** Axes restored to original set *****
 -------------------------------------------------------------------
 Center     Atomic                   Forces (Hartrees/Bohr)
 Number     Number              X              Y              Z
 -------------------------------------------------------------------
      1        6           0.008021478   -0.004570426    0.001047930
      2        6           0.006987036    0.005629592    0.001712350
      3        6           0.000647327    0.008411740   -0.002285612
      4        6          -0.000956499    0.005701091   -0.000241201
      5        6           0.001841749   -0.006807952    0.000764541
      6        6           0.001705098   -0.000672419   -0.002461714
      7        6          -0.001789038    0.004363173    0.000038093
      8        6           0.006053955   -0.002608762   -0.001854259
      9        6          -0.004612507    0.000716105    0.001407832
     10        6           0.004957455   -0.000729105    0.000642427
     11        6           0.000438462   -0.000225113   -0.004429117
     12        6          -0.001246580    0.009769058    0.002042785
     13        6          -0.004833282   -0.012488189    0.004966879
     14        6           0.003105645   -0.006786513   -0.001873960
     15        6          -0.013533316    0.002384357   -0.003482705
     16        6          -0.004809330    0.002354636    0.003620698
     17        6          -0.001904009   -0.006317640   -0.005942408
     18        6          -0.002757969    0.012774928    0.000594806
     19        8          -0.003899160   -0.002846175    0.013298351
     20        8          -0.004699998    0.003684570    0.009167940
     21        8           0.001272828   -0.004569345    0.000443902
     22        6          -0.002181869   -0.000253002   -0.000393640
     23        6           0.000306421    0.000592669    0.000835939
     24        8          -0.003531333    0.000674857   -0.005447128
     25        6           0.002575988   -0.000346706    0.002964226
     26        8          -0.001441576    0.001280910   -0.001767054
     27        8           0.001655275    0.004018737    0.002515892
     28        8          -0.001454274    0.010302384    0.003590476
     29        8           0.000312784    0.004609842    0.005150385
     30        8           0.004548581   -0.025744718    0.006813097
     31        8           0.010513996   -0.004056763   -0.010350723
     32        6          -0.001895859    0.002623695   -0.003886686
     33        6           0.009835064   -0.001562128    0.000914507
     34        6          -0.006941366    0.005159681   -0.000531059
     35        6           0.001266040    0.001642660   -0.003278711
     36        6          -0.011586359    0.001503393    0.008056381
     37        6          -0.004994058   -0.003044526    0.001611679
     38        8           0.000913059    0.001402353    0.001384954
     39        7           0.005953488    0.005703791    0.000966233
     40        1          -0.001186195    0.001308075   -0.000103415
     41        1          -0.001662983   -0.001146012   -0.000220176
     42        1           0.000715430   -0.001670893   -0.000662785
     43        1           0.002660904   -0.002019069   -0.007369720
     44        1           0.007251964    0.003880808   -0.002969241
     45        1          -0.001467264   -0.003312518    0.006809933
     46        1          -0.001618189   -0.001195376    0.000369311
     47        1           0.002241538   -0.003029342   -0.001568573
     48        1           0.000540508    0.003372129    0.000314637
     49        1           0.000962243   -0.001582287   -0.001554107
     50        1           0.000844316   -0.001880231    0.001433452
     51        1           0.000178272   -0.000625403   -0.001008144
     52        1           0.000839050    0.000382471   -0.000468446
     53        1          -0.003966571    0.001171588    0.000912043
     54        1          -0.002522096    0.002185290   -0.001307411
     55        1           0.004441405    0.005041804    0.001390414
     56        1           0.000828740   -0.003693132   -0.005037777
     57        1          -0.007550464    0.007134309   -0.003718044
     58        1          -0.000034054   -0.002418833    0.003184893
     59        1          -0.003116760    0.002174470   -0.003132678
     60        1           0.003985284   -0.004070675   -0.001017620
     61        1          -0.000661959   -0.001126027    0.000245511
     62        1           0.002308910   -0.002601839   -0.003159574
     63        1           0.001132936   -0.000821405   -0.002557212
     64        1           0.001620208    0.000114961    0.001973906
     65        1          -0.002570899    0.000326613    0.000317288
     66        1           0.001326807   -0.003113066   -0.002328973
     67        1           0.000213690   -0.003104991   -0.003309324
     68        1           0.000421881   -0.001356162   -0.001784498
 -------------------------------------------------------------------
 Cartesian Forces:  Max     0.025744718 RMS     0.004480608

 GradGradGradGradGradGradGradGradGradGradGradGradGradGradGradGradGradGrad
 Berny optimization.
 Using GEDIIS/GDIIS optimizer.
 FormGI is forming the generalized inverse of G from B-inverse, IUseBI=4.
 Internal  Forces:  Max     0.027404914 RMS     0.004602576
 Search for a local minimum.
 Step number   7 out of a maximum of  406
 All quantities printed in internal units (Hartrees-Bohrs-Radians)
 Mixed Optimization -- RFO/linear search
 Update second derivatives using D2CorX and points    5    6    7
 ITU=  0 -1 -1  1  0  1  0
 Use linear search instead of GDIIS.
     Eigenvalues ---    0.00461   0.00646   0.00647   0.00648   0.00686
     Eigenvalues ---    0.00704   0.00769   0.01079   0.01188   0.01620
     Eigenvalues ---    0.01661   0.01666   0.01666   0.01666   0.01667
     Eigenvalues ---    0.01702   0.01746   0.01834   0.02269   0.02287
     Eigenvalues ---    0.02295   0.02343   0.02731   0.02787   0.02810
     Eigenvalues ---    0.02823   0.02858   0.02869   0.02875   0.02881
     Eigenvalues ---    0.02906   0.02914   0.02922   0.02923   0.02923
     Eigenvalues ---    0.02923   0.02923   0.03015   0.03030   0.03097
     Eigenvalues ---    0.03308   0.03487   0.03635   0.03750   0.04054
     Eigenvalues ---    0.04299   0.04410   0.04694   0.04901   0.04962
     Eigenvalues ---    0.05132   0.05235   0.05336   0.05541   0.05550
     Eigenvalues ---    0.05672   0.05701   0.05788   0.06168   0.06268
     Eigenvalues ---    0.06479   0.06848   0.07196   0.07272   0.07383
     Eigenvalues ---    0.07661   0.08233   0.08317   0.08505   0.08803
     Eigenvalues ---    0.08974   0.09286   0.09446   0.09510   0.10029
     Eigenvalues ---    0.10855   0.10862   0.11119   0.11277   0.13494
     Eigenvalues ---    0.13915   0.14479   0.15383   0.15870   0.15958
     Eigenvalues ---    0.16000   0.16000   0.16000   0.16000   0.16000
     Eigenvalues ---    0.16000   0.16000   0.16000   0.16000   0.16000
     Eigenvalues ---    0.16000   0.16000   0.16041   0.16122   0.16489
     Eigenvalues ---    0.16616   0.18631   0.18776   0.18913   0.19523
     Eigenvalues ---    0.21354   0.22001   0.22097   0.23102   0.23482
     Eigenvalues ---    0.23827   0.24048   0.24620   0.24882   0.24928
     Eigenvalues ---    0.24940   0.24975   0.24982   0.24988   0.24991
     Eigenvalues ---    0.24995   0.25000   0.25459   0.25623   0.27054
     Eigenvalues ---    0.28192   0.29137   0.29202   0.29592   0.30025
     Eigenvalues ---    0.30161   0.30715   0.31444   0.31472   0.31610
     Eigenvalues ---    0.32027   0.32139   0.32251   0.32275   0.32280
     Eigenvalues ---    0.32280   0.32281   0.32281   0.32283   0.32284
     Eigenvalues ---    0.32284   0.32285   0.32286   0.32286   0.32286
     Eigenvalues ---    0.32289   0.32289   0.32300   0.32730   0.33194
     Eigenvalues ---    0.33678   0.33699   0.33785   0.35476   0.39510
     Eigenvalues ---    0.40190   0.43435   0.43683   0.44334   0.44353
     Eigenvalues ---    0.45025   0.45291   0.45321   0.45388   0.45696
     Eigenvalues ---    0.46630   0.49007   0.49964   0.50862   0.51965
     Eigenvalues ---    0.52112   0.52979   0.53001   0.53397   0.53908
     Eigenvalues ---    0.54009   0.54778   0.55651   0.56723   0.57685
     Eigenvalues ---    0.57743   0.57887   0.57898   0.58085   0.58544
     Eigenvalues ---    0.59532   0.59544   0.59567   0.60226   1.00304
     Eigenvalues ---    1.00879   1.00915   3.35726
 RFO step:  Lambda=-3.11408723D-02 EMin= 4.60768930D-03
 Quartic linear search produced a step of -0.00129.
 Maximum step size (   0.212) exceeded in Quadratic search.
    -- Step size scaled by   0.890
 Iteration  1 RMS(Cart)=  0.12007073 RMS(Int)=  0.00177073
 Iteration  2 RMS(Cart)=  0.00458865 RMS(Int)=  0.00021028
 Iteration  3 RMS(Cart)=  0.00000673 RMS(Int)=  0.00021025
 Iteration  4 RMS(Cart)=  0.00000000 RMS(Int)=  0.00021025
 Variable       Old X    -DE/DX   Delta X   Delta X   Delta X     New X
                                 (Linear)    (Quad)   (Total)
    R1        2.65608  -0.00739   0.00002  -0.01252  -0.01242   2.64366
    R2        2.66913  -0.00731   0.00001  -0.01278  -0.01273   2.65640
    R3        2.04144   0.00161  -0.00000   0.00366   0.00366   2.04510
    R4        2.65184  -0.00691   0.00002  -0.01135  -0.01128   2.64056
    R5        2.04413   0.00203  -0.00001   0.00474   0.00472   2.04886
    R6        2.65905  -0.00807   0.00002  -0.01220  -0.01221   2.64685
    R7        2.04189   0.00176  -0.00001   0.00422   0.00421   2.04610
    R8        2.69692  -0.00831   0.00003  -0.01371  -0.01373   2.68320
    R9        2.81449  -0.00531   0.00006  -0.01483  -0.01468   2.79981
   R10        2.68562  -0.00879   0.00002  -0.01387  -0.01389   2.67173
   R11        2.83178  -0.00899   0.00006  -0.01910  -0.01910   2.81268
   R12        2.61002  -0.00496  -0.00002  -0.00763  -0.00764   2.60238
   R13        2.81914  -0.01117   0.00006  -0.02017  -0.02018   2.79897
   R14        2.38483  -0.00864   0.00000  -0.00862  -0.00861   2.37622
   R15        2.69460  -0.00787   0.00002  -0.01142  -0.01155   2.68305
   R16        2.67116  -0.01899  -0.00000  -0.02009  -0.02012   2.65104
   R17        2.79551  -0.01050   0.00004  -0.02057  -0.02049   2.77502
   R18        2.65871  -0.00566   0.00002  -0.00906  -0.00913   2.64958
   R19        2.40449  -0.00772   0.00001  -0.00918  -0.00916   2.39533
   R20        2.68698  -0.00427   0.00004  -0.00968  -0.00961   2.67737
   R21        2.60922  -0.00636   0.00000  -0.00874  -0.00873   2.60049
   R22        2.70360  -0.02093   0.00001  -0.03134  -0.03138   2.67222
   R23        2.89722  -0.00515   0.00002  -0.01729  -0.01763   2.87959
   R24        2.71785  -0.01765   0.00001  -0.02840  -0.02831   2.68954
   R25        2.97218  -0.02360  -0.00002  -0.04320  -0.04306   2.92912
   R26        2.59986   0.00088  -0.00001  -0.00230  -0.00232   2.59754
   R27        2.90711  -0.01208  -0.00004  -0.01267  -0.01231   2.89480
   R28        2.81546  -0.02177  -0.00000  -0.03091  -0.03091   2.78455
   R29        2.06653   0.00248  -0.00001   0.00624   0.00622   2.07275
   R30        2.95183  -0.01232   0.00003  -0.01928  -0.01924   2.93259
   R31        2.06360   0.00500  -0.00001   0.01130   0.01128   2.07488
   R32        2.06132   0.00092  -0.00001   0.00256   0.00255   2.06387
   R33        2.93314  -0.00037   0.00005  -0.00759  -0.00761   2.92553
   R34        2.95046  -0.00671   0.00003  -0.01665  -0.01662   2.93384
   R35        2.72298   0.00039   0.00004  -0.00713  -0.00709   2.71589
   R36        2.06109   0.00165  -0.00002   0.00435   0.00433   2.06542
   R37        2.07060   0.00283  -0.00001   0.00608   0.00607   2.07667
   R38        2.74497  -0.00029   0.00002  -0.00283  -0.00281   2.74216
   R39        2.04847   0.00342  -0.00002   0.00797   0.00795   2.05641
   R40        2.06738   0.00122  -0.00001   0.00321   0.00320   2.07058
   R41        2.06864   0.00100  -0.00001   0.00274   0.00273   2.07137
   R42        2.33711  -0.00558   0.00000  -0.00531  -0.00531   2.33181
   R43        2.88069  -0.00176   0.00001  -0.00396  -0.00396   2.87673
   R44        2.73255  -0.00578   0.00002  -0.01082  -0.01080   2.72175
   R45        2.07791   0.00106  -0.00001   0.00271   0.00270   2.08060
   R46        2.07946   0.00065  -0.00001   0.00194   0.00193   2.08139
   R47        1.85459  -0.00361   0.00002  -0.00617  -0.00615   1.84844
   R48        1.87541   0.00162   0.00001   0.00156   0.00157   1.87698
   R49        1.85907  -0.00489   0.00001  -0.00659  -0.00658   1.85249
   R50        1.85589   0.00100   0.00001   0.00044   0.00044   1.85633
   R51        2.74360  -0.00433   0.00001  -0.00467  -0.00466   2.73894
   R52        2.75069  -0.00666   0.00002  -0.00865  -0.00859   2.74210
   R53        2.77430  -0.00181   0.00004  -0.00440  -0.00439   2.76992
   R54        2.90219  -0.00603  -0.00001  -0.01040  -0.01034   2.89186
   R55        2.03855   0.00836   0.00001   0.01592   0.01593   2.05448
   R56        2.93311  -0.00519   0.00001  -0.01328  -0.01324   2.91987
   R57        2.06231   0.00099  -0.00001   0.00276   0.00275   2.06506
   R58        2.06197   0.00335  -0.00001   0.00795   0.00794   2.06990
   R59        2.95709  -0.00512   0.00002  -0.01649  -0.01651   2.94058
   R60        2.80343  -0.00772   0.00002  -0.01404  -0.01403   2.78940
   R61        2.05384   0.00573   0.00000   0.00783   0.00783   2.06167
   R62        2.94130  -0.00784   0.00001  -0.01807  -0.01813   2.92317
   R63        2.76392  -0.00294   0.00003  -0.00726  -0.00723   2.75669
   R64        2.08495   0.00004  -0.00001   0.00055   0.00054   2.08550
   R65        2.88992  -0.00508  -0.00001  -0.01060  -0.01060   2.87932
   R66        2.06240   0.00396  -0.00001   0.00811   0.00810   2.07051
   R67        2.05962   0.00247  -0.00001   0.00593   0.00592   2.06554
   R68        2.06551   0.00252  -0.00001   0.00586   0.00585   2.07136
   R69        2.06613   0.00188  -0.00001   0.00461   0.00460   2.07073
   R70        1.85058  -0.00293   0.00001  -0.00522  -0.00520   1.84537
   R71        1.93352  -0.00225  -0.00000  -0.00352  -0.00352   1.93000
   R72        1.93132  -0.00150  -0.00000  -0.00220  -0.00220   1.92912
    A1        2.09868   0.00031  -0.00000   0.00082   0.00084   2.09952
    A2        2.08258   0.00058   0.00001   0.00136   0.00136   2.08394
    A3        2.10190  -0.00089  -0.00000  -0.00218  -0.00220   2.09970
    A4        2.10774  -0.00036   0.00000  -0.00178  -0.00174   2.10600
    A5        2.08236   0.00015  -0.00000   0.00095   0.00093   2.08329
    A6        2.09305   0.00021   0.00000   0.00081   0.00079   2.09385
    A7        2.08064  -0.00027  -0.00001   0.00128   0.00119   2.08183
    A8        2.11828   0.00057   0.00001   0.00089   0.00094   2.11922
    A9        2.08426  -0.00030  -0.00001  -0.00218  -0.00214   2.08212
   A10        2.11623   0.00018   0.00001  -0.00123  -0.00119   2.11503
   A11        2.09983  -0.00285  -0.00002  -0.01228  -0.01195   2.08788
   A12        2.06691   0.00265   0.00001   0.01321   0.01274   2.07966
   A13        2.06755   0.00067  -0.00002   0.00106   0.00114   2.06869
   A14        2.05243   0.00192   0.00001   0.01317   0.01258   2.06501
   A15        2.16287  -0.00261   0.00001  -0.01449  -0.01404   2.14883
   A16        2.09547  -0.00054   0.00001  -0.00023  -0.00033   2.09513
   A17        2.15099  -0.00105  -0.00002  -0.00299  -0.00295   2.14804
   A18        2.03651   0.00160   0.00000   0.00316   0.00322   2.03973
   A19        2.01980  -0.00369   0.00002   0.00161   0.00080   2.02061
   A20        2.15173   0.00462   0.00001   0.00304   0.00339   2.15512
   A21        2.11137  -0.00092  -0.00003  -0.00423  -0.00393   2.10744
   A22        2.03421   0.00726   0.00002   0.02550   0.02490   2.05911
   A23        2.15637  -0.00786  -0.00000  -0.02319  -0.02285   2.13352
   A24        2.08214   0.00087  -0.00001   0.00103   0.00104   2.08318
   A25        2.08480  -0.00129   0.00001   0.00372   0.00324   2.08804
   A26        2.08424  -0.00022   0.00000  -0.00112  -0.00113   2.08312
   A27        2.11415   0.00151  -0.00001  -0.00260  -0.00212   2.11202
   A28        2.04486  -0.00211   0.00001   0.00176   0.00125   2.04611
   A29        2.12106   0.00051   0.00000  -0.00346  -0.00326   2.11780
   A30        2.11627   0.00157  -0.00001   0.00100   0.00118   2.11745
   A31        2.11965  -0.00369   0.00000  -0.00570  -0.00590   2.11375
   A32        2.12523  -0.00048  -0.00000  -0.00249  -0.00239   2.12284
   A33        2.03791   0.00418  -0.00000   0.00823   0.00833   2.04624
   A34        2.09550  -0.00389  -0.00002  -0.00346  -0.00335   2.09214
   A35        2.00887   0.00709   0.00002   0.01483   0.01494   2.02381
   A36        2.17332  -0.00296   0.00000  -0.01108  -0.01130   2.16202
   A37        2.05118   0.00926   0.00001   0.01291   0.01280   2.06397
   A38        2.10637   0.00235   0.00001   0.00857   0.00886   2.11523
   A39        2.12148  -0.01151  -0.00002  -0.02210  -0.02231   2.09917
   A40        2.12817  -0.00229   0.00001  -0.00621  -0.00636   2.12181
   A41        2.13023  -0.00194   0.00004  -0.00520  -0.00521   2.12503
   A42        2.02454   0.00424  -0.00004   0.01093   0.01082   2.03536
   A43        1.88044   0.01073   0.00004   0.02167   0.02164   1.90209
   A44        2.11542  -0.01342   0.00001  -0.04048  -0.04102   2.07440
   A45        1.87651  -0.00085  -0.00002   0.00905   0.00926   1.88577
   A46        1.86797  -0.00137   0.00001  -0.03912  -0.03997   1.82800
   A47        1.91677  -0.00457  -0.00000  -0.01200  -0.01202   1.90475
   A48        1.80101   0.00917  -0.00003   0.06224   0.06274   1.86375
   A49        2.02951  -0.01243   0.00005  -0.03132  -0.03124   1.99828
   A50        1.81700   0.00012  -0.00006   0.01383   0.01423   1.83123
   A51        1.90439   0.00986   0.00000   0.01750   0.01611   1.92050
   A52        1.79484   0.00759  -0.00004   0.03804   0.03829   1.83313
   A53        2.02044  -0.00234   0.00003  -0.02745  -0.02759   1.99285
   A54        1.87601  -0.00220   0.00000  -0.00230  -0.00216   1.87385
   A55        1.83275   0.00309   0.00003   0.01843   0.01876   1.85150
   A56        1.93938  -0.00054  -0.00001  -0.00066  -0.00080   1.93858
   A57        1.98435  -0.00786  -0.00002  -0.04783  -0.04822   1.93612
   A58        1.95473  -0.00130   0.00001  -0.00100  -0.00138   1.95335
   A59        1.85986   0.00425  -0.00005   0.02938   0.02986   1.88973
   A60        1.89191   0.00241   0.00004   0.00287   0.00235   1.89426
   A61        1.94569  -0.00304  -0.00000   0.00177   0.00177   1.94746
   A62        1.92986  -0.00386  -0.00002  -0.01022  -0.01005   1.91981
   A63        1.85266   0.00607   0.00001   0.01394   0.01373   1.86639
   A64        1.93854   0.00315   0.00004   0.00003  -0.00000   1.93854
   A65        1.93216  -0.00104   0.00001   0.00140   0.00136   1.93353
   A66        1.86129  -0.00111  -0.00003  -0.00674  -0.00672   1.85457
   A67        2.10681  -0.00583  -0.00001  -0.01389  -0.01390   2.09291
   A68        1.81838   0.00170  -0.00005   0.00842   0.00839   1.82677
   A69        1.95485  -0.00269   0.00001  -0.01025  -0.01027   1.94458
   A70        1.96044  -0.00313   0.00002  -0.01196  -0.01198   1.94847
   A71        1.90800   0.00117   0.00000   0.00425   0.00426   1.91226
   A72        1.90974   0.00122   0.00001   0.00428   0.00430   1.91404
   A73        1.90982   0.00189   0.00000   0.00596   0.00588   1.91570
   A74        2.10130  -0.00250  -0.00000  -0.00663  -0.00664   2.09466
   A75        2.05866  -0.00006  -0.00002   0.00086   0.00083   2.05949
   A76        2.12319   0.00256   0.00002   0.00571   0.00571   2.12891
   A77        1.90176  -0.00076  -0.00000  -0.00160  -0.00160   1.90016
   A78        1.89434   0.00062  -0.00001   0.00252   0.00250   1.89684
   A79        1.89100   0.00097  -0.00001   0.00425   0.00424   1.89524
   A80        1.95083  -0.00020   0.00002  -0.00153  -0.00151   1.94932
   A81        1.95356  -0.00034   0.00002  -0.00193  -0.00191   1.95165
   A82        1.87056  -0.00021  -0.00002  -0.00135  -0.00139   1.86917
   A83        1.93598  -0.00411   0.00002  -0.01504  -0.01502   1.92097
   A84        1.92775  -0.00599   0.00000  -0.02179  -0.02178   1.90596
   A85        1.90943  -0.00123   0.00003  -0.00837  -0.00834   1.90109
   A86        1.97914  -0.00909   0.00002  -0.03125  -0.03124   1.94790
   A87        2.22207  -0.02740   0.00004  -0.05787  -0.05783   2.16424
   A88        1.96810  -0.00572   0.00003  -0.00030  -0.00076   1.96734
   A89        1.92491  -0.00124   0.00000  -0.01765  -0.01784   1.90707
   A90        1.94970  -0.01006  -0.00003  -0.03209  -0.03216   1.91754
   A91        1.87133   0.00849   0.00002   0.04363   0.04379   1.91513
   A92        1.89434   0.00602   0.00004   0.01514   0.01503   1.90938
   A93        1.84762  -0.00268  -0.00005  -0.00818  -0.00812   1.83950
   A94        1.97331  -0.00024   0.00001  -0.00040  -0.00026   1.97305
   A95        1.97288  -0.00233   0.00001  -0.00505  -0.00504   1.96784
   A96        1.90935   0.00357   0.00002   0.00709   0.00688   1.91623
   A97        1.87370  -0.00165  -0.00003  -0.00073  -0.00077   1.87293
   A98        1.94279  -0.00330   0.00001  -0.02109  -0.02099   1.92180
   A99        1.85887   0.00436  -0.00000   0.02273   0.02269   1.88156
   A100       1.90330  -0.00058  -0.00001  -0.00187  -0.00175   1.90155
   A101       1.91701   0.00126   0.00001   0.00108   0.00086   1.91788
   A102       1.88921   0.00019  -0.00001   0.00616   0.00621   1.89542
   A103       1.90857  -0.00089  -0.00001  -0.00622  -0.00615   1.90242
   A104       1.97296  -0.00019   0.00004   0.00197   0.00201   1.97497
   A105       1.88669  -0.00027  -0.00002   0.00149   0.00157   1.88826
   A106       1.88856  -0.00016  -0.00001  -0.00496  -0.00501   1.88356
   A107       1.94098  -0.00236   0.00000  -0.00324  -0.00330   1.93768
   A108       1.82801   0.00292  -0.00003   0.00872   0.00862   1.83663
   A109       1.91569  -0.00048  -0.00000  -0.00308  -0.00298   1.91270
   A110       1.96948  -0.00051   0.00003  -0.00323  -0.00315   1.96633
   A111       1.89553   0.00088  -0.00000   0.00031   0.00030   1.89583
   A112       1.91328  -0.00043  -0.00000   0.00062   0.00061   1.91389
   A113       1.87708   0.00540   0.00002   0.02411   0.02405   1.90113
   A114       1.87096  -0.00221  -0.00003  -0.00395  -0.00376   1.86720
   A115       1.91618  -0.00206  -0.00002  -0.01666  -0.01678   1.89940
   A116       2.02806  -0.00341   0.00005  -0.01600  -0.01594   2.01213
   A117       1.86154  -0.00064  -0.00004   0.00332   0.00336   1.86490
   A118       1.90859   0.00291   0.00002   0.00846   0.00845   1.91704
   A119       1.92848  -0.00191   0.00001  -0.00772  -0.00774   1.92074
   A120       1.92051   0.00140   0.00001   0.00649   0.00651   1.92702
   A121       1.95151  -0.00237   0.00002  -0.00974  -0.00974   1.94177
   A122       1.89375   0.00045  -0.00001   0.00225   0.00225   1.89601
   A123       1.86807   0.00192  -0.00002   0.00581   0.00573   1.87380
   A124       1.89986   0.00061  -0.00000   0.00329   0.00331   1.90317
   A125       1.96034  -0.00482   0.00004  -0.01820  -0.01817   1.94217
   A126       1.95456  -0.00037   0.00002   0.00368   0.00365   1.95820
   A127       1.91172  -0.00018  -0.00000   0.00542   0.00536   1.91708
   A128       1.87523   0.00204   0.00003   0.01634   0.01627   1.89150
    D1        0.00526   0.00027   0.00000   0.00271   0.00271   0.00796
    D2        3.13878  -0.00005  -0.00000  -0.00005  -0.00004   3.13874
    D3       -3.12985   0.00029   0.00001   0.00312   0.00311  -3.12674
    D4        0.00367  -0.00002   0.00000   0.00036   0.00036   0.00404
    D5        0.00149   0.00017   0.00000   0.00063   0.00062   0.00210
    D6       -3.11694   0.00018   0.00002   0.00397   0.00398  -3.11296
    D7        3.13651   0.00015  -0.00000   0.00023   0.00022   3.13674
    D8        0.01809   0.00016   0.00001   0.00358   0.00358   0.02168
    D9       -0.00322  -0.00016  -0.00000  -0.00061  -0.00059  -0.00381
   D10        3.13503  -0.00044  -0.00000  -0.00291  -0.00287   3.13215
   D11       -3.13669   0.00016   0.00000   0.00217   0.00217  -3.13452
   D12        0.00156  -0.00012   0.00000  -0.00013  -0.00011   0.00145
   D13       -0.00556  -0.00038  -0.00000  -0.00485  -0.00486  -0.01041
   D14        3.11342  -0.00193  -0.00003  -0.02028  -0.02022   3.09320
   D15        3.13932  -0.00011  -0.00000  -0.00261  -0.00263   3.13669
   D16       -0.02490  -0.00166  -0.00002  -0.01804  -0.01799  -0.04289
   D17        0.01205   0.00081   0.00001   0.00807   0.00806   0.02010
   D18        3.12688  -0.00015  -0.00002  -0.00250  -0.00267   3.12420
   D19       -3.10734   0.00240   0.00003   0.02353   0.02366  -3.08368
   D20        0.00749   0.00143   0.00001   0.01296   0.01293   0.02042
   D21       -2.64516  -0.00309  -0.00004  -0.04259  -0.04275  -2.68791
   D22        0.44913  -0.00380  -0.00008  -0.05933  -0.05940   0.38973
   D23        0.47444  -0.00463  -0.00007  -0.05777  -0.05797   0.41647
   D24       -2.71445  -0.00534  -0.00010  -0.07451  -0.07462  -2.78907
   D25       -0.00990  -0.00070  -0.00001  -0.00589  -0.00587  -0.01578
   D26        3.11000  -0.00074  -0.00002  -0.00910  -0.00911   3.10089
   D27       -3.12291   0.00026   0.00002   0.00492   0.00495  -3.11796
   D28       -0.00301   0.00022   0.00001   0.00172   0.00171  -0.00129
   D29       -0.57325   0.00556   0.00008   0.05571   0.05583  -0.51742
   D30        2.54312   0.00601   0.00006   0.07472   0.07477   2.61789
   D31        2.53998   0.00459   0.00005   0.04480   0.04485   2.58484
   D32       -0.62683   0.00504   0.00003   0.06381   0.06379  -0.56304
   D33       -0.01011  -0.00007  -0.00001  -0.00176  -0.00178  -0.01188
   D34       -3.12925  -0.00004   0.00001   0.00151   0.00153  -3.12773
   D35        0.66083  -0.00610  -0.00010  -0.07440  -0.07472   0.58611
   D36       -2.63717  -0.00389  -0.00005  -0.04925  -0.04944  -2.68662
   D37       -2.45618  -0.00662  -0.00008  -0.09306  -0.09321  -2.54938
   D38        0.52901  -0.00442  -0.00003  -0.06790  -0.06793   0.46107
   D39       -0.18025   0.00192   0.00004   0.02647   0.02692  -0.15334
   D40        2.95965   0.00238   0.00004   0.02402   0.02457   2.98422
   D41        3.11076   0.00067  -0.00001   0.00486   0.00474   3.11550
   D42       -0.03253   0.00114  -0.00001   0.00240   0.00239  -0.03014
   D43       -3.04021  -0.00337  -0.00008  -0.05041  -0.05015  -3.09036
   D44        0.07671  -0.00327  -0.00008  -0.07510  -0.07479   0.00192
   D45       -0.05909  -0.00059  -0.00003  -0.02262  -0.02257  -0.08165
   D46        3.05783  -0.00050  -0.00002  -0.04731  -0.04720   3.01062
   D47       -0.38562   0.00290   0.00004   0.03695   0.03713  -0.34848
   D48        2.80314   0.00363   0.00008   0.05377   0.05391   2.85705
   D49        2.75770   0.00243   0.00004   0.03945   0.03952   2.79722
   D50       -0.33673   0.00316   0.00007   0.05627   0.05629  -0.28044
   D51        0.07636  -0.00064   0.00004   0.01202   0.01209   0.08844
   D52       -3.03442  -0.00103   0.00005   0.01035   0.01036  -3.02405
   D53       -3.06696  -0.00018   0.00004   0.00953   0.00971  -3.05724
   D54        0.10545  -0.00056   0.00005   0.00786   0.00799   0.11344
   D55       -0.02863  -0.00049  -0.00002  -0.00663  -0.00676  -0.03539
   D56       -3.06279  -0.00257   0.00001  -0.00884  -0.00885  -3.07164
   D57        3.08362  -0.00019  -0.00004  -0.00520  -0.00528   3.07834
   D58        0.04946  -0.00228  -0.00000  -0.00742  -0.00737   0.04209
   D59        0.08799  -0.00002   0.00006   0.01109   0.01118   0.09917
   D60       -3.02415  -0.00026   0.00007   0.00972   0.00975  -3.01440
   D61       -0.06022   0.00062  -0.00001  -0.01355  -0.01359  -0.07381
   D62       -3.10537   0.00012   0.00001  -0.00512  -0.00502  -3.11038
   D63        2.96324   0.00354  -0.00005  -0.00938  -0.00957   2.95366
   D64       -0.08191   0.00305  -0.00002  -0.00096  -0.00100  -0.08291
   D65       -2.84832  -0.00088  -0.00001  -0.01245  -0.01249  -2.86081
   D66       -0.68270  -0.00182   0.00002  -0.01859  -0.01851  -0.70121
   D67        1.32947  -0.00170  -0.00002  -0.02392  -0.02395   1.30552
   D68        0.40615  -0.00305   0.00003  -0.01541  -0.01532   0.39083
   D69        2.57177  -0.00399   0.00006  -0.02155  -0.02134   2.55043
   D70       -1.69924  -0.00386   0.00002  -0.02688  -0.02679  -1.72603
   D71        0.10467   0.00014   0.00004   0.02848   0.02858   0.13325
   D72       -3.01365   0.00013   0.00003   0.05197   0.05222  -2.96144
   D73       -3.13426   0.00146   0.00002   0.02180   0.02190  -3.11236
   D74        0.03060   0.00145   0.00001   0.04528   0.04553   0.07614
   D75        0.27880   0.00099  -0.00005   0.01628   0.01615   0.29495
   D76       -1.87825   0.00339  -0.00010   0.08288   0.08266  -1.79559
   D77        2.34380   0.00086  -0.00004   0.01850   0.01877   2.36257
   D78       -2.76241  -0.00072  -0.00003   0.02301   0.02289  -2.73952
   D79        1.36373   0.00168  -0.00008   0.08961   0.08939   1.45312
   D80       -0.69741  -0.00086  -0.00002   0.02522   0.02550  -0.67190
   D81       -0.11389  -0.00327  -0.00008  -0.04937  -0.04936  -0.16324
   D82        3.00441  -0.00326  -0.00007  -0.07289  -0.07305   2.93135
   D83       -0.86651   0.00121   0.00012   0.00404   0.00425  -0.86225
   D84        1.09365   0.00458   0.00006   0.04410   0.04430   1.13795
   D85        3.09240   0.00640   0.00003   0.05591   0.05634  -3.13444
   D86        1.43430  -0.00920   0.00016  -0.05939  -0.05936   1.37495
   D87       -2.88872  -0.00582   0.00010  -0.01933  -0.01931  -2.90804
   D88       -0.88998  -0.00400   0.00007  -0.00752  -0.00727  -0.89724
   D89       -2.90545  -0.00137   0.00013  -0.01252  -0.01247  -2.91792
   D90       -0.94529   0.00200   0.00006   0.02754   0.02757  -0.91772
   D91        1.05345   0.00382   0.00004   0.03935   0.03962   1.09307
   D92       -1.09680   0.00116   0.00003  -0.05626  -0.05494  -1.15174
   D93        3.02350  -0.00220  -0.00003  -0.01862  -0.02018   3.00332
   D94        1.00151  -0.00067  -0.00002  -0.01740  -0.01719   0.98432
   D95        1.19861  -0.00270  -0.00012  -0.01892  -0.01908   1.17953
   D96       -2.96778  -0.00266  -0.00010  -0.00916  -0.00950  -2.97728
   D97       -0.82774  -0.00571  -0.00007  -0.04124  -0.04114  -0.86888
   D98       -0.77425  -0.00196  -0.00004  -0.04536  -0.04530  -0.81956
   D99        1.34254  -0.00192  -0.00003  -0.03559  -0.03573   1.30681
   D100      -2.80060  -0.00497   0.00000  -0.06768  -0.06736  -2.86797
   D101      -2.81427  -0.00309  -0.00004  -0.05380  -0.05330  -2.86757
   D102      -0.69747  -0.00305  -0.00002  -0.04403  -0.04373  -0.74120
   D103       1.44257  -0.00610   0.00001  -0.07612  -0.07536   1.36720
   D104      -0.87013  -0.00397   0.00005   0.00295   0.00320  -0.86693
   D105      -3.03084   0.00095   0.00004   0.01491   0.01494  -3.01590
   D106       1.18800   0.00100   0.00006   0.02239   0.02245   1.21044
   D107      -2.97684  -0.00454   0.00004  -0.00729  -0.00700  -2.98383
   D108       1.14564   0.00038   0.00003   0.00467   0.00474   1.15039
   D109      -0.91871   0.00042   0.00005   0.01215   0.01225  -0.90646
   D110       1.24027  -0.00937   0.00001  -0.02843  -0.02803   1.21224
   D111      -0.92044  -0.00445   0.00001  -0.01648  -0.01629  -0.93673
   D112      -2.98479  -0.00441   0.00002  -0.00899  -0.00879  -2.99357
   D113       2.17784  -0.00226   0.00001   0.00856   0.00840   2.18624
   D114      -0.97216  -0.00264   0.00000  -0.00011  -0.00024  -0.97240
   D115      -2.06169   0.00044   0.00004   0.03060   0.03057  -2.03112
   D116       1.07150   0.00005   0.00004   0.02194   0.02193   1.09343
   D117      -0.01472   0.00639   0.00002   0.06784   0.06806   0.05333
   D118       3.11846   0.00601   0.00001   0.05917   0.05941  -3.10531
   D119      -3.12104   0.00498   0.00003   0.06731   0.06694  -3.05410
   D120       1.15177   0.00277   0.00004   0.05214   0.05242   1.20418
   D121      -0.95509   0.00061   0.00003   0.03520   0.03539  -0.91970
   D122      -3.14035  -0.00005   0.00000  -0.00029  -0.00029  -3.14064
   D123      -1.08001   0.00099  -0.00001   0.00461   0.00454  -1.07548
   D124       1.07760  -0.00094   0.00001  -0.00440  -0.00431   1.07328
   D125       3.14150   0.00021   0.00000   0.00362   0.00363  -3.13806
   D126      -1.01356  -0.00011   0.00002   0.00231   0.00235  -1.01121
   D127       1.01209   0.00049  -0.00002   0.00433   0.00434   1.01643
   D128      -0.00861  -0.00021  -0.00001  -0.00523  -0.00525  -0.01387
   D129       2.11952  -0.00053   0.00001  -0.00653  -0.00654   2.11298
   D130      -2.13802   0.00008  -0.00002  -0.00451  -0.00455  -2.14257
   D131      -3.14077  -0.00010   0.00000  -0.00039  -0.00039  -3.14115
   D132       1.04888  -0.00025  -0.00000  -0.00151  -0.00151   1.04738
   D133      -1.04969   0.00039  -0.00000   0.00265   0.00265  -1.04704
   D134      -1.96164  -0.00042   0.00008  -0.01676  -0.01630  -1.97794
   D135       2.21320  -0.00048   0.00005  -0.00245  -0.00284   2.21036
   D136       0.04219   0.00045   0.00004  -0.01146  -0.01134   0.03085
   D137      -1.01616   0.00530  -0.00008   0.00475   0.00475  -1.01140
   D138       1.12499  -0.00404  -0.00009  -0.03638  -0.03649   1.08850
   D139      -3.03493  -0.00259  -0.00008  -0.03332  -0.03334  -3.06827
   D140      -1.15187   0.00341   0.00008   0.04115   0.04126  -1.11061
   D141       2.93860   0.00561   0.00003   0.04832   0.04830   2.98690
   D142       0.86709   0.00454   0.00004   0.04964   0.04946   0.91655
   D143       1.16855  -0.00472   0.00007  -0.03473  -0.03461   1.13394
   D144      -1.00691  -0.00145   0.00004  -0.00896  -0.00890  -1.01581
   D145      -3.06995  -0.00176   0.00005  -0.01018  -0.01012  -3.08007
   D146      -0.95751  -0.00078   0.00006  -0.00226  -0.00204  -0.95954
   D147      -3.13296   0.00249   0.00003   0.02350   0.02367  -3.10929
   D148       1.08718   0.00218   0.00004   0.02229   0.02245   1.10963
   D149      -3.00187  -0.00123   0.00008  -0.00174  -0.00162  -3.00349
   D150       1.10586   0.00204   0.00005   0.02402   0.02408   1.12994
   D151      -0.95718   0.00173   0.00007   0.02281   0.02286  -0.93432
   D152       0.85436  -0.00059  -0.00002   0.01729   0.01731   0.87167
   D153       3.01598   0.00010   0.00002   0.02446   0.02447   3.04045
   D154      -1.21339  -0.00048  -0.00000   0.01857   0.01857  -1.19482
   D155       3.01150  -0.00017   0.00002   0.00664   0.00681   3.01831
   D156      -1.11007   0.00053   0.00006   0.01380   0.01397  -1.09610
   D157       0.94375  -0.00006   0.00004   0.00792   0.00807   0.95183
   D158      -1.19903  -0.00004   0.00001   0.00656   0.00658  -1.19246
   D159       0.96258   0.00065   0.00005   0.01372   0.01374   0.97632
   D160       3.01640   0.00007   0.00003   0.00784   0.00784   3.02424
   D161      -0.87327  -0.00028   0.00000  -0.00832  -0.00833  -0.88160
   D162       1.25926  -0.00039   0.00002  -0.00857  -0.00859   1.25067
   D163      -2.97121   0.00046   0.00000  -0.00460  -0.00465  -2.97586
   D164      -2.98520  -0.00129  -0.00001  -0.01830  -0.01829  -3.00349
   D165      -0.85267  -0.00140   0.00001  -0.01856  -0.01856  -0.87122
   D166       1.20005  -0.00055  -0.00001  -0.01459  -0.01461   1.18544
   D167       1.20794  -0.00079  -0.00001  -0.01433  -0.01433   1.19360
   D168      -2.94272  -0.00089   0.00001  -0.01459  -0.01460  -2.95732
   D169      -0.89000  -0.00005  -0.00001  -0.01062  -0.01065  -0.90066
   D170       3.06452  -0.00266  -0.00005  -0.03099  -0.03098   3.03354
   D171      -1.14006  -0.00047   0.00000  -0.00467  -0.00455  -1.14462
   D172      -1.09105  -0.00105  -0.00003  -0.02398  -0.02413  -1.11518
   D173       0.98755   0.00114   0.00003   0.00233   0.00230   0.98985
   D174       0.99793  -0.00161  -0.00003  -0.02425  -0.02431   0.97362
   D175       3.07653   0.00058   0.00002   0.00206   0.00212   3.07864
   D176       1.00153   0.00134  -0.00003  -0.01286  -0.01303   0.98849
   D177       3.09733   0.00033  -0.00003  -0.01025  -0.01041   3.08691
   D178      -1.05320   0.00135  -0.00000  -0.00733  -0.00747  -1.06067
   D179      -1.04677  -0.00043  -0.00002  -0.01961  -0.01966  -1.06644
   D180       1.04902  -0.00144  -0.00001  -0.01700  -0.01704   1.03198
   D181      -3.10150  -0.00042   0.00001  -0.01408  -0.01410  -3.11560
   D182       3.11136  -0.00016  -0.00003  -0.01850  -0.01859   3.09277
   D183      -1.07603  -0.00118  -0.00003  -0.01589  -0.01597  -1.09200
   D184       1.05663  -0.00015  -0.00000  -0.01298  -0.01302   1.04361
   D185       3.12738   0.00139  -0.00000   0.01216   0.01222   3.13961
   D186      -1.04198   0.00012  -0.00000   0.01206   0.01202  -1.02995
   D187       1.07302   0.00059   0.00002   0.01074   0.01073   1.08375
   D188      -1.05439   0.00198   0.00002   0.01377   0.01379  -1.04060
   D189       3.13791   0.00173   0.00002   0.01173   0.01177  -3.13350
   D190       1.02438   0.00158   0.00001   0.00960   0.00965   1.03403
   D191       3.12970  -0.00111  -0.00001  -0.00398  -0.00401   3.12569
   D192       1.03881  -0.00136  -0.00001  -0.00602  -0.00603   1.03279
   D193      -1.07471  -0.00151  -0.00002  -0.00815  -0.00815  -1.08286
   D194       1.02202  -0.00015  -0.00001  -0.00373  -0.00378   1.01824
   D195      -1.06886  -0.00040  -0.00001  -0.00577  -0.00580  -1.07466
   D196       3.10079  -0.00055  -0.00002  -0.00790  -0.00792   3.09287
         Item               Value     Threshold  Converged?
 Maximum Force            0.027405     0.000450     NO 
 RMS     Force            0.004603     0.000300     NO 
 Maximum Displacement     0.512471     0.001800     NO 
 RMS     Displacement     0.120042     0.001200     NO 
 Predicted change in Energy=-1.892600D-02
 GradGradGradGradGradGradGradGradGradGradGradGradGradGradGradGradGradGrad

 Stoichiometry    C27H29NO11
 Framework group  C1[X(C27H29NO11)]
 Deg. of freedom   198
 Full point group                 C1      NOp   1
 Largest Abelian subgroup         C1      NOp   1
 Largest concise Abelian subgroup C1      NOp   1
                         Standard orientation:                         
 ---------------------------------------------------------------------
 Center     Atomic      Atomic             Coordinates (Angstroms)
 Number     Number       Type             X           Y           Z
 ---------------------------------------------------------------------
      1          6           0       -6.555730    1.035444    0.821896
      2          6           0       -6.649681   -0.109657    1.620029
      3          6           0       -5.698695   -1.128488    1.519372
      4          6           0       -4.646680   -0.995630    0.604257
      5          6           0       -4.537717    0.148424   -0.229615
      6          6           0       -5.504803    1.171780   -0.101673
      7          6           0       -3.381664    0.234098   -1.163186
      8          6           0       -2.143965   -0.448081   -0.719861
      9          6           0       -2.276087   -1.636633    0.045483
     10          6           0       -3.600089   -2.042004    0.534478
     11          6           0       -1.137814   -2.408457    0.318415
     12          6           0        0.153612   -1.968989   -0.064241
     13          6           0        0.303181   -0.753357   -0.770986
     14          6           0       -0.872003   -0.049548   -1.157275
     15          6           0        1.696971   -0.263882   -1.240390
     16          6           0        2.677773   -1.439881   -1.199701
     17          6           0        2.672348   -2.236379    0.132148
     18          6           0        1.295826   -2.941071    0.204839
     19          8           0       -3.424796    0.834039   -2.267435
     20          8           0       -3.817808   -3.220761    0.946573
     21          8           0       -5.338592    2.287450   -0.891678
     22          6           0       -6.282952    3.385474   -0.801193
     23          6           0        3.846241   -3.251256    0.180412
     24          8           0        4.640533   -3.231858    1.124514
     25          6           0        3.961348   -4.265133   -0.949282
     26          8           0        5.106116   -5.104845   -0.706765
     27          8           0       -1.228543   -3.634894    0.935934
     28          8           0        2.786121   -1.352345    1.259556
     29          8           0       -0.702251    1.003256   -2.024572
     30          8           0        2.366107    0.808639   -0.483275
     31          8           0        2.802350    3.055808   -1.078383
     32          6           0        1.874979    2.169724   -0.399850
     33          6           0        1.751874    2.589211    1.066679
     34          6           0        3.117291    2.650174    1.787338
     35          6           0        4.125480    3.480797    0.941746
     36          6           0        4.157735    2.988601   -0.524382
     37          6           0        5.060336    3.784981   -1.458548
     38          8           0        3.677177    4.863887    1.060590
     39          7           0        2.909976    3.194907    3.143480
     40          1           0       -7.295758    1.818141    0.926511
     41          1           0       -7.464948   -0.197920    2.329293
     42          1           0       -5.754671   -2.015958    2.137120
     43          1           0        1.602426    0.089814   -2.274338
     44          1           0        2.305385   -2.144868   -1.954607
     45          1           0        3.668789   -1.111889   -1.520797
     46          1           0        1.153382   -3.426107    1.173881
     47          1           0        1.224340   -3.735986   -0.550570
     48          1           0       -5.922030    4.119173   -1.519259
     49          1           0       -7.294148    3.067368   -1.078430
     50          1           0       -6.295196    3.826423    0.202251
     51          1           0        3.029773   -4.850250   -0.994284
     52          1           0        4.047860   -3.720287   -1.902587
     53          1           0        5.196859   -5.763814   -1.423915
     54          1           0       -2.185953   -3.876112    1.044249
     55          1           0        2.860592   -1.887882    2.077257
     56          1           0       -1.560011    1.313297   -2.389389
     57          1           0        0.939741    2.256623   -0.947346
     58          1           0        1.080002    1.905873    1.591851
     59          1           0        1.319490    3.595477    1.082651
     60          1           0        3.510885    1.637730    1.888812
     61          1           0        5.137871    3.380619    1.369479
     62          1           0        4.478556    1.941224   -0.500814
     63          1           0        5.031165    3.356158   -2.463529
     64          1           0        6.095618    3.764680   -1.099033
     65          1           0        4.729748    4.826695   -1.537833
     66          1           0        4.256482    5.468597    0.558252
     67          1           0        3.762149    3.165275    3.705623
     68          1           0        2.597775    4.164974    3.083226
 ---------------------------------------------------------------------
 Rotational constants (GHZ):           0.1131759           0.0601608           0.0447138
 Standard basis: 6-31G (6D, 7F)
 There are   409 symmetry adapted cartesian basis functions of A   symmetry.
 There are   409 symmetry adapted basis functions of A   symmetry.
   409 basis functions,   974 primitive gaussians,   409 cartesian basis functions
   143 alpha electrons      143 beta electrons
       nuclear repulsion energy      4588.1198740474 Hartrees.
 NAtoms=   68 NActive=   68 NUniq=   68 SFac= 1.00D+00 NAtFMM=   60 NAOKFM=T Big=T
 Integral buffers will be    131072 words long.
 Raffenetti 2 integral format.
 Two-electron integral symmetry is turned on.
 One-electron integrals computed using PRISM.
 NBasis=   409 RedAO= T EigKep=  3.55D-04  NBF=   409
 NBsUse=   409 1.00D-06 EigRej= -1.00D+00 NBFU=   409
 Initial guess from the checkpoint file:  "/home/mubashir/MubashirAziz/MubashirDFT/Project_5/8f.chk"
 B after Tr=    -0.000000    0.000000    0.000000
         Rot=    0.999846   -0.001558    0.001960   -0.017353 Ang=  -2.01 deg.
 ExpMin= 1.61D-01 ExpMax= 5.48D+03 ExpMxC= 8.25D+02 IAcc=2 IRadAn=         4 AccDes= 0.00D+00
 Harris functional with IExCor=  402 and IRadAn=       4 diagonalized for initial guess.
 HarFok:  IExCor=  402 AccDes= 0.00D+00 IRadAn=         4 IDoV= 1 UseB2=F ITyADJ=14
 ICtDFT=  3500011 ScaDFX=  1.000000  1.000000  1.000000  1.000000
 FoFCou: FMM=F IPFlag=           0 FMFlag=      100000 FMFlg1=        2001
         NFxFlg=           0 DoJE=T BraDBF=F KetDBF=T FulRan=T
         wScrn=  0.000000 ICntrl=       500 IOpCl=  0 I1Cent=   200000004 NGrid=           0
         NMat0=    1 NMatS0=      1 NMatT0=    0 NMatD0=    1 NMtDS0=    0 NMtDT0=    0
 Petite list used in FoFCou.
 Requested convergence on RMS density matrix=1.00D-08 within 128 cycles.
 Requested convergence on MAX density matrix=1.00D-06.
 Requested convergence on             energy=1.00D-06.
 No special actions if energy rises.
 Integral accuracy reduced to 1.0D-05 until final iterations.
 Initial convergence to 1.0D-05 achieved.  Increase integral accuracy.
 SCF Done:  E(RB3LYP) =  -1927.91275030     A.U. after   14 cycles
            NFock= 14  Conv=0.62D-08     -V/T= 2.0056
 Calling FoFJK, ICntrl=      2127 FMM=T ISym2X=0 I1Cent= 0 IOpClX= 0 NMat=1 NMatS=1 NMatT=0.
 ***** Axes restored to original set *****
 -------------------------------------------------------------------
 Center     Atomic                   Forces (Hartrees/Bohr)
 Number     Number              X              Y              Z
 -------------------------------------------------------------------
      1        6           0.000708789   -0.001932187    0.000158346
      2        6           0.001233576    0.001274326    0.000493414
      3        6           0.000269620    0.001158292   -0.002495138
      4        6          -0.000130320    0.003354577   -0.000194837
      5        6           0.003244211   -0.003055924    0.000565722
      6        6           0.000536876    0.001917018   -0.002330474
      7        6          -0.001460560   -0.004831888    0.002369295
      8        6           0.001587857   -0.001495557   -0.003706142
      9        6          -0.004637833    0.000221977    0.000496172
     10        6           0.003198081    0.003329283    0.002620939
     11        6           0.001180315   -0.002551472   -0.003753061
     12        6           0.001029977    0.005184099    0.002191285
     13        6           0.000457648   -0.006789398    0.006801275
     14        6           0.001852165   -0.000080388   -0.003758276
     15        6          -0.001983448   -0.000168675    0.000618269
     16        6           0.001223123    0.000223569   -0.004118769
     17        6           0.000869008   -0.001260494   -0.005158309
     18        6          -0.002605190    0.006648119    0.000750510
     19        8          -0.001550814    0.006557719    0.007537205
     20        8          -0.001804745   -0.003010180    0.003667514
     21        8           0.000929860   -0.002016208    0.000110055
     22        6          -0.002562758    0.001586814   -0.000233810
     23        6          -0.000976596    0.000114987   -0.003072624
     24        8          -0.001340582   -0.001628321   -0.000587888
     25        6           0.000773947    0.000969983    0.001972324
     26        8          -0.000390217    0.000245599   -0.000490567
     27        8           0.003273405    0.003923908    0.002193141
     28        8          -0.002632261    0.004628914    0.001781504
     29        8           0.002552378    0.002767735    0.006895211
     30        8          -0.001675528   -0.013014841   -0.001592685
     31        8           0.006341149   -0.000491425   -0.006871935
     32        6          -0.002508861    0.002883083   -0.001315757
     33        6           0.003155592    0.000045019    0.000119967
     34        6          -0.004167975    0.001778949    0.000315439
     35        6           0.001026453   -0.000616885   -0.002821284
     36        6          -0.005172754   -0.001497785    0.005565291
     37        6          -0.001774241   -0.000192625    0.000131919
     38        8          -0.000625028    0.000553377    0.001482477
     39        7           0.002728789    0.004210201    0.001745590
     40        1           0.000035146    0.000199944   -0.000010534
     41        1          -0.000295191   -0.000175202   -0.000066406
     42        1           0.000544577   -0.000100967   -0.000367452
     43        1          -0.000751456   -0.001096844   -0.002355637
     44        1           0.005185487    0.001577936    0.000344924
     45        1          -0.003030007   -0.001341569    0.004914121
     46        1          -0.000506538   -0.000614549    0.000726254
     47        1           0.000607307   -0.001886706    0.000169394
     48        1           0.000165864    0.000277020    0.000056320
     49        1           0.000432412   -0.000418692   -0.000165367
     50        1           0.000472249   -0.000439150    0.000208618
     51        1          -0.000102071   -0.000093838   -0.000288891
     52        1           0.000155201   -0.000073942   -0.000173056
     53        1          -0.000461958    0.000190151    0.000124904
     54        1          -0.003666439   -0.001428407   -0.000871385
     55        1           0.003502196    0.001398778    0.002847101
     56        1          -0.003341706   -0.000958887   -0.005961382
     57        1          -0.002134343    0.002710880   -0.000524681
     58        1          -0.000022897   -0.000842863    0.001557109
     59        1          -0.001252304    0.000010634   -0.001277231
     60        1           0.002744802   -0.001545707   -0.001458211
     61        1          -0.000311315   -0.000654355   -0.000051706
     62        1           0.001245436   -0.000203537   -0.001054260
     63        1           0.000160705    0.000007655   -0.000355144
     64        1           0.000315398    0.000233390    0.000204260
     65        1          -0.000624560   -0.000132288   -0.000160893
     66        1           0.000617690   -0.000139696   -0.001041410
     67        1          -0.000150316   -0.002261075   -0.002341705
     68        1           0.000293524   -0.001141412   -0.000708964
 -------------------------------------------------------------------
 Cartesian Forces:  Max     0.013014841 RMS     0.002561151

 GradGradGradGradGradGradGradGradGradGradGradGradGradGradGradGradGradGrad
 Berny optimization.
 Using GEDIIS/GDIIS optimizer.
 FormGI is forming the generalized inverse of G from B-inverse, IUseBI=4.
 Internal  Forces:  Max     0.014791672 RMS     0.002350069
 Search for a local minimum.
 Step number   8 out of a maximum of  406
 All quantities printed in internal units (Hartrees-Bohrs-Radians)
 Mixed Optimization -- RFO/linear search
 Update second derivatives using D2CorX and points    7    8
 DE= -2.12D-02 DEPred=-1.89D-02 R= 1.12D+00
 TightC=F SS=  1.41D+00  RLast= 4.78D-01 DXNew= 3.5676D-01 1.4339D+00
 Trust test= 1.12D+00 RLast= 4.78D-01 DXMaxT set to 3.57D-01
 ITU=  1  0 -1 -1  1  0  1  0
 Use linear search instead of GDIIS.
     Eigenvalues ---    0.00461   0.00642   0.00647   0.00648   0.00690
     Eigenvalues ---    0.00709   0.00764   0.01038   0.01187   0.01506
     Eigenvalues ---    0.01641   0.01666   0.01666   0.01666   0.01667
     Eigenvalues ---    0.01704   0.01746   0.01848   0.02214   0.02287
     Eigenvalues ---    0.02293   0.02360   0.02547   0.02791   0.02810
     Eigenvalues ---    0.02831   0.02860   0.02868   0.02874   0.02884
     Eigenvalues ---    0.02908   0.02917   0.02922   0.02923   0.02923
     Eigenvalues ---    0.02923   0.02923   0.02982   0.02995   0.03185
     Eigenvalues ---    0.03336   0.03370   0.03557   0.03714   0.04093
     Eigenvalues ---    0.04282   0.04328   0.04698   0.04904   0.04960
     Eigenvalues ---    0.05125   0.05250   0.05332   0.05585   0.05593
     Eigenvalues ---    0.05642   0.05735   0.05790   0.06183   0.06480
     Eigenvalues ---    0.06552   0.07037   0.07148   0.07343   0.07600
     Eigenvalues ---    0.07669   0.08183   0.08294   0.08432   0.08777
     Eigenvalues ---    0.08964   0.09052   0.09455   0.09606   0.10152
     Eigenvalues ---    0.10774   0.10858   0.11162   0.11287   0.13541
     Eigenvalues ---    0.13912   0.14304   0.15417   0.15845   0.15877
     Eigenvalues ---    0.15973   0.15999   0.16000   0.16000   0.16000
     Eigenvalues ---    0.16000   0.16000   0.16000   0.16000   0.16000
     Eigenvalues ---    0.16000   0.16005   0.16024   0.16321   0.16502
     Eigenvalues ---    0.16597   0.18371   0.18804   0.19037   0.19542
     Eigenvalues ---    0.20360   0.21997   0.22098   0.23382   0.23529
     Eigenvalues ---    0.23841   0.23998   0.24578   0.24706   0.24884
     Eigenvalues ---    0.24932   0.24948   0.24964   0.24982   0.24987
     Eigenvalues ---    0.24996   0.25006   0.25210   0.25488   0.27032
     Eigenvalues ---    0.28163   0.29115   0.29206   0.29582   0.30031
     Eigenvalues ---    0.30091   0.30642   0.31019   0.31448   0.31483
     Eigenvalues ---    0.32015   0.32101   0.32229   0.32275   0.32279
     Eigenvalues ---    0.32280   0.32281   0.32281   0.32283   0.32284
     Eigenvalues ---    0.32284   0.32285   0.32286   0.32286   0.32286
     Eigenvalues ---    0.32289   0.32289   0.32299   0.32569   0.33160
     Eigenvalues ---    0.33679   0.33695   0.33821   0.35162   0.39621
     Eigenvalues ---    0.40436   0.43469   0.43585   0.44310   0.44335
     Eigenvalues ---    0.45025   0.45277   0.45296   0.45368   0.45664
     Eigenvalues ---    0.46072   0.49216   0.49880   0.50841   0.51576
     Eigenvalues ---    0.52089   0.52982   0.53135   0.53396   0.53900
     Eigenvalues ---    0.53990   0.54866   0.55690   0.56661   0.57616
     Eigenvalues ---    0.57744   0.57885   0.57903   0.58005   0.58626
     Eigenvalues ---    0.59534   0.59559   0.59563   0.61663   1.00801
     Eigenvalues ---    1.00875   1.01705   3.29732
 RFO step:  Lambda=-1.08924783D-02 EMin= 4.60768799D-03
 Quartic linear search produced a step of  0.84189.
 Iteration  1 RMS(Cart)=  0.11922555 RMS(Int)=  0.00302361
 Iteration  2 RMS(Cart)=  0.00689444 RMS(Int)=  0.00072297
 Iteration  3 RMS(Cart)=  0.00001604 RMS(Int)=  0.00072291
 Iteration  4 RMS(Cart)=  0.00000001 RMS(Int)=  0.00072291
 Variable       Old X    -DE/DX   Delta X   Delta X   Delta X     New X
                                 (Linear)    (Quad)   (Total)
    R1        2.64366  -0.00174  -0.01046   0.00338  -0.00655   2.63711
    R2        2.65640  -0.00038  -0.01072   0.00689  -0.00360   2.65281
    R3        2.04510   0.00005   0.00308  -0.00271   0.00037   2.04547
    R4        2.64056  -0.00142  -0.00949   0.00438  -0.00480   2.63576
    R5        2.04886   0.00035   0.00398  -0.00292   0.00106   2.04991
    R6        2.64685  -0.00158  -0.01028   0.00559  -0.00491   2.64193
    R7        2.04610   0.00016   0.00354  -0.00362  -0.00008   2.04602
    R8        2.68320  -0.00174  -0.01156   0.00750  -0.00437   2.67882
    R9        2.79981   0.00006  -0.01236   0.01395   0.00219   2.80200
   R10        2.67173   0.00024  -0.01170   0.01241   0.00041   2.67214
   R11        2.81268  -0.00305  -0.01608   0.00908  -0.00741   2.80527
   R12        2.60238  -0.00099  -0.00643  -0.00148  -0.00792   2.59446
   R13        2.79897  -0.00535  -0.01699   0.00438  -0.01305   2.78592
   R14        2.37622   0.00290  -0.00725   0.00931   0.00206   2.37828
   R15        2.68305  -0.00203  -0.00972   0.00173  -0.00881   2.67424
   R16        2.65104  -0.00676  -0.01694  -0.00334  -0.02058   2.63046
   R17        2.77502  -0.00456  -0.01725   0.00114  -0.01585   2.75917
   R18        2.64958   0.00118  -0.00769   0.00755  -0.00043   2.64915
   R19        2.39533   0.00145  -0.00772   0.00731  -0.00041   2.39492
   R20        2.67737   0.00116  -0.00809   0.01186   0.00411   2.68148
   R21        2.60049  -0.00267  -0.00735  -0.00207  -0.00942   2.59107
   R22        2.67222  -0.00914  -0.02642  -0.00316  -0.02940   2.64282
   R23        2.87959  -0.00188  -0.01484  -0.00075  -0.01635   2.86324
   R24        2.68954  -0.00372  -0.02383   0.01667  -0.00694   2.68260
   R25        2.92912  -0.01250  -0.03625  -0.01008  -0.04608   2.88304
   R26        2.59754   0.00180  -0.00195  -0.00202  -0.00397   2.59357
   R27        2.89480  -0.00287  -0.01036   0.00400  -0.00544   2.88936
   R28        2.78455  -0.01216  -0.02602  -0.00231  -0.02833   2.75622
   R29        2.07275   0.00014   0.00524  -0.00519   0.00005   2.07280
   R30        2.93259  -0.00452  -0.01620  -0.00121  -0.01743   2.91515
   R31        2.07488   0.00154   0.00950  -0.00122   0.00828   2.08317
   R32        2.06387  -0.00001   0.00215  -0.00372  -0.00158   2.06229
   R33        2.92553  -0.00078  -0.00640   0.00051  -0.00589   2.91964
   R34        2.93384  -0.00255  -0.01399   0.00198  -0.01201   2.92183
   R35        2.71589   0.00309  -0.00597   0.01604   0.01007   2.72596
   R36        2.06542   0.00092   0.00365  -0.00007   0.00358   2.06900
   R37        2.07667   0.00051   0.00511  -0.00292   0.00219   2.07886
   R38        2.74216   0.00180  -0.00236   0.01062   0.00826   2.75042
   R39        2.05641   0.00031   0.00669  -0.00616   0.00053   2.05695
   R40        2.07058   0.00004   0.00270  -0.00335  -0.00065   2.06993
   R41        2.07137  -0.00003   0.00230  -0.00335  -0.00106   2.07032
   R42        2.33181  -0.00004  -0.00447   0.00295  -0.00152   2.33028
   R43        2.87673  -0.00085  -0.00333  -0.00070  -0.00403   2.87270
   R44        2.72175  -0.00102  -0.00910   0.00560  -0.00350   2.71825
   R45        2.08060   0.00031   0.00227  -0.00137   0.00090   2.08150
   R46        2.08139   0.00001   0.00163  -0.00233  -0.00070   2.08068
   R47        1.84844  -0.00044  -0.00518   0.00402  -0.00116   1.84728
   R48        1.87698   0.00346   0.00132   0.01106   0.01238   1.88936
   R49        1.85249  -0.00055  -0.00554   0.00438  -0.00116   1.85133
   R50        1.85633   0.00582   0.00037   0.01882   0.01920   1.87553
   R51        2.73894   0.00017  -0.00392   0.00520   0.00128   2.74022
   R52        2.74210  -0.00215  -0.00723   0.00321  -0.00399   2.73811
   R53        2.76992  -0.00007  -0.00369   0.00976   0.00583   2.77575
   R54        2.89186  -0.00224  -0.00870  -0.00375  -0.01233   2.87953
   R55        2.05448   0.00213   0.01341  -0.01313   0.00028   2.05476
   R56        2.91987  -0.00225  -0.01115  -0.00404  -0.01495   2.90492
   R57        2.06506   0.00016   0.00231  -0.00280  -0.00049   2.06457
   R58        2.06990   0.00079   0.00668  -0.00286   0.00382   2.07372
   R59        2.94058  -0.00199  -0.01390   0.00074  -0.01319   2.92739
   R60        2.78940  -0.00312  -0.01181  -0.00075  -0.01255   2.77685
   R61        2.06167   0.00310   0.00659   0.00519   0.01178   2.07345
   R62        2.92317  -0.00308  -0.01526  -0.00084  -0.01623   2.90694
   R63        2.75669   0.00037  -0.00608   0.01005   0.00396   2.76066
   R64        2.08550  -0.00007   0.00046  -0.00169  -0.00123   2.08426
   R65        2.87932  -0.00101  -0.00892   0.00202  -0.00691   2.87241
   R66        2.07051   0.00117   0.00682  -0.00149   0.00533   2.07584
   R67        2.06554   0.00037   0.00498  -0.00394   0.00104   2.06658
   R68        2.07136   0.00032   0.00492  -0.00393   0.00099   2.07235
   R69        2.07073   0.00029   0.00387  -0.00324   0.00063   2.07136
   R70        1.84537  -0.00023  -0.00438   0.00403  -0.00034   1.84503
   R71        1.93000  -0.00153  -0.00296  -0.00348  -0.00644   1.92357
   R72        1.92912  -0.00113  -0.00185  -0.00276  -0.00461   1.92451
    A1        2.09952   0.00036   0.00071   0.00134   0.00216   2.10168
    A2        2.08394   0.00002   0.00114  -0.00002   0.00106   2.08501
    A3        2.09970  -0.00038  -0.00185  -0.00130  -0.00321   2.09650
    A4        2.10600  -0.00007  -0.00147  -0.00110  -0.00237   2.10363
    A5        2.08329   0.00001   0.00078  -0.00012   0.00056   2.08385
    A6        2.09385   0.00006   0.00067   0.00121   0.00178   2.09562
    A7        2.08183   0.00023   0.00100   0.00137   0.00180   2.08363
    A8        2.11922   0.00037   0.00080   0.00421   0.00528   2.12450
    A9        2.08212  -0.00060  -0.00180  -0.00559  -0.00712   2.07501
   A10        2.11503   0.00030  -0.00100   0.00250   0.00166   2.11670
   A11        2.08788  -0.00202  -0.01006  -0.01696  -0.02464   2.06324
   A12        2.07966   0.00168   0.01073   0.01427   0.02221   2.10187
   A13        2.06869  -0.00012   0.00096  -0.00543  -0.00379   2.06490
   A14        2.06501  -0.00010   0.01059   0.00469   0.01161   2.07662
   A15        2.14883   0.00020  -0.01182   0.00084  -0.00805   2.14078
   A16        2.09513  -0.00072  -0.00028   0.00116   0.00015   2.09528
   A17        2.14804  -0.00073  -0.00249  -0.00685  -0.00897   2.13906
   A18        2.03973   0.00144   0.00271   0.00577   0.00885   2.04858
   A19        2.02061  -0.00076   0.00068   0.01683   0.01232   2.03293
   A20        2.15512   0.00276   0.00285   0.00452   0.00971   2.16482
   A21        2.10744  -0.00200  -0.00331  -0.02127  -0.02227   2.08517
   A22        2.05911   0.00494   0.02097   0.02765   0.04468   2.10379
   A23        2.13352  -0.00555  -0.01924  -0.02953  -0.04616   2.08736
   A24        2.08318   0.00078   0.00087   0.00430   0.00553   2.08871
   A25        2.08804  -0.00172   0.00273   0.00101   0.00058   2.08862
   A26        2.08312  -0.00027  -0.00095  -0.00316  -0.00380   2.07932
   A27        2.11202   0.00200  -0.00179   0.00212   0.00315   2.11517
   A28        2.04611  -0.00028   0.00105   0.01125   0.00924   2.05535
   A29        2.11780  -0.00036  -0.00274  -0.00606  -0.00736   2.11044
   A30        2.11745   0.00067   0.00099  -0.00358  -0.00114   2.11631
   A31        2.11375  -0.00187  -0.00497   0.00065  -0.00529   2.10847
   A32        2.12284   0.00143  -0.00201   0.00843   0.00668   2.12952
   A33        2.04624   0.00046   0.00701  -0.00832  -0.00105   2.04519
   A34        2.09214  -0.00175  -0.00282   0.00136  -0.00102   2.09112
   A35        2.02381   0.00361   0.01257   0.00020   0.01306   2.03687
   A36        2.16202  -0.00175  -0.00952  -0.00033  -0.01070   2.15132
   A37        2.06397   0.00461   0.01077  -0.00308   0.00748   2.07146
   A38        2.11523   0.00194   0.00746  -0.00487   0.00288   2.11811
   A39        2.09917  -0.00644  -0.01878   0.01027  -0.00879   2.09038
   A40        2.12181  -0.00143  -0.00535   0.00053  -0.00562   2.11618
   A41        2.12503  -0.00235  -0.00438  -0.02594  -0.03002   2.09501
   A42        2.03536   0.00382   0.00911   0.02629   0.03567   2.07103
   A43        1.90209   0.00501   0.01822   0.02392   0.04264   1.94472
   A44        2.07440  -0.01058  -0.03454  -0.02674  -0.06175   2.01265
   A45        1.88577   0.00027   0.00779  -0.01008  -0.00239   1.88338
   A46        1.82800   0.00449  -0.03365   0.01923  -0.01512   1.81288
   A47        1.90475  -0.00184  -0.01012   0.00959  -0.00094   1.90381
   A48        1.86375   0.00297   0.05282  -0.01321   0.04012   1.90387
   A49        1.99828  -0.00631  -0.02630  -0.00465  -0.03156   1.96672
   A50        1.83123   0.00106   0.01198   0.01761   0.03060   1.86183
   A51        1.92050   0.00430   0.01356  -0.00608   0.00431   1.92481
   A52        1.83313   0.00370   0.03224   0.00227   0.03521   1.86834
   A53        1.99285  -0.00136  -0.02323  -0.01121  -0.03499   1.95786
   A54        1.87385  -0.00092  -0.00182   0.00629   0.00476   1.87861
   A55        1.85150   0.00190   0.01579   0.01707   0.03347   1.88498
   A56        1.93858   0.00002  -0.00067   0.00913   0.00837   1.94696
   A57        1.93612  -0.00330  -0.04060  -0.00918  -0.05070   1.88542
   A58        1.95335  -0.00071  -0.00116  -0.00747  -0.00972   1.94363
   A59        1.88973   0.00151   0.02514  -0.00658   0.01977   1.90950
   A60        1.89426   0.00055   0.00198  -0.00331  -0.00193   1.89233
   A61        1.94746  -0.00118   0.00149   0.00829   0.00989   1.95735
   A62        1.91981  -0.00153  -0.00846  -0.00107  -0.00894   1.91087
   A63        1.86639   0.00291   0.01156   0.00470   0.01549   1.88187
   A64        1.93854   0.00104  -0.00000  -0.00298  -0.00336   1.93518
   A65        1.93353  -0.00063   0.00115  -0.00137  -0.00019   1.93334
   A66        1.85457  -0.00053  -0.00566  -0.00809  -0.01367   1.84090
   A67        2.09291  -0.00063  -0.01170   0.00545  -0.00625   2.08666
   A68        1.82677   0.00021   0.00706  -0.01013  -0.00307   1.82370
   A69        1.94458  -0.00076  -0.00865   0.00320  -0.00549   1.93909
   A70        1.94847  -0.00088  -0.01008   0.00359  -0.00654   1.94192
   A71        1.91226   0.00043   0.00359   0.00114   0.00473   1.91699
   A72        1.91404   0.00042   0.00362   0.00088   0.00450   1.91854
   A73        1.91570   0.00059   0.00495   0.00088   0.00575   1.92145
   A74        2.09466  -0.00116  -0.00559  -0.00283  -0.00843   2.08622
   A75        2.05949   0.00076   0.00070   0.00257   0.00326   2.06275
   A76        2.12891   0.00039   0.00481   0.00037   0.00517   2.13408
   A77        1.90016   0.00014  -0.00135   0.00207   0.00072   1.90089
   A78        1.89684  -0.00006   0.00211  -0.00403  -0.00193   1.89491
   A79        1.89524   0.00021   0.00357  -0.00202   0.00154   1.89678
   A80        1.94932  -0.00005  -0.00127   0.00395   0.00267   1.95199
   A81        1.95165  -0.00014  -0.00161   0.00409   0.00248   1.95412
   A82        1.86917  -0.00009  -0.00117  -0.00451  -0.00568   1.86349
   A83        1.92097  -0.00050  -0.01264   0.01186  -0.00079   1.92018
   A84        1.90596  -0.00057  -0.01834   0.01478  -0.00356   1.90241
   A85        1.90109   0.00054  -0.00702   0.01192   0.00490   1.90599
   A86        1.94790  -0.00625  -0.02630  -0.02951  -0.05581   1.89210
   A87        2.16424  -0.01479  -0.04869   0.03310  -0.01558   2.14865
   A88        1.96734  -0.00294  -0.00064   0.00460   0.00175   1.96908
   A89        1.90707   0.00010  -0.01502   0.00858  -0.00630   1.90077
   A90        1.91754  -0.00522  -0.02707  -0.01226  -0.03920   1.87834
   A91        1.91513   0.00343   0.03687  -0.00312   0.03384   1.94897
   A92        1.90938   0.00351   0.01266   0.02125   0.03354   1.94291
   A93        1.83950  -0.00184  -0.00683  -0.01762  -0.02424   1.81526
   A94        1.97305   0.00024  -0.00022   0.00375   0.00397   1.97702
   A95        1.96784  -0.00167  -0.00424  -0.00898  -0.01351   1.95433
   A96        1.91623   0.00147   0.00579   0.00096   0.00628   1.92250
   A97        1.87293   0.00011  -0.00065   0.01161   0.01102   1.88395
   A98        1.92180  -0.00129  -0.01767  -0.00306  -0.02050   1.90130
   A99        1.88156   0.00196   0.01910   0.00449   0.02356   1.90512
   A100       1.90155  -0.00052  -0.00148  -0.00455  -0.00586   1.89569
   A101       1.91788   0.00057   0.00073  -0.00155  -0.00161   1.91626
   A102       1.89542   0.00012   0.00523   0.00200   0.00742   1.90284
   A103       1.90242  -0.00069  -0.00518  -0.00957  -0.01451   1.88791
   A104       1.97497  -0.00006   0.00169   0.00667   0.00851   1.98349
   A105       1.88826  -0.00011   0.00132  -0.00258  -0.00109   1.88717
   A106       1.88356   0.00013  -0.00422   0.00446   0.00012   1.88367
   A107       1.93768  -0.00070  -0.00278   0.00550   0.00227   1.93994
   A108       1.83663   0.00067   0.00725  -0.00522   0.00183   1.83846
   A109       1.91270   0.00006  -0.00251   0.00081  -0.00129   1.91142
   A110       1.96633   0.00041  -0.00265   0.00924   0.00682   1.97315
   A111       1.89583  -0.00025   0.00025  -0.00768  -0.00739   1.88844
   A112       1.91389  -0.00018   0.00051  -0.00258  -0.00213   1.91176
   A113       1.90113   0.00259   0.02025   0.01175   0.03142   1.93255
   A114       1.86720  -0.00178  -0.00316  -0.01770  -0.02019   1.84701
   A115       1.89940  -0.00075  -0.01413  -0.00232  -0.01663   1.88276
   A116       2.01213  -0.00056  -0.01342   0.00898  -0.00420   2.00793
   A117       1.86490  -0.00073   0.00283  -0.00684  -0.00379   1.86111
   A118       1.91704   0.00124   0.00712   0.00597   0.01287   1.92991
   A119       1.92074  -0.00015  -0.00651   0.00533  -0.00122   1.91952
   A120       1.92702   0.00067   0.00548   0.00366   0.00916   1.93618
   A121       1.94177  -0.00093  -0.00820   0.00042  -0.00780   1.93397
   A122       1.89601  -0.00012   0.00190  -0.00284  -0.00094   1.89506
   A123       1.87380   0.00035   0.00483  -0.00603  -0.00128   1.87252
   A124       1.90317   0.00019   0.00278  -0.00092   0.00190   1.90507
[truncated: 2,448,618 more chars]
