# Supplementary material for: Evaluation of anticancer potential of tetracene-5,12-dione (A01) and pyrimidine-2,4-dione (A02) via caspase 3 and lactate dehydrogenase cytotoxicity investigations
Source: PLoS One. 2023 Dec 21;18(12):e0292455. doi: 10.1371/journal.pone.0292455 (PMC10734984; doi:10.1371/journal.pone.0292455)
Supplement: S1 Data — (ZIP) [file pone.0292455.s002.zip › a02_dft.log]

 Entering Gaussian System, Link 0=g16
 Initial command:
 /home/mubashir/g16/l1.exe "/home/mubashir/scratch/Gau-38630.inp" -scrdir="/home/mubashir/scratch/"
 Entering Link 1 = /home/mubashir/g16/l1.exe PID=     38632.
  
 Copyright (c) 1988,1990,1992,1993,1995,1998,2003,2009,2016,
            Gaussian, Inc.  All Rights Reserved.
  
 This is part of the Gaussian(R) 16 program.  It is based on
 the Gaussian(R) 09 system (copyright 2009, Gaussian, Inc.),
 the Gaussian(R) 03 system (copyright 2003, Gaussian, Inc.),
 the Gaussian(R) 98 system (copyright 1998, Gaussian, Inc.),
 the Gaussian(R) 94 system (copyright 1995, Gaussian, Inc.),
 the Gaussian 92(TM) system (copyright 1992, Gaussian, Inc.),
 the Gaussian 90(TM) system (copyright 1990, Gaussian, Inc.),
 the Gaussian 88(TM) system (copyright 1988, Gaussian, Inc.),
 the Gaussian 86(TM) system (copyright 1986, Carnegie Mellon
 University), and the Gaussian 82(TM) system (copyright 1983,
 Carnegie Mellon University). Gaussian is a federally registered
 trademark of Gaussian, Inc.
  
 This software contains proprietary and confidential information,
 including trade secrets, belonging to Gaussian, Inc.
  
 This software is provided under written license and may be
 used, copied, transmitted, or stored only in accord with that
 written license.
  
 The following legend is applicable only to US Government
 contracts under FAR:
  
                    RESTRICTED RIGHTS LEGEND
  
 Use, reproduction and disclosure by the US Government is
 subject to restrictions as set forth in subparagraphs (a)
 and (c) of the Commercial Computer Software - Restricted
 Rights clause in FAR 52.227-19.
  
 Gaussian, Inc.
 340 Quinnipiac St., Bldg. 40, Wallingford CT 06492
  
  
 ---------------------------------------------------------------
 Warning -- This program may not be used in any manner that
 competes with the business of Gaussian, Inc. or will provide
 assistance to any competitor of Gaussian, Inc.  The licensee
 of this program is prohibited from giving any competitor of
 Gaussian, Inc. access to this program.  By using this program,
 the user acknowledges that Gaussian, Inc. is engaged in the
 business of creating and licensing software in the field of
 computational chemistry and represents and warrants to the
 licensee that it is not a competitor of Gaussian, Inc. and that
 it will not use this program in any manner prohibited above.
 ---------------------------------------------------------------
  

 Cite this work as:
 Gaussian 16, Revision A.03,
 M. J. Frisch, G. W. Trucks, H. B. Schlegel, G. E. Scuseria, 
 M. A. Robb, J. R. Cheeseman, G. Scalmani, V. Barone, 
 G. A. Petersson, H. Nakatsuji, X. Li, M. Caricato, A. V. Marenich, 
 J. Bloino, B. G. Janesko, R. Gomperts, B. Mennucci, H. P. Hratchian, 
 J. V. Ortiz, A. F. Izmaylov, J. L. Sonnenberg, D. Williams-Young, 
 F. Ding, F. Lipparini, F. Egidi, J. Goings, B. Peng, A. Petrone, 
 T. Henderson, D. Ranasinghe, V. G. Zakrzewski, J. Gao, N. Rega, 
 G. Zheng, W. Liang, M. Hada, M. Ehara, K. Toyota, R. Fukuda, 
 J. Hasegawa, M. Ishida, T. Nakajima, Y. Honda, O. Kitao, H. Nakai, 
 T. Vreven, K. Throssell, J. A. Montgomery, Jr., J. E. Peralta, 
 F. Ogliaro, M. J. Bearpark, J. J. Heyd, E. N. Brothers, K. N. Kudin, 
 V. N. Staroverov, T. A. Keith, R. Kobayashi, J. Normand, 
 K. Raghavachari, A. P. Rendell, J. C. Burant, S. S. Iyengar, 
 J. Tomasi, M. Cossi, J. M. Millam, M. Klene, C. Adamo, R. Cammi, 
 J. W. Ochterski, R. L. Martin, K. Morokuma, O. Farkas, 
 J. B. Foresman, and D. J. Fox, Gaussian, Inc., Wallingford CT, 2016.
 
 ******************************************
 Gaussian 16:  ES64L-G16RevA.03 25-Dec-2016
                 9-Feb-2023 
 ******************************************
 %chk=/home/mubashir/MubashirAziz/MubashirDFT/Project_5/8g.chk
 %mem=40GB
 %nprocshared=12
 Will use up to   12 processors via shared memory.
 ----------------------------------------
 # opt freq b3lyp/6-31g geom=connectivity
 ----------------------------------------
 1/18=20,19=15,26=3,38=1,57=2/1,3;
 2/9=110,12=2,17=6,18=5,40=1/2;
 3/5=1,6=6,11=2,25=1,30=1,71=1,74=-5/1,2,3;
 4//1;
 5/5=2,38=5/2;
 6/7=2,8=2,9=2,10=2,28=1/1;
 7//1,2,3,16;
 1/18=20,19=15,26=3/3(2);
 2/9=110/2;
 99//99;
 2/9=110/2;
 3/5=1,6=6,11=2,25=1,30=1,71=1,74=-5/1,2,3;
 4/5=5,16=3,69=1/1;
 5/5=2,38=5/2;
 7//1,2,3,16;
 1/18=20,19=15,26=3/3(-5);
 2/9=110/2;
 6/7=2,8=2,9=2,10=2,19=2,28=1/1;
 99/9=1/99;
 --
 8g
 --
 Symbolic Z-matrix:
 Charge =  0 Multiplicity = 1
 C                    -6.4181   -1.3921   -0.2295 
 N                    -7.3945   -0.9305    0.7472 
 C                    -7.7812    0.454     0.4634 
 C                    -6.6557    1.346     0.0143 
 C                    -5.4989    0.8391   -0.4275 
 N                    -5.2951   -0.5139   -0.4778 
 O                    -6.5388   -2.4496   -0.8009 
 O                    -8.9167    0.8491    0.5809 
 F                    -6.8128    2.6559    0.057 
 H                    -7.7544   -1.4863    1.5124 
 H                    -4.6994    1.5198   -0.7553 
 H                    -4.3791   -0.8915   -0.6841 
 

 GradGradGradGradGradGradGradGradGradGradGradGradGradGradGradGradGradGrad
 Berny optimization.
 Initialization pass.
                           ----------------------------
                           !    Initial Parameters    !
                           ! (Angstroms and Degrees)  !
 --------------------------                            --------------------------
 ! Name  Definition              Value          Derivative Info.                !
 --------------------------------------------------------------------------------
 ! R1    R(1,2)                  1.4562         estimate D2E/DX2                !
 ! R2    R(1,6)                  1.4471         estimate D2E/DX2                !
 ! R3    R(1,7)                  1.208          estimate D2E/DX2                !
 ! R4    R(2,3)                  1.4652         estimate D2E/DX2                !
 ! R5    R(2,10)                 1.0119         estimate D2E/DX2                !
 ! R6    R(3,4)                  1.5047         estimate D2E/DX2                !
 ! R7    R(3,8)                  1.208          estimate D2E/DX2                !
 ! R8    R(4,5)                  1.338          estimate D2E/DX2                !
 ! R9    R(4,9)                  1.32           estimate D2E/DX2                !
 ! R10   R(5,6)                  1.3692         estimate D2E/DX2                !
 ! R11   R(5,11)                 1.1            estimate D2E/DX2                !
 ! R12   R(6,12)                 1.012          estimate D2E/DX2                !
 ! A1    A(2,1,6)              116.3005         estimate D2E/DX2                !
 ! A2    A(2,1,7)              121.8541         estimate D2E/DX2                !
 ! A3    A(6,1,7)              121.8454         estimate D2E/DX2                !
 ! A4    A(1,2,3)              110.2785         estimate D2E/DX2                !
 ! A5    A(1,2,10)             124.8603         estimate D2E/DX2                !
 ! A6    A(3,2,10)             124.8612         estimate D2E/DX2                !
 ! A7    A(2,3,4)              114.8692         estimate D2E/DX2                !
 ! A8    A(2,3,8)              122.5669         estimate D2E/DX2                !
 ! A9    A(4,3,8)              122.5639         estimate D2E/DX2                !
 ! A10   A(3,4,5)              121.3758         estimate D2E/DX2                !
 ! A11   A(3,4,9)              119.3147         estimate D2E/DX2                !
 ! A12   A(5,4,9)              119.3095         estimate D2E/DX2                !
 ! A13   A(4,5,6)              121.0094         estimate D2E/DX2                !
 ! A14   A(4,5,11)             119.4942         estimate D2E/DX2                !
 ! A15   A(6,5,11)             119.4964         estimate D2E/DX2                !
 ! A16   A(1,6,5)              118.5476         estimate D2E/DX2                !
 ! A17   A(1,6,12)             120.7276         estimate D2E/DX2                !
 ! A18   A(5,6,12)             120.7248         estimate D2E/DX2                !
 ! D1    D(6,1,2,3)             48.662          estimate D2E/DX2                !
 ! D2    D(6,1,2,10)          -131.3354         estimate D2E/DX2                !
 ! D3    D(7,1,2,3)           -131.3379         estimate D2E/DX2                !
 ! D4    D(7,1,2,10)            48.6647         estimate D2E/DX2                !
 ! D5    D(2,1,6,5)            -34.4417         estimate D2E/DX2                !
 ! D6    D(2,1,6,12)           145.5569         estimate D2E/DX2                !
 ! D7    D(7,1,6,5)            145.5582         estimate D2E/DX2                !
 ! D8    D(7,1,6,12)           -34.4431         estimate D2E/DX2                !
 ! D9    D(1,2,3,4)            -39.1919         estimate D2E/DX2                !
 ! D10   D(1,2,3,8)            140.8043         estimate D2E/DX2                !
 ! D11   D(10,2,3,4)           140.8055         estimate D2E/DX2                !
 ! D12   D(10,2,3,8)           -39.1983         estimate D2E/DX2                !
 ! D13   D(2,3,4,5)             16.9018         estimate D2E/DX2                !
 ! D14   D(2,3,4,9)           -163.1004         estimate D2E/DX2                !
 ! D15   D(8,3,4,5)           -163.0944         estimate D2E/DX2                !
 ! D16   D(8,3,4,9)             16.9034         estimate D2E/DX2                !
 ! D17   D(3,4,5,6)             -0.4537         estimate D2E/DX2                !
 ! D18   D(3,4,5,11)           179.5466         estimate D2E/DX2                !
 ! D19   D(9,4,5,6)            179.5485         estimate D2E/DX2                !
 ! D20   D(9,4,5,11)            -0.4511         estimate D2E/DX2                !
 ! D21   D(4,5,6,1)              8.8667         estimate D2E/DX2                !
 ! D22   D(4,5,6,12)          -171.132          estimate D2E/DX2                !
 ! D23   D(11,5,6,1)          -171.1337         estimate D2E/DX2                !
 ! D24   D(11,5,6,12)            8.8676         estimate D2E/DX2                !
 --------------------------------------------------------------------------------
 Trust Radius=3.00D-01 FncErr=1.00D-07 GrdErr=1.00D-06 EigMax=2.50D+02 EigMin=1.00D-04
 Number of steps in this run=     64 maximum allowed number of steps=    100.
 GradGradGradGradGradGradGradGradGradGradGradGradGradGradGradGradGradGrad

                          Input orientation:                          
 ---------------------------------------------------------------------
 Center     Atomic      Atomic             Coordinates (Angstroms)
 Number     Number       Type             X           Y           Z
 ---------------------------------------------------------------------
      1          6           0       -6.418100   -1.392100   -0.229500
      2          7           0       -7.394500   -0.930500    0.747200
      3          6           0       -7.781200    0.454000    0.463400
      4          6           0       -6.655700    1.346000    0.014300
      5          6           0       -5.498900    0.839100   -0.427500
      6          7           0       -5.295100   -0.513900   -0.477800
      7          8           0       -6.538800   -2.449600   -0.800900
      8          8           0       -8.916700    0.849100    0.580900
      9          9           0       -6.812800    2.655900    0.057000
     10          1           0       -7.754400   -1.486300    1.512400
     11          1           0       -4.699400    1.519800   -0.755300
     12          1           0       -4.379100   -0.891500   -0.684100
 ---------------------------------------------------------------------
                    Distance matrix (angstroms):
                    1          2          3          4          5
     1  C    0.000000
     2  N    1.456151   0.000000
     3  C    2.397131   1.465237   0.000000
     4  C    2.759182   2.503082   1.504694   0.000000
     5  C    2.421236   2.846876   2.480100   1.338029   0.000000
     6  N    1.447072   2.466102   2.829025   2.356400   1.369187
     7  O    1.208045   2.331631   3.401897   3.883915   3.469347
     8  O    3.452930   2.347706   1.208003   2.383289   3.563471
     9  F    4.077275   3.698245   2.439533   1.319978   2.293869
    10  H    2.197450   1.011915   2.205875   3.387236   3.775974
    11  H    3.421923   3.940183   3.481185   2.109408   1.100003
    12  H    2.148204   3.338080   3.834242   3.267580   2.077203
                    6          7          8          9         10
     6  N    0.000000
     7  O    2.323385   0.000000
     8  O    4.011808   4.294788   0.000000
     9  F    3.554864   5.184322   2.822303   0.000000
    10  H    3.309776   2.785137   2.769969   4.490281   0.000000
    11  H    2.137241   4.375112   4.474471   2.533183   4.848930
    12  H    1.012026   2.665637   5.021925   4.365338   4.070755
                   11         12
    11  H    0.000000
    12  H    2.433522   0.000000
 Stoichiometry    C4H3FN2O2
 Framework group  C1[X(C4H3FN2O2)]
 Deg. of freedom    30
 Full point group                 C1      NOp   1
 Largest Abelian subgroup         C1      NOp   1
 Largest concise Abelian subgroup C1      NOp   1
                         Standard orientation:                         
 ---------------------------------------------------------------------
 Center     Atomic      Atomic             Coordinates (Angstroms)
 Number     Number       Type             X           Y           Z
 ---------------------------------------------------------------------
      1          6           0       -1.570385    0.035452    0.018915
      2          7           0       -0.720822    1.094159    0.545942
      3          6           0        0.652037    0.932890    0.059968
      4          6           0        1.138274   -0.489716   -0.002259
      5          6           0        0.285206   -1.519818    0.036296
      6          7           0       -1.064259   -1.314499    0.143352
      7          8           0       -2.638568    0.270962   -0.493816
      8          8           0        1.340809    1.870274   -0.265875
      9          9           0        2.433392   -0.726474   -0.096901
     10          1           0       -1.033754    1.835142    1.159938
     11          1           0        0.674018   -2.547334   -0.018854
     12          1           0       -1.693949   -2.089898    0.305971
 ---------------------------------------------------------------------
 Rotational constants (GHZ):           2.8943427           1.4759432           1.0215308
 Standard basis: 6-31G (6D, 7F)
 There are    87 symmetry adapted cartesian basis functions of A   symmetry.
 There are    87 symmetry adapted basis functions of A   symmetry.
    87 basis functions,   210 primitive gaussians,    87 cartesian basis functions
    33 alpha electrons       33 beta electrons
       nuclear repulsion energy       437.5676141413 Hartrees.
 NAtoms=   12 NActive=   12 NUniq=   12 SFac= 1.00D+00 NAtFMM=   60 NAOKFM=F Big=F
 Integral buffers will be    131072 words long.
 Raffenetti 2 integral format.
 Two-electron integral symmetry is turned on.
 One-electron integrals computed using PRISM.
 NBasis=    87 RedAO= T EigKep=  2.41D-03  NBF=    87
 NBsUse=    87 1.00D-06 EigRej= -1.00D+00 NBFU=    87
 ExpMin= 1.61D-01 ExpMax= 7.00D+03 ExpMxC= 1.05D+03 IAcc=3 IRadAn=         5 AccDes= 0.00D+00
 Harris functional with IExCor=  402 and IRadAn=       5 diagonalized for initial guess.
 HarFok:  IExCor=  402 AccDes= 0.00D+00 IRadAn=         5 IDoV= 1 UseB2=F ITyADJ=14
 ICtDFT=  3500011 ScaDFX=  1.000000  1.000000  1.000000  1.000000
 FoFCou: FMM=F IPFlag=           0 FMFlag=      100000 FMFlg1=           0
         NFxFlg=           0 DoJE=T BraDBF=F KetDBF=T FulRan=T
         wScrn=  0.000000 ICntrl=       500 IOpCl=  0 I1Cent=   200000004 NGrid=           0
         NMat0=    1 NMatS0=      1 NMatT0=    0 NMatD0=    1 NMtDS0=    0 NMtDT0=    0
 Petite list used in FoFCou.
 Keep R1 ints in memory in canonical form, NReq=18235966.
 Requested convergence on RMS density matrix=1.00D-08 within 128 cycles.
 Requested convergence on MAX density matrix=1.00D-06.
 Requested convergence on             energy=1.00D-06.
 No special actions if energy rises.
 Integral accuracy reduced to 1.0D-05 until final iterations.
 Initial convergence to 1.0D-05 achieved.  Increase integral accuracy.
 SCF Done:  E(RB3LYP) =  -513.827699217     A.U. after   16 cycles
            NFock= 16  Conv=0.69D-08     -V/T= 2.0051

 **********************************************************************

            Population analysis using the SCF density.

 **********************************************************************

 Orbital symmetries:
       Occupied  (A) (A) (A) (A) (A) (A) (A) (A) (A) (A) (A) (A)
                 (A) (A) (A) (A) (A) (A) (A) (A) (A) (A) (A) (A)
                 (A) (A) (A) (A) (A) (A) (A) (A) (A)
       Virtual   (A) (A) (A) (A) (A) (A) (A) (A) (A) (A) (A) (A)
                 (A) (A) (A) (A) (A) (A) (A) (A) (A) (A) (A) (A)
                 (A) (A) (A) (A) (A) (A) (A) (A) (A) (A) (A) (A)
                 (A) (A) (A) (A) (A) (A) (A) (A) (A) (A) (A) (A)
                 (A) (A) (A) (A) (A) (A)
 The electronic state is 1-A.
 Alpha  occ. eigenvalues --  -24.72110 -19.16985 -19.15330 -14.41068 -14.39103
 Alpha  occ. eigenvalues --  -10.37202 -10.33247 -10.28907 -10.26874  -1.25697
 Alpha  occ. eigenvalues --   -1.11635  -1.08890  -0.99506  -0.92996  -0.80308
 Alpha  occ. eigenvalues --   -0.69919  -0.65759  -0.61816  -0.58331  -0.56570
 Alpha  occ. eigenvalues --   -0.52718  -0.49736  -0.49514  -0.46811  -0.45051
 Alpha  occ. eigenvalues --   -0.44127  -0.41370  -0.40272  -0.37158  -0.31911
 Alpha  occ. eigenvalues --   -0.28832  -0.28201  -0.24305
 Alpha virt. eigenvalues --   -0.06551  -0.02468   0.03448   0.06243   0.07784
 Alpha virt. eigenvalues --    0.11063   0.14110   0.16977   0.19117   0.25239
 Alpha virt. eigenvalues --    0.28202   0.31002   0.32710   0.38721   0.41388
 Alpha virt. eigenvalues --    0.47538   0.52572   0.55745   0.56067   0.57885
 Alpha virt. eigenvalues --    0.59003   0.60101   0.64674   0.65020   0.67329
 Alpha virt. eigenvalues --    0.68130   0.73971   0.77859   0.80330   0.81545
 Alpha virt. eigenvalues --    0.85345   0.86119   0.87076   0.90256   0.94696
 Alpha virt. eigenvalues --    0.97167   0.98846   1.00908   1.05578   1.06991
 Alpha virt. eigenvalues --    1.09235   1.15206   1.19673   1.20367   1.28237
 Alpha virt. eigenvalues --    1.31125   1.33547   1.38290   1.42550   1.52465
 Alpha virt. eigenvalues --    1.64578   1.90621   1.95033   2.32921
          Condensed to atoms (all electrons):
               1          2          3          4          5          6
     1  C    4.600022   0.137593  -0.014883   0.010003  -0.027593   0.100317
     2  N    0.137593   7.686364   0.045824  -0.168519   0.027261  -0.162909
     3  C   -0.014883   0.045824   4.994919   0.125793  -0.090851   0.000838
     4  C    0.010003  -0.168519   0.125793   5.185647   0.381856  -0.008176
     5  C   -0.027593   0.027261  -0.090851   0.381856   5.228787   0.126752
     6  N    0.100317  -0.162909   0.000838  -0.008176   0.126752   7.432460
     7  O    0.614157  -0.116819   0.000043   0.000224   0.002194  -0.115088
     8  O   -0.000300  -0.112461   0.575689  -0.096296   0.004523   0.000075
     9  F   -0.000075   0.001286  -0.058492   0.290030  -0.070407   0.002510
    10  H   -0.016079   0.316968  -0.008397   0.004132  -0.000733   0.003015
    11  H    0.002211  -0.000304   0.004306  -0.016211   0.352054  -0.041613
    12  H   -0.013278   0.003117  -0.000070   0.002594  -0.019701   0.324957
               7          8          9         10         11         12
     1  C    0.614157  -0.000300  -0.000075  -0.016079   0.002211  -0.013278
     2  N   -0.116819  -0.112461   0.001286   0.316968  -0.000304   0.003117
     3  C    0.000043   0.575689  -0.058492  -0.008397   0.004306  -0.000070
     4  C    0.000224  -0.096296   0.290030   0.004132  -0.016211   0.002594
     5  C    0.002194   0.004523  -0.070407  -0.000733   0.352054  -0.019701
     6  N   -0.115088   0.000075   0.002510   0.003015  -0.041613   0.324957
     7  O    7.956883   0.000017  -0.000000  -0.000743  -0.000064   0.000862
     8  O    0.000017   7.993839   0.001282   0.000710  -0.000066   0.000002
     9  F   -0.000000   0.001282   9.127287  -0.000013  -0.001417  -0.000023
    10  H   -0.000743   0.000710  -0.000013   0.336423   0.000012  -0.000058
    11  H   -0.000064  -0.000066  -0.001417   0.000012   0.513701  -0.003887
    12  H    0.000862   0.000002  -0.000023  -0.000058  -0.003887   0.348307
 Mulliken charges:
               1
     1  C    0.607905
     2  N   -0.657402
     3  C    0.425280
     4  C    0.288922
     5  C    0.085859
     6  N   -0.663136
     7  O   -0.341664
     8  O   -0.367013
     9  F   -0.291968
    10  H    0.364763
    11  H    0.191277
    12  H    0.357178
 Sum of Mulliken charges =   0.00000
 Mulliken charges with hydrogens summed into heavy atoms:
               1
     1  C    0.607905
     2  N   -0.292639
     3  C    0.425280
     4  C    0.288922
     5  C    0.277136
     6  N   -0.305958
     7  O   -0.341664
     8  O   -0.367013
     9  F   -0.291968
 Electronic spatial extent (au):  <R**2>=           1042.2011
 Charge=             -0.0000 electrons
 Dipole moment (field-independent basis, Debye):
    X=             -1.7627    Y=             -3.7932    Z=              2.5866  Tot=              4.9179
 Quadrupole moment (field-independent basis, Debye-Ang):
   XX=            -61.5073   YY=            -44.0473   ZZ=            -48.4232
   XY=             -0.6899   XZ=             -3.7635   YZ=              3.2708
 Traceless Quadrupole moment (field-independent basis, Debye-Ang):
   XX=            -10.1814   YY=              7.2786   ZZ=              2.9027
   XY=             -0.6899   XZ=             -3.7635   YZ=              3.2708
 Octapole moment (field-independent basis, Debye-Ang**2):
  XXX=             17.4433  YYY=            -26.5872  ZZZ=             -0.4991  XYY=            -15.2943
  XXY=            -12.1054  XXZ=             12.7343  XZZ=              2.7312  YZZ=              5.4302
  YYZ=              9.7248  XYZ=             -0.4152
 Hexadecapole moment (field-independent basis, Debye-Ang**3):
 XXXX=           -809.3212 YYYY=           -380.4894 ZZZZ=            -65.3222 XXXY=             15.2392
 XXXZ=            -25.1186 YYYX=            -17.9339 YYYZ=             12.4773 ZZZX=             -3.1755
 ZZZY=              4.7636 XXYY=           -180.2075 XXZZ=           -126.6602 YYZZ=            -75.6003
 XXYZ=              4.8193 YYXZ=             -8.0067 ZZXY=             -5.6175
 N-N= 4.375676141413D+02 E-N=-2.081417800755D+03  KE= 5.112158367025D+02
 Calling FoFJK, ICntrl=      2127 FMM=F ISym2X=0 I1Cent= 0 IOpClX= 0 NMat=1 NMatS=1 NMatT=0.
 ***** Axes restored to original set *****
 -------------------------------------------------------------------
 Center     Atomic                   Forces (Hartrees/Bohr)
 Number     Number              X              Y              Z
 -------------------------------------------------------------------
      1        6           0.008159740    0.009660408    0.034382366
      2        7           0.038957006    0.048259377   -0.044151523
      3        6           0.036658162   -0.008734582    0.009665534
      4        6          -0.005615239   -0.068400041    0.004100775
      5        6           0.019564212    0.018909881    0.002069668
      6        7          -0.022530163   -0.013411980    0.006574081
      7        8           0.005333335   -0.036541780   -0.011738474
      8        8          -0.041180524    0.014178558    0.013298189
      9        9          -0.016681543    0.054002786    0.000938522
     10        1          -0.008249774   -0.003170989   -0.012204152
     11        1          -0.005714962   -0.010220578    0.003722652
     12        1          -0.008700250   -0.004531059   -0.006657639
 -------------------------------------------------------------------
 Cartesian Forces:  Max     0.068400041 RMS     0.024800926

 GradGradGradGradGradGradGradGradGradGradGradGradGradGradGradGradGradGrad
 Berny optimization.
 FormGI is forming the generalized inverse of G from B-inverse, IUseBI=4.
 Internal  Forces:  Max     0.055606221 RMS     0.015841243
 Search for a local minimum.
 Step number   1 out of a maximum of   64
 All quantities printed in internal units (Hartrees-Bohrs-Radians)
 Mixed Optimization -- RFO/linear search
 Second derivative matrix not updated -- first step.
 ITU=  0
     Eigenvalues ---    0.00764   0.00889   0.01011   0.01335   0.01566
     Eigenvalues ---    0.01805   0.02131   0.02456   0.02545   0.16000
     Eigenvalues ---    0.16000   0.16000   0.20508   0.20840   0.23602
     Eigenvalues ---    0.25000   0.25000   0.25000   0.31102   0.33682
     Eigenvalues ---    0.35102   0.36034   0.37558   0.45635   0.45653
     Eigenvalues ---    0.49380   0.55739   0.61937   1.00882   1.00903
 RFO step:  Lambda=-3.95171074D-02 EMin= 7.63720207D-03
 Linear search not attempted -- first point.
 Maximum step size (   0.300) exceeded in Quadratic search.
    -- Step size scaled by   0.997
 Iteration  1 RMS(Cart)=  0.08073520 RMS(Int)=  0.00380418
 Iteration  2 RMS(Cart)=  0.00523337 RMS(Int)=  0.00144552
 Iteration  3 RMS(Cart)=  0.00001185 RMS(Int)=  0.00144549
 Iteration  4 RMS(Cart)=  0.00000002 RMS(Int)=  0.00144549
 Variable       Old X    -DE/DX   Delta X   Delta X   Delta X     New X
                                 (Linear)    (Quad)   (Total)
    R1        2.75173  -0.02211   0.00000  -0.05460  -0.05442   2.69730
    R2        2.73457  -0.02600   0.00000  -0.05876  -0.05870   2.67587
    R3        2.28287   0.03701   0.00000   0.03521   0.03521   2.31809
    R4        2.76890  -0.01707   0.00000  -0.04658  -0.04646   2.72244
    R5        1.91224  -0.00455   0.00000  -0.00915  -0.00915   1.90309
    R6        2.84346  -0.02093   0.00000  -0.06080  -0.06087   2.78259
    R7        2.28279   0.04464   0.00000   0.04246   0.04246   2.32526
    R8        2.52851   0.01457   0.00000   0.02485   0.02467   2.55318
    R9        2.49440   0.05561   0.00000   0.08418   0.08418   2.57858
   R10        2.58739   0.01607   0.00000   0.03223   0.03212   2.61951
   R11        2.07870  -0.01159   0.00000  -0.03071  -0.03071   2.04799
   R12        1.91245  -0.00483   0.00000  -0.00971  -0.00971   1.90274
    A1        2.02983  -0.01915   0.00000  -0.06646  -0.06946   1.96036
    A2        2.12676   0.01428   0.00000   0.04944   0.05078   2.17753
    A3        2.12660   0.00487   0.00000   0.01701   0.01830   2.14491
    A4        1.92472   0.03836   0.00000   0.16925   0.17052   2.09524
    A5        2.17922  -0.02041   0.00000  -0.09078  -0.09149   2.08773
    A6        2.17924  -0.01795   0.00000  -0.07847  -0.07924   2.10000
    A7        2.00485  -0.01439   0.00000  -0.04928  -0.04980   1.95505
    A8        2.13920   0.00403   0.00000   0.01372   0.01395   2.15314
    A9        2.13914   0.01036   0.00000   0.03556   0.03582   2.17496
   A10        2.11841  -0.00195   0.00000   0.00087  -0.00088   2.11753
   A11        2.08243  -0.01042   0.00000  -0.03971  -0.03888   2.04356
   A12        2.08234   0.01237   0.00000   0.03884   0.03964   2.12198
   A13        2.11201  -0.00336   0.00000   0.00592   0.00420   2.11621
   A14        2.08557   0.00575   0.00000   0.01738   0.01822   2.10378
   A15        2.08561  -0.00239   0.00000  -0.02330  -0.02244   2.06317
   A16        2.06905   0.00764   0.00000   0.04363   0.04189   2.11093
   A17        2.10709  -0.01038   0.00000  -0.05459  -0.05373   2.05337
   A18        2.10704   0.00273   0.00000   0.01095   0.01183   2.11888
    D1        0.84931  -0.00441   0.00000  -0.12263  -0.12255   0.72676
    D2       -2.29224  -0.00936   0.00000  -0.14629  -0.14435  -2.43658
    D3       -2.29228   0.00031   0.00000  -0.09197  -0.09348  -2.38576
    D4        0.84936  -0.00464   0.00000  -0.11563  -0.11527   0.73409
    D5       -0.60112   0.01385   0.00000   0.13759   0.13495  -0.46618
    D6        2.54045   0.01203   0.00000   0.13423   0.13126   2.67171
    D7        2.54047   0.00914   0.00000   0.10693   0.10650   2.64697
    D8       -0.60115   0.00732   0.00000   0.10358   0.10281  -0.49833
    D9       -0.68403  -0.00016   0.00000   0.07191   0.07495  -0.60908
   D10        2.45750  -0.00129   0.00000   0.08060   0.08327   2.54077
   D11        2.45752   0.00479   0.00000   0.09557   0.09690   2.55442
   D12       -0.68414   0.00366   0.00000   0.10426   0.10522  -0.57892
   D13        0.29499  -0.00917   0.00000  -0.06575  -0.06339   0.23160
   D14       -2.84664  -0.00720   0.00000  -0.07994  -0.07920  -2.92584
   D15       -2.84653  -0.00804   0.00000  -0.07443  -0.07184  -2.91837
   D16        0.29502  -0.00607   0.00000  -0.08862  -0.08764   0.20738
   D17       -0.00792  -0.00169   0.00000   0.00197   0.00135  -0.00657
   D18        3.13368   0.00205   0.00000  -0.00375  -0.00613   3.12755
   D19        3.13371  -0.00366   0.00000   0.01617   0.01787  -3.13160
   D20       -0.00787   0.00008   0.00000   0.01044   0.01039   0.00252
   D21        0.15475   0.00283   0.00000  -0.02113  -0.02419   0.13057
   D22       -2.98682   0.00465   0.00000  -0.01777  -0.02036  -3.00718
   D23       -2.98685  -0.00091   0.00000  -0.01540  -0.01688  -3.00372
   D24        0.15477   0.00091   0.00000  -0.01205  -0.01305   0.14172
         Item               Value     Threshold  Converged?
 Maximum Force            0.055606     0.000450     NO 
 RMS     Force            0.015841     0.000300     NO 
 Maximum Displacement     0.273026     0.001800     NO 
 RMS     Displacement     0.079949     0.001200     NO 
 Predicted change in Energy=-2.481240D-02
 GradGradGradGradGradGradGradGradGradGradGradGradGradGradGradGradGradGrad

                          Input orientation:                          
 ---------------------------------------------------------------------
 Center     Atomic      Atomic             Coordinates (Angstroms)
 Number     Number       Type             X           Y           Z
 ---------------------------------------------------------------------
      1          6           0       -6.377241   -1.434472   -0.218557
      2          7           0       -7.361480   -0.871716    0.648570
      3          6           0       -7.777457    0.496708    0.475772
      4          6           0       -6.668617    1.359153    0.034331
      5          6           0       -5.509052    0.835140   -0.419811
      6          7           0       -5.314681   -0.535993   -0.480821
      7          8           0       -6.441391   -2.553810   -0.716257
      8          8           0       -8.925590    0.886596    0.685162
      9          9           0       -6.871490    2.707503    0.086490
     10          1           0       -7.775586   -1.442017    1.367921
     11          1           0       -4.706001    1.481767   -0.753720
     12          1           0       -4.416114   -0.928859   -0.708980
 ---------------------------------------------------------------------
                    Distance matrix (angstroms):
                    1          2          3          4          5
     1  C    0.000000
     2  N    1.427350   0.000000
     3  C    2.484381   1.440653   0.000000
     4  C    2.820140   2.415393   1.472483   0.000000
     5  C    2.438317   2.736107   2.462167   1.351083   0.000000
     6  N    1.416008   2.361698   2.836689   2.385394   1.386185
     7  O    1.226678   2.353456   3.537183   3.990776   3.527338
     8  O    3.563446   2.353602   1.230474   2.396000   3.591148
     9  F    4.182498   3.656068   2.420730   1.364524   2.370300
    10  H    2.114790   1.007071   2.134147   3.293993   3.676765
    11  H    3.403512   3.815347   3.451932   2.118472   1.083750
    12  H    2.083790   3.243669   3.838555   3.295646   2.095191
                    6          7          8          9         10
     6  N    0.000000
     7  O    2.323035   0.000000
     8  O    4.052399   4.468961   0.000000
     9  F    3.642219   5.339551   2.809526   0.000000
    10  H    3.208547   2.712924   2.685351   4.435986   0.000000
    11  H    2.125164   4.393048   4.497726   2.626352   4.740488
    12  H    1.006888   2.596588   5.057162   4.459235   3.982826
                   11         12
    11  H    0.000000
    12  H    2.428406   0.000000
 Stoichiometry    C4H3FN2O2
 Framework group  C1[X(C4H3FN2O2)]
 Deg. of freedom    30
 Full point group                 C1      NOp   1
 Largest Abelian subgroup         C1      NOp   1
 Largest concise Abelian subgroup C1      NOp   1
                         Standard orientation:                         
 ---------------------------------------------------------------------
 Center     Atomic      Atomic             Coordinates (Angstroms)
 Number     Number       Type             X           Y           Z
 ---------------------------------------------------------------------
      1          6           0       -1.622612    0.076138    0.021593
      2          7           0       -0.656747    1.042639    0.434278
      3          6           0        0.723108    0.894101    0.047732
      4          6           0        1.133908   -0.519112   -0.000023
      5          6           0        0.223426   -1.516784    0.033116
      6          7           0       -1.133809   -1.249089    0.121211
      7          8           0       -2.741558    0.343238   -0.404266
      8          8           0        1.462361    1.845724   -0.201240
      9          9           0        2.470697   -0.774598   -0.098246
     10          1           0       -0.949173    1.836849    0.980089
     11          1           0        0.539233   -2.552344   -0.015832
     12          1           0       -1.805850   -1.985719    0.261074
 ---------------------------------------------------------------------
 Rotational constants (GHZ):           3.0337318           1.4036767           0.9872037
 Standard basis: 6-31G (6D, 7F)
 There are    87 symmetry adapted cartesian basis functions of A   symmetry.
 There are    87 symmetry adapted basis functions of A   symmetry.
    87 basis functions,   210 primitive gaussians,    87 cartesian basis functions
    33 alpha electrons       33 beta electrons
       nuclear repulsion energy       435.7484648349 Hartrees.
 NAtoms=   12 NActive=   12 NUniq=   12 SFac= 1.00D+00 NAtFMM=   60 NAOKFM=F Big=F
 Integral buffers will be    131072 words long.
 Raffenetti 2 integral format.
 Two-electron integral symmetry is turned on.
 One-electron integrals computed using PRISM.
 NBasis=    87 RedAO= T EigKep=  2.29D-03  NBF=    87
 NBsUse=    87 1.00D-06 EigRej= -1.00D+00 NBFU=    87
 Initial guess from the checkpoint file:  "/home/mubashir/MubashirAziz/MubashirDFT/Project_5/8g.chk"
 B after Tr=     0.000000   -0.000000    0.000000
         Rot=    0.999869   -0.002839   -0.001890    0.015846 Ang=  -1.86 deg.
 ExpMin= 1.61D-01 ExpMax= 7.00D+03 ExpMxC= 1.05D+03 IAcc=2 IRadAn=         4 AccDes= 0.00D+00
 Harris functional with IExCor=  402 and IRadAn=       4 diagonalized for initial guess.
 HarFok:  IExCor=  402 AccDes= 0.00D+00 IRadAn=         4 IDoV= 1 UseB2=F ITyADJ=14
 ICtDFT=  3500011 ScaDFX=  1.000000  1.000000  1.000000  1.000000
 FoFCou: FMM=F IPFlag=           0 FMFlag=      100000 FMFlg1=           0
         NFxFlg=           0 DoJE=T BraDBF=F KetDBF=T FulRan=T
         wScrn=  0.000000 ICntrl=       500 IOpCl=  0 I1Cent=   200000004 NGrid=           0
         NMat0=    1 NMatS0=      1 NMatT0=    0 NMatD0=    1 NMtDS0=    0 NMtDT0=    0
 Petite list used in FoFCou.
 Keep R1 ints in memory in canonical form, NReq=18235966.
 Requested convergence on RMS density matrix=1.00D-08 within 128 cycles.
 Requested convergence on MAX density matrix=1.00D-06.
 Requested convergence on             energy=1.00D-06.
 No special actions if energy rises.
 Integral accuracy reduced to 1.0D-05 until final iterations.
 Initial convergence to 1.0D-05 achieved.  Increase integral accuracy.
 SCF Done:  E(RB3LYP) =  -513.855870458     A.U. after   15 cycles
            NFock= 15  Conv=0.41D-08     -V/T= 2.0054
 Calling FoFJK, ICntrl=      2127 FMM=F ISym2X=0 I1Cent= 0 IOpClX= 0 NMat=1 NMatS=1 NMatT=0.
 ***** Axes restored to original set *****
 -------------------------------------------------------------------
 Center     Atomic                   Forces (Hartrees/Bohr)
 Number     Number              X              Y              Z
 -------------------------------------------------------------------
      1        6          -0.000492445    0.012871223    0.012514705
      2        7           0.014921591    0.017631231   -0.018981972
      3        6           0.013512915   -0.003583202    0.003378875
      4        6          -0.002394291   -0.024124338   -0.001582394
      5        6           0.005011915    0.007970651    0.005855703
      6        7          -0.012703962    0.000467685    0.001963592
      7        8           0.005228243   -0.014364416    0.006252531
      8        8          -0.008233376    0.000591504    0.010078820
      9        9          -0.001564444    0.011457591   -0.002976374
     10        1          -0.012882569   -0.005638282   -0.008610253
     11        1           0.000789815   -0.002722457    0.000965002
     12        1          -0.001193392   -0.000557192   -0.008858236
 -------------------------------------------------------------------
 Cartesian Forces:  Max     0.024124338 RMS     0.009498486

 GradGradGradGradGradGradGradGradGradGradGradGradGradGradGradGradGradGrad
 Berny optimization.
 Using GEDIIS/GDIIS optimizer.
 FormGI is forming the generalized inverse of G from B-inverse, IUseBI=4.
 Internal  Forces:  Max     0.012598408 RMS     0.005386737
 Search for a local minimum.
 Step number   2 out of a maximum of   64
 All quantities printed in internal units (Hartrees-Bohrs-Radians)
 Mixed Optimization -- RFO/linear search
 Update second derivatives using D2CorX and points    1    2
 DE= -2.82D-02 DEPred=-2.48D-02 R= 1.14D+00
 TightC=F SS=  1.41D+00  RLast= 5.12D-01 DXNew= 5.0454D-01 1.5373D+00
 Trust test= 1.14D+00 RLast= 5.12D-01 DXMaxT set to 5.05D-01
 ITU=  1  0
 Use linear search instead of GDIIS.
     Eigenvalues ---    0.00752   0.00815   0.00972   0.01280   0.01549
     Eigenvalues ---    0.01798   0.01845   0.02234   0.02548   0.15886
     Eigenvalues ---    0.15996   0.16110   0.20149   0.21378   0.23574
     Eigenvalues ---    0.24894   0.24990   0.26502   0.30991   0.33286
     Eigenvalues ---    0.34043   0.36044   0.37674   0.45640   0.45853
     Eigenvalues ---    0.50071   0.56111   0.61767   0.98999   1.00975
 RFO step:  Lambda=-1.87831444D-02 EMin= 7.52169296D-03
 Quartic linear search produced a step of  0.68288.
 Iteration  1 RMS(Cart)=  0.10045530 RMS(Int)=  0.04121285
 Iteration  2 RMS(Cart)=  0.03559892 RMS(Int)=  0.00476043
 Iteration  3 RMS(Cart)=  0.00134777 RMS(Int)=  0.00451383
 Iteration  4 RMS(Cart)=  0.00000141 RMS(Int)=  0.00451383
 Iteration  5 RMS(Cart)=  0.00000002 RMS(Int)=  0.00451383
 Variable       Old X    -DE/DX   Delta X   Delta X   Delta X     New X
                                 (Linear)    (Quad)   (Total)
    R1        2.69730  -0.01260  -0.03717  -0.01631  -0.05620   2.64111
    R2        2.67587  -0.00709  -0.04009   0.00417  -0.03668   2.63919
    R3        2.31809   0.01030   0.02404  -0.00119   0.02285   2.34094
    R4        2.72244  -0.01197  -0.03173  -0.02127  -0.05501   2.66743
    R5        1.90309   0.00234  -0.00625   0.01145   0.00520   1.90829
    R6        2.78259  -0.00529  -0.04157   0.00320  -0.03734   2.74525
    R7        2.32526   0.00958   0.02900  -0.00546   0.02353   2.34879
    R8        2.55318  -0.00148   0.01685  -0.01808   0.00150   2.55467
    R9        2.57858   0.01144   0.05748  -0.01236   0.04512   2.62370
   R10        2.61951  -0.00058   0.02193  -0.01817   0.00559   2.62509
   R11        2.04799  -0.00134  -0.02097   0.00912  -0.01186   2.03614
   R12        1.90274   0.00116  -0.00663   0.00808   0.00145   1.90420
    A1        1.96036  -0.00265  -0.04743   0.04621  -0.01469   1.94568
    A2        2.17753   0.00052   0.03468  -0.03483   0.00632   2.18385
    A3        2.14491   0.00211   0.01250  -0.01021   0.00875   2.15366
    A4        2.09524   0.01107   0.11645   0.02366   0.13231   2.22755
    A5        2.08773  -0.00510  -0.06248  -0.00559  -0.06486   2.02287
    A6        2.10000  -0.00599  -0.05411  -0.01914  -0.07030   2.02971
    A7        1.95505  -0.00374  -0.03401   0.02394  -0.01820   1.93685
    A8        2.15314  -0.00302   0.00952  -0.03316  -0.01961   2.13353
    A9        2.17496   0.00677   0.02446   0.00932   0.03785   2.21281
   A10        2.11753   0.00201  -0.00060   0.02111   0.01599   2.13352
   A11        2.04356   0.00075  -0.02655   0.01802  -0.00647   2.03709
   A12        2.12198  -0.00277   0.02707  -0.03945  -0.01068   2.11130
   A13        2.11621  -0.00414   0.00287  -0.01568  -0.01623   2.09999
   A14        2.10378   0.00454   0.01244   0.01753   0.03144   2.13523
   A15        2.06317  -0.00040  -0.01532  -0.00194  -0.01565   2.04752
   A16        2.11093   0.00269   0.02860   0.01631   0.03712   2.14805
   A17        2.05337  -0.00151  -0.03669   0.00748  -0.02539   2.02798
   A18        2.11888  -0.00119   0.00808  -0.02368  -0.01206   2.10682
    D1        0.72676  -0.00656  -0.08369  -0.19112  -0.27686   0.44990
    D2       -2.43658  -0.00803  -0.09857  -0.24737  -0.34282  -2.77940
    D3       -2.38576  -0.00561  -0.06383  -0.23547  -0.30476  -2.69052
    D4        0.73409  -0.00708  -0.07871  -0.29172  -0.37072   0.36337
    D5       -0.46618   0.00702   0.09215   0.11308   0.19824  -0.26794
    D6        2.67171   0.00699   0.08964   0.14679   0.22990   2.90161
    D7        2.64697   0.00607   0.07273   0.15597   0.22553   2.87250
    D8       -0.49833   0.00603   0.07021   0.18968   0.25720  -0.24114
    D9       -0.60908   0.00489   0.05118   0.16520   0.22279  -0.38628
   D10        2.54077   0.00385   0.05687   0.15348   0.21772   2.75849
   D11        2.55442   0.00636   0.06617   0.22167   0.28889   2.84330
   D12       -0.57892   0.00532   0.07185   0.20996   0.28381  -0.29511
   D13        0.23160  -0.00365  -0.04329  -0.05878  -0.09489   0.13671
   D14       -2.92584  -0.00416  -0.05408  -0.08218  -0.13285  -3.05869
   D15       -2.91837  -0.00265  -0.04905  -0.04713  -0.08987  -3.00824
   D16        0.20738  -0.00316  -0.05985  -0.07053  -0.12783   0.07955
   D17       -0.00657  -0.00077   0.00092  -0.00281  -0.00065  -0.00722
   D18        3.12755  -0.00038  -0.00419  -0.01818  -0.02643   3.10112
   D19       -3.13160  -0.00027   0.01220   0.02109   0.03885  -3.09276
   D20        0.00252   0.00012   0.00710   0.00572   0.01307   0.01558
   D21        0.13057  -0.00078  -0.01652  -0.02881  -0.05139   0.07917
   D22       -3.00718  -0.00074  -0.01390  -0.06386  -0.08442  -3.09160
   D23       -3.00372  -0.00118  -0.01152  -0.01387  -0.02708  -3.03080
   D24        0.14172  -0.00114  -0.00891  -0.04892  -0.06010   0.08161
         Item               Value     Threshold  Converged?
 Maximum Force            0.012598     0.000450     NO 
 RMS     Force            0.005387     0.000300     NO 
 Maximum Displacement     0.527561     0.001800     NO 
 RMS     Displacement     0.131222     0.001200     NO 
 Predicted change in Energy=-2.176499D-02
 GradGradGradGradGradGradGradGradGradGradGradGradGradGradGradGradGradGrad

                          Input orientation:                          
 ---------------------------------------------------------------------
 Center     Atomic      Atomic             Coordinates (Angstroms)
 Number     Number       Type             X           Y           Z
 ---------------------------------------------------------------------
      1          6           0       -6.335048   -1.444898   -0.167258
      2          7           0       -7.371633   -0.836366    0.545836
      3          6           0       -7.754687    0.521940    0.518974
      4          6           0       -6.659769    1.362097    0.065443
      5          6           0       -5.508011    0.846413   -0.419419
      6          7           0       -5.331345   -0.529554   -0.491622
      7          8           0       -6.293778   -2.642182   -0.482477
      8          8           0       -8.891513    0.897045    0.853328
      9          9           0       -6.873749    2.733685    0.090318
     10          1           0       -7.956294   -1.455365    1.088748
     11          1           0       -4.709422    1.467553   -0.790089
     12          1           0       -4.459451   -0.920369   -0.811682
 ---------------------------------------------------------------------
                    Distance matrix (angstroms):
                    1          2          3          4          5
     1  C    0.000000
     2  N    1.397613   0.000000
     3  C    2.520861   1.411541   0.000000
     4  C    2.835280   2.360248   1.452722   0.000000
     5  C    2.449017   2.690084   2.456302   1.351875   0.000000
     6  N    1.396599   2.309379   2.828345   2.377683   1.389140
     7  O    1.238772   2.340976   3.626131   4.058130   3.576549
     8  O    3.614112   2.325790   1.242928   2.411995   3.615319
     9  F    4.221031   3.633270   2.419011   1.388402   2.384716
    10  H    2.050877   1.009822   2.067613   3.265919   3.683319
    11  H    3.393074   3.765649   3.446951   2.132348   1.077477
    12  H    2.051409   3.214143   3.835294   3.289437   2.091618
                    6          7          8          9         10
     6  N    0.000000
     7  O    2.321542   0.000000
     8  O    4.064342   4.588979   0.000000
     9  F    3.656008   5.437316   2.833161   0.000000
    10  H    3.200790   2.577060   2.542418   4.440373   0.000000
    11  H    2.112891   4.415284   4.529480   2.657540   4.755592
    12  H    1.007657   2.537277   5.071334   4.471527   4.015690
                   11         12
    11  H    0.000000
    12  H    2.401067   0.000000
 Stoichiometry    C4H3FN2O2
 Framework group  C1[X(C4H3FN2O2)]
 Deg. of freedom    30
 Full point group                 C1      NOp   1
 Largest Abelian subgroup         C1      NOp   1
 Largest concise Abelian subgroup C1      NOp   1
                         Standard orientation:                         
 ---------------------------------------------------------------------
 Center     Atomic      Atomic             Coordinates (Angstroms)
 Number     Number       Type             X           Y           Z
 ---------------------------------------------------------------------
      1          6           0       -1.637357    0.080184    0.007883
      2          7           0       -0.635230    1.025202    0.244538
      3          6           0        0.752958    0.880478    0.033735
      4          6           0        1.133324   -0.521490    0.019306
      5          6           0        0.218913   -1.517065    0.035090
      6          7           0       -1.138029   -1.222381    0.074845
      7          8           0       -2.823315    0.344202   -0.233681
      8          8           0        1.507124    1.857799   -0.110992
      9          9           0        2.490164   -0.799150   -0.078428
     10          1           0       -0.950805    1.939796    0.533798
     11          1           0        0.497897   -2.556714   -0.012385
     12          1           0       -1.823249   -1.959128    0.130069
 ---------------------------------------------------------------------
 Rotational constants (GHZ):           3.1241266           1.3763532           0.9643023
 Standard basis: 6-31G (6D, 7F)
 There are    87 symmetry adapted cartesian basis functions of A   symmetry.
 There are    87 symmetry adapted basis functions of A   symmetry.
    87 basis functions,   210 primitive gaussians,    87 cartesian basis functions
    33 alpha electrons       33 beta electrons
       nuclear repulsion energy       435.8725595947 Hartrees.
 NAtoms=   12 NActive=   12 NUniq=   12 SFac= 1.00D+00 NAtFMM=   60 NAOKFM=F Big=F
 Integral buffers will be    131072 words long.
 Raffenetti 2 integral format.
 Two-electron integral symmetry is turned on.
 One-electron integrals computed using PRISM.
 NBasis=    87 RedAO= T EigKep=  2.07D-03  NBF=    87
 NBsUse=    87 1.00D-06 EigRej= -1.00D+00 NBFU=    87
 Initial guess from the checkpoint file:  "/home/mubashir/MubashirAziz/MubashirDFT/Project_5/8g.chk"
 B after Tr=    -0.000000   -0.000000    0.000000
         Rot=    0.999994    0.000666   -0.001030    0.003113 Ang=   0.38 deg.
 ExpMin= 1.61D-01 ExpMax= 7.00D+03 ExpMxC= 1.05D+03 IAcc=2 IRadAn=         4 AccDes= 0.00D+00
 Harris functional with IExCor=  402 and IRadAn=       4 diagonalized for initial guess.
 HarFok:  IExCor=  402 AccDes= 0.00D+00 IRadAn=         4 IDoV= 1 UseB2=F ITyADJ=14
 ICtDFT=  3500011 ScaDFX=  1.000000  1.000000  1.000000  1.000000
 FoFCou: FMM=F IPFlag=           0 FMFlag=      100000 FMFlg1=           0
         NFxFlg=           0 DoJE=T BraDBF=F KetDBF=T FulRan=T
         wScrn=  0.000000 ICntrl=       500 IOpCl=  0 I1Cent=   200000004 NGrid=           0
         NMat0=    1 NMatS0=      1 NMatT0=    0 NMatD0=    1 NMtDS0=    0 NMtDT0=    0
 Petite list used in FoFCou.
 Keep R1 ints in memory in canonical form, NReq=18235966.
 Requested convergence on RMS density matrix=1.00D-08 within 128 cycles.
 Requested convergence on MAX density matrix=1.00D-06.
 Requested convergence on             energy=1.00D-06.
 No special actions if energy rises.
 Integral accuracy reduced to 1.0D-05 until final iterations.
 Initial convergence to 1.0D-05 achieved.  Increase integral accuracy.
 SCF Done:  E(RB3LYP) =  -513.876301264     A.U. after   15 cycles
            NFock= 15  Conv=0.82D-08     -V/T= 2.0054
 Calling FoFJK, ICntrl=      2127 FMM=F ISym2X=0 I1Cent= 0 IOpClX= 0 NMat=1 NMatS=1 NMatT=0.
 ***** Axes restored to original set *****
 -------------------------------------------------------------------
 Center     Atomic                   Forces (Hartrees/Bohr)
 Number     Number              X              Y              Z
 -------------------------------------------------------------------
      1        6           0.002173009    0.005450907    0.002305136
      2        7          -0.003627161   -0.006652540    0.001923408
      3        6          -0.000981619    0.001084609    0.002096801
      4        6          -0.000808502    0.008133408   -0.004906842
      5        6          -0.002247076   -0.002127169    0.003468086
      6        7           0.000904418    0.003493932   -0.002641153
      7        8           0.002472531   -0.001083934    0.007303632
      8        8           0.005521304   -0.001148500    0.003554036
      9        9           0.002964455   -0.006023111   -0.001173713
     10        1          -0.008231187   -0.002776581   -0.007081425
     11        1           0.002140120    0.001612014    0.000482581
     12        1          -0.000280293    0.000036966   -0.005330546
 -------------------------------------------------------------------
 Cartesian Forces:  Max     0.008231187 RMS     0.003918997

 GradGradGradGradGradGradGradGradGradGradGradGradGradGradGradGradGradGrad
 Berny optimization.
 Using GEDIIS/GDIIS optimizer.
 FormGI is forming the generalized inverse of G from B-inverse, IUseBI=4.
 Internal  Forces:  Max     0.006428045 RMS     0.002772267
 Search for a local minimum.
 Step number   3 out of a maximum of   64
 All quantities printed in internal units (Hartrees-Bohrs-Radians)
 Mixed Optimization -- RFO/linear search
 Update second derivatives using D2CorX and points    2    3
 DE= -2.04D-02 DEPred=-2.18D-02 R= 9.39D-01
 TightC=F SS=  1.41D+00  RLast= 1.00D+00 DXNew= 8.4853D-01 3.0115D+00
 Trust test= 9.39D-01 RLast= 1.00D+00 DXMaxT set to 8.49D-01
 ITU=  1  1  0
 Use linear search instead of GDIIS.
     Eigenvalues ---    0.00760   0.00861   0.01041   0.01106   0.01310
     Eigenvalues ---    0.01608   0.01862   0.02202   0.02559   0.15911
     Eigenvalues ---    0.15973   0.16103   0.21572   0.22096   0.24182
     Eigenvalues ---    0.24920   0.24998   0.26671   0.31517   0.33327
     Eigenvalues ---    0.33907   0.36365   0.38064   0.45640   0.45832
     Eigenvalues ---    0.50066   0.56150   0.62780   0.99325   1.01119
 RFO step:  Lambda=-6.07353856D-03 EMin= 7.59984274D-03
 Quartic linear search produced a step of  0.53964.
 Iteration  1 RMS(Cart)=  0.08839713 RMS(Int)=  0.03307693
 Iteration  2 RMS(Cart)=  0.02829311 RMS(Int)=  0.00402469
 Iteration  3 RMS(Cart)=  0.00102304 RMS(Int)=  0.00385619
 Iteration  4 RMS(Cart)=  0.00000061 RMS(Int)=  0.00385619
 Variable       Old X    -DE/DX   Delta X   Delta X   Delta X     New X
                                 (Linear)    (Quad)   (Total)
    R1        2.64111   0.00020  -0.03032   0.02581  -0.00792   2.63319
    R2        2.63919   0.00324  -0.01979   0.02009  -0.00088   2.63831
    R3        2.34094  -0.00073   0.01233  -0.00584   0.00649   2.34743
    R4        2.66743   0.00198  -0.02969   0.03310   0.00116   2.66859
    R5        1.90829   0.00266   0.00281   0.00314   0.00595   1.91424
    R6        2.74525   0.00445  -0.02015   0.02501   0.00637   2.75162
    R7        2.34879  -0.00444   0.01270  -0.00983   0.00287   2.35167
    R8        2.55467  -0.00211   0.00081  -0.00347   0.00072   2.55539
    R9        2.62370  -0.00643   0.02435  -0.02091   0.00344   2.62714
   R10        2.62509  -0.00219   0.00301  -0.00470   0.00032   2.62541
   R11        2.03614   0.00235  -0.00640   0.00940   0.00300   2.03914
   R12        1.90420   0.00144   0.00078   0.00136   0.00214   1.90634
    A1        1.94568   0.00392  -0.00793   0.03904   0.01815   1.96383
    A2        2.18385  -0.00340   0.00341  -0.02296  -0.01319   2.17066
    A3        2.15366  -0.00052   0.00472  -0.01611  -0.00510   2.14856
    A4        2.22755  -0.00446   0.07140  -0.03534   0.02333   2.25088
    A5        2.02287   0.00272  -0.03500   0.01754  -0.01227   2.01060
    A6        2.02971   0.00172  -0.03793   0.01515  -0.01772   2.01199
    A7        1.93685   0.00205  -0.00982   0.02873   0.01034   1.94718
    A8        2.13353  -0.00144  -0.01058  -0.00250  -0.00923   2.12430
    A9        2.21281  -0.00061   0.02042  -0.02635  -0.00184   2.21097
   A10        2.13352   0.00019   0.00863  -0.00516   0.00034   2.13386
   A11        2.03709   0.00284  -0.00349   0.00919   0.00705   2.04414
   A12        2.11130  -0.00303  -0.00576  -0.00214  -0.00668   2.10462
   A13        2.09999   0.00029  -0.00876   0.01121   0.00011   2.10009
   A14        2.13523  -0.00047   0.01697  -0.01714   0.00083   2.13605
   A15        2.04752   0.00017  -0.00844   0.00685  -0.00059   2.04693
   A16        2.14805  -0.00053   0.02003  -0.00377   0.00900   2.15705
   A17        2.02798   0.00077  -0.01370   0.00223  -0.00790   2.02008
   A18        2.10682  -0.00024  -0.00651   0.00187  -0.00121   2.10561
    D1        0.44990  -0.00515  -0.14940  -0.11381  -0.26435   0.18555
    D2       -2.77940  -0.00518  -0.18500  -0.15063  -0.33467  -3.11406
    D3       -2.69052  -0.00495  -0.16446  -0.08097  -0.24796  -2.93848
    D4        0.36337  -0.00498  -0.20005  -0.11779  -0.31829   0.04509
    D5       -0.26794   0.00246   0.10697   0.06566   0.16948  -0.09846
    D6        2.90161   0.00277   0.12406   0.05213   0.17360   3.07521
    D7        2.87250   0.00226   0.12170   0.03348   0.15333   3.02583
    D8       -0.24114   0.00257   0.13879   0.01994   0.15746  -0.08368
    D9       -0.38628   0.00426   0.12023   0.08577   0.20856  -0.17772
   D10        2.75849   0.00439   0.11749   0.12318   0.24403   3.00252
   D11        2.84330   0.00426   0.15589   0.12262   0.27869   3.12199
   D12       -0.29511   0.00438   0.15315   0.16004   0.31416   0.01905
   D13        0.13671  -0.00032  -0.05121  -0.00581  -0.05341   0.08330
   D14       -3.05869  -0.00045  -0.07169   0.03412  -0.03546  -3.09415
   D15       -3.00824  -0.00045  -0.04850  -0.04526  -0.09105  -3.09929
   D16        0.07955  -0.00058  -0.06898  -0.00534  -0.07310   0.00645
   D17       -0.00722  -0.00020  -0.00035  -0.01545  -0.01452  -0.02174
   D18        3.10112  -0.00021  -0.01426   0.01824   0.00269   3.10381
   D19       -3.09276  -0.00025   0.02096  -0.05738  -0.03350  -3.12625
   D20        0.01558  -0.00026   0.00705  -0.02369  -0.01629  -0.00071
   D21        0.07917  -0.00132  -0.02773  -0.01955  -0.04950   0.02967
   D22       -3.09160  -0.00164  -0.04556  -0.00542  -0.05391   3.13768
   D23       -3.03080  -0.00131  -0.01461  -0.05112  -0.06587  -3.09667
   D24        0.08161  -0.00162  -0.03243  -0.03700  -0.07028   0.01133
         Item               Value     Threshold  Converged?
 Maximum Force            0.006428     0.000450     NO 
 RMS     Force            0.002772     0.000300     NO 
 Maximum Displacement     0.486309     0.001800     NO 
 RMS     Displacement     0.113097     0.001200     NO 
 Predicted change in Energy=-8.741757D-03
 GradGradGradGradGradGradGradGradGradGradGradGradGradGradGradGradGradGrad

                          Input orientation:                          
 ---------------------------------------------------------------------
 Center     Atomic      Atomic             Coordinates (Angstroms)
 Number     Number       Type             X           Y           Z
 ---------------------------------------------------------------------
      1          6           0       -6.297745   -1.448465   -0.099749
      2          7           0       -7.401807   -0.841886    0.495850
      3          6           0       -7.745049    0.527109    0.542976
      4          6           0       -6.655802    1.368638    0.068022
      5          6           0       -5.515435    0.852670   -0.443777
      6          7           0       -5.335666   -0.523394   -0.509429
      7          8           0       -6.178107   -2.672896   -0.271589
      8          8           0       -8.841816    0.911601    0.987857
      9          9           0       -6.848999    2.744404    0.119612
     10          1           0       -8.114806   -1.478395    0.831404
     11          1           0       -4.721187    1.474097   -0.827683
     12          1           0       -4.488281   -0.913483   -0.893393
 ---------------------------------------------------------------------
                    Distance matrix (angstroms):
                    1          2          3          4          5
     1  C    0.000000
     2  N    1.393424   0.000000
     3  C    2.531932   1.412156   0.000000
     4  C    2.844718   2.371914   1.456094   0.000000
     5  C    2.454707   2.704223   2.459847   1.352257   0.000000
     6  N    1.396134   2.319691   2.831297   2.378233   1.389309
     7  O    1.242206   2.332167   3.654977   4.083813   3.591434
     8  O    3.636633   2.321726   1.244448   2.415292   3.621859
     9  F    4.234636   3.648099   2.428690   1.390223   2.382112
    10  H    2.041973   1.012970   2.059602   3.288927   3.717080
    11  H    3.399528   3.781699   3.452424   2.134513   1.079067
    12  H    2.047006   3.228584   3.839921   3.290978   2.092007
                    6          7          8          9         10
     6  N    0.000000
     7  O    2.320913   0.000000
     8  O    4.073594   4.640062   0.000000
     9  F    3.655732   5.472684   2.843296   0.000000
    10  H    3.230090   2.528681   2.503019   4.465529   0.000000
    11  H    2.113963   4.430509   4.537860   2.653042   4.794417
    12  H    1.008790   2.517477   5.081663   4.469821   4.055334
                   11         12
    11  H    0.000000
    12  H    2.399812   0.000000
 Stoichiometry    C4H3FN2O2
 Framework group  C1[X(C4H3FN2O2)]
 Deg. of freedom    30
 Full point group                 C1      NOp   1
 Largest Abelian subgroup         C1      NOp   1
 Largest concise Abelian subgroup C1      NOp   1
                         Standard orientation:                         
 ---------------------------------------------------------------------
 Center     Atomic      Atomic             Coordinates (Angstroms)
 Number     Number       Type             X           Y           Z
 ---------------------------------------------------------------------
      1          6           0       -1.642500    0.077053    0.014050
      2          7           0       -0.642004    1.042677    0.104652
      3          6           0        0.757438    0.883795    0.002168
      4          6           0        1.138526   -0.521524    0.009960
      5          6           0        0.223806   -1.517459    0.010320
      6          7           0       -1.133813   -1.223023    0.029185
      7          8           0       -2.854231    0.330293   -0.089165
      8          8           0        1.525453    1.862030   -0.040965
      9          9           0        2.498041   -0.809714   -0.027223
     10          1           0       -0.968334    2.001479    0.122399
     11          1           0        0.503608   -2.559225   -0.018338
     12          1           0       -1.820324   -1.962179    0.026142
 ---------------------------------------------------------------------
 Rotational constants (GHZ):           3.1391903           1.3658370           0.9530120
 Standard basis: 6-31G (6D, 7F)
 There are    87 symmetry adapted cartesian basis functions of A   symmetry.
 There are    87 symmetry adapted basis functions of A   symmetry.
    87 basis functions,   210 primitive gaussians,    87 cartesian basis functions
    33 alpha electrons       33 beta electrons
       nuclear repulsion energy       435.1488607860 Hartrees.
 NAtoms=   12 NActive=   12 NUniq=   12 SFac= 1.00D+00 NAtFMM=   60 NAOKFM=F Big=F
 Integral buffers will be    131072 words long.
 Raffenetti 2 integral format.
 Two-electron integral symmetry is turned on.
 One-electron integrals computed using PRISM.
 NBasis=    87 RedAO= T EigKep=  2.02D-03  NBF=    87
 NBsUse=    87 1.00D-06 EigRej= -1.00D+00 NBFU=    87
 Initial guess from the checkpoint file:  "/home/mubashir/MubashirAziz/MubashirDFT/Project_5/8g.chk"
 B after Tr=     0.000000    0.000000   -0.000000
         Rot=    1.000000    0.000707   -0.000076   -0.000175 Ang=   0.08 deg.
 ExpMin= 1.61D-01 ExpMax= 7.00D+03 ExpMxC= 1.05D+03 IAcc=2 IRadAn=         4 AccDes= 0.00D+00
 Harris functional with IExCor=  402 and IRadAn=       4 diagonalized for initial guess.
 HarFok:  IExCor=  402 AccDes= 0.00D+00 IRadAn=         4 IDoV= 1 UseB2=F ITyADJ=14
 ICtDFT=  3500011 ScaDFX=  1.000000  1.000000  1.000000  1.000000
 FoFCou: FMM=F IPFlag=           0 FMFlag=      100000 FMFlg1=           0
         NFxFlg=           0 DoJE=T BraDBF=F KetDBF=T FulRan=T
         wScrn=  0.000000 ICntrl=       500 IOpCl=  0 I1Cent=   200000004 NGrid=           0
         NMat0=    1 NMatS0=      1 NMatT0=    0 NMatD0=    1 NMtDS0=    0 NMtDT0=    0
 Petite list used in FoFCou.
 Keep R1 ints in memory in canonical form, NReq=18235966.
 Requested convergence on RMS density matrix=1.00D-08 within 128 cycles.
 Requested convergence on MAX density matrix=1.00D-06.
 Requested convergence on             energy=1.00D-06.
 No special actions if energy rises.
 Integral accuracy reduced to 1.0D-05 until final iterations.
 Initial convergence to 1.0D-05 achieved.  Increase integral accuracy.
 SCF Done:  E(RB3LYP) =  -513.883950075     A.U. after   15 cycles
            NFock= 15  Conv=0.55D-08     -V/T= 2.0055
 Calling FoFJK, ICntrl=      2127 FMM=F ISym2X=0 I1Cent= 0 IOpClX= 0 NMat=1 NMatS=1 NMatT=0.
 ***** Axes restored to original set *****
 -------------------------------------------------------------------
 Center     Atomic                   Forces (Hartrees/Bohr)
 Number     Number              X              Y              Z
 -------------------------------------------------------------------
      1        6           0.000954186    0.001643602   -0.001995178
      2        7          -0.006751766   -0.004196155   -0.002945330
      3        6           0.000900044    0.001653380    0.007720873
      4        6          -0.000216443    0.007349344   -0.003527088
      5        6          -0.002864136   -0.002389859    0.002110760
      6        7           0.000150713    0.003101453   -0.000299272
      7        8           0.000760978    0.002157629    0.003761604
      8        8           0.004841948   -0.001820896   -0.002859156
      9        9           0.001951523   -0.008214242   -0.000824715
     10        1          -0.000699777   -0.000320551   -0.000266369
     11        1           0.001060700    0.001001137    0.000547873
     12        1          -0.000087971    0.000035159   -0.001424003
 -------------------------------------------------------------------
 Cartesian Forces:  Max     0.008214242 RMS     0.003199947

 GradGradGradGradGradGradGradGradGradGradGradGradGradGradGradGradGradGrad
 Berny optimization.
 Using GEDIIS/GDIIS optimizer.
 FormGI is forming the generalized inverse of G from B-inverse, IUseBI=4.
 Internal  Forces:  Max     0.008430614 RMS     0.001959596
 Search for a local minimum.
 Step number   4 out of a maximum of   64
 All quantities printed in internal units (Hartrees-Bohrs-Radians)
 Mixed Optimization -- RFO/linear search
 Update second derivatives using D2CorX and points    3    4
 DE= -7.65D-03 DEPred=-8.74D-03 R= 8.75D-01
 TightC=F SS=  1.41D+00  RLast= 8.76D-01 DXNew= 1.4270D+00 2.6281D+00
 Trust test= 8.75D-01 RLast= 8.76D-01 DXMaxT set to 1.43D+00
 ITU=  1  1  1  0
 Use linear search instead of GDIIS.
     Eigenvalues ---    0.00754   0.00872   0.00968   0.01149   0.01518
     Eigenvalues ---    0.01670   0.01852   0.02200   0.02567   0.15843
     Eigenvalues ---    0.15945   0.16109   0.21348   0.22361   0.24471
     Eigenvalues ---    0.24933   0.24994   0.26196   0.31396   0.33341
     Eigenvalues ---    0.33839   0.36481   0.38120   0.45639   0.45779
     Eigenvalues ---    0.50033   0.56219   0.62164   0.99285   1.00957
 RFO step:  Lambda=-2.29460524D-03 EMin= 7.54407471D-03
 Quartic linear search produced a step of  0.24395.
 Iteration  1 RMS(Cart)=  0.04575857 RMS(Int)=  0.00615702
 Iteration  2 RMS(Cart)=  0.00543913 RMS(Int)=  0.00154967
 Iteration  3 RMS(Cart)=  0.00004298 RMS(Int)=  0.00154905
 Iteration  4 RMS(Cart)=  0.00000001 RMS(Int)=  0.00154905
 Variable       Old X    -DE/DX   Delta X   Delta X   Delta X     New X
                                 (Linear)    (Quad)   (Total)
    R1        2.63319   0.00025  -0.00193   0.00265  -0.00005   2.63314
    R2        2.63831   0.00082  -0.00021   0.00003  -0.00037   2.63794
    R3        2.34743  -0.00257   0.00158  -0.00217  -0.00058   2.34684
    R4        2.66859  -0.00016   0.00028   0.00237   0.00207   2.67066
    R5        1.91424   0.00061   0.00145  -0.00002   0.00143   1.91566
    R6        2.75162   0.00070   0.00155   0.00033   0.00215   2.75377
    R7        2.35167  -0.00585   0.00070  -0.00544  -0.00474   2.34693
    R8        2.55539  -0.00378   0.00018  -0.00614  -0.00519   2.55020
    R9        2.62714  -0.00843   0.00084  -0.01299  -0.01215   2.61499
   R10        2.62541  -0.00342   0.00008  -0.00647  -0.00586   2.61955
   R11        2.03914   0.00116   0.00073   0.00215   0.00289   2.04203
   R12        1.90634   0.00045   0.00052  -0.00001   0.00052   1.90685
    A1        1.96383   0.00205   0.00443   0.00989   0.00987   1.97370
    A2        2.17066  -0.00174  -0.00322  -0.00567  -0.00855   2.16211
    A3        2.14856  -0.00028  -0.00124  -0.00269  -0.00366   2.14490
    A4        2.25088  -0.00394   0.00569  -0.00608  -0.00648   2.24441
    A5        2.01060   0.00207  -0.00299   0.01177   0.00779   2.01839
    A6        2.01199   0.00204  -0.00432   0.01357   0.00827   2.02025
    A7        1.94718   0.00155   0.00252   0.01162   0.00765   1.95484
    A8        2.12430  -0.00073  -0.00225  -0.00056  -0.00562   2.11868
    A9        2.21097  -0.00076  -0.00045  -0.00482  -0.00794   2.20303
   A10        2.13386   0.00058   0.00008   0.00190   0.00059   2.13445
   A11        2.04414   0.00095   0.00172   0.00084   0.00288   2.04702
   A12        2.10462  -0.00151  -0.00163  -0.00161  -0.00292   2.10170
   A13        2.10009   0.00012   0.00003   0.00069  -0.00016   2.09993
   A14        2.13605  -0.00045   0.00020  -0.00357  -0.00297   2.13308
   A15        2.04693   0.00033  -0.00014   0.00298   0.00323   2.05017
   A16        2.15705  -0.00011   0.00220   0.00028   0.00065   2.15770
   A17        2.02008   0.00026  -0.00193  -0.00171  -0.00275   2.01733
   A18        2.10561  -0.00015  -0.00029   0.00132   0.00195   2.10756
    D1        0.18555  -0.00172  -0.06449  -0.10449  -0.16880   0.01675
    D2       -3.11406  -0.00016  -0.08164   0.05261  -0.02927   3.13985
    D3       -2.93848  -0.00285  -0.06049  -0.20036  -0.26027   3.08443
    D4        0.04509  -0.00129  -0.07764  -0.04326  -0.12074  -0.07565
    D5       -0.09846   0.00023   0.04134   0.01011   0.05206  -0.04640
    D6        3.07521   0.00031   0.04235   0.01401   0.05675   3.13196
    D7        3.02583   0.00133   0.03740   0.10454   0.14244  -3.11492
    D8       -0.08368   0.00140   0.03841   0.10844   0.14713   0.06345
    D9       -0.17772   0.00220   0.05088   0.15163   0.20227   0.02455
   D10        3.00252   0.00065   0.05953  -0.01167   0.04733   3.04985
   D11        3.12199   0.00064   0.06799  -0.00544   0.06265  -3.09854
   D12        0.01905  -0.00091   0.07664  -0.16874  -0.09229  -0.07324
   D13        0.08330  -0.00118  -0.01303  -0.11133  -0.12489  -0.04159
   D14       -3.09415  -0.00076  -0.00865  -0.07527  -0.08417   3.10487
   D15       -3.09929   0.00047  -0.02221   0.06203   0.03919  -3.06010
   D16        0.00645   0.00089  -0.01783   0.09810   0.07991   0.08636
   D17       -0.02174   0.00065  -0.00354   0.04258   0.03865   0.01691
   D18        3.10381   0.00078   0.00066   0.05012   0.05082  -3.12856
   D19       -3.12625   0.00016  -0.00817   0.00524  -0.00344  -3.12969
   D20       -0.00071   0.00030  -0.00397   0.01278   0.00873   0.00802
   D21        0.02967  -0.00014  -0.01208   0.01376   0.00200   0.03167
   D22        3.13768  -0.00022  -0.01315   0.00962  -0.00301   3.13467
   D23       -3.09667  -0.00027  -0.01607   0.00664  -0.00955  -3.10622
   D24        0.01133  -0.00034  -0.01714   0.00250  -0.01456  -0.00323
         Item               Value     Threshold  Converged?
 Maximum Force            0.008431     0.000450     NO 
 RMS     Force            0.001960     0.000300     NO 
 Maximum Displacement     0.217456     0.001800     NO 
 RMS     Displacement     0.049600     0.001200     NO 
 Predicted change in Energy=-1.699396D-03
 GradGradGradGradGradGradGradGradGradGradGradGradGradGradGradGradGradGrad

                          Input orientation:                          
 ---------------------------------------------------------------------
 Center     Atomic      Atomic             Coordinates (Angstroms)
 Number     Number       Type             X           Y           Z
 ---------------------------------------------------------------------
      1          6           0       -6.303634   -1.444957   -0.111680
      2          7           0       -7.437180   -0.848455    0.436779
      3          6           0       -7.719741    0.527007    0.596607
      4          6           0       -6.652766    1.368358    0.070086
      5          6           0       -5.520498    0.853585   -0.453505
      6          7           0       -5.343929   -0.519458   -0.525273
      7          8           0       -6.120259   -2.672423   -0.156517
      8          8           0       -8.821044    0.916436    1.018384
      9          9           0       -6.837253    2.738491    0.129899
     10          1           0       -8.160870   -1.485949    0.749050
     11          1           0       -4.725004    1.478882   -0.832817
     12          1           0       -4.502521   -0.911517   -0.920912
 ---------------------------------------------------------------------
                    Distance matrix (angstroms):
                    1          2          3          4          5
     1  C    0.000000
     2  N    1.393395   0.000000
     3  C    2.528967   1.413252   0.000000
     4  C    2.840717   2.379922   1.457234   0.000000
     5  C    2.452232   2.713525   2.458874   1.349508   0.000000
     6  N    1.395937   2.327119   2.828107   2.373048   1.386208
     7  O    1.241897   2.326615   3.655392   4.082012   3.588961
     8  O    3.631884   2.316934   1.241942   2.409343   3.614418
     9  F    4.224257   3.649694   2.426368   1.383791   2.372146
    10  H    2.047404   1.013725   2.066355   3.298853   3.727079
    11  H    3.400139   3.792660   3.452212   2.131599   1.080594
    12  H    2.045342   3.234119   3.837020   3.286862   2.090533
                    6          7          8          9         10
     6  N    0.000000
     7  O    2.318173   0.000000
     8  O    4.066325   4.642686   0.000000
     9  F    3.643281   5.465720   2.836321   0.000000
    10  H    3.239314   2.528213   2.505957   4.470033   0.000000
    11  H    2.114477   4.431416   4.529993   2.641029   4.806006
    12  H    1.009063   2.510412   5.074635   4.458445   4.062297
                   11         12
    11  H    0.000000
    12  H    2.402346   0.000000
 Stoichiometry    C4H3FN2O2
 Framework group  C1[X(C4H3FN2O2)]
 Deg. of freedom    30
 Full point group                 C1      NOp   1
 Largest Abelian subgroup         C1      NOp   1
 Largest concise Abelian subgroup C1      NOp   1
                         Standard orientation:                         
 ---------------------------------------------------------------------
 Center     Atomic      Atomic             Coordinates (Angstroms)
 Number     Number       Type             X           Y           Z
 ---------------------------------------------------------------------
      1          6           0       -1.638550    0.075276   -0.024648
      2          7           0       -0.646620    1.053273    0.009203
      3          6           0        0.756169    0.885329    0.044715
      4          6           0        1.138799   -0.520355    0.010394
      5          6           0        0.227462   -1.515597   -0.000937
      6          7           0       -1.127637   -1.223571   -0.000060
      7          8           0       -2.855337    0.322055    0.004282
      8          8           0        1.526031    1.857410   -0.024481
      9          9           0        2.492009   -0.809276   -0.004656
     10          1           0       -0.975095    2.012138   -0.008686
     11          1           0        0.512697   -2.557778   -0.014479
     12          1           0       -1.814713   -1.962439   -0.014492
 ---------------------------------------------------------------------
 Rotational constants (GHZ):           3.1463993           1.3695902           0.9543872
 Standard basis: 6-31G (6D, 7F)
 There are    87 symmetry adapted cartesian basis functions of A   symmetry.
 There are    87 symmetry adapted basis functions of A   symmetry.
    87 basis functions,   210 primitive gaussians,    87 cartesian basis functions
    33 alpha electrons       33 beta electrons
       nuclear repulsion energy       435.5727210434 Hartrees.
 NAtoms=   12 NActive=   12 NUniq=   12 SFac= 1.00D+00 NAtFMM=   60 NAOKFM=F Big=F
 Integral buffers will be    131072 words long.
 Raffenetti 2 integral format.
 Two-electron integral symmetry is turned on.
 One-electron integrals computed using PRISM.
 NBasis=    87 RedAO= T EigKep=  1.99D-03  NBF=    87
 NBsUse=    87 1.00D-06 EigRej= -1.00D+00 NBFU=    87
 Initial guess from the checkpoint file:  "/home/mubashir/MubashirAziz/MubashirDFT/Project_5/8g.chk"
 B after Tr=    -0.000000   -0.000000    0.000000
         Rot=    1.000000    0.000104    0.000004   -0.000457 Ang=   0.05 deg.
 ExpMin= 1.61D-01 ExpMax= 7.00D+03 ExpMxC= 1.05D+03 IAcc=2 IRadAn=         4 AccDes= 0.00D+00
 Harris functional with IExCor=  402 and IRadAn=       4 diagonalized for initial guess.
 HarFok:  IExCor=  402 AccDes= 0.00D+00 IRadAn=         4 IDoV= 1 UseB2=F ITyADJ=14
 ICtDFT=  3500011 ScaDFX=  1.000000  1.000000  1.000000  1.000000
 FoFCou: FMM=F IPFlag=           0 FMFlag=      100000 FMFlg1=           0
         NFxFlg=           0 DoJE=T BraDBF=F KetDBF=T FulRan=T
         wScrn=  0.000000 ICntrl=       500 IOpCl=  0 I1Cent=   200000004 NGrid=           0
         NMat0=    1 NMatS0=      1 NMatT0=    0 NMatD0=    1 NMtDS0=    0 NMtDT0=    0
 Petite list used in FoFCou.
 Keep R1 ints in memory in canonical form, NReq=18235966.
 Requested convergence on RMS density matrix=1.00D-08 within 128 cycles.
 Requested convergence on MAX density matrix=1.00D-06.
 Requested convergence on             energy=1.00D-06.
 No special actions if energy rises.
 Integral accuracy reduced to 1.0D-05 until final iterations.
 Initial convergence to 1.0D-05 achieved.  Increase integral accuracy.
 SCF Done:  E(RB3LYP) =  -513.884004977     A.U. after   13 cycles
            NFock= 13  Conv=0.97D-08     -V/T= 2.0054
 Calling FoFJK, ICntrl=      2127 FMM=F ISym2X=0 I1Cent= 0 IOpClX= 0 NMat=1 NMatS=1 NMatT=0.
 ***** Axes restored to original set *****
 -------------------------------------------------------------------
 Center     Atomic                   Forces (Hartrees/Bohr)
 Number     Number              X              Y              Z
 -------------------------------------------------------------------
      1        6           0.005245273   -0.000690428    0.011007393
      2        7          -0.001062824   -0.000331340    0.001176483
      3        6          -0.007387373   -0.000714409   -0.015030931
      4        6           0.002146021    0.003551977    0.004346929
      5        6          -0.000501301   -0.000756496    0.000240543
      6        7          -0.001526123    0.001254323   -0.003273894
      7        8          -0.002074381    0.000814569   -0.004314049
      8        8           0.003658967    0.000076131    0.005735328
      9        9           0.000760076   -0.003732557    0.000090452
     10        1           0.000498691    0.000332673    0.000088748
     11        1          -0.000137779    0.000158774   -0.000422268
     12        1           0.000380753    0.000036784    0.000355266
 -------------------------------------------------------------------
 Cartesian Forces:  Max     0.015030931 RMS     0.003977904

 GradGradGradGradGradGradGradGradGradGradGradGradGradGradGradGradGradGrad
 Berny optimization.
 Using GEDIIS/GDIIS optimizer.
 FormGI is forming the generalized inverse of G from B-inverse, IUseBI=4.
 Internal  Forces:  Max     0.003793133 RMS     0.001508418
 Search for a local minimum.
 Step number   5 out of a maximum of   64
 All quantities printed in internal units (Hartrees-Bohrs-Radians)
 Mixed Optimization -- RFO/linear search
 Update second derivatives using D2CorX and points    4    5
 DE= -5.49D-05 DEPred=-1.70D-03 R= 3.23D-02
 Trust test= 3.23D-02 RLast= 5.01D-01 DXMaxT set to 7.14D-01
 ITU= -1  1  1  1  0
 Use linear search instead of GDIIS.
     Eigenvalues ---    0.00613   0.00946   0.01080   0.01255   0.01621
     Eigenvalues ---    0.01845   0.02141   0.02512   0.04054   0.15888
     Eigenvalues ---    0.16000   0.16117   0.20223   0.22383   0.24554
     Eigenvalues ---    0.24769   0.24914   0.25930   0.31412   0.33323
     Eigenvalues ---    0.33820   0.36484   0.38142   0.45643   0.45784
     Eigenvalues ---    0.49601   0.56012   0.59631   0.98502   1.00752
 RFO step:  Lambda=-1.48597766D-03 EMin= 6.13440186D-03
 Quartic linear search produced a step of -0.49003.
 Iteration  1 RMS(Cart)=  0.02615632 RMS(Int)=  0.00176795
 Iteration  2 RMS(Cart)=  0.00155382 RMS(Int)=  0.00080638
 Iteration  3 RMS(Cart)=  0.00000209 RMS(Int)=  0.00080638
 Iteration  4 RMS(Cart)=  0.00000000 RMS(Int)=  0.00080638
 Variable       Old X    -DE/DX   Delta X   Delta X   Delta X     New X
                                 (Linear)    (Quad)   (Total)
    R1        2.63314   0.00028   0.00003   0.00274   0.00313   2.63627
    R2        2.63794   0.00040   0.00018   0.00264   0.00227   2.64021
    R3        2.34684  -0.00096   0.00029  -0.00315  -0.00286   2.34398
    R4        2.67066  -0.00051  -0.00102   0.00136   0.00116   2.67182
    R5        1.91566  -0.00054  -0.00070   0.00047  -0.00023   1.91543
    R6        2.75377   0.00008  -0.00106   0.00221   0.00163   2.75541
    R7        2.34693  -0.00127   0.00232  -0.00729  -0.00497   2.34196
    R8        2.55020  -0.00091   0.00255  -0.00756  -0.00534   2.54486
    R9        2.61499  -0.00379   0.00596  -0.01870  -0.01274   2.60224
   R10        2.61955  -0.00113   0.00287  -0.00815  -0.00611   2.61345
   R11        2.04203   0.00014  -0.00141   0.00374   0.00233   2.04436
   R12        1.90685   0.00016  -0.00025   0.00083   0.00058   1.90743
    A1        1.97370   0.00025  -0.00484   0.01249   0.00809   1.98179
    A2        2.16211   0.00009   0.00419  -0.00746  -0.00412   2.15799
    A3        2.14490  -0.00010   0.00180  -0.00247  -0.00153   2.14337
    A4        2.24441  -0.00077   0.00317  -0.02029  -0.01470   2.22971
    A5        2.01839   0.00041  -0.00382   0.01095   0.00629   2.02468
    A6        2.02025   0.00037  -0.00405   0.01157   0.00669   2.02694
    A7        1.95484   0.00035  -0.00375   0.01052   0.00734   1.96217
    A8        2.11868   0.00053   0.00275   0.00163   0.00118   2.11986
    A9        2.20303  -0.00028   0.00389  -0.00327  -0.00255   2.20048
   A10        2.13445   0.00024  -0.00029  -0.00026   0.00080   2.13524
   A11        2.04702   0.00004  -0.00141   0.00407   0.00215   2.04918
   A12        2.10170  -0.00028   0.00143  -0.00386  -0.00294   2.09876
   A13        2.09993  -0.00002   0.00008  -0.00068  -0.00068   2.09925
   A14        2.13308  -0.00010   0.00146  -0.00352  -0.00204   2.13104
   A15        2.05017   0.00012  -0.00159   0.00426   0.00270   2.05287
   A16        2.15770   0.00011  -0.00032   0.00032  -0.00045   2.15725
   A17        2.01733   0.00009   0.00135   0.00023   0.00151   2.01884
   A18        2.10756  -0.00016  -0.00096   0.00056  -0.00046   2.10710
    D1        0.01675  -0.00080   0.08272  -0.15111  -0.06835  -0.05161
    D2        3.13985  -0.00067   0.01434   0.00392   0.01842  -3.12491
    D3        3.08443   0.00276   0.12754  -0.11299   0.01439   3.09882
    D4       -0.07565   0.00290   0.05916   0.04203   0.10117   0.02552
    D5       -0.04640   0.00219  -0.02551   0.10525   0.07972   0.03332
    D6        3.13196   0.00121  -0.02781   0.07043   0.04268  -3.10855
    D7       -3.11492  -0.00134  -0.06980   0.06782  -0.00211  -3.11703
    D8        0.06345  -0.00232  -0.07210   0.03300  -0.03915   0.02430
    D9        0.02455  -0.00156  -0.09912   0.11229   0.01321   0.03775
   D10        3.04985   0.00358  -0.02319   0.18944   0.16665  -3.06668
   D11       -3.09854  -0.00170  -0.03070  -0.04287  -0.07366   3.11098
   D12       -0.07324   0.00344   0.04522   0.03428   0.07978   0.00654
   D13       -0.04159   0.00282   0.06120  -0.02397   0.03743  -0.00416
   D14        3.10487   0.00218   0.04124  -0.01111   0.03025   3.13511
   D15       -3.06010  -0.00269  -0.01920  -0.10609  -0.12487   3.09822
   D16        0.08636  -0.00333  -0.03916  -0.09323  -0.13206  -0.04570
   D17        0.01691  -0.00173  -0.01894  -0.00831  -0.02696  -0.01004
   D18       -3.12856  -0.00145  -0.02490   0.00883  -0.01595   3.13868
   D19       -3.12969  -0.00108   0.00169  -0.02154  -0.01955   3.13394
   D20        0.00802  -0.00080  -0.00428  -0.00440  -0.00855  -0.00052
   D21        0.03167  -0.00103  -0.00098  -0.03639  -0.03733  -0.00565
   D22        3.13467  -0.00000   0.00147   0.00016   0.00156   3.13623
   D23       -3.10622  -0.00130   0.00468  -0.05271  -0.04784   3.12912
   D24       -0.00323  -0.00027   0.00713  -0.01617  -0.00896  -0.01219
         Item               Value     Threshold  Converged?
 Maximum Force            0.003793     0.000450     NO 
 RMS     Force            0.001508     0.000300     NO 
 Maximum Displacement     0.100260     0.001800     NO 
 RMS     Displacement     0.026144     0.001200     NO 
 Predicted change in Energy=-1.533811D-03
 GradGradGradGradGradGradGradGradGradGradGradGradGradGradGradGradGradGrad

                          Input orientation:                          
 ---------------------------------------------------------------------
 Center     Atomic      Atomic             Coordinates (Angstroms)
 Number     Number       Type             X           Y           Z
 ---------------------------------------------------------------------
      1          6           0       -6.294389   -1.441609   -0.087794
      2          7           0       -7.460677   -0.853960    0.402727
      3          6           0       -7.742402    0.524379    0.543551
      4          6           0       -6.656256    1.366655    0.056817
      5          6           0       -5.522654    0.854057   -0.458687
      6          7           0       -5.347166   -0.515764   -0.532284
      7          8           0       -6.110965   -2.667342   -0.137661
      8          8           0       -8.793182    0.919415    1.068626
      9          9           0       -6.826612    2.730705    0.138108
     10          1           0       -8.167905   -1.491932    0.749443
     11          1           0       -4.720288    1.482695   -0.821143
     12          1           0       -4.502206   -0.907300   -0.921603
 ---------------------------------------------------------------------
                    Distance matrix (angstroms):
                    1          2          3          4          5
     1  C    0.000000
     2  N    1.395052   0.000000
     3  C    2.521993   1.413867   0.000000
     4  C    2.835174   2.387023   1.458099   0.000000
     5  C    2.450147   2.723103   2.457733   1.346683   0.000000
     6  N    1.397137   2.335712   2.824266   2.367332   1.382976
     7  O    1.240383   2.324241   3.648660   4.075327   3.584609
     8  O    3.627081   2.315999   1.239313   2.406291   3.610168
     9  F    4.212185   3.649916   2.423001   1.377048   2.361838
    10  H    2.052696   1.013603   2.070979   3.307013   3.736388
    11  H    3.401051   3.803623   3.451657   2.128909   1.081827
    12  H    2.047595   3.241797   3.833440   3.281480   2.087579
                    6          7          8          9         10
     6  N    0.000000
     7  O    2.316981   0.000000
     8  O    4.061734   4.638345   0.000000
     9  F    3.630117   5.452257   2.830907   0.000000
    10  H    3.248430   2.529732   2.511463   4.472523   0.000000
    11  H    2.114297   4.429891   4.525150   2.629504   4.816763
    12  H    1.009370   2.510063   5.070541   4.445327   4.070816
                   11         12
    11  H    0.000000
    12  H    2.402026   0.000000
 Stoichiometry    C4H3FN2O2
 Framework group  C1[X(C4H3FN2O2)]
 Deg. of freedom    30
 Full point group                 C1      NOp   1
 Largest Abelian subgroup         C1      NOp   1
 Largest concise Abelian subgroup C1      NOp   1
                         Standard orientation:                         
 ---------------------------------------------------------------------
 Center     Atomic      Atomic             Coordinates (Angstroms)
 Number     Number       Type             X           Y           Z
 ---------------------------------------------------------------------
      1          6           0       -1.634553    0.074181    0.000326
      2          7           0       -0.649871    1.061703   -0.036722
      3          6           0        0.752976    0.886466   -0.018436
      4          6           0        1.137681   -0.519886   -0.003336
      5          6           0        0.230315   -1.514995   -0.002202
      6          7           0       -1.122032   -1.225549   -0.003623
      7          8           0       -2.850705    0.316947    0.024591
      8          8           0        1.525267    1.854838    0.022997
      9          9           0        2.484058   -0.808713    0.007185
     10          1           0       -0.980407    2.019751   -0.019982
     11          1           0        0.520147   -2.557240    0.006359
     12          1           0       -1.807947   -1.966044   -0.007443
 ---------------------------------------------------------------------
 Rotational constants (GHZ):           3.1438234           1.3754304           0.9569751
 Standard basis: 6-31G (6D, 7F)
 There are    87 symmetry adapted cartesian basis functions of A   symmetry.
 There are    87 symmetry adapted basis functions of A   symmetry.
    87 basis functions,   210 primitive gaussians,    87 cartesian basis functions
    33 alpha electrons       33 beta electrons
       nuclear repulsion energy       435.9956443320 Hartrees.
 NAtoms=   12 NActive=   12 NUniq=   12 SFac= 1.00D+00 NAtFMM=   60 NAOKFM=F Big=F
 Integral buffers will be    131072 words long.
 Raffenetti 2 integral format.
 Two-electron integral symmetry is turned on.
 One-electron integrals computed using PRISM.
 NBasis=    87 RedAO= T EigKep=  1.96D-03  NBF=    87
 NBsUse=    87 1.00D-06 EigRej= -1.00D+00 NBFU=    87
 Initial guess from the checkpoint file:  "/home/mubashir/MubashirAziz/MubashirDFT/Project_5/8g.chk"
 B after Tr=     0.000000    0.000000   -0.000000
         Rot=    1.000000   -0.000014   -0.000000   -0.000349 Ang=  -0.04 deg.
 ExpMin= 1.61D-01 ExpMax= 7.00D+03 ExpMxC= 1.05D+03 IAcc=2 IRadAn=         4 AccDes= 0.00D+00
 Harris functional with IExCor=  402 and IRadAn=       4 diagonalized for initial guess.
 HarFok:  IExCor=  402 AccDes= 0.00D+00 IRadAn=         4 IDoV= 1 UseB2=F ITyADJ=14
 ICtDFT=  3500011 ScaDFX=  1.000000  1.000000  1.000000  1.000000
 FoFCou: FMM=F IPFlag=           0 FMFlag=      100000 FMFlg1=           0
         NFxFlg=           0 DoJE=T BraDBF=F KetDBF=T FulRan=T
         wScrn=  0.000000 ICntrl=       500 IOpCl=  0 I1Cent=   200000004 NGrid=           0
         NMat0=    1 NMatS0=      1 NMatT0=    0 NMatD0=    1 NMtDS0=    0 NMtDT0=    0
 Petite list used in FoFCou.
 Keep R1 ints in memory in canonical form, NReq=18235966.
 Requested convergence on RMS density matrix=1.00D-08 within 128 cycles.
 Requested convergence on MAX density matrix=1.00D-06.
 Requested convergence on             energy=1.00D-06.
 No special actions if energy rises.
 Integral accuracy reduced to 1.0D-05 until final iterations.
 Initial convergence to 1.0D-05 achieved.  Increase integral accuracy.
 SCF Done:  E(RB3LYP) =  -513.884914336     A.U. after   13 cycles
            NFock= 13  Conv=0.69D-08     -V/T= 2.0053
 Calling FoFJK, ICntrl=      2127 FMM=F ISym2X=0 I1Cent= 0 IOpClX= 0 NMat=1 NMatS=1 NMatT=0.
 ***** Axes restored to original set *****
 -------------------------------------------------------------------
 Center     Atomic                   Forces (Hartrees/Bohr)
 Number     Number              X              Y              Z
 -------------------------------------------------------------------
      1        6          -0.001608162   -0.001047571   -0.001590405
      2        7           0.003231578    0.003025856    0.000245414
      3        6           0.002526248   -0.001696655    0.003963737
      4        6          -0.001994759   -0.000478193   -0.001180766
      5        6           0.001883550    0.000648394   -0.000756957
      6        7          -0.000700764   -0.001319455    0.000094370
      7        8           0.000567339   -0.001195685   -0.000150245
      8        8          -0.002983216    0.001097404   -0.001199155
      9        9          -0.000750533    0.001395092    0.000418636
     10        1           0.000387070    0.000349259   -0.000744633
     11        1          -0.000432759   -0.000489348    0.000263750
     12        1          -0.000125593   -0.000289099    0.000636253
 -------------------------------------------------------------------
 Cartesian Forces:  Max     0.003963737 RMS     0.001500514

 GradGradGradGradGradGradGradGradGradGradGradGradGradGradGradGradGradGrad
 Berny optimization.
 Using GEDIIS/GDIIS optimizer.
 FormGI is forming the generalized inverse of G from B-inverse, IUseBI=4.
 Internal  Forces:  Max     0.002816184 RMS     0.000963275
 Search for a local minimum.
 Step number   6 out of a maximum of   64
 All quantities printed in internal units (Hartrees-Bohrs-Radians)
 Mixed Optimization -- En-DIIS/RFO-DIIS
 Update second derivatives using D2CorX and points    4    5    6
 DE= -9.09D-04 DEPred=-1.53D-03 R= 5.93D-01
 TightC=F SS=  1.41D+00  RLast= 3.26D-01 DXNew= 1.2000D+00 9.7773D-01
 Trust test= 5.93D-01 RLast= 3.26D-01 DXMaxT set to 9.78D-01
 ITU=  1 -1  1  1  1  0
 Use linear search instead of GDIIS.
     Eigenvalues ---    0.00821   0.01040   0.01141   0.01243   0.01621
     Eigenvalues ---    0.01843   0.02139   0.02518   0.04674   0.15894
     Eigenvalues ---    0.15980   0.16135   0.21120   0.22399   0.24567
     Eigenvalues ---    0.24936   0.25002   0.26369   0.31408   0.33422
     Eigenvalues ---    0.33833   0.36486   0.38210   0.45638   0.45803
     Eigenvalues ---    0.49745   0.56348   0.58487   0.98787   1.00776
 RFO step:  Lambda=-1.85253329D-04 EMin= 8.20974532D-03
 Quartic linear search produced a step of -0.27310.
 Iteration  1 RMS(Cart)=  0.01609584 RMS(Int)=  0.00040494
 Iteration  2 RMS(Cart)=  0.00042632 RMS(Int)=  0.00016737
 Iteration  3 RMS(Cart)=  0.00000015 RMS(Int)=  0.00016737
 Variable       Old X    -DE/DX   Delta X   Delta X   Delta X     New X
                                 (Linear)    (Quad)   (Total)
    R1        2.63627  -0.00056  -0.00086  -0.00144  -0.00230   2.63397
    R2        2.64021  -0.00099  -0.00062  -0.00139  -0.00193   2.63827
    R3        2.34398   0.00127   0.00078   0.00065   0.00143   2.34542
    R4        2.67182  -0.00073  -0.00032  -0.00249  -0.00287   2.66895
    R5        1.91543  -0.00074   0.00006  -0.00111  -0.00105   1.91439
    R6        2.75541  -0.00063  -0.00045  -0.00151  -0.00202   2.75338
    R7        2.34196   0.00237   0.00136   0.00145   0.00281   2.34477
    R8        2.54486   0.00227   0.00146   0.00212   0.00358   2.54844
    R9        2.60224   0.00150   0.00348   0.00114   0.00462   2.60687
   R10        2.61345   0.00169   0.00167   0.00183   0.00356   2.61701
   R11        2.04436  -0.00069  -0.00064  -0.00125  -0.00188   2.04248
   R12        1.90743  -0.00024  -0.00016  -0.00019  -0.00035   1.90709
    A1        1.98179  -0.00149  -0.00221  -0.00462  -0.00655   1.97524
    A2        2.15799   0.00121   0.00112   0.00326   0.00459   2.16258
    A3        2.14337   0.00028   0.00042   0.00104   0.00166   2.14504
    A4        2.22971   0.00282   0.00401   0.00742   0.01112   2.24083
    A5        2.02468  -0.00151  -0.00172  -0.00301  -0.00491   2.01978
    A6        2.02694  -0.00127  -0.00183  -0.00238  -0.00438   2.02256
    A7        1.96217  -0.00088  -0.00200  -0.00286  -0.00446   1.95772
    A8        2.11986   0.00083  -0.00032   0.00224   0.00259   2.12246
    A9        2.20048   0.00011   0.00070   0.00103   0.00241   2.20288
   A10        2.13524  -0.00066  -0.00022  -0.00073  -0.00104   2.13420
   A11        2.04918  -0.00053  -0.00059  -0.00128  -0.00181   2.04737
   A12        2.09876   0.00118   0.00080   0.00200   0.00286   2.10162
   A13        2.09925   0.00001   0.00019   0.00038   0.00060   2.09985
   A14        2.13104   0.00010   0.00056   0.00047   0.00101   2.13205
   A15        2.05287  -0.00011  -0.00074  -0.00083  -0.00159   2.05129
   A16        2.15725   0.00021   0.00012   0.00085   0.00113   2.15838
   A17        2.01884  -0.00050  -0.00041  -0.00126  -0.00167   2.01717
   A18        2.10710   0.00029   0.00013   0.00040   0.00053   2.10763
    D1       -0.05161   0.00043   0.01867   0.01237   0.03103  -0.02057
    D2       -3.12491  -0.00025  -0.00503  -0.02508  -0.03015   3.12813
    D3        3.09882   0.00006  -0.00393   0.05302   0.04915  -3.13522
    D4        0.02552  -0.00062  -0.02763   0.01557  -0.01203   0.01349
    D5        0.03332  -0.00065  -0.02177  -0.00089  -0.02263   0.01069
    D6       -3.10855  -0.00055  -0.01165  -0.00726  -0.01890  -3.12745
    D7       -3.11703  -0.00027   0.00058  -0.04114  -0.04052   3.12564
    D8        0.02430  -0.00018   0.01069  -0.04751  -0.03679  -0.01249
    D9        0.03775   0.00021  -0.00361  -0.01581  -0.01942   0.01833
   D10       -3.06668  -0.00148  -0.04551  -0.02724  -0.07285  -3.13954
   D11        3.11098   0.00088   0.02012   0.02167   0.04182  -3.13038
   D12        0.00654  -0.00081  -0.02179   0.01023  -0.01161  -0.00507
   D13       -0.00416  -0.00072  -0.01022   0.00837  -0.00191  -0.00606
   D14        3.13511  -0.00050  -0.00826   0.00846   0.00016   3.13528
   D15        3.09822   0.00108   0.03410   0.02046   0.05449  -3.13048
   D16       -0.04570   0.00130   0.03607   0.02055   0.05656   0.01086
   D17       -0.01004   0.00066   0.00736   0.00125   0.00857  -0.00147
   D18        3.13868   0.00041   0.00436  -0.00215   0.00220   3.14088
   D19        3.13394   0.00044   0.00534   0.00117   0.00644   3.14038
   D20       -0.00052   0.00018   0.00233  -0.00224   0.00007  -0.00045
   D21       -0.00565   0.00006   0.01019  -0.00553   0.00468  -0.00097
   D22        3.13623  -0.00004  -0.00042   0.00115   0.00077   3.13699
   D23        3.12912   0.00031   0.01307  -0.00227   0.01077   3.13990
   D24       -0.01219   0.00020   0.00245   0.00441   0.00686  -0.00532
         Item               Value     Threshold  Converged?
 Maximum Force            0.002816     0.000450     NO 
 RMS     Force            0.000963     0.000300     NO 
 Maximum Displacement     0.057613     0.001800     NO 
 RMS     Displacement     0.016078     0.001200     NO 
 Predicted change in Energy=-2.428897D-04
 GradGradGradGradGradGradGradGradGradGradGradGradGradGradGradGradGradGrad

                          Input orientation:                          
 ---------------------------------------------------------------------
 Center     Atomic      Atomic             Coordinates (Angstroms)
 Number     Number       Type             X           Y           Z
 ---------------------------------------------------------------------
      1          6           0       -6.290888   -1.444273   -0.083024
      2          7           0       -7.442798   -0.849455    0.428906
      3          6           0       -7.734353    0.525973    0.562787
      4          6           0       -6.656046    1.367895    0.061439
      5          6           0       -5.522166    0.853560   -0.456662
      6          7           0       -5.345284   -0.518149   -0.527165
      7          8           0       -6.124537   -2.671266   -0.168149
      8          8           0       -8.809088    0.919252    1.042226
      9          9           0       -6.833835    2.733961    0.133992
     10          1           0       -8.160776   -1.487175    0.751539
     11          1           0       -4.723770    1.479995   -0.828604
     12          1           0       -4.501159   -0.910317   -0.917185
 ---------------------------------------------------------------------
                    Distance matrix (angstroms):
                    1          2          3          4          5
     1  C    0.000000
     2  N    1.393835   0.000000
     3  C    2.526367   1.412349   0.000000
     4  C    2.839454   2.381313   1.457028   0.000000
     5  C    2.451648   2.715386   2.457715   1.348575   0.000000
     6  N    1.396113   2.328819   2.825922   2.371015   1.384863
     7  O    1.241141   2.326646   3.653507   4.080445   3.587547
     8  O    3.632322   2.317592   1.240800   2.408072   3.613148
     9  F    4.218948   3.646736   2.422810   1.379496   2.367542
    10  H    2.048126   1.013050   2.066452   3.300284   3.728412
    11  H    3.400454   3.794836   3.451049   2.130360   1.080831
    12  H    2.045498   3.235569   3.834943   3.285041   2.089449
                    6          7          8          9         10
     6  N    0.000000
     7  O    2.317766   0.000000
     8  O    4.065347   4.643666   0.000000
     9  F    3.637187   5.459933   2.831904   0.000000
    10  H    3.240538   2.528669   2.509122   4.467675   0.000000
    11  H    2.114173   4.430724   4.528163   2.636550   4.807698
    12  H    1.009187   2.509453   5.073940   4.452764   4.063275
                   11         12
    11  H    0.000000
    12  H    2.402289   0.000000
 Stoichiometry    C4H3FN2O2
 Framework group  C1[X(C4H3FN2O2)]
 Deg. of freedom    30
 Full point group                 C1      NOp   1
 Largest Abelian subgroup         C1      NOp   1
 Largest concise Abelian subgroup C1      NOp   1
                         Standard orientation:                         
 ---------------------------------------------------------------------
 Center     Atomic      Atomic             Coordinates (Angstroms)
 Number     Number       Type             X           Y           Z
 ---------------------------------------------------------------------
      1          6           0       -1.637698    0.076184    0.008987
      2          7           0       -0.646200    1.055782   -0.000878
      3          6           0        0.755750    0.884842    0.005791
      4          6           0        1.138217   -0.521083    0.000884
      5          6           0        0.227114   -1.515335   -0.002005
      6          7           0       -1.126530   -1.222963    0.001402
      7          8           0       -2.854148    0.322139   -0.004660
      8          8           0        1.529215    1.855032   -0.002462
      9          9           0        2.487130   -0.809941   -0.001058
     10          1           0       -0.974859    2.014011   -0.008115
     11          1           0        0.513072   -2.557643   -0.006294
     12          1           0       -1.814111   -1.961646   -0.004715
 ---------------------------------------------------------------------
 Rotational constants (GHZ):           3.1486402           1.3716734           0.9554513
 Standard basis: 6-31G (6D, 7F)
 There are    87 symmetry adapted cartesian basis functions of A   symmetry.
 There are    87 symmetry adapted basis functions of A   symmetry.
    87 basis functions,   210 primitive gaussians,    87 cartesian basis functions
    33 alpha electrons       33 beta electrons
       nuclear repulsion energy       435.8298068645 Hartrees.
 NAtoms=   12 NActive=   12 NUniq=   12 SFac= 1.00D+00 NAtFMM=   60 NAOKFM=F Big=F
 Integral buffers will be    131072 words long.
 Raffenetti 2 integral format.
 Two-electron integral symmetry is turned on.
 One-electron integrals computed using PRISM.
 NBasis=    87 RedAO= T EigKep=  1.97D-03  NBF=    87
 NBsUse=    87 1.00D-06 EigRej= -1.00D+00 NBFU=    87
 Initial guess from the checkpoint file:  "/home/mubashir/MubashirAziz/MubashirDFT/Project_5/8g.chk"
 B after Tr=     0.000000    0.000000   -0.000000
         Rot=    1.000000    0.000015    0.000003    0.000648 Ang=   0.07 deg.
 ExpMin= 1.61D-01 ExpMax= 7.00D+03 ExpMxC= 1.05D+03 IAcc=2 IRadAn=         4 AccDes= 0.00D+00
 Harris functional with IExCor=  402 and IRadAn=       4 diagonalized for initial guess.
 HarFok:  IExCor=  402 AccDes= 0.00D+00 IRadAn=         4 IDoV= 1 UseB2=F ITyADJ=14
 ICtDFT=  3500011 ScaDFX=  1.000000  1.000000  1.000000  1.000000
 FoFCou: FMM=F IPFlag=           0 FMFlag=      100000 FMFlg1=           0
         NFxFlg=           0 DoJE=T BraDBF=F KetDBF=T FulRan=T
         wScrn=  0.000000 ICntrl=       500 IOpCl=  0 I1Cent=   200000004 NGrid=           0
         NMat0=    1 NMatS0=      1 NMatT0=    0 NMatD0=    1 NMtDS0=    0 NMtDT0=    0
 Petite list used in FoFCou.
 Keep R1 ints in memory in canonical form, NReq=18235966.
 Requested convergence on RMS density matrix=1.00D-08 within 128 cycles.
 Requested convergence on MAX density matrix=1.00D-06.
 Requested convergence on             energy=1.00D-06.
 No special actions if energy rises.
 Integral accuracy reduced to 1.0D-05 until final iterations.
 Initial convergence to 1.0D-05 achieved.  Increase integral accuracy.
 SCF Done:  E(RB3LYP) =  -513.885092413     A.U. after   12 cycles
            NFock= 12  Conv=0.77D-08     -V/T= 2.0054
 Calling FoFJK, ICntrl=      2127 FMM=F ISym2X=0 I1Cent= 0 IOpClX= 0 NMat=1 NMatS=1 NMatT=0.
 ***** Axes restored to original set *****
 -------------------------------------------------------------------
 Center     Atomic                   Forces (Hartrees/Bohr)
 Number     Number              X              Y              Z
 -------------------------------------------------------------------
      1        6          -0.001582260   -0.000172097   -0.003439888
      2        7           0.000612838    0.000227054    0.001647304
      3        6          -0.000883215   -0.000426486   -0.001759535
      4        6           0.000200425    0.000946429    0.000571908
      5        6           0.000245680   -0.000134638    0.000107001
      6        7           0.000484920    0.000036826    0.000823380
      7        8           0.000552753    0.000056870    0.001290211
      8        8           0.000245235    0.000036356    0.000655459
      9        9           0.000026294   -0.000548721   -0.000000079
     10        1           0.000072736   -0.000000307    0.000088164
     11        1          -0.000037377   -0.000021491   -0.000067685
     12        1           0.000061971    0.000000207    0.000083762
 -------------------------------------------------------------------
 Cartesian Forces:  Max     0.003439888 RMS     0.000860050

 GradGradGradGradGradGradGradGradGradGradGradGradGradGradGradGradGradGrad
 Berny optimization.
 Using GEDIIS/GDIIS optimizer.
 FormGI is forming the generalized inverse of G from B-inverse, IUseBI=4.
 Internal  Forces:  Max     0.000797155 RMS     0.000312073
 Search for a local minimum.
 Step number   7 out of a maximum of   64
 All quantities printed in internal units (Hartrees-Bohrs-Radians)
 Mixed Optimization -- En-DIIS/RFO-DIIS
 Swapping is turned off.
 Update second derivatives using D2CorX and points    4    5    6    7
 DE= -1.78D-04 DEPred=-2.43D-04 R= 7.33D-01
 TightC=F SS=  1.41D+00  RLast= 1.51D-01 DXNew= 1.6443D+00 4.5211D-01
 Trust test= 7.33D-01 RLast= 1.51D-01 DXMaxT set to 9.78D-01
 ITU=  1  1 -1  1  1  1  0
     Eigenvalues ---    0.00819   0.01081   0.01185   0.01593   0.01834
     Eigenvalues ---    0.02090   0.02517   0.02833   0.04567   0.15898
     Eigenvalues ---    0.16002   0.16128   0.20625   0.22387   0.24518
     Eigenvalues ---    0.24923   0.25000   0.25849   0.31450   0.33237
     Eigenvalues ---    0.33829   0.36516   0.38187   0.45607   0.45743
     Eigenvalues ---    0.49613   0.55894   0.58899   0.98660   1.00760
 En-DIIS/RFO-DIIS/Sim-DIIS IScMMF=       -3 using points:     7    6
 RFO step:  Lambda=-1.95069883D-04.
 DidBck=F Rises=F RFO-DIIS coefs:    1.02796   -0.02796
 Iteration  1 RMS(Cart)=  0.00717243 RMS(Int)=  0.00016813
 Iteration  2 RMS(Cart)=  0.00013774 RMS(Int)=  0.00012045
 Iteration  3 RMS(Cart)=  0.00000002 RMS(Int)=  0.00012045
 Variable       Old X    -DE/DX   Delta X   Delta X   Delta X     New X
                                 (Linear)    (Quad)   (Total)
    R1        2.63397   0.00005  -0.00006  -0.00106  -0.00110   2.63286
    R2        2.63827   0.00011  -0.00005  -0.00076  -0.00078   2.63749
    R3        2.34542  -0.00007   0.00004   0.00040   0.00044   2.34586
    R4        2.66895  -0.00019  -0.00008  -0.00198  -0.00207   2.66689
    R5        1.91439  -0.00002  -0.00003  -0.00064  -0.00067   1.91371
    R6        2.75338   0.00025  -0.00006  -0.00021  -0.00030   2.75309
    R7        2.34477   0.00005   0.00008   0.00081   0.00089   2.34566
    R8        2.54844   0.00026   0.00010   0.00162   0.00169   2.55013
    R9        2.60687  -0.00055   0.00013  -0.00038  -0.00025   2.60662
   R10        2.61701   0.00004   0.00010   0.00111   0.00121   2.61822
   R11        2.04248  -0.00002  -0.00005  -0.00068  -0.00074   2.04174
   R12        1.90709   0.00002  -0.00001  -0.00002  -0.00003   1.90705
    A1        1.97524   0.00003  -0.00018  -0.00226  -0.00284   1.97239
    A2        2.16258  -0.00003   0.00013   0.00231   0.00196   2.16454
    A3        2.14504   0.00003   0.00005   0.00130   0.00087   2.14590
    A4        2.24083   0.00005   0.00031   0.00442   0.00457   2.24540
    A5        2.01978  -0.00005  -0.00014  -0.00237  -0.00269   2.01709
    A6        2.02256  -0.00001  -0.00012  -0.00186  -0.00216   2.02040
    A7        1.95772   0.00006  -0.00012  -0.00139  -0.00166   1.95605
    A8        2.12246  -0.00001   0.00007   0.00135   0.00134   2.12380
    A9        2.20288  -0.00004   0.00007   0.00044   0.00042   2.20331
   A10        2.13420  -0.00012  -0.00003  -0.00077  -0.00087   2.13333
   A11        2.04737  -0.00001  -0.00005  -0.00063  -0.00065   2.04671
   A12        2.10162   0.00013   0.00008   0.00139   0.00150   2.10312
   A13        2.09985   0.00001   0.00002   0.00029   0.00028   2.10013
   A14        2.13205   0.00001   0.00003   0.00022   0.00026   2.13231
   A15        2.05129  -0.00002  -0.00004  -0.00051  -0.00054   2.05074
   A16        2.15838  -0.00002   0.00003   0.00039   0.00045   2.15883
   A17        2.01717   0.00002  -0.00005  -0.00083  -0.00090   2.01627
   A18        2.10763   0.00000   0.00001   0.00046   0.00045   2.10808
    D1       -0.02057   0.00073   0.00087   0.04531   0.04619   0.02562
    D2        3.12813   0.00061  -0.00084   0.01230   0.01145   3.13958
    D3       -3.13522  -0.00055   0.00137  -0.00978  -0.00837   3.13959
    D4        0.01349  -0.00067  -0.00034  -0.04279  -0.04312  -0.02963
    D5        0.01069  -0.00047  -0.00063  -0.02469  -0.02525  -0.01456
    D6       -3.12745  -0.00054  -0.00053  -0.03034  -0.03081   3.12493
    D7        3.12564   0.00080  -0.00113   0.02978   0.02867  -3.12888
    D8       -0.01249   0.00073  -0.00103   0.02413   0.02311   0.01062
    D9        0.01833  -0.00059  -0.00054  -0.03831  -0.03889  -0.02056
   D10       -3.13954   0.00011  -0.00204  -0.01264  -0.01472   3.12893
   D11       -3.13038  -0.00047   0.00117  -0.00526  -0.00409  -3.13447
   D12       -0.00507   0.00023  -0.00032   0.02041   0.02008   0.01501
   D13       -0.00606   0.00018  -0.00005   0.01010   0.00999   0.00393
   D14        3.13528   0.00030   0.00000   0.01770   0.01767  -3.13024
   D15       -3.13048  -0.00056   0.00152  -0.01701  -0.01552   3.13719
   D16        0.01086  -0.00044   0.00158  -0.00941  -0.00784   0.00302
   D17       -0.00147   0.00001   0.00024   0.00576   0.00598   0.00451
   D18        3.14088   0.00009   0.00006   0.00616   0.00624  -3.13606
   D19        3.14038  -0.00012   0.00018  -0.00207  -0.00193   3.13845
   D20       -0.00045  -0.00003   0.00000  -0.00167  -0.00167  -0.00212
   D21       -0.00097   0.00015   0.00013   0.00201   0.00218   0.00121
   D22        3.13699   0.00022   0.00002   0.00794   0.00801  -3.13818
   D23        3.13990   0.00007   0.00030   0.00163   0.00193  -3.14136
   D24       -0.00532   0.00014   0.00019   0.00756   0.00776   0.00244
         Item               Value     Threshold  Converged?
 Maximum Force            0.000797     0.000450     NO 
 RMS     Force            0.000312     0.000300     NO 
 Maximum Displacement     0.032632     0.001800     NO 
 RMS     Displacement     0.007186     0.001200     NO 
 Predicted change in Energy=-9.857035D-05
 GradGradGradGradGradGradGradGradGradGradGradGradGradGradGradGradGradGrad

                          Input orientation:                          
 ---------------------------------------------------------------------
 Center     Atomic      Atomic             Coordinates (Angstroms)
 Number     Number       Type             X           Y           Z
 ---------------------------------------------------------------------
      1          6           0       -6.298443   -1.445202   -0.100292
      2          7           0       -7.437931   -0.847339    0.433820
      3          6           0       -7.738201    0.526273    0.554948
      4          6           0       -6.658839    1.368616    0.057043
      5          6           0       -5.522422    0.853403   -0.456941
      6          7           0       -5.347938   -0.518999   -0.532341
      7          8           0       -6.122235   -2.672443   -0.162302
      8          8           0       -8.809045    0.918828    1.044792
      9          9           0       -6.834723    2.734369    0.137201
     10          1           0       -8.154801   -1.484841    0.758223
     11          1           0       -4.720438    1.479021   -0.821330
     12          1           0       -4.499685   -0.911684   -0.912720
 ---------------------------------------------------------------------
                    Distance matrix (angstroms):
                    1          2          3          4          5
     1  C    0.000000
     2  N    1.393251   0.000000
     3  C    2.527638   1.411256   0.000000
     4  C    2.841164   2.378950   1.456871   0.000000
     5  C    2.452141   2.712039   2.457765   1.349470   0.000000
     6  N    1.395700   2.325799   2.826331   2.372536   1.385503
     7  O    1.241376   2.327535   3.654802   4.082427   3.588618
     8  O    3.633590   2.317884   1.241271   2.408597   3.614052
     9  F    4.220523   3.644239   2.422080   1.379363   2.369214
    10  H    2.045650   1.012694   2.063845   3.297237   3.724705
    11  H    3.400158   3.791058   3.450907   2.130992   1.080442
    12  H    2.044556   3.232739   3.835330   3.286663   2.090277
                    6          7          8          9         10
     6  N    0.000000
     7  O    2.318142   0.000000
     8  O    4.066197   4.644701   0.000000
     9  F    3.639124   5.461772   2.831582   0.000000
    10  H    3.236802   2.527665   2.507545   4.464304   0.000000
    11  H    2.114085   4.431028   4.529120   2.639106   4.803573
    12  H    1.009170   2.509196   5.074762   4.455159   4.059610
                   11         12
    11  H    0.000000
    12  H    2.402614   0.000000
 Stoichiometry    C4H3FN2O2
 Framework group  C1[X(C4H3FN2O2)]
 Deg. of freedom    30
 Full point group                 C1      NOp   1
 Largest Abelian subgroup         C1      NOp   1
 Largest concise Abelian subgroup C1      NOp   1
                         Standard orientation:                         
 ---------------------------------------------------------------------
 Center     Atomic      Atomic             Coordinates (Angstroms)
 Number     Number       Type             X           Y           Z
 ---------------------------------------------------------------------
      1          6           0       -1.638637    0.077004   -0.008210
      2          7           0       -0.644459    1.052993    0.006048
      3          6           0        0.756640    0.884207   -0.002784
      4          6           0        1.138732   -0.521666   -0.002908
      5          6           0        0.225932   -1.515575    0.000218
      6          7           0       -1.128099   -1.221952   -0.001690
      7          8           0       -2.855041    0.324474    0.003404
      8          8           0        1.530281    1.854892   -0.001113
      9          9           0        2.487623   -0.809942    0.002714
     10          1           0       -0.972393    2.011102    0.000077
     11          1           0        0.510367   -2.557893    0.005183
     12          1           0       -1.816603   -1.959758    0.003585
 ---------------------------------------------------------------------
 Rotational constants (GHZ):           3.1509075           1.3707040           0.9551889
 Standard basis: 6-31G (6D, 7F)
 There are    87 symmetry adapted cartesian basis functions of A   symmetry.
 There are    87 symmetry adapted basis functions of A   symmetry.
    87 basis functions,   210 primitive gaussians,    87 cartesian basis functions
    33 alpha electrons       33 beta electrons
       nuclear repulsion energy       435.8235172650 Hartrees.
 NAtoms=   12 NActive=   12 NUniq=   12 SFac= 1.00D+00 NAtFMM=   60 NAOKFM=F Big=F
 Integral buffers will be    131072 words long.
 Raffenetti 2 integral format.
 Two-electron integral symmetry is turned on.
 One-electron integrals computed using PRISM.
 NBasis=    87 RedAO= T EigKep=  1.97D-03  NBF=    87
 NBsUse=    87 1.00D-06 EigRej= -1.00D+00 NBFU=    87
 Initial guess from the checkpoint file:  "/home/mubashir/MubashirAziz/MubashirDFT/Project_5/8g.chk"
 B after Tr=    -0.000000   -0.000000    0.000000
         Rot=    1.000000   -0.000001   -0.000000    0.000245 Ang=  -0.03 deg.
 ExpMin= 1.61D-01 ExpMax= 7.00D+03 ExpMxC= 1.05D+03 IAcc=2 IRadAn=         4 AccDes= 0.00D+00
 Harris functional with IExCor=  402 and IRadAn=       4 diagonalized for initial guess.
 HarFok:  IExCor=  402 AccDes= 0.00D+00 IRadAn=         4 IDoV= 1 UseB2=F ITyADJ=14
 ICtDFT=  3500011 ScaDFX=  1.000000  1.000000  1.000000  1.000000
 FoFCou: FMM=F IPFlag=           0 FMFlag=      100000 FMFlg1=           0
         NFxFlg=           0 DoJE=T BraDBF=F KetDBF=T FulRan=T
         wScrn=  0.000000 ICntrl=       500 IOpCl=  0 I1Cent=   200000004 NGrid=           0
         NMat0=    1 NMatS0=      1 NMatT0=    0 NMatD0=    1 NMtDS0=    0 NMtDT0=    0
 Petite list used in FoFCou.
 Keep R1 ints in memory in canonical form, NReq=18235966.
 Requested convergence on RMS density matrix=1.00D-08 within 128 cycles.
 Requested convergence on MAX density matrix=1.00D-06.
 Requested convergence on             energy=1.00D-06.
 No special actions if energy rises.
 Integral accuracy reduced to 1.0D-05 until final iterations.
 Initial convergence to 1.0D-05 achieved.  Increase integral accuracy.
 SCF Done:  E(RB3LYP) =  -513.885083410     A.U. after   12 cycles
            NFock= 12  Conv=0.67D-08     -V/T= 2.0054
 Calling FoFJK, ICntrl=      2127 FMM=F ISym2X=0 I1Cent= 0 IOpClX= 0 NMat=1 NMatS=1 NMatT=0.
 ***** Axes restored to original set *****
 -------------------------------------------------------------------
 Center     Atomic                   Forces (Hartrees/Bohr)
 Number     Number              X              Y              Z
 -------------------------------------------------------------------
      1        6           0.002109650    0.000331771    0.003492124
      2        7          -0.002259427   -0.001182689   -0.001602713
      3        6           0.000330388    0.000429654    0.000792656
      4        6           0.000630016    0.000623727   -0.000027049
      5        6          -0.000645896   -0.000280713    0.000205304
      6        7           0.000053418    0.000367172   -0.001082840
      7        8          -0.000868621    0.000476081   -0.001243893
      8        8           0.000387828   -0.000335136   -0.000474775
      9        9           0.000153248   -0.000524301   -0.000307222
     10        1          -0.000153539   -0.000228362    0.000523026
     11        1           0.000173275    0.000155577   -0.000103144
     12        1           0.000089661    0.000167219   -0.000171474
 -------------------------------------------------------------------
 Cartesian Forces:  Max     0.003492124 RMS     0.000961394

 GradGradGradGradGradGradGradGradGradGradGradGradGradGradGradGradGradGrad
 Berny optimization.
 Using GEDIIS/GDIIS optimizer.
 FormGI is forming the generalized inverse of G from B-inverse, IUseBI=4.
 Internal  Forces:  Max     0.001165519 RMS     0.000440160
 Search for a local minimum.
 Step number   8 out of a maximum of   64
 All quantities printed in internal units (Hartrees-Bohrs-Radians)
 Mixed Optimization -- En-DIIS/RFO-DIIS
 Swapping is turned off.
 Update second derivatives using D2CorX and points    4    5    6    7    8
 DE=  9.00D-06 DEPred=-9.86D-05 R=-9.13D-02
 Trust test=-9.13D-02 RLast= 1.01D-01 DXMaxT set to 4.89D-01
 ITU= -1  1  1 -1  1  1  1  0
     Eigenvalues ---    0.00880   0.01090   0.01325   0.01572   0.01872
     Eigenvalues ---    0.02073   0.02513   0.04122   0.04802   0.15904
     Eigenvalues ---    0.15997   0.16136   0.21719   0.22372   0.24447
     Eigenvalues ---    0.24937   0.25049   0.25999   0.31641   0.33279
     Eigenvalues ---    0.33833   0.36512   0.38314   0.45630   0.45805
     Eigenvalues ---    0.49674   0.55525   0.57907   0.98771   1.00731
 En-DIIS/RFO-DIIS/Sim-DIIS IScMMF=       -3 using points:     8    7    6
 RFO step:  Lambda=-1.23635706D-04.
 EnCoef did     2 forward-backward iterations
 DidBck=T Rises=T En-DIIS coefs:    0.40535    0.32447    0.27018
 Iteration  1 RMS(Cart)=  0.00378251 RMS(Int)=  0.00008784
 Iteration  2 RMS(Cart)=  0.00003873 RMS(Int)=  0.00008037
 Iteration  3 RMS(Cart)=  0.00000000 RMS(Int)=  0.00008037
 Variable       Old X    -DE/DX   Delta X   Delta X   Delta X     New X
                                 (Linear)    (Quad)   (Total)
    R1        2.63286   0.00043   0.00128   0.00025   0.00152   2.63438
    R2        2.63749   0.00055   0.00099   0.00024   0.00125   2.63874
    R3        2.34586  -0.00053  -0.00065   0.00007  -0.00058   2.34528
    R4        2.66689   0.00035   0.00200  -0.00038   0.00160   2.66849
    R5        1.91371   0.00042   0.00068  -0.00007   0.00061   1.91433
    R6        2.75309   0.00054   0.00072   0.00064   0.00135   2.75444
    R7        2.34566  -0.00063  -0.00129   0.00058  -0.00071   2.34495
    R8        2.55013  -0.00062  -0.00197   0.00100  -0.00097   2.54916
    R9        2.60662  -0.00056  -0.00110   0.00040  -0.00070   2.60591
   R10        2.61822  -0.00050  -0.00168   0.00077  -0.00090   2.61733
   R11        2.04174   0.00025   0.00095  -0.00032   0.00062   2.04236
   R12        1.90705   0.00007   0.00011  -0.00005   0.00006   1.90711
    A1        1.97239   0.00066   0.00346  -0.00076   0.00284   1.97523
    A2        2.16454  -0.00054  -0.00241   0.00049  -0.00185   2.16269
    A3        2.14590  -0.00009  -0.00096   0.00026  -0.00064   2.14526
    A4        2.24540  -0.00117  -0.00572   0.00118  -0.00424   2.24116
    A5        2.01709   0.00063   0.00292  -0.00079   0.00242   2.01950
    A6        2.02040   0.00054   0.00247  -0.00063   0.00212   2.02252
    A7        1.95605   0.00044   0.00219  -0.00036   0.00188   1.95793
    A8        2.12380  -0.00039  -0.00150   0.00024  -0.00120   2.12260
    A9        2.20331  -0.00005  -0.00090   0.00020  -0.00065   2.20265
   A10        2.13333   0.00014   0.00080  -0.00053   0.00029   2.13362
   A11        2.04671   0.00018   0.00088  -0.00038   0.00048   2.04719
   A12        2.10312  -0.00032  -0.00166   0.00093  -0.00075   2.10237
   A13        2.10013   0.00005  -0.00033   0.00032   0.00004   2.10018
   A14        2.13231  -0.00004  -0.00043   0.00016  -0.00029   2.13202
   A15        2.05074  -0.00002   0.00075  -0.00048   0.00025   2.05099
   A16        2.15883  -0.00012  -0.00057  -0.00008  -0.00058   2.15825
   A17        2.01627   0.00027   0.00098   0.00017   0.00112   2.01739
   A18        2.10808  -0.00014  -0.00041  -0.00009  -0.00053   2.10755
    D1        0.02562  -0.00075  -0.03585   0.01254  -0.02334   0.00228
    D2        3.13958  -0.00037   0.00134   0.00106   0.00241  -3.14120
    D3        3.13959   0.00056  -0.00830   0.01219   0.00384  -3.13975
    D4       -0.02963   0.00093   0.02889   0.00071   0.02958  -0.00004
    D5       -0.01456   0.00055   0.02113  -0.00780   0.01325  -0.00131
    D6        3.12493   0.00058   0.02343  -0.00740   0.01596   3.14089
    D7       -3.12888  -0.00073  -0.00610  -0.00746  -0.01360   3.14071
    D8        0.01062  -0.00070  -0.00380  -0.00706  -0.01088  -0.00027
    D9       -0.02056   0.00048   0.02837  -0.00945   0.01896  -0.00160
   D10        3.12893   0.00014   0.02844  -0.01947   0.00903   3.13796
   D11       -3.13447   0.00010  -0.00887   0.00205  -0.00683  -3.14130
   D12        0.01501  -0.00024  -0.00880  -0.00797  -0.01676  -0.00175
   D13        0.00393   0.00002  -0.00543   0.00130  -0.00405  -0.00012
   D14       -3.13024  -0.00029  -0.01055  -0.00201  -0.01252   3.14042
   D15        3.13719   0.00037  -0.00550   0.01187   0.00642  -3.13957
   D16        0.00302   0.00006  -0.01062   0.00855  -0.00204   0.00098
   D17        0.00451  -0.00013  -0.00587   0.00224  -0.00361   0.00090
   D18       -3.13606  -0.00026  -0.00431  -0.00138  -0.00572   3.14141
   D19        3.13845   0.00019  -0.00059   0.00565   0.00512  -3.13962
   D20       -0.00212   0.00007   0.00098   0.00203   0.00301   0.00089
   D21        0.00121  -0.00018  -0.00256   0.00128  -0.00133  -0.00013
   D22       -3.13818  -0.00021  -0.00497   0.00086  -0.00419   3.14082
   D23       -3.14136  -0.00007  -0.00406   0.00474   0.00068  -3.14068
   D24        0.00244  -0.00009  -0.00647   0.00432  -0.00217   0.00027
         Item               Value     Threshold  Converged?
 Maximum Force            0.001166     0.000450     NO 
 RMS     Force            0.000440     0.000300     NO 
 Maximum Displacement     0.014138     0.001800     NO 
 RMS     Displacement     0.003776     0.001200     NO 
 Predicted change in Energy=-6.140469D-05
 GradGradGradGradGradGradGradGradGradGradGradGradGradGradGradGradGradGrad

                          Input orientation:                          
 ---------------------------------------------------------------------
 Center     Atomic      Atomic             Coordinates (Angstroms)
 Number     Number       Type             X           Y           Z
 ---------------------------------------------------------------------
      1          6           0       -6.295333   -1.444491   -0.092811
      2          7           0       -7.442377   -0.849299    0.430093
      3          6           0       -7.736808    0.525847    0.557840
      4          6           0       -6.656515    1.368453    0.060307
      5          6           0       -5.521354    0.853626   -0.455489
      6          7           0       -5.346148   -0.518265   -0.529814
      7          8           0       -6.124220   -2.671472   -0.166872
      8          8           0       -8.808952    0.919183    1.043239
      9          9           0       -6.834659    2.733933    0.133415
     10          1           0       -8.157242   -1.487037    0.759430
     11          1           0       -4.721324    1.479815   -0.824145
     12          1           0       -4.499768   -0.910292   -0.915094
 ---------------------------------------------------------------------
                    Distance matrix (angstroms):
                    1          2          3          4          5
     1  C    0.000000
     2  N    1.394056   0.000000
     3  C    2.526545   1.412104   0.000000
     4  C    2.840168   2.381753   1.457586   0.000000
     5  C    2.451922   2.715610   2.458152   1.348957   0.000000
     6  N    1.396359   2.329202   2.826379   2.371711   1.385029
     7  O    1.241067   2.326847   3.653560   4.081170   3.587905
     8  O    3.632608   2.317543   1.240894   2.408523   3.613694
     9  F    4.219156   3.646490   2.422737   1.378991   2.367939
    10  H    2.048128   1.013017   2.066181   3.300724   3.728624
    11  H    3.400577   3.794999   3.451534   2.130639   1.080772
    12  H    2.045868   3.236078   3.835422   3.285673   2.089565
                    6          7          8          9         10
     6  N    0.000000
     7  O    2.318064   0.000000
     8  O    4.065927   4.643808   0.000000
     9  F    3.637627   5.460156   2.831771   0.000000
    10  H    3.240820   2.528655   2.509018   4.467405   0.000000
    11  H    2.114086   4.430949   4.528811   2.637408   4.807853
    12  H    1.009201   2.510067   5.074556   4.453254   4.063715
                   11         12
    11  H    0.000000
    12  H    2.402077   0.000000
 Stoichiometry    C4H3FN2O2
 Framework group  C1[X(C4H3FN2O2)]
 Deg. of freedom    30
 Full point group                 C1      NOp   1
 Largest Abelian subgroup         C1      NOp   1
 Largest concise Abelian subgroup C1      NOp   1
                         Standard orientation:                         
 ---------------------------------------------------------------------
 Center     Atomic      Atomic             Coordinates (Angstroms)
 Number     Number       Type             X           Y           Z
 ---------------------------------------------------------------------
      1          6           0       -1.637886    0.076320   -0.000169
      2          7           0       -0.645934    1.055819    0.001586
      3          6           0        0.755785    0.884877    0.001177
      4          6           0        1.138646   -0.521528    0.000696
      5          6           0        0.226888   -1.515702    0.000803
      6          7           0       -1.126898   -1.223183    0.000308
      7          8           0       -2.854258    0.322665   -0.001527
      8          8           0        1.529423    1.855082   -0.000910
      9          9           0        2.487165   -0.809812   -0.001162
     10          1           0       -0.974552    2.014054    0.001667
     11          1           0        0.512445   -2.558067    0.000276
     12          1           0       -1.814478   -1.961912   -0.000283
 ---------------------------------------------------------------------
 Rotational constants (GHZ):           3.1479651           1.3714984           0.9552973
 Standard basis: 6-31G (6D, 7F)
 There are    87 symmetry adapted cartesian basis functions of A   symmetry.
 There are    87 symmetry adapted basis functions of A   symmetry.
    87 basis functions,   210 primitive gaussians,    87 cartesian basis functions
    33 alpha electrons       33 beta electrons
       nuclear repulsion energy       435.7971972937 Hartrees.
 NAtoms=   12 NActive=   12 NUniq=   12 SFac= 1.00D+00 NAtFMM=   60 NAOKFM=F Big=F
 Integral buffers will be    131072 words long.
 Raffenetti 2 integral format.
 Two-electron integral symmetry is turned on.
 One-electron integrals computed using PRISM.
 NBasis=    87 RedAO= T EigKep=  1.97D-03  NBF=    87
 NBsUse=    87 1.00D-06 EigRej= -1.00D+00 NBFU=    87
 Initial guess from the checkpoint file:  "/home/mubashir/MubashirAziz/MubashirDFT/Project_5/8g.chk"
 B after Tr=     0.000000    0.000000   -0.000000
         Rot=    1.000000    0.000001    0.000000   -0.000203 Ang=   0.02 deg.
 Keep R1 ints in memory in canonical form, NReq=18235966.
 Requested convergence on RMS density matrix=1.00D-08 within 128 cycles.
 Requested convergence on MAX density matrix=1.00D-06.
 Requested convergence on             energy=1.00D-06.
 No special actions if energy rises.
 SCF Done:  E(RB3LYP) =  -513.885144200     A.U. after   11 cycles
            NFock= 11  Conv=0.35D-08     -V/T= 2.0054
 Calling FoFJK, ICntrl=      2127 FMM=F ISym2X=0 I1Cent= 0 IOpClX= 0 NMat=1 NMatS=1 NMatT=0.
 ***** Axes restored to original set *****
 -------------------------------------------------------------------
 Center     Atomic                   Forces (Hartrees/Bohr)
 Number     Number              X              Y              Z
 -------------------------------------------------------------------
      1        6           0.000073723    0.000088157    0.000077507
      2        7           0.000047614    0.000061195   -0.000011889
      3        6          -0.000061921   -0.000092474   -0.000267199
      4        6           0.000059522    0.000148278    0.000010374
      5        6          -0.000163336   -0.000026192   -0.000000481
      6        7          -0.000134023    0.000031769    0.000088426
      7        8          -0.000034574    0.000051933    0.000007340
      8        8           0.000132513   -0.000015581    0.000084182
      9        9           0.000063799   -0.000240726    0.000036856
     10        1          -0.000006042   -0.000019761   -0.000013968
     11        1           0.000023418    0.000018240   -0.000013371
     12        1          -0.000000694   -0.000004837    0.000002225
 -------------------------------------------------------------------
 Cartesian Forces:  Max     0.000267199 RMS     0.000088642

 GradGradGradGradGradGradGradGradGradGradGradGradGradGradGradGradGradGrad
 Berny optimization.
 Using GEDIIS/GDIIS optimizer.
 FormGI is forming the generalized inverse of G from B-inverse, IUseBI=4.
 Internal  Forces:  Max     0.000244647 RMS     0.000063413
 Search for a local minimum.
 Step number   9 out of a maximum of   64
 All quantities printed in internal units (Hartrees-Bohrs-Radians)
 Mixed Optimization -- En-DIIS/RFO-DIIS
 Swapping is turned off.
 Update second derivatives using D2CorX and points    4    5    6    7    8
                                                      9
 DE= -6.08D-05 DEPred=-6.14D-05 R= 9.90D-01
 TightC=F SS=  1.41D+00  RLast= 5.77D-02 DXNew= 8.2217D-01 1.7305D-01
 Trust test= 9.90D-01 RLast= 5.77D-02 DXMaxT set to 4.89D-01
 ITU=  1 -1  1  1 -1  1  1  1  0
     Eigenvalues ---    0.00941   0.01098   0.01346   0.01549   0.01899
     Eigenvalues ---    0.02074   0.02520   0.04619   0.04778   0.15907
     Eigenvalues ---    0.15997   0.16139   0.21898   0.22379   0.24364
     Eigenvalues ---    0.24941   0.25038   0.25989   0.31687   0.33410
     Eigenvalues ---    0.33826   0.36499   0.38531   0.45622   0.45824
     Eigenvalues ---    0.49723   0.54677   0.56974   0.98858   1.00746
 En-DIIS/RFO-DIIS/Sim-DIIS IScMMF=       -3 using points:     9    8    7    6
 RFO step:  Lambda=-1.56923117D-06.
 DidBck=F Rises=F RFO-DIIS coefs:    0.74578    0.10410    0.10085    0.04927
 Iteration  1 RMS(Cart)=  0.00095491 RMS(Int)=  0.00001282
 Iteration  2 RMS(Cart)=  0.00000096 RMS(Int)=  0.00001280
 Variable       Old X    -DE/DX   Delta X   Delta X   Delta X     New X
                                 (Linear)    (Quad)   (Total)
    R1        2.63438  -0.00014  -0.00011  -0.00020  -0.00031   2.63407
    R2        2.63874  -0.00013  -0.00010  -0.00020  -0.00030   2.63844
    R3        2.34528  -0.00006   0.00001  -0.00005  -0.00004   2.34524
    R4        2.66849  -0.00013   0.00004  -0.00033  -0.00029   2.66820
    R5        1.91433   0.00001  -0.00000   0.00002   0.00002   1.91435
    R6        2.75444  -0.00007  -0.00020   0.00002  -0.00018   2.75426
    R7        2.34495  -0.00009  -0.00009  -0.00001  -0.00010   2.34485
    R8        2.54916  -0.00018  -0.00018  -0.00009  -0.00028   2.54888
    R9        2.60591  -0.00024  -0.00001  -0.00039  -0.00040   2.60551
   R10        2.61733  -0.00009  -0.00013  -0.00006  -0.00019   2.61714
   R11        2.04236   0.00003   0.00004   0.00004   0.00008   2.04245
   R12        1.90711   0.00000   0.00001  -0.00001   0.00000   1.90711
    A1        1.97523  -0.00000   0.00003  -0.00003   0.00002   1.97525
    A2        2.16269  -0.00003  -0.00005  -0.00009  -0.00011   2.16258
    A3        2.14526   0.00003  -0.00005   0.00012   0.00009   2.14535
    A4        2.24116  -0.00003  -0.00016  -0.00000  -0.00012   2.24104
    A5        2.01950   0.00000   0.00003  -0.00010  -0.00002   2.01948
    A6        2.02252   0.00003   0.00000   0.00010   0.00014   2.02267
    A7        1.95793   0.00003  -0.00001   0.00014   0.00014   1.95808
    A8        2.12260  -0.00000  -0.00002  -0.00001  -0.00001   2.12258
    A9        2.20265  -0.00003  -0.00002  -0.00013  -0.00012   2.20253
   A10        2.13362  -0.00001   0.00011  -0.00016  -0.00005   2.13357
   A11        2.04719   0.00002   0.00007  -0.00000   0.00006   2.04725
   A12        2.10237  -0.00000  -0.00018   0.00017  -0.00001   2.10236
   A13        2.10018  -0.00002  -0.00008  -0.00003  -0.00011   2.10007
   A14        2.13202   0.00001  -0.00002   0.00005   0.00003   2.13205
   A15        2.05099   0.00001   0.00010  -0.00002   0.00008   2.05106
   A16        2.15825   0.00003   0.00003   0.00009   0.00012   2.15836
   A17        2.01739  -0.00002  -0.00007  -0.00006  -0.00013   2.01727
   A18        2.10755  -0.00001   0.00004  -0.00003   0.00001   2.10755
    D1        0.00228  -0.00002  -0.00253   0.00003  -0.00251  -0.00023
    D2       -3.14120  -0.00000  -0.00085   0.00045  -0.00040   3.14159
    D3       -3.13975  -0.00000  -0.00214   0.00016  -0.00199   3.14145
    D4       -0.00004   0.00002  -0.00046   0.00058   0.00012   0.00008
    D5       -0.00131   0.00002   0.00154  -0.00010   0.00143   0.00011
    D6        3.14089   0.00001   0.00150  -0.00063   0.00085  -3.14144
    D7        3.14071   0.00000   0.00115  -0.00023   0.00091  -3.14156
    D8       -0.00027  -0.00001   0.00111  -0.00077   0.00034   0.00007
    D9       -0.00160  -0.00001   0.00198  -0.00016   0.00182   0.00022
   D10        3.13796   0.00009   0.00350   0.00032   0.00383  -3.14139
   D11       -3.14130  -0.00003   0.00029  -0.00058  -0.00030   3.14159
   D12       -0.00175   0.00007   0.00182  -0.00010   0.00172  -0.00002
   D13       -0.00012   0.00005  -0.00038   0.00039   0.00003  -0.00010
   D14        3.14042   0.00007   0.00052   0.00084   0.00136  -3.14140
   D15       -3.13957  -0.00006  -0.00199  -0.00012  -0.00210   3.14151
   D16        0.00098  -0.00004  -0.00109   0.00032  -0.00076   0.00021
   D17        0.00090  -0.00005  -0.00040  -0.00049  -0.00089   0.00001
   D18        3.14141  -0.00001   0.00041   0.00007   0.00048  -3.14130
   D19       -3.13962  -0.00007  -0.00133  -0.00095  -0.00227   3.14130
   D20        0.00089  -0.00003  -0.00052  -0.00039  -0.00090  -0.00001
   D21       -0.00013   0.00001  -0.00022   0.00033   0.00011  -0.00002
   D22        3.14082   0.00002  -0.00018   0.00090   0.00071   3.14153
   D23       -3.14068  -0.00002  -0.00099  -0.00020  -0.00120   3.14131
   D24        0.00027  -0.00001  -0.00095   0.00036  -0.00059  -0.00033
         Item               Value     Threshold  Converged?
 Maximum Force            0.000245     0.000450     YES
 RMS     Force            0.000063     0.000300     YES
 Maximum Displacement     0.003391     0.001800     NO 
 RMS     Displacement     0.000955     0.001200     YES
 Predicted change in Energy=-7.725654D-07
 GradGradGradGradGradGradGradGradGradGradGradGradGradGradGradGradGradGrad

                          Input orientation:                          
 ---------------------------------------------------------------------
 Center     Atomic      Atomic             Coordinates (Angstroms)
 Number     Number       Type             X           Y           Z
 ---------------------------------------------------------------------
      1          6           0       -6.295191   -1.444320   -0.092385
      2          7           0       -7.442858   -0.849280    0.428881
      3          6           0       -7.736993    0.525739    0.556984
      4          6           0       -6.656740    1.368384    0.059709
      5          6           0       -5.521788    0.853644   -0.456254
      6          7           0       -5.346450   -0.518162   -0.529992
      7          8           0       -6.123525   -2.671286   -0.165077
      8          8           0       -8.808121    0.919125    1.044447
      9          9           0       -6.834001    2.733658    0.134734
     10          1           0       -8.157642   -1.487088    0.758290
     11          1           0       -4.721474    1.479857   -0.824380
     12          1           0       -4.499917   -0.910269   -0.914858
 ---------------------------------------------------------------------
                    Distance matrix (angstroms):
                    1          2          3          4          5
     1  C    0.000000
     2  N    1.393891   0.000000
     3  C    2.526184   1.411950   0.000000
     4  C    2.839921   2.381660   1.457491   0.000000
     5  C    2.451772   2.715496   2.457907   1.348811   0.000000
     6  N    1.396201   2.328949   2.825941   2.371426   1.384930
     7  O    1.241048   2.326614   3.653166   4.080904   3.587757
     8  O    3.632228   2.317352   1.240842   2.408315   3.613360
     9  F    4.218697   3.646186   2.422519   1.378776   2.367620
    10  H    2.047975   1.013028   2.066142   3.300673   3.728521
    11  H    3.400472   3.794927   3.451356   2.130561   1.080816
    12  H    2.045649   3.235777   3.834983   3.285411   2.089480
                    6          7          8          9         10
     6  N    0.000000
     7  O    2.317963   0.000000
     8  O    4.065442   4.643389   0.000000
     9  F    3.637170   5.459678   2.831476   0.000000
    10  H    3.240570   2.528352   2.508958   4.467163   0.000000
    11  H    2.114080   4.430848   4.528534   2.637174   4.807791
    12  H    1.009201   2.509871   5.074069   4.452841   4.063385
                   11         12
    11  H    0.000000
    12  H    2.402077   0.000000
 Stoichiometry    C4H3FN2O2
 Framework group  C1[X(C4H3FN2O2)]
 Deg. of freedom    30
 Full point group                 C1      NOp   1
 Largest Abelian subgroup         C1      NOp   1
 Largest concise Abelian subgroup C1      NOp   1
                         Standard orientation:                         
 ---------------------------------------------------------------------
 Center     Atomic      Atomic             Coordinates (Angstroms)
 Number     Number       Type             X           Y           Z
 ---------------------------------------------------------------------
      1          6           0       -1.637703    0.076204    0.000038
      2          7           0       -0.645994    1.055716   -0.000102
      3          6           0        0.755574    0.884804   -0.000056
      4          6           0        1.138619   -0.521453   -0.000125
      5          6           0        0.227056   -1.515608   -0.000110
      6          7           0       -1.126631   -1.223098   -0.000043
      7          8           0       -2.854060    0.322522    0.000133
      8          8           0        1.529159    1.854986    0.000016
      9          9           0        2.486955   -0.809575    0.000152
     10          1           0       -0.974760    2.013911   -0.000051
     11          1           0        0.512693   -2.557996    0.000104
     12          1           0       -1.814224   -1.961815   -0.000085
 ---------------------------------------------------------------------
 Rotational constants (GHZ):           3.1485146           1.3717569           0.9554729
 Standard basis: 6-31G (6D, 7F)
 There are    87 symmetry adapted cartesian basis functions of A   symmetry.
 There are    87 symmetry adapted basis functions of A   symmetry.
    87 basis functions,   210 primitive gaussians,    87 cartesian basis functions
    33 alpha electrons       33 beta electrons
       nuclear repulsion energy       435.8348222580 Hartrees.
 NAtoms=   12 NActive=   12 NUniq=   12 SFac= 1.00D+00 NAtFMM=   60 NAOKFM=F Big=F
 Integral buffers will be    131072 words long.
 Raffenetti 2 integral format.
 Two-electron integral symmetry is turned on.
 One-electron integrals computed using PRISM.
 NBasis=    87 RedAO= T EigKep=  1.97D-03  NBF=    87
 NBsUse=    87 1.00D-06 EigRej= -1.00D+00 NBFU=    87
 Initial guess from the checkpoint file:  "/home/mubashir/MubashirAziz/MubashirDFT/Project_5/8g.chk"
 B after Tr=    -0.000000   -0.000000    0.000000
         Rot=    1.000000   -0.000000   -0.000000   -0.000032 Ang=  -0.00 deg.
 Keep R1 ints in memory in canonical form, NReq=18235966.
 Requested convergence on RMS density matrix=1.00D-08 within 128 cycles.
 Requested convergence on MAX density matrix=1.00D-06.
 Requested convergence on             energy=1.00D-06.
 No special actions if energy rises.
 SCF Done:  E(RB3LYP) =  -513.885144898     A.U. after    9 cycles
            NFock=  9  Conv=0.41D-08     -V/T= 2.0054
 Calling FoFJK, ICntrl=      2127 FMM=F ISym2X=0 I1Cent= 0 IOpClX= 0 NMat=1 NMatS=1 NMatT=0.
 ***** Axes restored to original set *****
 -------------------------------------------------------------------
 Center     Atomic                   Forces (Hartrees/Bohr)
 Number     Number              X              Y              Z
 -------------------------------------------------------------------
      1        6           0.000016743    0.000014600   -0.000023376
      2        7          -0.000022409    0.000027802    0.000020982
      3        6           0.000015885   -0.000067617   -0.000016830
      4        6           0.000010760    0.000112048    0.000009344
      5        6          -0.000000216    0.000002849    0.000018938
      6        7          -0.000011206   -0.000018281   -0.000000536
      7        8          -0.000000103   -0.000009727    0.000002979
      8        8          -0.000017372    0.000022090    0.000008630
      9        9           0.000002119   -0.000079468   -0.000010009
     10        1           0.000001279   -0.000002414   -0.000001201
     11        1           0.000000276   -0.000004061   -0.000009306
     12        1           0.000004243    0.000002177    0.000000385
 -------------------------------------------------------------------
 Cartesian Forces:  Max     0.000112048 RMS     0.000028368

 GradGradGradGradGradGradGradGradGradGradGradGradGradGradGradGradGradGrad
 Berny optimization.
 Using GEDIIS/GDIIS optimizer.
 FormGI is forming the generalized inverse of G from B-inverse, IUseBI=4.
 Internal  Forces:  Max     0.000079498 RMS     0.000013600
 Search for a local minimum.
 Step number  10 out of a maximum of   64
 All quantities printed in internal units (Hartrees-Bohrs-Radians)
 Mixed Optimization -- En-DIIS/RFO-DIIS
 Swapping is turned off.
 Update second derivatives using D2CorX and points    4    5    6    7    8
                                                      9   10
 DE= -6.98D-07 DEPred=-7.73D-07 R= 9.03D-01
 Trust test= 9.03D-01 RLast= 7.21D-03 DXMaxT set to 4.89D-01
 ITU=  0  1 -1  1  1 -1  1  1  1  0
     Eigenvalues ---    0.00942   0.01110   0.01341   0.01535   0.01932
     Eigenvalues ---    0.02223   0.02544   0.04583   0.04813   0.15908
     Eigenvalues ---    0.15984   0.16145   0.21705   0.22446   0.24224
     Eigenvalues ---    0.24908   0.25041   0.26005   0.31689   0.33533
     Eigenvalues ---    0.33896   0.36732   0.38795   0.45602   0.45822
     Eigenvalues ---    0.49982   0.52988   0.56560   0.99356   1.00777
 En-DIIS/RFO-DIIS/Sim-DIIS IScMMF=       -3 using points:    10    9    8    7    6
 RFO step:  Lambda=-3.66322007D-08.
 DidBck=F Rises=F RFO-DIIS coefs:    0.85857    0.12719    0.00716    0.00177    0.00532
 Iteration  1 RMS(Cart)=  0.00008027 RMS(Int)=  0.00000115
 Iteration  2 RMS(Cart)=  0.00000001 RMS(Int)=  0.00000115
 Variable       Old X    -DE/DX   Delta X   Delta X   Delta X     New X
                                 (Linear)    (Quad)   (Total)
    R1        2.63407   0.00002   0.00004  -0.00000   0.00004   2.63411
    R2        2.63844  -0.00001   0.00004  -0.00007  -0.00003   2.63841
    R3        2.34524   0.00001   0.00000  -0.00000   0.00000   2.34524
    R4        2.66820  -0.00002   0.00005  -0.00012  -0.00007   2.66813
    R5        1.91435   0.00000  -0.00000  -0.00000  -0.00000   1.91434
    R6        2.75426   0.00002   0.00002   0.00005   0.00006   2.75432
    R7        2.34485   0.00003   0.00000   0.00001   0.00002   2.34487
    R8        2.54888   0.00000   0.00002  -0.00002  -0.00000   2.54888
    R9        2.60551  -0.00008   0.00004  -0.00020  -0.00016   2.60535
   R10        2.61714   0.00001   0.00001  -0.00000   0.00001   2.61715
   R11        2.04245   0.00000  -0.00001   0.00001   0.00000   2.04245
   R12        1.90711   0.00000   0.00000   0.00000   0.00000   1.90712
    A1        1.97525   0.00000   0.00001  -0.00000   0.00001   1.97526
    A2        2.16258  -0.00000   0.00000  -0.00002  -0.00002   2.16256
    A3        2.14535   0.00000  -0.00002   0.00002   0.00001   2.14536
    A4        2.24104  -0.00001  -0.00001  -0.00002  -0.00003   2.24100
    A5        2.01948  -0.00000   0.00001  -0.00003  -0.00001   2.01947
    A6        2.02267   0.00001  -0.00001   0.00005   0.00004   2.02271
    A7        1.95808   0.00001  -0.00001   0.00006   0.00005   1.95813
    A8        2.12258   0.00001  -0.00000   0.00005   0.00005   2.12263
    A9        2.20253  -0.00002   0.00001  -0.00011  -0.00010   2.20243
   A10        2.13357  -0.00001   0.00001  -0.00007  -0.00005   2.13352
   A11        2.04725  -0.00000  -0.00000  -0.00001  -0.00001   2.04724
   A12        2.10236   0.00001  -0.00001   0.00008   0.00006   2.10242
   A13        2.10007   0.00000   0.00001   0.00000   0.00001   2.10008
   A14        2.13205   0.00000  -0.00001   0.00003   0.00002   2.13207
   A15        2.05106  -0.00001  -0.00000  -0.00003  -0.00003   2.05103
   A16        2.15836   0.00000  -0.00002   0.00003   0.00001   2.15837
   A17        2.01727   0.00000   0.00002  -0.00000   0.00001   2.01728
   A18        2.10755  -0.00000   0.00000  -0.00002  -0.00002   2.10753
    D1       -0.00023   0.00000   0.00019  -0.00002   0.00018  -0.00005
    D2        3.14159   0.00000   0.00010  -0.00014  -0.00003   3.14156
    D3        3.14145   0.00000   0.00002   0.00009   0.00012   3.14156
    D4        0.00008  -0.00000  -0.00007  -0.00003  -0.00010  -0.00002
    D5        0.00011  -0.00000  -0.00009   0.00006  -0.00003   0.00008
    D6       -3.14144  -0.00000  -0.00003  -0.00007  -0.00010  -3.14154
    D7       -3.14156   0.00000   0.00008  -0.00004   0.00003  -3.14153
    D8        0.00007   0.00000   0.00014  -0.00017  -0.00004   0.00004
    D9        0.00022  -0.00000  -0.00015  -0.00005  -0.00019   0.00003
   D10       -3.14139  -0.00000  -0.00018   0.00005  -0.00013  -3.14152
   D11        3.14159  -0.00000  -0.00005   0.00007   0.00002  -3.14158
   D12       -0.00002  -0.00000  -0.00009   0.00017   0.00008   0.00006
   D13       -0.00010   0.00000  -0.00001   0.00007   0.00006  -0.00004
   D14       -3.14140  -0.00001  -0.00014  -0.00007  -0.00021   3.14158
   D15        3.14151   0.00000   0.00003  -0.00003  -0.00000   3.14151
   D16        0.00021  -0.00001  -0.00011  -0.00017  -0.00028  -0.00006
   D17        0.00001   0.00000   0.00009  -0.00003   0.00006   0.00007
   D18       -3.14130  -0.00001  -0.00004  -0.00017  -0.00021  -3.14151
   D19        3.14130   0.00001   0.00023   0.00012   0.00034  -3.14154
   D20       -0.00001   0.00000   0.00010  -0.00003   0.00007   0.00006
   D21       -0.00002  -0.00000  -0.00004  -0.00004  -0.00008  -0.00010
   D22        3.14153  -0.00000  -0.00010   0.00009  -0.00001   3.14152
   D23        3.14131   0.00001   0.00009   0.00009   0.00018   3.14149
   D24       -0.00033   0.00001   0.00002   0.00023   0.00025  -0.00007
         Item               Value     Threshold  Converged?
 Maximum Force            0.000079     0.000450     YES
 RMS     Force            0.000014     0.000300     YES
 Maximum Displacement     0.000296     0.001800     YES
 RMS     Displacement     0.000080     0.001200     YES
 Predicted change in Energy=-1.823813D-08
 Optimization completed.
    -- Stationary point found.
                           ----------------------------
                           !   Optimized Parameters   !
                           ! (Angstroms and Degrees)  !
 --------------------------                            --------------------------
 ! Name  Definition              Value          Derivative Info.                !
 --------------------------------------------------------------------------------
 ! R1    R(1,2)                  1.3939         -DE/DX =    0.0                 !
 ! R2    R(1,6)                  1.3962         -DE/DX =    0.0                 !
 ! R3    R(1,7)                  1.241          -DE/DX =    0.0                 !
 ! R4    R(2,3)                  1.412          -DE/DX =    0.0                 !
 ! R5    R(2,10)                 1.013          -DE/DX =    0.0                 !
 ! R6    R(3,4)                  1.4575         -DE/DX =    0.0                 !
 ! R7    R(3,8)                  1.2408         -DE/DX =    0.0                 !
 ! R8    R(4,5)                  1.3488         -DE/DX =    0.0                 !
 ! R9    R(4,9)                  1.3788         -DE/DX =   -0.0001              !
 ! R10   R(5,6)                  1.3849         -DE/DX =    0.0                 !
 ! R11   R(5,11)                 1.0808         -DE/DX =    0.0                 !
 ! R12   R(6,12)                 1.0092         -DE/DX =    0.0                 !
 ! A1    A(2,1,6)              113.1736         -DE/DX =    0.0                 !
 ! A2    A(2,1,7)              123.9066         -DE/DX =    0.0                 !
 ! A3    A(6,1,7)              122.9197         -DE/DX =    0.0                 !
 ! A4    A(1,2,3)              128.402          -DE/DX =    0.0                 !
 ! A5    A(1,2,10)             115.7079         -DE/DX =    0.0                 !
 ! A6    A(3,2,10)             115.8902         -DE/DX =    0.0                 !
 ! A7    A(2,3,4)              112.1895         -DE/DX =    0.0                 !
 ! A8    A(2,3,8)              121.6149         -DE/DX =    0.0                 !
 ! A9    A(4,3,8)              126.1956         -DE/DX =    0.0                 !
 ! A10   A(3,4,5)              122.2447         -DE/DX =    0.0                 !
 ! A11   A(3,4,9)              117.2989         -DE/DX =    0.0                 !
 ! A12   A(5,4,9)              120.4564         -DE/DX =    0.0                 !
 ! A13   A(4,5,6)              120.3252         -DE/DX =    0.0                 !
 ! A14   A(4,5,11)             122.1575         -DE/DX =    0.0                 !
 ! A15   A(6,5,11)             117.5173         -DE/DX =    0.0                 !
 ! A16   A(1,6,5)              123.6651         -DE/DX =    0.0                 !
 ! A17   A(1,6,12)             115.5809         -DE/DX =    0.0                 !
 ! A18   A(5,6,12)             120.754          -DE/DX =    0.0                 !
 ! D1    D(6,1,2,3)             -0.013          -DE/DX =    0.0                 !
 ! D2    D(6,1,2,10)           179.9999         -DE/DX =    0.0                 !
 ! D3    D(7,1,2,3)            179.9916         -DE/DX =    0.0                 !
 ! D4    D(7,1,2,10)             0.0046         -DE/DX =    0.0                 !
 ! D5    D(2,1,6,5)              0.0065         -DE/DX =    0.0                 !
 ! D6    D(2,1,6,12)          -179.9912         -DE/DX =    0.0                 !
 ! D7    D(7,1,6,5)           -179.9981         -DE/DX =    0.0                 !
 ! D8    D(7,1,6,12)             0.0041         -DE/DX =    0.0                 !
 ! D9    D(1,2,3,4)              0.0125         -DE/DX =    0.0                 !
 ! D10   D(1,2,3,8)           -179.9884         -DE/DX =    0.0                 !
 ! D11   D(10,2,3,4)          -180.0004         -DE/DX =    0.0                 !
 ! D12   D(10,2,3,8)            -0.0014         -DE/DX =    0.0                 !
 ! D13   D(2,3,4,5)             -0.0056         -DE/DX =    0.0                 !
 ! D14   D(2,3,4,9)            180.0112         -DE/DX =    0.0                 !
 ! D15   D(8,3,4,5)            179.9955         -DE/DX =    0.0                 !
 ! D16   D(8,3,4,9)              0.0123         -DE/DX =    0.0                 !
 ! D17   D(3,4,5,6)              0.0007         -DE/DX =    0.0                 !
 ! D18   D(3,4,5,11)          -179.9833         -DE/DX =    0.0                 !
 ! D19   D(9,4,5,6)           -180.0166         -DE/DX =    0.0                 !
 ! D20   D(9,4,5,11)            -0.0007         -DE/DX =    0.0                 !
 ! D21   D(4,5,6,1)             -0.0012         -DE/DX =    0.0                 !
 ! D22   D(4,5,6,12)           179.9965         -DE/DX =    0.0                 !
 ! D23   D(11,5,6,1)           179.9836         -DE/DX =    0.0                 !
 ! D24   D(11,5,6,12)           -0.0188         -DE/DX =    0.0                 !
 --------------------------------------------------------------------------------
 GradGradGradGradGradGradGradGradGradGradGradGradGradGradGradGradGradGrad

                          Input orientation:                          
 ---------------------------------------------------------------------
 Center     Atomic      Atomic             Coordinates (Angstroms)
 Number     Number       Type             X           Y           Z
 ---------------------------------------------------------------------
      1          6           0       -6.295191   -1.444320   -0.092385
      2          7           0       -7.442858   -0.849280    0.428881
      3          6           0       -7.736993    0.525739    0.556984
      4          6           0       -6.656740    1.368384    0.059709
      5          6           0       -5.521788    0.853644   -0.456254
      6          7           0       -5.346450   -0.518162   -0.529992
      7          8           0       -6.123525   -2.671286   -0.165077
      8          8           0       -8.808121    0.919125    1.044447
      9          9           0       -6.834001    2.733658    0.134734
     10          1           0       -8.157642   -1.487088    0.758290
     11          1           0       -4.721474    1.479857   -0.824380
     12          1           0       -4.499917   -0.910269   -0.914858
 ---------------------------------------------------------------------
                    Distance matrix (angstroms):
                    1          2          3          4          5
     1  C    0.000000
     2  N    1.393891   0.000000
     3  C    2.526184   1.411950   0.000000
     4  C    2.839921   2.381660   1.457491   0.000000
     5  C    2.451772   2.715496   2.457907   1.348811   0.000000
     6  N    1.396201   2.328949   2.825941   2.371426   1.384930
     7  O    1.241048   2.326614   3.653166   4.080904   3.587757
     8  O    3.632228   2.317352   1.240842   2.408315   3.613360
     9  F    4.218697   3.646186   2.422519   1.378776   2.367620
    10  H    2.047975   1.013028   2.066142   3.300673   3.728521
    11  H    3.400472   3.794927   3.451356   2.130561   1.080816
    12  H    2.045649   3.235777   3.834983   3.285411   2.089480
                    6          7          8          9         10
     6  N    0.000000
     7  O    2.317963   0.000000
     8  O    4.065442   4.643389   0.000000
     9  F    3.637170   5.459678   2.831476   0.000000
    10  H    3.240570   2.528352   2.508958   4.467163   0.000000
    11  H    2.114080   4.430848   4.528534   2.637174   4.807791
    12  H    1.009201   2.509871   5.074069   4.452841   4.063385
                   11         12
    11  H    0.000000
    12  H    2.402077   0.000000
 Stoichiometry    C4H3FN2O2
 Framework group  C1[X(C4H3FN2O2)]
 Deg. of freedom    30
 Full point group                 C1      NOp   1
 Largest Abelian subgroup         C1      NOp   1
 Largest concise Abelian subgroup C1      NOp   1
                         Standard orientation:                         
 ---------------------------------------------------------------------
 Center     Atomic      Atomic             Coordinates (Angstroms)
 Number     Number       Type             X           Y           Z
 ---------------------------------------------------------------------
      1          6           0       -1.637703    0.076204    0.000038
      2          7           0       -0.645994    1.055716   -0.000102
      3          6           0        0.755574    0.884804   -0.000056
      4          6           0        1.138619   -0.521453   -0.000125
      5          6           0        0.227056   -1.515608   -0.000110
      6          7           0       -1.126631   -1.223098   -0.000043
      7          8           0       -2.854060    0.322522    0.000133
      8          8           0        1.529159    1.854986    0.000016
      9          9           0        2.486955   -0.809575    0.000152
     10          1           0       -0.974760    2.013911   -0.000051
     11          1           0        0.512693   -2.557996    0.000104
     12          1           0       -1.814224   -1.961815   -0.000085
 ---------------------------------------------------------------------
 Rotational constants (GHZ):           3.1485146           1.3717569           0.9554729

 **********************************************************************

            Population analysis using the SCF density.

 **********************************************************************

 Orbital symmetries:
       Occupied  (A) (A) (A) (A) (A) (A) (A) (A) (A) (A) (A) (A)
                 (A) (A) (A) (A) (A) (A) (A) (A) (A) (A) (A) (A)
                 (A) (A) (A) (A) (A) (A) (A) (A) (A)
       Virtual   (A) (A) (A) (A) (A) (A) (A) (A) (A) (A) (A) (A)
                 (A) (A) (A) (A) (A) (A) (A) (A) (A) (A) (A) (A)
                 (A) (A) (A) (A) (A) (A) (A) (A) (A) (A) (A) (A)
                 (A) (A) (A) (A) (A) (A) (A) (A) (A) (A) (A) (A)
                 (A) (A) (A) (A) (A) (A)
 The electronic state is 1-A.
 Alpha  occ. eigenvalues --  -24.72289 -19.15112 -19.15071 -14.42801 -14.41161
 Alpha  occ. eigenvalues --  -10.36880 -10.33813 -10.30533 -10.29087  -1.23537
 Alpha  occ. eigenvalues --   -1.10414  -1.07347  -1.00851  -0.95597  -0.82842
 Alpha  occ. eigenvalues --   -0.72338  -0.69819  -0.62056  -0.60618  -0.55225
 Alpha  occ. eigenvalues --   -0.52246  -0.51042  -0.50113  -0.46519  -0.44852
 Alpha  occ. eigenvalues --   -0.43978  -0.42089  -0.40573  -0.37784  -0.30984
 Alpha  occ. eigenvalues --   -0.30114  -0.28326  -0.26087
 Alpha virt. eigenvalues --   -0.06599  -0.01465   0.02993   0.08682   0.09385
 Alpha virt. eigenvalues --    0.09501   0.11361   0.17566   0.18039   0.25639
 Alpha virt. eigenvalues --    0.28147   0.29656   0.31624   0.37106   0.43468
 Alpha virt. eigenvalues --    0.45500   0.50063   0.55035   0.55423   0.56477
 Alpha virt. eigenvalues --    0.57304   0.59741   0.62094   0.63345   0.64943
 Alpha virt. eigenvalues --    0.66658   0.71885   0.75540   0.81043   0.83052
 Alpha virt. eigenvalues --    0.83278   0.85212   0.86101   0.90876   0.95663
 Alpha virt. eigenvalues --    0.96902   1.01310   1.01944   1.05331   1.07140
 Alpha virt. eigenvalues --    1.11315   1.15431   1.24990   1.26111   1.27802
 Alpha virt. eigenvalues --    1.35766   1.38945   1.46967   1.50688   1.58438
 Alpha virt. eigenvalues --    1.64054   1.97811   2.04815   2.30296
          Condensed to atoms (all electrons):
               1          2          3          4          5          6
     1  C    4.587850   0.043981   0.008181  -0.003776  -0.027443   0.060106
     2  N    0.043981   7.969220  -0.040545  -0.168751   0.018736  -0.185123
     3  C    0.008181  -0.040545   5.048484   0.030348  -0.101295  -0.006384
     4  C   -0.003776  -0.168751   0.030348   5.316110   0.385281   0.003258
     5  C   -0.027443   0.018736  -0.101295   0.385281   5.174149   0.139596
     6  N    0.060106  -0.185123  -0.006384   0.003258   0.139596   7.514138
     7  O    0.652393  -0.109054  -0.000155   0.000004   0.001432  -0.112081
     8  O    0.000366  -0.119116   0.617000  -0.101957   0.003739  -0.000001
     9  F    0.000020   0.001831  -0.055081   0.288927  -0.064585   0.001931
    10  H   -0.015875   0.294227  -0.007356   0.006273  -0.000827   0.005035
    11  H    0.001991  -0.000268   0.004795  -0.016257   0.356912  -0.042931
    12  H   -0.009230   0.005735  -0.000191   0.002095  -0.019315   0.312250
               7          8          9         10         11         12
     1  C    0.652393   0.000366   0.000020  -0.015875   0.001991  -0.009230
     2  N   -0.109054  -0.119116   0.001831   0.294227  -0.000268   0.005735
     3  C   -0.000155   0.617000  -0.055081  -0.007356   0.004795  -0.000191
     4  C    0.000004  -0.101957   0.288927   0.006273  -0.016257   0.002095
     5  C    0.001432   0.003739  -0.064585  -0.000827   0.356912  -0.019315
     6  N   -0.112081  -0.000001   0.001931   0.005035  -0.042931   0.312250
     7  O    7.977100  -0.000011   0.000000   0.002370  -0.000058   0.004471
     8  O   -0.000011   7.998549   0.000387   0.004420  -0.000041   0.000003
     9  F    0.000000   0.000387   9.132038  -0.000021  -0.001601  -0.000015
    10  H    0.002370   0.004420  -0.000021   0.346041   0.000014  -0.000078
    11  H   -0.000058  -0.000041  -0.001601   0.000014   0.498876  -0.003973
    12  H    0.004471   0.000003  -0.000015  -0.000078  -0.003973   0.348027
 Mulliken charges:
               1
     1  C    0.701436
     2  N   -0.710871
     3  C    0.502199
     4  C    0.258446
     5  C    0.133621
     6  N   -0.689793
     7  O   -0.416409
     8  O   -0.403337
     9  F   -0.303832
    10  H    0.365778
    11  H    0.202542
    12  H    0.360221
 Sum of Mulliken charges =   0.00000
 Mulliken charges with hydrogens summed into heavy atoms:
               1
     1  C    0.701436
     2  N   -0.345094
     3  C    0.502199
     4  C    0.258446
     5  C    0.336163
     6  N   -0.329572
     7  O   -0.416409
     8  O   -0.403337
     9  F   -0.303832
 Electronic spatial extent (au):  <R**2>=           1084.9070
 Charge=              0.0000 electrons
 Dipole moment (field-independent basis, Debye):
    X=             -1.4267    Y=             -4.0531    Z=             -0.0003  Tot=              4.2969
 Quadrupole moment (field-independent basis, Debye-Ang):
   XX=            -67.3851   YY=            -42.8532   ZZ=            -49.3527
   XY=             -0.8989   XZ=              0.0006   YZ=             -0.0002
 Traceless Quadrupole moment (field-independent basis, Debye-Ang):
   XX=            -14.1881   YY=             10.3438   ZZ=              3.8443
   XY=             -0.8989   XZ=              0.0006   YZ=             -0.0002
 Octapole moment (field-independent basis, Debye-Ang**2):
  XXX=             29.9955  YYY=            -23.4731  ZZZ=              0.0024  XYY=            -18.7965
  XXY=            -16.3290  XXZ=             -0.0036  XZZ=              4.1168  YZZ=              1.4916
  YYZ=              0.0005  XYZ=             -0.0005
 Hexadecapole moment (field-independent basis, Debye-Ang**3):
 XXXX=           -954.5978 YYYY=           -361.4759 ZZZZ=            -41.9363 XXXY=             19.8832
 XXXZ=              0.0094 YYYX=            -26.7313 YYYZ=             -0.0035 ZZZX=              0.0025
 ZZZY=             -0.0013 XXYY=           -197.4291 XXZZ=           -134.7157 YYZZ=            -78.2041
 XXYZ=             -0.0002 YYXZ=              0.0022 ZZXY=             -2.0111
 N-N= 4.358348222580D+02 E-N=-2.077592087665D+03  KE= 5.111420745572D+02
 1\1\GINC-MUBASHIR\FOpt\RB3LYP\6-31G\C4H3F1N2O2\MUBASHIR\09-Feb-2023\0\
 \# opt freq b3lyp/6-31g geom=connectivity\\8g\\0,1\C,-6.2951905773,-1.
 4443200725,-0.0923851944\N,-7.4428579403,-0.8492801467,0.428880788\C,-
 7.7369934191,0.5257387206,0.5569835053\C,-6.6567396575,1.3683836977,0.
 0597094528\C,-5.521788388,0.8536435441,-0.4562540091\N,-5.3464496651,-
 0.5181617664,-0.5299918949\O,-6.123524819,-2.6712862645,-0.1650772956\
 O,-8.808120882,0.9191249623,1.0444474523\F,-6.8340013222,2.7336580078,
 0.1347343625\H,-8.157642155,-1.487088168,0.7582898697\H,-4.7214741081,
 1.4798566145,-0.8243795244\H,-4.4999170666,-0.9102691289,-0.9148575122
 \\Version=ES64L-G16RevA.03\State=1-A\HF=-513.8851449\RMSD=4.076e-09\RM
 SF=2.837e-05\Dipole=1.5375412,0.0203949,-0.7024174\Quadrupole=4.700056
 ,-7.9665006,3.2664446,5.8340445,-0.8678644,-2.6144895\PG=C01 [X(C4H3F1
 N2O2)]\\@


 IN SO FAR AS QUANTUM MECHANICS IS CORRECT, CHEMICAL 
 QUESTIONS ARE PROBLEMS IN APPLIED MATHEMATICS.

                    -- EYRING, WALTER, & KIMBALL, 1944
 Job cpu time:       0 days  0 hours  2 minutes 14.1 seconds.
 Elapsed time:       0 days  0 hours  0 minutes 11.7 seconds.
 File lengths (MBytes):  RWF=     10 Int=      0 D2E=      0 Chk=      2 Scr=      1
 Normal termination of Gaussian 16 at Thu Feb  9 09:26:29 2023.
 Link1:  Proceeding to internal job step number  2.
 -----------------------------------------------------------------
 #N Geom=AllCheck Guess=TCheck SCRF=Check GenChk RB3LYP/6-31G Freq
 -----------------------------------------------------------------
 1/10=4,29=7,30=1,38=1,40=1/1,3;
 2/12=2,40=1/2;
 3/5=1,6=6,11=2,14=-4,25=1,30=1,70=2,71=2,74=-5,116=1,140=1/1,2,3;
 4/5=101/1;
 5/5=2,38=6,98=1/2;
 8/6=4,10=90,11=11/1;
 11/6=1,8=1,9=11,15=111,16=1/1,2,10;
 10/6=1/2;
 6/7=2,8=2,9=2,10=2,28=1/1;
 7/8=1,10=1,25=1/1,2,3,16;
 1/10=4,30=1/3;
 99//99;
 Structure from the checkpoint file:  "/home/mubashir/MubashirAziz/MubashirDFT/Project_5/8g.chk"
 --
 8g
 --
 Charge =  0 Multiplicity = 1
 Redundant internal coordinates found in file.  (old form).
 C,0,-6.2951905773,-1.4443200725,-0.0923851944
 N,0,-7.4428579403,-0.8492801467,0.428880788
 C,0,-7.7369934191,0.5257387206,0.5569835053
 C,0,-6.6567396575,1.3683836977,0.0597094528
 C,0,-5.521788388,0.8536435441,-0.4562540091
 N,0,-5.3464496651,-0.5181617664,-0.5299918949
 O,0,-6.123524819,-2.6712862645,-0.1650772956
 O,0,-8.808120882,0.9191249623,1.0444474523
 F,0,-6.8340013222,2.7336580078,0.1347343625
 H,0,-8.157642155,-1.487088168,0.7582898697
 H,0,-4.7214741081,1.4798566145,-0.8243795244
 H,0,-4.4999170666,-0.9102691289,-0.9148575122
 Recover connectivity data from disk.

 GradGradGradGradGradGradGradGradGradGradGradGradGradGradGradGradGradGrad
 Berny optimization.
 Initialization pass.
                           ----------------------------
                           !    Initial Parameters    !
                           ! (Angstroms and Degrees)  !
 --------------------------                            --------------------------
 ! Name  Definition              Value          Derivative Info.                !
 --------------------------------------------------------------------------------
 ! R1    R(1,2)                  1.3939         calculate D2E/DX2 analytically  !
 ! R2    R(1,6)                  1.3962         calculate D2E/DX2 analytically  !
 ! R3    R(1,7)                  1.241          calculate D2E/DX2 analytically  !
 ! R4    R(2,3)                  1.412          calculate D2E/DX2 analytically  !
 ! R5    R(2,10)                 1.013          calculate D2E/DX2 analytically  !
 ! R6    R(3,4)                  1.4575         calculate D2E/DX2 analytically  !
 ! R7    R(3,8)                  1.2408         calculate D2E/DX2 analytically  !
 ! R8    R(4,5)                  1.3488         calculate D2E/DX2 analytically  !
 ! R9    R(4,9)                  1.3788         calculate D2E/DX2 analytically  !
 ! R10   R(5,6)                  1.3849         calculate D2E/DX2 analytically  !
 ! R11   R(5,11)                 1.0808         calculate D2E/DX2 analytically  !
 ! R12   R(6,12)                 1.0092         calculate D2E/DX2 analytically  !
 ! A1    A(2,1,6)              113.1736         calculate D2E/DX2 analytically  !
 ! A2    A(2,1,7)              123.9066         calculate D2E/DX2 analytically  !
 ! A3    A(6,1,7)              122.9197         calculate D2E/DX2 analytically  !
 ! A4    A(1,2,3)              128.402          calculate D2E/DX2 analytically  !
 ! A5    A(1,2,10)             115.7079         calculate D2E/DX2 analytically  !
 ! A6    A(3,2,10)             115.8902         calculate D2E/DX2 analytically  !
 ! A7    A(2,3,4)              112.1895         calculate D2E/DX2 analytically  !
 ! A8    A(2,3,8)              121.6149         calculate D2E/DX2 analytically  !
 ! A9    A(4,3,8)              126.1956         calculate D2E/DX2 analytically  !
 ! A10   A(3,4,5)              122.2447         calculate D2E/DX2 analytically  !
 ! A11   A(3,4,9)              117.2989         calculate D2E/DX2 analytically  !
 ! A12   A(5,4,9)              120.4564         calculate D2E/DX2 analytically  !
 ! A13   A(4,5,6)              120.3252         calculate D2E/DX2 analytically  !
 ! A14   A(4,5,11)             122.1575         calculate D2E/DX2 analytically  !
 ! A15   A(6,5,11)             117.5173         calculate D2E/DX2 analytically  !
 ! A16   A(1,6,5)              123.6651         calculate D2E/DX2 analytically  !
 ! A17   A(1,6,12)             115.5809         calculate D2E/DX2 analytically  !
 ! A18   A(5,6,12)             120.754          calculate D2E/DX2 analytically  !
 ! D1    D(6,1,2,3)             -0.013          calculate D2E/DX2 analytically  !
 ! D2    D(6,1,2,10)           179.9999         calculate D2E/DX2 analytically  !
 ! D3    D(7,1,2,3)            179.9916         calculate D2E/DX2 analytically  !
 ! D4    D(7,1,2,10)             0.0046         calculate D2E/DX2 analytically  !
 ! D5    D(2,1,6,5)              0.0065         calculate D2E/DX2 analytically  !
 ! D6    D(2,1,6,12)          -179.9912         calculate D2E/DX2 analytically  !
 ! D7    D(7,1,6,5)           -179.9981         calculate D2E/DX2 analytically  !
 ! D8    D(7,1,6,12)             0.0041         calculate D2E/DX2 analytically  !
 ! D9    D(1,2,3,4)              0.0125         calculate D2E/DX2 analytically  !
 ! D10   D(1,2,3,8)           -179.9884         calculate D2E/DX2 analytically  !
 ! D11   D(10,2,3,4)           179.9996         calculate D2E/DX2 analytically  !
 ! D12   D(10,2,3,8)            -0.0014         calculate D2E/DX2 analytically  !
 ! D13   D(2,3,4,5)             -0.0056         calculate D2E/DX2 analytically  !
 ! D14   D(2,3,4,9)           -179.9888         calculate D2E/DX2 analytically  !
 ! D15   D(8,3,4,5)            179.9955         calculate D2E/DX2 analytically  !
 ! D16   D(8,3,4,9)              0.0123         calculate D2E/DX2 analytically  !
 ! D17   D(3,4,5,6)              0.0007         calculate D2E/DX2 analytically  !
 ! D18   D(3,4,5,11)          -179.9833         calculate D2E/DX2 analytically  !
 ! D19   D(9,4,5,6)            179.9834         calculate D2E/DX2 analytically  !
 ! D20   D(9,4,5,11)            -0.0007         calculate D2E/DX2 analytically  !
 ! D21   D(4,5,6,1)             -0.0012         calculate D2E/DX2 analytically  !
 ! D22   D(4,5,6,12)           179.9965         calculate D2E/DX2 analytically  !
 ! D23   D(11,5,6,1)           179.9836         calculate D2E/DX2 analytically  !
 ! D24   D(11,5,6,12)           -0.0188         calculate D2E/DX2 analytically  !
 --------------------------------------------------------------------------------
 Trust Radius=3.00D-01 FncErr=1.00D-07 GrdErr=1.00D-07 EigMax=2.50D+02 EigMin=1.00D-04
 Number of steps in this run=      2 maximum allowed number of steps=      2.
 GradGradGradGradGradGradGradGradGradGradGradGradGradGradGradGradGradGrad

                          Input orientation:                          
 ---------------------------------------------------------------------
 Center     Atomic      Atomic             Coordinates (Angstroms)
 Number     Number       Type             X           Y           Z
 ---------------------------------------------------------------------
      1          6           0       -6.295191   -1.444320   -0.092385
      2          7           0       -7.442858   -0.849280    0.428881
      3          6           0       -7.736993    0.525739    0.556984
      4          6           0       -6.656740    1.368384    0.059709
      5          6           0       -5.521788    0.853644   -0.456254
      6          7           0       -5.346450   -0.518162   -0.529992
      7          8           0       -6.123525   -2.671286   -0.165077
      8          8           0       -8.808121    0.919125    1.044447
      9          9           0       -6.834001    2.733658    0.134734
     10          1           0       -8.157642   -1.487088    0.758290
     11          1           0       -4.721474    1.479857   -0.824380
     12          1           0       -4.499917   -0.910269   -0.914858
 ---------------------------------------------------------------------
                    Distance matrix (angstroms):
                    1          2          3          4          5
     1  C    0.000000
     2  N    1.393891   0.000000
     3  C    2.526184   1.411950   0.000000
     4  C    2.839921   2.381660   1.457491   0.000000
     5  C    2.451772   2.715496   2.457907   1.348811   0.000000
     6  N    1.396201   2.328949   2.825941   2.371426   1.384930
     7  O    1.241048   2.326614   3.653166   4.080904   3.587757
     8  O    3.632228   2.317352   1.240842   2.408315   3.613360
     9  F    4.218697   3.646186   2.422519   1.378776   2.367620
    10  H    2.047975   1.013028   2.066142   3.300673   3.728521
    11  H    3.400472   3.794927   3.451356   2.130561   1.080816
    12  H    2.045649   3.235777   3.834983   3.285411   2.089480
                    6          7          8          9         10
     6  N    0.000000
     7  O    2.317963   0.000000
     8  O    4.065442   4.643389   0.000000
     9  F    3.637170   5.459678   2.831476   0.000000
    10  H    3.240570   2.528352   2.508958   4.467163   0.000000
    11  H    2.114080   4.430848   4.528534   2.637174   4.807791
    12  H    1.009201   2.509871   5.074069   4.452841   4.063385
                   11         12
    11  H    0.000000
    12  H    2.402077   0.000000
 Stoichiometry    C4H3FN2O2
 Framework group  C1[X(C4H3FN2O2)]
 Deg. of freedom    30
 Full point group                 C1      NOp   1
 Largest Abelian subgroup         C1      NOp   1
 Largest concise Abelian subgroup C1      NOp   1
                         Standard orientation:                         
 ---------------------------------------------------------------------
 Center     Atomic      Atomic             Coordinates (Angstroms)
 Number     Number       Type             X           Y           Z
 ---------------------------------------------------------------------
      1          6           0       -1.637703    0.076204    0.000038
      2          7           0       -0.645994    1.055716   -0.000102
      3          6           0        0.755574    0.884804   -0.000056
      4          6           0        1.138619   -0.521453   -0.000125
      5          6           0        0.227056   -1.515608   -0.000110
      6          7           0       -1.126631   -1.223098   -0.000043
      7          8           0       -2.854060    0.322522    0.000133
      8          8           0        1.529159    1.854986    0.000016
      9          9           0        2.486955   -0.809575    0.000152
     10          1           0       -0.974760    2.013911   -0.000051
     11          1           0        0.512693   -2.557996    0.000104
     12          1           0       -1.814224   -1.961815   -0.000085
 ---------------------------------------------------------------------
 Rotational constants (GHZ):           3.1485146           1.3717569           0.9554729
 Standard basis: 6-31G (6D, 7F)
 There are    87 symmetry adapted cartesian basis functions of A   symmetry.
 There are    87 symmetry adapted basis functions of A   symmetry.
    87 basis functions,   210 primitive gaussians,    87 cartesian basis functions
    33 alpha electrons       33 beta electrons
       nuclear repulsion energy       435.8348222580 Hartrees.
 NAtoms=   12 NActive=   12 NUniq=   12 SFac= 1.00D+00 NAtFMM=   60 NAOKFM=F Big=F
 Integral buffers will be    131072 words long.
 Raffenetti 2 integral format.
 Two-electron integral symmetry is turned on.
 One-electron integrals computed using PRISM.
 NBasis=    87 RedAO= T EigKep=  1.97D-03  NBF=    87
 NBsUse=    87 1.00D-06 EigRej= -1.00D+00 NBFU=    87
 Initial guess from the checkpoint file:  "/home/mubashir/MubashirAziz/MubashirDFT/Project_5/8g.chk"
 B after Tr=     0.000000    0.000000   -0.000000
         Rot=    1.000000    0.000000    0.000000    0.000000 Ang=   0.00 deg.
 Keep R1 ints in memory in canonical form, NReq=18235966.
 Requested convergence on RMS density matrix=1.00D-08 within 128 cycles.
 Requested convergence on MAX density matrix=1.00D-06.
 Requested convergence on             energy=1.00D-06.
 No special actions if energy rises.
 SCF Done:  E(RB3LYP) =  -513.885144898     A.U. after    1 cycles
            NFock=  1  Conv=0.29D-08     -V/T= 2.0054
 DoSCS=F DFT=T ScalE2(SS,OS)=  1.000000  1.000000
 Range of M.O.s used for correlation:     1    87
 NBasis=    87 NAE=    33 NBE=    33 NFC=     0 NFV=     0
 NROrb=     87 NOA=    33 NOB=    33 NVA=    54 NVB=    54
 Symmetrizing basis deriv contribution to polar:
 IMax=3 JMax=2 DiffMx= 0.00D+00
 G2DrvN: will do    13 centers at a time, making    1 passes.
 Calling FoFCou, ICntrl=  3107 FMM=F I1Cent=   0 AccDes= 0.00D+00.
 End of G2Drv F.D. properties file   721 does not exist.
 End of G2Drv F.D. properties file   722 does not exist.
 End of G2Drv F.D. properties file   788 does not exist.
          IDoAtm=111111111111
          Differentiating once with respect to electric field.
                with respect to dipole field.
          Differentiating once with respect to nuclear coordinates.
 Keep R1 ints in memory in canonical form, NReq=18205690.
          There are    39 degrees of freedom in the 1st order CPHF.  IDoFFX=6 NUNeed=     3.
     36 vectors produced by pass  0 Test12= 4.57D-15 2.56D-09 XBig12= 1.16D+02 6.33D+00.
 AX will form    36 AO Fock derivatives at one time.
     36 vectors produced by pass  1 Test12= 4.57D-15 2.56D-09 XBig12= 2.00D+01 8.83D-01.
     36 vectors produced by pass  2 Test12= 4.57D-15 2.56D-09 XBig12= 1.25D-01 6.53D-02.
     36 vectors produced by pass  3 Test12= 4.57D-15 2.56D-09 XBig12= 3.54D-04 4.27D-03.
     36 vectors produced by pass  4 Test12= 4.57D-15 2.56D-09 XBig12= 6.34D-07 1.41D-04.
     24 vectors produced by pass  5 Test12= 4.57D-15 2.56D-09 XBig12= 6.59D-10 4.77D-06.
      4 vectors produced by pass  6 Test12= 4.57D-15 2.56D-09 XBig12= 4.22D-13 1.10D-07.
 InvSVY:  IOpt=1 It=  1 EMax= 3.55D-15
 Solved reduced A of dimension   208 with    39 vectors.
 Isotropic polarizability for W=    0.000000       55.37 Bohr**3.
 End of Minotr F.D. properties file   721 does not exist.
 End of Minotr F.D. properties file   722 does not exist.
 End of Minotr F.D. properties file   788 does not exist.

 **********************************************************************

            Population analysis using the SCF density.

 **********************************************************************

 Orbital symmetries:
       Occupied  (A) (A) (A) (A) (A) (A) (A) (A) (A) (A) (A) (A)
                 (A) (A) (A) (A) (A) (A) (A) (A) (A) (A) (A) (A)
                 (A) (A) (A) (A) (A) (A) (A) (A) (A)
       Virtual   (A) (A) (A) (A) (A) (A) (A) (A) (A) (A) (A) (A)
                 (A) (A) (A) (A) (A) (A) (A) (A) (A) (A) (A) (A)
                 (A) (A) (A) (A) (A) (A) (A) (A) (A) (A) (A) (A)
                 (A) (A) (A) (A) (A) (A) (A) (A) (A) (A) (A) (A)
                 (A) (A) (A) (A) (A) (A)
 The electronic state is 1-A.
 Alpha  occ. eigenvalues --  -24.72289 -19.15112 -19.15071 -14.42801 -14.41161
 Alpha  occ. eigenvalues --  -10.36880 -10.33813 -10.30532 -10.29087  -1.23537
 Alpha  occ. eigenvalues --   -1.10414  -1.07347  -1.00851  -0.95597  -0.82842
 Alpha  occ. eigenvalues --   -0.72338  -0.69819  -0.62056  -0.60618  -0.55225
 Alpha  occ. eigenvalues --   -0.52246  -0.51042  -0.50113  -0.46519  -0.44852
 Alpha  occ. eigenvalues --   -0.43978  -0.42089  -0.40573  -0.37784  -0.30984
 Alpha  occ. eigenvalues --   -0.30114  -0.28326  -0.26087
 Alpha virt. eigenvalues --   -0.06599  -0.01465   0.02993   0.08682   0.09385
 Alpha virt. eigenvalues --    0.09501   0.11361   0.17566   0.18039   0.25639
 Alpha virt. eigenvalues --    0.28147   0.29656   0.31624   0.37106   0.43468
 Alpha virt. eigenvalues --    0.45500   0.50063   0.55035   0.55423   0.56477
 Alpha virt. eigenvalues --    0.57304   0.59741   0.62094   0.63345   0.64943
 Alpha virt. eigenvalues --    0.66658   0.71885   0.75540   0.81043   0.83052
 Alpha virt. eigenvalues --    0.83278   0.85212   0.86101   0.90876   0.95663
 Alpha virt. eigenvalues --    0.96902   1.01310   1.01944   1.05331   1.07140
 Alpha virt. eigenvalues --    1.11315   1.15431   1.24990   1.26111   1.27802
 Alpha virt. eigenvalues --    1.35766   1.38945   1.46967   1.50688   1.58438
 Alpha virt. eigenvalues --    1.64054   1.97811   2.04815   2.30296
          Condensed to atoms (all electrons):
               1          2          3          4          5          6
     1  C    4.587850   0.043981   0.008181  -0.003776  -0.027443   0.060106
     2  N    0.043981   7.969220  -0.040545  -0.168751   0.018736  -0.185123
     3  C    0.008181  -0.040545   5.048484   0.030348  -0.101295  -0.006384
     4  C   -0.003776  -0.168751   0.030348   5.316110   0.385281   0.003258
     5  C   -0.027443   0.018736  -0.101295   0.385281   5.174149   0.139596
     6  N    0.060106  -0.185123  -0.006384   0.003258   0.139596   7.514139
     7  O    0.652393  -0.109054  -0.000155   0.000004   0.001432  -0.112081
     8  O    0.000366  -0.119116   0.617000  -0.101957   0.003739  -0.000001
     9  F    0.000020   0.001831  -0.055081   0.288927  -0.064585   0.001931
    10  H   -0.015875   0.294227  -0.007356   0.006273  -0.000827   0.005035
    11  H    0.001991  -0.000268   0.004795  -0.016257   0.356912  -0.042931
    12  H   -0.009230   0.005735  -0.000191   0.002095  -0.019315   0.312250
               7          8          9         10         11         12
     1  C    0.652393   0.000366   0.000020  -0.015875   0.001991  -0.009230
     2  N   -0.109054  -0.119116   0.001831   0.294227  -0.000268   0.005735
     3  C   -0.000155   0.617000  -0.055081  -0.007356   0.004795  -0.000191
     4  C    0.000004  -0.101957   0.288927   0.006273  -0.016257   0.002095
     5  C    0.001432   0.003739  -0.064585  -0.000827   0.356912  -0.019315
     6  N   -0.112081  -0.000001   0.001931   0.005035  -0.042931   0.312250
     7  O    7.977100  -0.000011   0.000000   0.002370  -0.000058   0.004471
     8  O   -0.000011   7.998549   0.000387   0.004420  -0.000041   0.000003
     9  F    0.000000   0.000387   9.132038  -0.000021  -0.001601  -0.000015
    10  H    0.002370   0.004420  -0.000021   0.346041   0.000014  -0.000078
    11  H   -0.000058  -0.000041  -0.001601   0.000014   0.498876  -0.003973
    12  H    0.004471   0.000003  -0.000015  -0.000078  -0.003973   0.348027
 Mulliken charges:
               1
     1  C    0.701436
     2  N   -0.710871
     3  C    0.502199
     4  C    0.258446
     5  C    0.133621
     6  N   -0.689793
     7  O   -0.416409
     8  O   -0.403338
     9  F   -0.303832
    10  H    0.365778
    11  H    0.202542
    12  H    0.360221
 Sum of Mulliken charges =  -0.00000
 Mulliken charges with hydrogens summed into heavy atoms:
               1
     1  C    0.701436
     2  N   -0.345093
     3  C    0.502199
     4  C    0.258446
     5  C    0.336163
     6  N   -0.329572
     7  O   -0.416409
     8  O   -0.403338
     9  F   -0.303832
 APT charges:
               1
     1  C    1.187514
     2  N   -0.731050
     3  C    1.016880
     4  C    0.143245
     5  C    0.371327
     6  N   -0.718446
     7  O   -0.768344
     8  O   -0.706821
     9  F   -0.425277
    10  H    0.251880
    11  H    0.102203
    12  H    0.276889
 Sum of APT charges =   0.00000
 APT charges with hydrogens summed into heavy atoms:
               1
     1  C    1.187514
     2  N   -0.479170
     3  C    1.016880
     4  C    0.143245
     5  C    0.473530
     6  N   -0.441557
     7  O   -0.768344
     8  O   -0.706821
     9  F   -0.425277
 Electronic spatial extent (au):  <R**2>=           1084.9070
 Charge=              0.0000 electrons
 Dipole moment (field-independent basis, Debye):
    X=             -1.4267    Y=             -4.0531    Z=             -0.0003  Tot=              4.2969
 Quadrupole moment (field-independent basis, Debye-Ang):
   XX=            -67.3851   YY=            -42.8532   ZZ=            -49.3527
   XY=             -0.8989   XZ=              0.0006   YZ=             -0.0002
 Traceless Quadrupole moment (field-independent basis, Debye-Ang):
   XX=            -14.1881   YY=             10.3438   ZZ=              3.8443
   XY=             -0.8989   XZ=              0.0006   YZ=             -0.0002
 Octapole moment (field-independent basis, Debye-Ang**2):
  XXX=             29.9955  YYY=            -23.4731  ZZZ=              0.0024  XYY=            -18.7965
  XXY=            -16.3290  XXZ=             -0.0036  XZZ=              4.1168  YZZ=              1.4916
  YYZ=              0.0005  XYZ=             -0.0005
 Hexadecapole moment (field-independent basis, Debye-Ang**3):
 XXXX=           -954.5978 YYYY=           -361.4759 ZZZZ=            -41.9363 XXXY=             19.8832
 XXXZ=              0.0094 YYYX=            -26.7313 YYYZ=             -0.0035 ZZZX=              0.0025
 ZZZY=             -0.0013 XXYY=           -197.4291 XXZZ=           -134.7157 YYZZ=            -78.2041
 XXYZ=             -0.0002 YYXZ=              0.0022 ZZXY=             -2.0111
 N-N= 4.358348222580D+02 E-N=-2.077592087592D+03  KE= 5.111420747534D+02
  Exact polarizability:  79.640   8.117  65.582  -0.001   0.000  20.879
 Approx polarizability: 144.671  28.236 110.280  -0.002   0.002  26.612
 Calling FoFJK, ICntrl=    100127 FMM=F ISym2X=0 I1Cent= 0 IOpClX= 0 NMat=1 NMatS=1 NMatT=0.
 Full mass-weighted force constant matrix:
 Low frequencies ---   -1.1017   -0.0007    0.0006    0.0016    2.9994    3.8016
 Low frequencies ---  125.6464  178.6828  298.3320
 Diagonal vibrational polarizability:
       13.7909130       9.2974168      26.6829365
 Harmonic frequencies (cm**-1), IR intensities (KM/Mole), Raman scattering
 activities (A**4/AMU), depolarization ratios for plane and unpolarized
 incident light, reduced masses (AMU), force constants (mDyne/A),
 and normal coordinates:
                      1                      2                      3
                      A                      A                      A
 Frequencies --    125.6463               178.6828               298.3320
 Red. masses --     10.4483                 7.8757                15.5929
 Frc consts  --      0.0972                 0.1482                 0.8177
 IR Inten    --      3.0667                 3.3142                 0.8968
  Atom  AN      X      Y      Z        X      Y      Z        X      Y      Z
     1   6     0.00  -0.00   0.03    -0.00  -0.00   0.08    -0.02   0.01  -0.00
     2   7     0.00   0.00  -0.00     0.00   0.00   0.54    -0.02   0.02   0.00
     3   6     0.00   0.00  -0.10     0.00   0.00   0.09    -0.09  -0.19  -0.00
     4   6     0.00   0.00   0.01    -0.00   0.00   0.08    -0.12  -0.12  -0.00
     5   6     0.00   0.00  -0.25    -0.00   0.00  -0.01    -0.05  -0.18   0.00
     6   7    -0.00   0.00  -0.40    -0.00   0.00  -0.04    -0.07  -0.02  -0.00
     7   8     0.00  -0.00   0.40    -0.00  -0.00  -0.28    -0.01   0.08   0.00
     8   8     0.00   0.00  -0.27     0.00   0.00  -0.34     0.30  -0.51   0.00
     9   9    -0.00  -0.00   0.42     0.00  -0.00  -0.01     0.01   0.66   0.00
    10   1     0.00   0.00   0.12     0.00   0.00   0.61     0.01   0.03   0.00
    11   1    -0.00  -0.00  -0.29    -0.00  -0.00  -0.12    -0.16  -0.21   0.00
    12   1    -0.00   0.00  -0.51    -0.00   0.00  -0.33    -0.13   0.03  -0.00
                      4                      5                      6
                      A                      A                      A
 Frequencies --    356.9454               383.7987               410.4040
 Red. masses --      9.8589                13.0275                 3.0263
 Frc consts  --      0.7401                 1.1306                 0.3003
 IR Inten    --      0.0954                19.8004                 8.6656
  Atom  AN      X      Y      Z        X      Y      Z        X      Y      Z
     1   6    -0.00  -0.00  -0.12     0.02  -0.09   0.00    -0.00  -0.00  -0.07
     2   7    -0.00  -0.00  -0.12     0.07  -0.29   0.00     0.00  -0.00   0.08
     3   6    -0.00  -0.00   0.23    -0.05  -0.17  -0.00     0.00  -0.00  -0.13
     4   6     0.00  -0.00   0.64     0.09  -0.15  -0.00     0.00  -0.00  -0.15
     5   6    -0.00  -0.00   0.22     0.03  -0.15  -0.00     0.00  -0.00   0.29
     6   7    -0.00  -0.00  -0.30    -0.07  -0.16   0.00    -0.00  -0.00  -0.19
     7   8     0.00   0.00   0.12     0.16   0.58  -0.00     0.00   0.00   0.04
     8   8    -0.00   0.00  -0.10    -0.44   0.13   0.00    -0.00   0.00   0.06
     9   9     0.00   0.00  -0.27     0.17   0.13   0.00     0.00  -0.00  -0.02
    10   1     0.00  -0.00  -0.33     0.11  -0.28   0.00     0.00  -0.00   0.38
    11   1    -0.00  -0.00  -0.07    -0.02  -0.17  -0.00    -0.00   0.00   0.81
    12   1    -0.00  -0.00  -0.39    -0.01  -0.21   0.00     0.00  -0.00  -0.16
                      7                      8                      9
                      A                      A                      A
 Frequencies --    458.9640               544.6415               622.5572
 Red. masses --     11.5953                 8.3136                 6.1215
 Frc consts  --      1.4391                 1.4530                 1.3979
 IR Inten    --      6.9193                 6.1699                 2.1197
  Atom  AN      X      Y      Z        X      Y      Z        X      Y      Z
     1   6    -0.26   0.22   0.00    -0.26  -0.21  -0.00    -0.05  -0.08  -0.00
     2   7    -0.12   0.03  -0.00     0.00  -0.27  -0.00    -0.23   0.08  -0.00
     3   6    -0.03  -0.21  -0.00     0.19   0.12  -0.00    -0.25   0.05   0.00
     4   6     0.30  -0.13  -0.00     0.08   0.16  -0.00     0.03   0.16   0.00
     5   6     0.05   0.09  -0.00    -0.04   0.23  -0.00     0.27   0.07   0.00
     6   7     0.03   0.30   0.00    -0.19  -0.19  -0.00     0.22  -0.05  -0.00
     7   8    -0.36  -0.06   0.00    -0.23   0.13   0.00     0.01   0.21   0.00
     8   8    -0.14  -0.15  -0.00     0.30   0.07   0.00     0.03  -0.22  -0.00
     9   9     0.44  -0.06   0.00     0.09   0.01   0.00    -0.04  -0.13  -0.00
    10   1     0.25   0.16   0.00    -0.16  -0.32  -0.00    -0.42   0.01   0.00
    11   1    -0.30  -0.01  -0.00     0.14   0.28   0.00     0.46   0.12   0.00
    12   1     0.10   0.23   0.00     0.07  -0.44   0.00     0.39  -0.21  -0.00
                     10                     11                     12
                      A                      A                      A
 Frequencies --    649.9245               720.1169               748.3578
 Red. masses --      1.2716                 1.9646                 7.4565
 Frc consts  --      0.3165                 0.6002                 2.4604
 IR Inten    --    106.0298                 3.0139                13.3516
  Atom  AN      X      Y      Z        X      Y      Z        X      Y      Z
     1   6     0.00   0.00  -0.12    -0.00  -0.00  -0.13     0.04   0.02  -0.00
     2   7     0.00  -0.00   0.04    -0.00   0.00  -0.01     0.17  -0.30  -0.00
     3   6    -0.00  -0.00   0.05     0.00   0.00  -0.19     0.04  -0.24  -0.00
     4   6    -0.00   0.00   0.00    -0.00  -0.00   0.14     0.03   0.18   0.00
     5   6    -0.00   0.00  -0.03    -0.00  -0.00  -0.04    -0.01   0.38  -0.00
     6   7     0.00   0.00  -0.05    -0.00  -0.00   0.09     0.09   0.19   0.00
     7   8     0.00   0.00   0.02    -0.00   0.00   0.02     0.04  -0.05  -0.00
     8   8    -0.00  -0.00  -0.02     0.00   0.00   0.04    -0.14  -0.17   0.00
     9   9    -0.00   0.00   0.00     0.00  -0.00  -0.01    -0.21   0.04  -0.00
    10   1     0.00  -0.00   0.09    -0.00   0.00   0.93     0.45  -0.21   0.00
    11   1    -0.00   0.00   0.01    -0.00  -0.00  -0.20     0.08   0.42  -0.00
    12   1     0.00  -0.00   0.98    -0.00  -0.00  -0.12     0.23   0.08  -0.00
                     13                     14                     15
                      A                      A                      A
 Frequencies --    760.1086               813.3040               831.8283
 Red. masses --      5.2577                 7.8265                 2.2429
 Frc consts  --      1.7898                 3.0502                 0.9144
 IR Inten    --     18.9053                26.3161               220.7299
  Atom  AN      X      Y      Z        X      Y      Z        X      Y      Z
     1   6     0.00  -0.00   0.39     0.18  -0.10   0.00     0.00  -0.00   0.18
     2   7    -0.00   0.00   0.02    -0.12   0.05  -0.00    -0.00   0.00  -0.18
     3   6    -0.00   0.00  -0.36    -0.18   0.05   0.00     0.00  -0.00   0.16
     4   6    -0.00  -0.00   0.19     0.02   0.10  -0.00     0.00  -0.00  -0.05
     5   6     0.00  -0.00  -0.04    -0.25   0.29   0.00     0.00  -0.00   0.03
     6   7    -0.00  -0.00  -0.17    -0.27  -0.04  -0.00     0.00  -0.00  -0.06
     7   8    -0.00   0.00  -0.11     0.31  -0.08  -0.00    -0.00   0.00  -0.06
     8   8     0.00   0.00   0.10    -0.03  -0.14  -0.00     0.00   0.00  -0.05
     9   9     0.00  -0.00  -0.02     0.26  -0.05   0.00    -0.00   0.00   0.00
    10   1    -0.00   0.00  -0.28    -0.44  -0.07   0.00     0.00  -0.00   0.93
    11   1    -0.00  -0.00  -0.00    -0.27   0.29  -0.00     0.00  -0.00  -0.03
    12   1    -0.00  -0.00   0.74    -0.35   0.04   0.00     0.00  -0.00   0.18
                     16                     17                     18
                      A                      A                      A
 Frequencies --    923.9502               977.7932              1172.4273
 Red. masses --      1.3825                 3.2349                 3.1805
 Frc consts  --      0.6954                 1.8222                 2.5758
 IR Inten    --     27.9229                12.6392                27.7588
  Atom  AN      X      Y      Z        X      Y      Z        X      Y      Z
     1   6     0.00  -0.00   0.01     0.02  -0.10  -0.00    -0.01  -0.04   0.00
     2   7     0.00  -0.00  -0.01    -0.13  -0.20   0.00    -0.14   0.13   0.00
     3   6    -0.00   0.00   0.03    -0.03   0.09   0.00     0.18  -0.12   0.00
     4   6    -0.00   0.00   0.06     0.00  -0.08  -0.00     0.07  -0.14   0.00
     5   6     0.00  -0.00  -0.17    -0.03  -0.07  -0.00    -0.14   0.14  -0.00
     6   7    -0.00   0.00   0.03     0.09   0.25   0.00     0.13  -0.08   0.00
     7   8     0.00  -0.00  -0.00     0.05   0.02  -0.00     0.04   0.02  -0.00
     8   8    -0.00  -0.00  -0.01     0.09   0.06   0.00    -0.01   0.03   0.00
     9   9     0.00  -0.00  -0.01    -0.01   0.01  -0.00    -0.06   0.03  -0.00
    10   1     0.00  -0.00   0.05    -0.53  -0.34   0.00    -0.23   0.11  -0.00
    11   1     0.00   0.00   0.98    -0.54  -0.20   0.00    -0.52   0.05   0.00
    12   1    -0.00   0.00  -0.05     0.05   0.30  -0.00     0.53  -0.44  -0.00
                     19                     20                     21
                      A                      A                      A
 Frequencies --   1213.2457              1273.5638              1370.1705
 Red. masses --      2.4431                 7.5919                 2.0990
 Frc consts  --      2.1188                 7.2551                 2.3217
 IR Inten    --     83.8609               173.5058                25.7861
  Atom  AN      X      Y      Z        X      Y      Z        X      Y      Z
     1   6    -0.05  -0.17   0.00    -0.02  -0.17   0.00    -0.03  -0.17  -0.00
     2   7     0.20   0.07  -0.00    -0.01   0.13  -0.00     0.07   0.07  -0.00
     3   6    -0.17   0.10   0.00     0.01  -0.01   0.00     0.02  -0.00   0.00
     4   6     0.01  -0.02  -0.00     0.48  -0.17   0.00    -0.10  -0.15  -0.00
     5   6    -0.01   0.03  -0.00     0.29   0.05   0.00    -0.06   0.04   0.00
     6   7     0.03   0.02   0.00    -0.31   0.07   0.00     0.01   0.12  -0.00
     7   8    -0.03   0.01   0.00     0.04  -0.01  -0.00    -0.01   0.01   0.00
     8   8    -0.01  -0.02  -0.00    -0.02   0.00  -0.00    -0.02   0.01   0.00
     9   9     0.01  -0.01   0.00    -0.22   0.04  -0.00     0.03   0.01   0.00
    10   1     0.37   0.13  -0.00    -0.27   0.04  -0.00    -0.22  -0.02  -0.00
    11   1    -0.71  -0.15   0.00     0.02  -0.03  -0.00     0.86   0.30  -0.00
    12   1     0.35  -0.27  -0.00    -0.55   0.27   0.00     0.14   0.01  -0.00
                     22                     23                     24
                      A                      A                      A
 Frequencies --   1432.2566              1440.5743              1508.2531
 Red. masses --      1.7400                 2.8924                 2.3645
 Frc consts  --      2.1030                 3.5365                 3.1691
 IR Inten    --      2.1971                55.9835                15.0049
  Atom  AN      X      Y      Z        X      Y      Z        X      Y      Z
     1   6    -0.07   0.00   0.00     0.04   0.25   0.00    -0.08   0.02   0.00
     2   7    -0.12  -0.05   0.00     0.08  -0.09  -0.00    -0.02   0.01   0.00
     3   6    -0.09  -0.01  -0.00    -0.16   0.11  -0.00     0.09  -0.04   0.00
     4   6     0.02  -0.08   0.00     0.09  -0.18   0.00    -0.08   0.10  -0.00
     5   6    -0.02   0.01   0.00    -0.03   0.05  -0.00     0.12  -0.09   0.00
     6   7    -0.01   0.02   0.00    -0.03  -0.05  -0.00    -0.17   0.12   0.00
     7   8     0.09  -0.01  -0.00    -0.01  -0.04   0.00     0.10  -0.03  -0.00
     8   8     0.07   0.07   0.00     0.03   0.01   0.00    -0.02  -0.01  -0.00
     9   9    -0.01   0.01  -0.00    -0.03   0.01  -0.00     0.02  -0.01   0.00
    10   1     0.88   0.29  -0.00    -0.43  -0.27   0.00    -0.11  -0.02  -0.00
    11   1     0.25   0.08  -0.00     0.25   0.12  -0.00    -0.03  -0.15  -0.00
    12   1     0.10  -0.08  -0.00     0.48  -0.51  -0.00     0.67  -0.64  -0.00
                     25                     26                     27
                      A                      A                      A
 Frequencies --   1717.8996              1744.7766              1769.4802
 Red. masses --      6.6069                 7.4440                 6.0150
 Frc consts  --     11.4879                13.3516                11.0962
 IR Inten    --    104.9498               329.6177               589.9593
  Atom  AN      X      Y      Z        X      Y      Z        X      Y      Z
     1   6     0.00  -0.05  -0.00    -0.03   0.06   0.00     0.54  -0.10  -0.00
     2   7    -0.04  -0.02   0.00    -0.08  -0.07   0.00    -0.13  -0.02   0.00
     3   6     0.18   0.34   0.00     0.26   0.40   0.00     0.00  -0.02   0.00
     4   6     0.30   0.15   0.00    -0.25  -0.29  -0.00    -0.04  -0.01  -0.00
     5   6    -0.32  -0.23   0.00     0.27   0.20  -0.00     0.05   0.01   0.00
     6   7     0.05   0.06  -0.00    -0.02  -0.06  -0.00    -0.13   0.06   0.00
     7   8    -0.00   0.01   0.00     0.03  -0.01  -0.00    -0.27   0.05   0.00
     8   8    -0.14  -0.20  -0.00    -0.15  -0.19  -0.00     0.01   0.01   0.00
     9   9    -0.05   0.01  -0.00     0.02   0.00   0.00     0.01  -0.00   0.00
    10   1     0.36   0.12  -0.00     0.43   0.11  -0.00     0.48   0.17  -0.00
    11   1     0.50  -0.06   0.00    -0.38   0.07  -0.00    -0.02  -0.00  -0.00
    12   1     0.29  -0.16  -0.00    -0.25   0.15   0.00     0.40  -0.40  -0.00
                     28                     29                     30
                      A                      A                      A
 Frequencies --   3273.9352              3616.9826              3659.4427
 Red. masses --      1.0954                 1.0771                 1.0785
 Frc consts  --      6.9176                 8.3020                 8.5097
 IR Inten    --      2.2385                65.8498                99.9994
  Atom  AN      X      Y      Z        X      Y      Z        X      Y      Z
     1   6    -0.00   0.00   0.00     0.00   0.00  -0.00    -0.00   0.00   0.00
     2   7    -0.00  -0.00   0.00     0.02  -0.07  -0.00     0.00   0.00  -0.00
     3   6     0.00   0.00   0.00    -0.00  -0.00  -0.00     0.00  -0.00   0.00
     4   6     0.00   0.00   0.00    -0.00   0.00   0.00     0.00   0.00  -0.00
     5   6     0.02  -0.09   0.00     0.00   0.00  -0.00     0.00  -0.00   0.00
     6   7    -0.00   0.00   0.00    -0.00   0.00  -0.00    -0.05  -0.05  -0.00
     7   8     0.00  -0.00   0.00    -0.00  -0.00   0.00     0.00  -0.00  -0.00
     8   8    -0.00  -0.00   0.00     0.00  -0.00   0.00     0.00   0.00  -0.00
     9   9    -0.00  -0.00  -0.00    -0.00   0.00  -0.00     0.00  -0.00   0.00
    10   1    -0.00   0.00   0.00    -0.32   0.94   0.00     0.00  -0.01  -0.00
    11   1    -0.25   0.96  -0.00     0.00  -0.00   0.00    -0.00   0.01  -0.00
    12   1    -0.00  -0.01  -0.00     0.01   0.01   0.00     0.67   0.74   0.00

 -------------------
 - Thermochemistry -
 -------------------
 Temperature   298.150 Kelvin.  Pressure   1.00000 Atm.
 Atom     1 has atomic number  6 and mass  12.00000
 Atom     2 has atomic number  7 and mass  14.00307
 Atom     3 has atomic number  6 and mass  12.00000
 Atom     4 has atomic number  6 and mass  12.00000
 Atom     5 has atomic number  6 and mass  12.00000
 Atom     6 has atomic number  7 and mass  14.00307
 Atom     7 has atomic number  8 and mass  15.99491
 Atom     8 has atomic number  8 and mass  15.99491
 Atom     9 has atomic number  9 and mass  18.99840
 Atom    10 has atomic number  1 and mass   1.00783
 Atom    11 has atomic number  1 and mass   1.00783
 Atom    12 has atomic number  1 and mass   1.00783
 Molecular mass:   130.01786 amu.
 Principal axes and moments of inertia in atomic units:
                           1         2         3
     Eigenvalues --   573.204011315.642131888.84613
           X            0.99994   0.01136  -0.00000
           Y           -0.01136   0.99994  -0.00000
           Z            0.00000   0.00000   1.00000
 This molecule is an asymmetric top.
 Rotational symmetry number  1.
 Warning -- assumption of classical behavior for rotation
           may cause significant error
 Rotational temperatures (Kelvin)      0.15110     0.06583     0.04586
 Rotational constants (GHZ):           3.14851     1.37176     0.95547
 Zero-point vibrational energy     209336.7 (Joules/Mol)
                                   50.03267 (Kcal/Mol)
 Warning -- explicit consideration of   8 degrees of freedom as
           vibrations may cause significant error
 Vibrational temperatures:    180.78   257.08   429.23   513.56   552.20
          (Kelvin)            590.48   660.35   783.62   895.72   935.10
                             1036.09  1076.72  1093.63  1170.16  1196.82
                             1329.36  1406.83  1686.86  1745.59  1832.37
                             1971.37  2060.70  2072.67  2170.04  2471.67
                             2510.34  2545.89  4710.46  5204.03  5265.12
 
 Zero-point correction=                           0.079732 (Hartree/Particle)
 Thermal correction to Energy=                    0.086581
 Thermal correction to Enthalpy=                  0.087525
 Thermal correction to Gibbs Free Energy=         0.048186
 Sum of electronic and zero-point Energies=           -513.805413
 Sum of electronic and thermal Energies=              -513.798564
 Sum of electronic and thermal Enthalpies=            -513.797620
 Sum of electronic and thermal Free Energies=         -513.836959
 
                     E (Thermal)             CV                S
                      KCal/Mol        Cal/Mol-Kelvin    Cal/Mol-Kelvin
 Total                   54.331             25.753             82.798
 Electronic               0.000              0.000              0.000
 Translational            0.889              2.981             40.500
 Rotational               0.889              2.981             28.745
 Vibrational             52.553             19.792             13.552
 Vibration     1          0.611              1.927              3.012
 Vibration     2          0.629              1.869              2.342
 Vibration     3          0.691              1.677              1.426
 Vibration     4          0.732              1.561              1.135
 Vibration     5          0.753              1.505              1.024
 Vibration     6          0.775              1.448              0.925
 Vibration     7          0.817              1.341              0.769
 Vibration     8          0.900              1.151              0.555
                       Q            Log10(Q)             Ln(Q)
 Total Bot       0.685770D-22        -22.163821        -51.034085
 Total V=0       0.323880D+15         14.510384         33.411395
 Vib (Bot)       0.275456D-35        -35.559947        -81.879804
 Vib (Bot)    1  0.162427D+01          0.210659          0.485061
 Vib (Bot)    2  0.112457D+01          0.050987          0.117402
 Vib (Bot)    3  0.638063D+00         -0.195136         -0.449318
 Vib (Bot)    4  0.514538D+00         -0.288582         -0.664485
 Vib (Bot)    5  0.469839D+00         -0.328051         -0.755365
 Vib (Bot)    6  0.430962D+00         -0.365561         -0.841736
 Vib (Bot)    7  0.370908D+00         -0.430734         -0.991801
 Vib (Bot)    8  0.289619D+00         -0.538174         -1.239190
 Vib (V=0)       0.130094D+02          1.114259          2.565675
 Vib (V=0)    1  0.219949D+01          0.342322          0.788225
 Vib (V=0)    2  0.173072D+01          0.238226          0.548535
 Vib (V=0)    3  0.131063D+01          0.117481          0.270510
 Vib (V=0)    4  0.121746D+01          0.085455          0.196767
 Vib (V=0)    5  0.118611D+01          0.074125          0.170680
 Vib (V=0)    6  0.116010D+01          0.064494          0.148504
 Vib (V=0)    7  0.112255D+01          0.050207          0.115606
 Vib (V=0)    8  0.107782D+01          0.032547          0.074943
 Electronic      0.100000D+01          0.000000          0.000000
 Translational   0.582718D+08          7.765458         17.880629
 Rotational      0.427236D+06          5.630667         12.965091
 ***** Axes restored to original set *****
 -------------------------------------------------------------------
 Center     Atomic                   Forces (Hartrees/Bohr)
 Number     Number              X              Y              Z
 -------------------------------------------------------------------
      1        6           0.000016709    0.000014579   -0.000023361
      2        7          -0.000022412    0.000027813    0.000020982
      3        6           0.000015879   -0.000067610   -0.000016827
      4        6           0.000010748    0.000112075    0.000009348
      5        6          -0.000000237    0.000002897    0.000018948
      6        7          -0.000011218   -0.000018300   -0.000000530
      7        8          -0.000000096   -0.000009725    0.000002976
      8        8          -0.000017344    0.000022081    0.000008617
      9        9           0.000002125   -0.000079504   -0.000010012
     10        1           0.000001288   -0.000002412   -0.000001203
     11        1           0.000000289   -0.000004061   -0.000009311
     12        1           0.000004267    0.000002165    0.000000375
 -------------------------------------------------------------------
 Cartesian Forces:  Max     0.000112075 RMS     0.000028372
 FormGI is forming the generalized inverse of G from B-inverse, IUseBI=4.

 GradGradGradGradGradGradGradGradGradGradGradGradGradGradGradGradGradGrad
 Berny optimization.
 Internal  Forces:  Max     0.000079535 RMS     0.000013604
 Search for a local minimum.
 Step number   1 out of a maximum of    2
 All quantities printed in internal units (Hartrees-Bohrs-Radians)
 Second derivative matrix not updated -- analytic derivatives used.
 ITU=  0
     Eigenvalues ---    0.00871   0.01043   0.01154   0.01485   0.01680
     Eigenvalues ---    0.02241   0.02913   0.04646   0.04834   0.10894
     Eigenvalues ---    0.11526   0.12400   0.16416   0.19635   0.20137
     Eigenvalues ---    0.21264   0.23481   0.25152   0.31690   0.32792
     Eigenvalues ---    0.36961   0.37854   0.39550   0.41667   0.44182
     Eigenvalues ---    0.46773   0.47800   0.57017   0.75421   0.76369
 Angle between quadratic step and forces=  57.57 degrees.
 Linear search not attempted -- first point.
 Iteration  1 RMS(Cart)=  0.00009815 RMS(Int)=  0.00000002
 Iteration  2 RMS(Cart)=  0.00000001 RMS(Int)=  0.00000001
 Variable       Old X    -DE/DX   Delta X   Delta X   Delta X     New X
                                 (Linear)    (Quad)   (Total)
    R1        2.63407   0.00002   0.00000   0.00007   0.00007   2.63415
    R2        2.63844  -0.00001   0.00000  -0.00007  -0.00007   2.63837
    R3        2.34524   0.00001   0.00000   0.00001   0.00001   2.34525
    R4        2.66820  -0.00002   0.00000  -0.00014  -0.00014   2.66806
    R5        1.91435   0.00000   0.00000  -0.00000  -0.00000   1.91434
    R6        2.75426   0.00002   0.00000   0.00011   0.00011   2.75437
    R7        2.34485   0.00003   0.00000   0.00005   0.00005   2.34490
    R8        2.54888   0.00000   0.00000  -0.00001  -0.00001   2.54888
    R9        2.60551  -0.00008   0.00000  -0.00023  -0.00023   2.60528
   R10        2.61714   0.00001   0.00000   0.00005   0.00005   2.61719
   R11        2.04245   0.00000   0.00000   0.00000   0.00000   2.04245
   R12        1.90711   0.00000   0.00000   0.00000   0.00000   1.90712
    A1        1.97525   0.00000   0.00000   0.00001   0.00001   1.97527
    A2        2.16258  -0.00000   0.00000  -0.00005  -0.00005   2.16253
    A3        2.14535   0.00000   0.00000   0.00004   0.00004   2.14539
    A4        2.24104  -0.00001   0.00000  -0.00005  -0.00005   2.24099
    A5        2.01948  -0.00000   0.00000  -0.00003  -0.00003   2.01945
    A6        2.02267   0.00001   0.00000   0.00008   0.00008   2.02274
    A7        1.95808   0.00001   0.00000   0.00009   0.00009   1.95817
    A8        2.12258   0.00001   0.00000   0.00008   0.00008   2.12266
    A9        2.20253  -0.00002   0.00000  -0.00017  -0.00017   2.20236
   A10        2.13357  -0.00001   0.00000  -0.00008  -0.00008   2.13349
   A11        2.04725  -0.00000   0.00000  -0.00003  -0.00003   2.04722
   A12        2.10236   0.00001   0.00000   0.00011   0.00011   2.10247
   A13        2.10007   0.00000   0.00000   0.00000   0.00000   2.10007
   A14        2.13205   0.00000   0.00000   0.00007   0.00007   2.13212
   A15        2.05106  -0.00001   0.00000  -0.00007  -0.00007   2.05099
   A16        2.15836   0.00000   0.00000   0.00003   0.00003   2.15839
   A17        2.01727   0.00000   0.00000   0.00003   0.00003   2.01730
   A18        2.10755  -0.00000   0.00000  -0.00006  -0.00006   2.10750
    D1       -0.00023   0.00000   0.00000   0.00023   0.00023   0.00000
    D2        3.14159   0.00000   0.00000   0.00000   0.00000   3.14159
    D3        3.14145   0.00000   0.00000   0.00015   0.00015  -3.14159
    D4        0.00008  -0.00000   0.00000  -0.00008  -0.00008  -0.00000
    D5        0.00011  -0.00000   0.00000  -0.00011  -0.00011  -0.00000
    D6       -3.14144  -0.00000   0.00000  -0.00015  -0.00015  -3.14159
    D7       -3.14156   0.00000   0.00000  -0.00003  -0.00003   3.14159
    D8        0.00007   0.00000   0.00000  -0.00007  -0.00007   0.00000
    D9        0.00022  -0.00000   0.00000  -0.00022  -0.00022  -0.00000
   D10       -3.14139  -0.00000   0.00000  -0.00020  -0.00020   3.14159
   D11        3.14159  -0.00000   0.00000   0.00001   0.00001   3.14159
   D12       -0.00002  -0.00000   0.00000   0.00002   0.00002   0.00000
   D13       -0.00010   0.00000   0.00000   0.00010   0.00010   0.00000
   D14       -3.14140  -0.00001   0.00000  -0.00020  -0.00020   3.14159
   D15        3.14151   0.00000   0.00000   0.00008   0.00008  -3.14159
   D16        0.00021  -0.00001   0.00000  -0.00021  -0.00021  -0.00000
   D17        0.00001   0.00000   0.00000  -0.00001  -0.00001  -0.00000
   D18       -3.14130  -0.00001   0.00000  -0.00029  -0.00029   3.14159
   D19        3.14130   0.00001   0.00000   0.00029   0.00029  -3.14159
   D20       -0.00001   0.00000   0.00000   0.00001   0.00001   0.00000
   D21       -0.00002  -0.00000   0.00000   0.00002   0.00002   0.00000
   D22        3.14153  -0.00000   0.00000   0.00006   0.00006   3.14159
   D23        3.14131   0.00001   0.00000   0.00029   0.00029   3.14159
   D24       -0.00033   0.00001   0.00000   0.00033   0.00033   0.00000
         Item               Value     Threshold  Converged?
 Maximum Force            0.000080     0.000450     YES
 RMS     Force            0.000014     0.000300     YES
 Maximum Displacement     0.000277     0.001800     YES
 RMS     Displacement     0.000098     0.001200     YES
 Predicted change in Energy=-2.495301D-08
 Optimization completed.
    -- Stationary point found.
                           ----------------------------
                           !   Optimized Parameters   !
                           ! (Angstroms and Degrees)  !
 --------------------------                            --------------------------
 ! Name  Definition              Value          Derivative Info.                !
 --------------------------------------------------------------------------------
 ! R1    R(1,2)                  1.3939         -DE/DX =    0.0                 !
 ! R2    R(1,6)                  1.3962         -DE/DX =    0.0                 !
 ! R3    R(1,7)                  1.241          -DE/DX =    0.0                 !
 ! R4    R(2,3)                  1.412          -DE/DX =    0.0                 !
 ! R5    R(2,10)                 1.013          -DE/DX =    0.0                 !
 ! R6    R(3,4)                  1.4575         -DE/DX =    0.0                 !
 ! R7    R(3,8)                  1.2408         -DE/DX =    0.0                 !
 ! R8    R(4,5)                  1.3488         -DE/DX =    0.0                 !
 ! R9    R(4,9)                  1.3788         -DE/DX =   -0.0001              !
 ! R10   R(5,6)                  1.3849         -DE/DX =    0.0                 !
 ! R11   R(5,11)                 1.0808         -DE/DX =    0.0                 !
 ! R12   R(6,12)                 1.0092         -DE/DX =    0.0                 !
 ! A1    A(2,1,6)              113.1736         -DE/DX =    0.0                 !
 ! A2    A(2,1,7)              123.9066         -DE/DX =    0.0                 !
 ! A3    A(6,1,7)              122.9197         -DE/DX =    0.0                 !
 ! A4    A(1,2,3)              128.402          -DE/DX =    0.0                 !
 ! A5    A(1,2,10)             115.7079         -DE/DX =    0.0                 !
 ! A6    A(3,2,10)             115.8902         -DE/DX =    0.0                 !
 ! A7    A(2,3,4)              112.1895         -DE/DX =    0.0                 !
 ! A8    A(2,3,8)              121.6149         -DE/DX =    0.0                 !
 ! A9    A(4,3,8)              126.1956         -DE/DX =    0.0                 !
 ! A10   A(3,4,5)              122.2447         -DE/DX =    0.0                 !
 ! A11   A(3,4,9)              117.2989         -DE/DX =    0.0                 !
 ! A12   A(5,4,9)              120.4564         -DE/DX =    0.0                 !
 ! A13   A(4,5,6)              120.3252         -DE/DX =    0.0                 !
 ! A14   A(4,5,11)             122.1575         -DE/DX =    0.0                 !
 ! A15   A(6,5,11)             117.5173         -DE/DX =    0.0                 !
 ! A16   A(1,6,5)              123.6651         -DE/DX =    0.0                 !
 ! A17   A(1,6,12)             115.5809         -DE/DX =    0.0                 !
 ! A18   A(5,6,12)             120.754          -DE/DX =    0.0                 !
 ! D1    D(6,1,2,3)             -0.013          -DE/DX =    0.0                 !
 ! D2    D(6,1,2,10)           179.9999         -DE/DX =    0.0                 !
 ! D3    D(7,1,2,3)           -180.0084         -DE/DX =    0.0                 !
 ! D4    D(7,1,2,10)             0.0046         -DE/DX =    0.0                 !
 ! D5    D(2,1,6,5)              0.0065         -DE/DX =    0.0                 !
 ! D6    D(2,1,6,12)          -179.9912         -DE/DX =    0.0                 !
 ! D7    D(7,1,6,5)            180.0019         -DE/DX =    0.0                 !
 ! D8    D(7,1,6,12)             0.0041         -DE/DX =    0.0                 !
 ! D9    D(1,2,3,4)              0.0125         -DE/DX =    0.0                 !
 ! D10   D(1,2,3,8)            180.0116         -DE/DX =    0.0                 !
 ! D11   D(10,2,3,4)           179.9996         -DE/DX =    0.0                 !
 ! D12   D(10,2,3,8)            -0.0014         -DE/DX =    0.0                 !
 ! D13   D(2,3,4,5)             -0.0056         -DE/DX =    0.0                 !
 ! D14   D(2,3,4,9)            180.0112         -DE/DX =    0.0                 !
 ! D15   D(8,3,4,5)           -180.0045         -DE/DX =    0.0                 !
 ! D16   D(8,3,4,9)              0.0123         -DE/DX =    0.0                 !
 ! D17   D(3,4,5,6)              0.0007         -DE/DX =    0.0                 !
 ! D18   D(3,4,5,11)           180.0167         -DE/DX =    0.0                 !
 ! D19   D(9,4,5,6)           -180.0166         -DE/DX =    0.0                 !
 ! D20   D(9,4,5,11)            -0.0007         -DE/DX =    0.0                 !
 ! D21   D(4,5,6,1)             -0.0012         -DE/DX =    0.0                 !
 ! D22   D(4,5,6,12)           179.9965         -DE/DX =    0.0                 !
 ! D23   D(11,5,6,1)           179.9836         -DE/DX =    0.0                 !
 ! D24   D(11,5,6,12)           -0.0188         -DE/DX =    0.0                 !
 --------------------------------------------------------------------------------
 GradGradGradGradGradGradGradGradGradGradGradGradGradGradGradGradGradGrad


 ----------------------------------------------------------------------

 Electric dipole moment (input orientation):
 (Debye = 10**-18 statcoulomb cm , SI units = C m)
                  (au)            (Debye)         (10**-30 SI)
   Tot        0.169051D+01      0.429686D+01      0.143328D+02
   x          0.153754D+01      0.390804D+01      0.130358D+02
   y          0.203952D-01      0.518395D-01      0.172918D+00
   z         -0.702417D+00     -0.178537D+01     -0.595534D+01

 Dipole polarizability, Alpha (input orientation).
 (esu units = cm**3 , SI units = C**2 m**2 J**-1)
 Alpha(0;0):
               (au)            (10**-24 esu)      (10**-40 SI)
   iso        0.553673D+02      0.820459D+01      0.912883D+01
   aniso      0.549734D+02      0.814622D+01      0.906389D+01
   xx         0.636049D+02      0.942528D+01      0.104870D+02
   yx        -0.985569D+01     -0.146046D+01     -0.162498D+01
   yy         0.727463D+02      0.107799D+02      0.119942D+02
   zx        -0.194679D+02     -0.288484D+01     -0.320982D+01
   zy         0.426345D+01      0.631777D+00      0.702947D+00
   zz         0.297507D+02      0.440860D+01      0.490523D+01

 ----------------------------------------------------------------------

 Dipole orientation:
     6         -5.08177629          2.63897736        -10.78009870
     7         -5.09594025          1.48593429        -13.14835207
     6         -5.12691888         -1.11943693        -13.72312703
     6         -5.14552549         -2.68447972        -11.45680021
     6         -5.13341128         -1.68347279         -9.11273510
     7         -5.10234266          0.91284662         -8.78475276
     8         -5.05391668          4.96154101        -10.45594820
     8         -5.13611199         -1.88955709        -15.93788563
     9         -5.17579664         -5.26851611        -11.78924702
     1         -5.08181388          2.67311196        -14.65006070
     1         -5.14673671         -2.84660583         -7.43388825
     1         -5.09322330          1.67492113         -7.03654140

 Electric dipole moment (dipole orientation):
 (Debye = 10**-18 statcoulomb cm , SI units = C m)
                  (au)            (Debye)         (10**-30 SI)
   Tot        0.169051D+01      0.429686D+01      0.143328D+02
   x          0.000000D+00      0.000000D+00      0.000000D+00
   y          0.000000D+00      0.000000D+00      0.000000D+00
   z          0.169051D+01      0.429686D+01      0.143328D+02

 Dipole polarizability, Alpha (dipole orientation).
 (esu units = cm**3 , SI units = C**2 m**2 J**-1)
 Alpha(0;0):
               (au)            (10**-24 esu)      (10**-40 SI)
   iso        0.553673D+02      0.820459D+01      0.912883D+01
   aniso      0.549734D+02      0.814622D+01      0.906389D+01
   xx         0.208866D+02      0.309507D+01      0.344373D+01
   yx         0.622112D+00      0.921875D-01      0.102572D+00
   yy         0.729987D+02      0.108173D+02      0.120359D+02
   zx         0.131300D+00      0.194566D-01      0.216484D-01
   zy         0.107290D+02      0.158988D+01      0.176898D+01
   zz         0.722166D+02      0.107014D+02      0.119069D+02

 ----------------------------------------------------------------------
 1\1\GINC-MUBASHIR\Freq\RB3LYP\6-31G\C4H3F1N2O2\MUBASHIR\09-Feb-2023\0\
 \#N Geom=AllCheck Guess=TCheck SCRF=Check GenChk RB3LYP/6-31G Freq\\8g
 \\0,1\C,-6.2951905773,-1.4443200725,-0.0923851944\N,-7.4428579403,-0.8
 492801467,0.428880788\C,-7.7369934191,0.5257387206,0.5569835053\C,-6.6
 567396575,1.3683836977,0.0597094528\C,-5.521788388,0.8536435441,-0.456
 2540091\N,-5.3464496651,-0.5181617664,-0.5299918949\O,-6.123524819,-2.
 6712862645,-0.1650772956\O,-8.808120882,0.9191249623,1.0444474523\F,-6
 .8340013222,2.7336580078,0.1347343625\H,-8.157642155,-1.487088168,0.75
 82898697\H,-4.7214741081,1.4798566145,-0.8243795244\H,-4.4999170666,-0
 .9102691289,-0.9148575122\\Version=ES64L-G16RevA.03\State=1-A\HF=-513.
 8851449\RMSD=2.931e-09\RMSF=2.837e-05\ZeroPoint=0.0797321\Thermal=0.08
 65812\Dipole=1.5375404,0.0203952,-0.702417\DipoleDeriv=1.0114004,0.080
 6587,-0.2431714,-0.2247435,1.9608499,0.0956829,-0.2418127,-0.043757,0.
 5902907,-0.6704726,0.4138275,0.0836663,0.396277,-1.0022561,-0.1786085,
 0.0837345,-0.1866095,-0.5204203,1.3478545,-0.3809121,-0.4377522,-0.073
 7838,1.1172832,0.0303541,-0.4390977,0.1705955,0.5855024,-0.4119301,0.0
 149067,0.2202176,-0.3526464,0.8724721,0.1575161,0.2217985,-0.0101338,-
 0.0308076,0.3509913,-0.0751958,-0.1441121,-0.5878029,0.6639367,0.26552
 22,-0.1416147,0.0313658,0.0990543,-0.5208684,-0.4543367,0.0227315,0.38
 2793,-1.1492705,-0.1717057,0.0188075,0.2106441,-0.4851985,-0.5061947,0
 .0943207,0.0391902,0.1625259,-1.361841,-0.0698263,0.0388904,-0.0387255
 ,-0.4369974,-1.0344664,0.3133846,0.2957992,0.1063609,-0.5673866,-0.047
 7416,0.2967504,-0.142296,-0.5186093,-0.1858563,0.0359165,0.0139552,0.1
 759189,-0.9289723,-0.0768488,0.0133725,-0.0131041,-0.1610014,0.2331481
 ,0.0395869,0.0641068,0.0486447,0.1777716,-0.0213076,0.064071,-0.017146
 ,0.34472,0.0832642,-0.0422534,0.0483996,-0.0155266,0.056595,0.0077016,
 0.0481835,0.0198966,0.1667494,0.3031301,-0.0399037,0.0369693,-0.018017
 3,0.1608179,0.0092617,0.0369169,0.0192699,0.3667177\Polar=63.6049438,-
 9.8556938,72.7462645,-19.4678786,4.2634453,29.7506837\Quadrupole=4.700
 0541,-7.9664988,3.2664446,5.8340448,-0.8678632,-2.6144896\PG=C01 [X(C4
 H3F1N2O2)]\NImag=0\\0.53178682,-0.05512339,0.95751633,-0.15083427,0.02
 165586,0.26972001,-0.21602597,0.04610466,0.06855611,0.65974226,0.00329
 483,-0.16101104,-0.00105979,0.07477683,0.71676020,0.06875822,-0.020611
 69,-0.09671468,-0.26048924,-0.03703979,0.20924417,0.01340328,0.0369286
 7,-0.00984642,-0.12658433,0.00872074,0.03052105,0.78946797,0.07224997,
 -0.00189862,-0.03302072,-0.03209390,-0.22891532,0.01543234,-0.06991523
 ,0.55678415,-0.01000936,-0.01688891,-0.00314204,0.03070976,-0.00321851
 ,-0.07367815,-0.27425499,0.03025952,0.31346266,-0.02499659,-0.00773465
 ,0.01213005,0.02402108,-0.01685018,-0.00757761,-0.15126288,-0.04926212
 ,0.03665131,0.65367373,-0.00807403,-0.00777620,0.00373041,-0.02266264,
 -0.04263181,0.01057972,-0.07081066,-0.14314153,0.03267311,-0.09636795,
 0.69203770,0.01212538,0.00357154,-0.00406688,-0.00754974,0.00791947,0.
 01067671,0.03673670,0.02282901,-0.08841660,-0.25106302,0.04137908,0.21
 748171,0.02579802,-0.02452708,-0.01129289,-0.00996925,0.00645798,0.004
 61462,-0.03966417,-0.00489518,0.01939943,-0.37886492,0.11744729,0.1480
 0629,0.75460721,-0.04184716,-0.04408708,0.01931928,0.02121638,-0.01986
 576,-0.00959849,0.00100233,0.05730225,-0.00070284,0.08666383,-0.173978
 03,-0.03904672,-0.01562355,0.69242142,-0.01120573,0.01140948,0.0058909
 7,0.00454416,-0.00285387,-0.00186517,0.01937380,0.00198414,-0.00608760
 ,0.14813119,-0.05308480,-0.12103138,-0.28492792,0.00461038,0.26051539,
 -0.19039567,-0.05259672,0.05577970,-0.05149837,-0.01368098,0.02815771,
 -0.00334982,-0.01902895,-0.00035057,0.00225282,0.04680807,0.00132798,-
 0.12992601,0.04381704,0.03868029,0.69142722,-0.02490863,-0.17862116,0.
 01188498,-0.01483046,0.03752046,0.00664665,-0.02251585,-0.04019327,0.0
 1044523,0.04601282,-0.01633546,-0.02090084,0.01438544,-0.31484592,-0.0
 0533963,-0.09164704,0.73545036,0.05565424,0.02453340,-0.09432933,0.028
 16005,0.00612069,-0.00287039,-0.00033345,0.00885607,-0.00419658,0.0013
 2619,-0.02127631,0.00511243,0.03882023,-0.01876783,-0.06241633,-0.2768
 0330,0.03885946,0.21071350,-0.10216394,0.07087641,0.01242762,-0.007237
 45,0.06582848,0.01214892,-0.00368587,-0.01609396,0.00436174,0.00497539
 ,0.00178882,-0.00267149,-0.00595616,0.00643214,0.00456040,0.01593592,-
 0.04878738,0.00202616,0.09402105,0.07138335,-0.60414806,-0.03013424,0.
 03353095,-0.04498689,-0.01500831,-0.00316199,0.00877237,0.00143108,-0.
 00154479,0.00318490,0.00068959,-0.00172646,0.00169567,0.00079851,-0.01
 975215,-0.06858354,0.00943195,-0.08547013,0.71741837,0.01242597,-0.029
 90427,-0.07976495,0.01229801,-0.02975524,0.01455864,0.00430364,0.00733
 332,0.00370822,-0.00265687,-0.00083553,0.00035864,0.00460010,-0.002926
 85,0.00200964,0.00189037,0.02269406,0.01890643,-0.02683386,0.03585194,
 0.04647562,0.00530637,-0.00500929,0.00025825,-0.01889723,0.04211773,0.
 01682517,-0.49192668,0.13447856,0.19274145,-0.05897054,0.01047480,0.03
 556958,0.00749448,-0.01223005,-0.00209244,-0.00154666,0.00790759,0.000
 96070,-0.00217933,0.00414016,0.00040142,0.55868356,-0.01715431,-0.0040
 6342,0.00787709,0.07206228,-0.03392653,-0.03267608,0.13518881,-0.14007
 783,-0.06142379,-0.01100419,0.01311936,0.00504986,-0.00351408,-0.00951
 140,0.00166206,0.00603433,0.00616288,-0.00278114,0.00510934,-0.0031118
 9,-0.00232388,-0.18272740,0.15651210,0.00031163,0.00233345,0.00566414,
 0.01668948,-0.01899832,0.01082203,0.19273750,-0.06110092,-0.15637669,0
 .03566560,-0.00475936,0.00272795,-0.00213244,0.00564257,0.00373970,0.0
 0097003,-0.00363711,0.00021226,0.00039806,-0.00188316,-0.00143028,-0.2
 4013225,0.08289287,0.14045178,-0.00289792,-0.00072421,0.00094335,-0.00
 286108,-0.00345400,0.00283722,0.00215111,-0.02337880,-0.00040237,-0.06
 200133,0.03900877,0.01595966,0.00066772,0.04083626,-0.00014529,-0.0019
 1066,0.00026870,0.00498669,0.00063622,0.00087369,-0.00043644,0.0048633
 8,-0.00158715,-0.00277859,0.05927626,0.00632163,0.00781701,-0.00292651
 ,-0.00691496,0.00230885,0.00316210,0.01482876,-0.04378422,-0.00657787,
 0.03793924,-0.32870396,-0.01599788,0.00259111,-0.02457784,-0.00107935,
 -0.00061763,-0.00990339,0.00036719,-0.00055004,-0.00541456,0.00027468,
 -0.00228302,0.00808461,0.00100181,-0.05090803,0.39515300,0.00091446,0.
 00029319,-0.00125888,0.00285182,0.00158367,0.00200597,-0.00056886,0.01
 087663,0.00125705,0.01596664,-0.01650158,-0.03390350,0.00002110,-0.018
 53392,0.00081646,0.00498699,-0.00004040,0.00673056,-0.00043037,-0.0003
 7739,-0.00011223,-0.00277667,0.00068480,0.00002993,-0.01813990,0.02160
 115,0.02726167,-0.01992135,-0.02537670,0.01020472,-0.25055816,-0.16328
 122,0.10292232,0.01261264,0.00566336,-0.00368529,0.00018872,0.00176240
 ,0.00177592,0.00035354,0.00084113,-0.00046617,-0.00191906,0.00460201,0
 .00255261,0.00307841,0.00086226,-0.00303417,-0.00225498,-0.00163089,-0
 .00090176,0.00050542,0.00100249,-0.00021554,0.25834593,0.01393738,0.01
 859304,-0.00644068,-0.16729462,-0.22181566,0.07730639,-0.03203061,-0.0
 2058529,0.01474732,0.00396322,-0.00388443,-0.00177439,0.00055782,-0.00
 068724,-0.00025453,0.00428442,-0.00121702,-0.00193354,-0.00196510,-0.0
 0201607,0.00088994,0.00251681,0.00547242,-0.00119436,-0.00105291,-0.00
 099429,0.00048569,0.17650546,0.22630375,0.01001621,0.01151134,-0.00246
 689,0.10294946,0.07548073,-0.07421904,-0.00351377,-0.00247393,0.006215
 60,0.00176528,-0.00076900,0.00329186,-0.00046488,-0.00038424,-0.000444
 65,0.00255476,-0.00207830,0.00256081,-0.00302045,-0.00040094,-0.002175
 24,-0.00092102,0.00070100,-0.00382754,-0.00020612,-0.00045287,0.000139
 38,-0.10969382,-0.08156735,0.07042695,0.00047582,0.00197526,0.00121894
 ,0.00044777,0.00020379,-0.00048877,0.00002771,0.00408882,0.00442082,-0
 .01229104,-0.01903142,0.01028496,-0.22727649,-0.12903643,0.08621261,0.
 00913519,0.00782393,-0.00324951,0.00026541,0.00050199,-0.00015688,-0.0
 0141916,-0.00093772,-0.00031793,0.00098656,-0.00022657,-0.00310825,-0.
 00007180,-0.00001747,-0.00008196,0.22917532,0.00571306,-0.00147779,-0.
 00258993,-0.00067221,0.00105107,0.00029944,0.00168090,-0.00344925,-0.0
 0070823,0.01109720,0.01274872,-0.00507905,-0.12364679,-0.15319469,0.05
 695384,-0.02714378,-0.02158907,0.01250106,-0.00127815,-0.00162106,0.00
 059137,0.00079568,0.00103227,-0.00037777,-0.00117759,0.00078911,0.0005
 0811,-0.00005422,0.00000580,0.00002361,0.13493245,0.16498911,0.0012000
 2,-0.00087992,0.00262211,-0.00048385,-0.00010222,-0.00039923,0.0044362
 0,-0.00180519,0.00773583,0.01015112,0.00867521,0.00537630,0.08618181,0
 .05940517,-0.07929377,-0.00308852,-0.00345863,0.00352236,-0.00014802,-
 0.00022229,-0.00000404,-0.00032692,0.00041354,-0.00197853,-0.00310541,
 0.00007682,-0.00440660,-0.00008181,0.00000672,-0.00021426,-0.09398222,
 -0.06222716,0.06780222,-0.02036887,0.01520704,0.01045484,-0.00057928,-
 0.00413401,0.00177038,-0.00118897,-0.00181257,0.00041805,0.00327556,-0
 .00034344,-0.00050221,0.00273604,-0.00207194,-0.00266489,-0.33820489,0
 .12168885,0.14589939,0.00231035,0.00036312,-0.00280127,0.00084679,0.00
 016099,-0.00050933,0.00058431,-0.00118296,0.00049856,-0.00035929,0.000
 59560,0.00061630,0.00054470,-0.00024655,-0.00075240,0.35040353,-0.0257
 9270,0.01915699,0.01170426,-0.00322232,-0.00448757,0.00150771,0.000084
 15,-0.00081343,-0.00003612,-0.00291244,-0.00463924,0.00136033,0.032493
 49,-0.01067139,-0.01480623,0.12352338,-0.12784487,-0.05591099,0.004109
 55,-0.00118925,-0.00188953,-0.00018157,0.00030744,0.00008030,0.0012952
 8,-0.00077432,-0.00057996,-0.00089607,0.00082501,0.00040995,-0.0002766
 3,0.00071578,0.00011794,-0.12822412,0.12941486,0.01064321,-0.00702347,
 -0.00215358,0.00176399,0.00192318,0.00243915,0.00040860,0.00082973,-0.
 00048171,-0.00048988,0.00018906,0.00239275,-0.00282544,0.00098349,-0.0
 0183325,0.14589455,-0.05507549,-0.08394572,-0.00281872,-0.00017674,-0.
 00253045,-0.00050726,-0.00007633,-0.00003474,0.00048721,0.00055073,0.0
 0144020,0.00062298,-0.00027120,0.00071304,-0.00075179,0.00010470,-0.00
 076240,-0.15242744,0.05804234,0.08475669\\-0.00001671,-0.00001458,0.00
 002336,0.00002241,-0.00002781,-0.00002098,-0.00001588,0.00006761,0.000
 01683,-0.00001075,-0.00011208,-0.00000935,0.00000024,-0.00000290,-0.00
 001895,0.00001122,0.00001830,0.00000053,0.00000010,0.00000972,-0.00000
 298,0.00001734,-0.00002208,-0.00000862,-0.00000213,0.00007950,0.000010
 01,-0.00000129,0.00000241,0.00000120,-0.00000029,0.00000406,0.00000931
 ,-0.00000427,-0.00000217,-0.00000037\\\@


 WE ARE PERHAPS NOT FAR REMOVED FROM THE TIME WHEN WE SHALL BE ABLE TO SUBMIT
 THE BULK OF CHEMICAL PHENOMENA TO CALCULATION.

            -- JOSEPH LOUIS GAY-LUSSAC
               MEMOIRES DE LA SOCIETE D'ARCUEIL, 2, 207 (1808)
 Job cpu time:       0 days  0 hours  1 minutes  6.8 seconds.
 Elapsed time:       0 days  0 hours  0 minutes  5.6 seconds.
 File lengths (MBytes):  RWF=     18 Int=      0 D2E=      0 Chk=      2 Scr=      1
 Normal termination of Gaussian 16 at Thu Feb  9 09:26:35 2023.
