# Supplementary material for: Evaluation of anticancer potential of tetracene-5,12-dione (A01) and pyrimidine-2,4-dione (A02) via caspase 3 and lactate dehydrogenase cytotoxicity investigations
Source: PLoS One. 2023 Dec 21;18(12):e0292455. doi: 10.1371/journal.pone.0292455 (PMC10734984; doi:10.1371/journal.pone.0292455)
Supplement: S1 Data — (ZIP) [file pone.0292455.s002.zip › a02_dft_2.fchk]

8g                                                                      
Freq      RB3LYP                                                      6-31G               
Number of atoms                            I               12
Info1-9                                    I   N=           9
          34          34        1002           0           0         100
           6          18        -502
Full Title                                 C   N=           1
8g          
Route                                      C   N=           4
# opt freq b3lyp/6-31g geom=connectivity        
Charge                                     I                0
Multiplicity                               I                1
Number of electrons                        I               66
Number of alpha electrons                  I               33
Number of beta electrons                   I               33
Number of basis functions                  I               87
Number of independent functions            I               87
Number of point charges in /Mol/           I                0
Number of translation vectors              I                0
Atomic numbers                             I   N=          12
           6           7           6           6           6           7
           8           8           9           1           1           1
Nuclear charges                            R   N=          12
  6.00000000E+00  7.00000000E+00  6.00000000E+00  6.00000000E+00  6.00000000E+00
  7.00000000E+00  8.00000000E+00  8.00000000E+00  9.00000000E+00  1.00000000E+00
  1.00000000E+00  1.00000000E+00
Current cartesian coordinates              R   N=          36
 -3.09480922E+00  1.44003943E-01  7.21118144E-05 -1.22075083E+00  1.99501395E+00
 -1.92599436E-04  1.42782813E+00  1.67203631E+00 -1.04950942E-04  2.15167759E+00
 -9.85403129E-01 -2.35926383E-04  4.29074005E-01 -2.86408346E+00 -2.08746748E-04
 -2.12902380E+00 -2.31131971E+00 -8.10681685E-05 -5.39339246E+00  6.09478572E-01
  2.51000205E-04  2.88969202E+00  3.50541548E+00  3.03038477E-05  4.69966346E+00
 -1.52987445E+00  2.87861588E-04 -1.84203018E+00  3.80574064E+00 -9.65665736E-05
  9.68848849E-01 -4.83391232E+00  1.97189384E-04 -3.42838681E+00 -3.70729229E+00
 -1.61062743E-04
Number of symbols in /Mol/                 I                0
Force Field                                I                0
Atom Types                                 C   N=          12
                                                            
                                                            
                        
Int Atom Types                             I   N=          12
           0           0           0           0           0           0
           0           0           0           0           0           0
MM charges                                 R   N=          12
  0.00000000E+00  0.00000000E+00  0.00000000E+00  0.00000000E+00  0.00000000E+00
  0.00000000E+00  0.00000000E+00  0.00000000E+00  0.00000000E+00  0.00000000E+00
  0.00000000E+00  0.00000000E+00
Integer atomic weights                     I   N=          12
          12          14          12          12          12          14
          16          16          19           1           1           1
Real atomic weights                        R   N=          12
  1.20000000E+01  1.40030740E+01  1.20000000E+01  1.20000000E+01  1.20000000E+01
  1.40030740E+01  1.59949146E+01  1.59949146E+01  1.89984032E+01  1.00782504E+00
  1.00782504E+00  1.00782504E+00
Atom fragment info                         I   N=          12
           0           0           0           0           0           0
           0           0           0           0           0           0
Atom residue num                           I   N=          12
           0           0           0           0           0           0
           0           0           0           0           0           0
Nuclear spins                              I   N=          12
           0           2           0           0           0           2
           0           0           1           1           1           1
Nuclear ZEff                               R   N=          12
 -3.60000000E+00 -4.55000000E+00 -3.60000000E+00 -3.60000000E+00 -3.60000000E+00
 -4.55000000E+00 -5.60000000E+00 -5.60000000E+00 -6.75000000E+00 -1.00000000E+00
 -1.00000000E+00 -1.00000000E+00
Nuclear ZNuc                               R   N=          12
  6.00000000E+00  7.00000000E+00  6.00000000E+00  6.00000000E+00  6.00000000E+00
  7.00000000E+00  8.00000000E+00  8.00000000E+00  9.00000000E+00  1.00000000E+00
  1.00000000E+00  1.00000000E+00
Nuclear QMom                               R   N=          12
  0.00000000E+00  2.04400000E+00  0.00000000E+00  0.00000000E+00  0.00000000E+00
  2.04400000E+00  0.00000000E+00  0.00000000E+00  0.00000000E+00  0.00000000E+00
  0.00000000E+00  0.00000000E+00
Nuclear GFac                               R   N=          12
  0.00000000E+00  4.03761000E-01  0.00000000E+00  0.00000000E+00  0.00000000E+00
  4.03761000E-01  0.00000000E+00  0.00000000E+00  2.62886700E+00  2.79284600E+00
  2.79284600E+00  2.79284600E+00
MicOpt                                     I   N=          12
          -1          -1          -1          -1          -1          -1
          -1          -1          -1          -1          -1          -1
Number of residues                         I                0
Number of secondary structures             I                0
Redundant internal dimensions              I   N=           4
          54          12          18          24
Redundant internal coordinate indices      I   N=         216
           1           2           0           0           1           6
           0           0           1           7           0           0
           2           3           0           0           2          10
           0           0           3           4           0           0
           3           8           0           0           4           5
           0           0           4           9           0           0
           5           6           0           0           5          11
           0           0           6          12           0           0
           2           1           6           0           2           1
           7           0           6           1           7           0
           1           2           3           0           1           2
          10           0           3           2          10           0
           2           3           4           0           2           3
           8           0           4           3           8           0
           3           4           5           0           3           4
           9           0           5           4           9           0
           4           5           6           0           4           5
          11           0           6           5          11           0
           1           6           5           0           1           6
          12           0           5           6          12           0
           6           1           2           3           6           1
           2          10           7           1           2           3
           7           1           2          10           2           1
           6           5           2           1           6          12
           7           1           6           5           7           1
           6          12           1           2           3           4
           1           2           3           8          10           2
           3           4          10           2           3           8
           2           3           4           5           2           3
           4           9           8           3           4           5
           8           3           4           9           3           4
           5           6           3           4           5          11
           9           4           5           6           9           4
           5          11           4           5           6           1
           4           5           6          12          11           5
           6           1          11           5           6          12
Redundant internal coordinates             R   N=          54
  2.63407156E+00  2.63843813E+00  2.34524020E+00  2.66819885E+00  1.91434563E+00
  2.75425896E+00  2.34485079E+00  2.54888268E+00  2.60550979E+00  2.61713816E+00
  2.04244529E+00  1.90711397E+00  1.97525238E+00  2.16257872E+00  2.14535420E+00
  2.24103714E+00  2.01948314E+00  2.02266501E+00  1.95807539E+00  2.12258103E+00
  2.20252889E+00  2.13357215E+00  2.04725152E+00  2.10236160E+00  2.10007046E+00
  2.13205058E+00  2.05106424E+00  2.15836308E+00  2.01726758E+00  2.10755464E+00
 -2.27744136E-04  3.14159054E+00  3.14144672E+00  7.96985162E-05  1.14218896E-04
 -3.14143978E+00 -3.14155932E+00  7.19917107E-05  2.19029831E-04 -3.14139087E+00
  3.14158570E+00 -2.41921167E-05 -9.74786291E-05 -3.14139676E+00  3.14151337E+00
  2.14092159E-04  1.26702550E-05 -3.14130164E+00  3.14130289E+00 -1.14188990E-05
 -2.10795452E-05  3.14153100E+00  3.14130587E+00 -3.27355771E-04
ZRed-IntVec                                I   N=          54
           0           0           0           0           0           0
           0           0           0           0           0           0
           0           0           0           0           0           0
           0           0           0           0           0           0
           0           0           0           0           0           0
           0           0           0           0           0           0
           0           0           0           0           0           0
           0           0           0           0           0           0
           0           0           0           0           0           0
ZRed-FPVec                                 R   N=          54
  0.00000000E+00  0.00000000E+00  0.00000000E+00  0.00000000E+00  0.00000000E+00
  0.00000000E+00  0.00000000E+00  0.00000000E+00  0.00000000E+00  0.00000000E+00
  0.00000000E+00  0.00000000E+00  0.00000000E+00  0.00000000E+00  0.00000000E+00
  0.00000000E+00  0.00000000E+00  0.00000000E+00  0.00000000E+00  0.00000000E+00
  0.00000000E+00  0.00000000E+00  0.00000000E+00  0.00000000E+00  0.00000000E+00
  0.00000000E+00  0.00000000E+00  0.00000000E+00  0.00000000E+00  0.00000000E+00
  0.00000000E+00  0.00000000E+00  0.00000000E+00  0.00000000E+00  0.00000000E+00
  0.00000000E+00  0.00000000E+00  0.00000000E+00  0.00000000E+00  0.00000000E+00
  0.00000000E+00  0.00000000E+00  0.00000000E+00  0.00000000E+00  0.00000000E+00
  0.00000000E+00  0.00000000E+00  0.00000000E+00  0.00000000E+00  0.00000000E+00
  0.00000000E+00  0.00000000E+00  0.00000000E+00  0.00000000E+00
ZRed-Constraint1                           R   N=          54
  2.63407156E+00  2.63843813E+00  2.34524020E+00  2.66819885E+00  1.91434563E+00
  2.75425896E+00  2.34485079E+00  2.54888268E+00  2.60550979E+00  2.61713816E+00
  2.04244529E+00  1.90711397E+00  1.97525238E+00  2.16257872E+00  2.14535420E+00
  2.24103714E+00  2.01948314E+00  2.02266501E+00  1.95807539E+00  2.12258103E+00
  2.20252889E+00  2.13357215E+00  2.04725152E+00  2.10236160E+00  2.10007046E+00
  2.13205058E+00  2.05106424E+00  2.15836308E+00  2.01726758E+00  2.10755464E+00
 -2.27744136E-04  3.14159054E+00  3.14144672E+00  7.96985162E-05  1.14218896E-04
 -3.14143978E+00 -3.14155932E+00  7.19917107E-05  2.19029831E-04 -3.14139087E+00
  3.14158570E+00 -2.41921212E-05 -9.74786314E-05 -3.14139676E+00  3.14151337E+00
  2.14092158E-04  1.26702550E-05 -3.14130164E+00  3.14130289E+00 -1.14188892E-05
 -2.10795452E-05  3.14153100E+00  3.14130587E+00 -3.27355771E-04
ZRed-Constraint2                           R   N=          54
  2.75172573E+00  2.73456960E+00  2.28287418E+00  2.76889671E+00  1.91224289E+00
  2.84346021E+00  2.28279425E+00  2.52850799E+00  2.49439676E+00  2.58738878E+00
  2.07870353E+00  1.91245274E+00  2.02982597E+00  2.12675536E+00  2.12660398E+00
  1.92472226E+00  2.17922327E+00  2.17923978E+00  2.00484622E+00  2.13919533E+00
  2.13914375E+00  2.11840764E+00  2.08243457E+00  2.08234310E+00  2.11201283E+00
  2.08556740E+00  2.08560508E+00  2.06904649E+00  2.10709423E+00  2.10704459E+00
  8.49311932E-01 -2.29223523E+00 -2.29227927E+00  8.49358882E-01 -6.01121364E-01
  2.54044789E+00  2.54046983E+00 -6.01146218E-01 -6.84027833E-01  2.45749792E+00
  2.45751933E+00 -6.84140225E-01  2.94992169E-01 -2.84663961E+00 -2.84653359E+00
  2.95019939E-01 -7.91930118E-03  3.13367969E+00  3.13371248E+00 -7.87383728E-03
  1.54752515E-01 -2.98681674E+00 -2.98684648E+00  1.54769572E-01
SymInf integers                            I   N=          26
           1           1           1           1           1           0
           0           0           0           0           0           0
           0           0           0           0           0           0
           0           0           0           0           0           0
           0           0
RotTr to input orientation                 R   N=          12
 -3.13981544E-01  9.39183254E-01  1.39105733E-01 -8.53721633E-01 -3.43391262E-01
  3.91461128E-01  4.15421429E-01  4.15399589E-03  9.09619580E-01 -1.27449897E+01
  2.26673019E-01  1.99485449E-01
Number of contracted shells                I               33
Number of primitive shells                 I              102
Pure/Cartesian d shells                    I                1
Pure/Cartesian f shells                    I                0
Highest angular momentum                   I                1
Largest degree of contraction              I                6
Shell types                                I   N=          33
           0          -1          -1           0          -1          -1
           0          -1          -1           0          -1          -1
           0          -1          -1           0          -1          -1
           0          -1          -1           0          -1          -1
           0          -1          -1           0           0           0
           0           0           0
Number of primitives per shell             I   N=          33
           6           3           1           6           3           1
           6           3           1           6           3           1
           6           3           1           6           3           1
           6           3           1           6           3           1
           6           3           1           3           1           3
           1           3           1
Shell to atom map                          I   N=          33
           1           1           1           2           2           2
           3           3           3           4           4           4
           5           5           5           6           6           6
           7           7           7           8           8           8
           9           9           9          10          10          11
          11          12          12
Primitive exponents                        R   N=         102
  3.04752488E+03  4.57369518E+02  1.03948685E+02  2.92101553E+01  9.28666296E+00
  3.16392696E+00  7.86827235E+00  1.88128854E+00  5.44249258E-01  1.68714478E-01
  4.17351146E+03  6.27457911E+02  1.42902093E+02  4.02343293E+01  1.28202129E+01
  4.39043701E+00  1.16263619E+01  2.71627981E+00  7.72218397E-01  2.12031498E-01
  3.04752488E+03  4.57369518E+02  1.03948685E+02  2.92101553E+01  9.28666296E+00
  3.16392696E+00  7.86827235E+00  1.88128854E+00  5.44249258E-01  1.68714478E-01
  3.04752488E+03  4.57369518E+02  1.03948685E+02  2.92101553E+01  9.28666296E+00
  3.16392696E+00  7.86827235E+00  1.88128854E+00  5.44249258E-01  1.68714478E-01
  3.04752488E+03  4.57369518E+02  1.03948685E+02  2.92101553E+01  9.28666296E+00
  3.16392696E+00  7.86827235E+00  1.88128854E+00  5.44249258E-01  1.68714478E-01
  4.17351146E+03  6.27457911E+02  1.42902093E+02  4.02343293E+01  1.28202129E+01
  4.39043701E+00  1.16263619E+01  2.71627981E+00  7.72218397E-01  2.12031498E-01
  5.48467166E+03  8.25234946E+02  1.88046958E+02  5.29645000E+01  1.68975704E+01
  5.79963534E+00  1.55396162E+01  3.59993359E+00  1.01376175E+00  2.70005823E-01
  5.48467166E+03  8.25234946E+02  1.88046958E+02  5.29645000E+01  1.68975704E+01
  5.79963534E+00  1.55396162E+01  3.59993359E+00  1.01376175E+00  2.70005823E-01
  7.00171309E+03  1.05136609E+03  2.39285690E+02  6.73974453E+01  2.15199573E+01
  7.40310130E+00  2.08479528E+01  4.80830834E+00  1.34406986E+00  3.58151393E-01
  1.87311370E+01  2.82539436E+00  6.40121692E-01  1.61277759E-01  1.87311370E+01
  2.82539436E+00  6.40121692E-01  1.61277759E-01  1.87311370E+01  2.82539436E+00
  6.40121692E-01  1.61277759E-01
Contraction coefficients                   R   N=         102
  1.83473713E-03  1.40373228E-02  6.88426223E-02  2.32184443E-01  4.67941348E-01
  3.62311985E-01 -1.19332420E-01 -1.60854152E-01  1.14345644E+00  1.00000000E+00
  1.83477216E-03  1.39946270E-02  6.85865518E-02  2.32240873E-01  4.69069948E-01
  3.60455199E-01 -1.14961182E-01 -1.69117479E-01  1.14585195E+00  1.00000000E+00
  1.83473713E-03  1.40373228E-02  6.88426223E-02  2.32184443E-01  4.67941348E-01
  3.62311985E-01 -1.19332420E-01 -1.60854152E-01  1.14345644E+00  1.00000000E+00
  1.83473713E-03  1.40373228E-02  6.88426223E-02  2.32184443E-01  4.67941348E-01
  3.62311985E-01 -1.19332420E-01 -1.60854152E-01  1.14345644E+00  1.00000000E+00
  1.83473713E-03  1.40373228E-02  6.88426223E-02  2.32184443E-01  4.67941348E-01
  3.62311985E-01 -1.19332420E-01 -1.60854152E-01  1.14345644E+00  1.00000000E+00
  1.83477216E-03  1.39946270E-02  6.85865518E-02  2.32240873E-01  4.69069948E-01
  3.60455199E-01 -1.14961182E-01 -1.69117479E-01  1.14585195E+00  1.00000000E+00
  1.83107443E-03  1.39501722E-02  6.84450781E-02  2.32714336E-01  4.70192898E-01
  3.58520853E-01 -1.10777550E-01 -1.48026263E-01  1.13076702E+00  1.00000000E+00
  1.83107443E-03  1.39501722E-02  6.84450781E-02  2.32714336E-01  4.70192898E-01
  3.58520853E-01 -1.10777550E-01 -1.48026263E-01  1.13076702E+00  1.00000000E+00
  1.81961690E-03  1.39160796E-02  6.84053245E-02  2.33185760E-01  4.71267439E-01
  3.56618546E-01 -1.08506975E-01 -1.46451658E-01  1.12868858E+00  1.00000000E+00
  3.34946043E-02  2.34726953E-01  8.13757326E-01  1.00000000E+00  3.34946043E-02
  2.34726953E-01  8.13757326E-01  1.00000000E+00  3.34946043E-02  2.34726953E-01
  8.13757326E-01  1.00000000E+00
P(S=P) Contraction coefficients            R   N=         102
  0.00000000E+00  0.00000000E+00  0.00000000E+00  0.00000000E+00  0.00000000E+00
  0.00000000E+00  6.89990666E-02  3.16423961E-01  7.44308291E-01  1.00000000E+00
  0.00000000E+00  0.00000000E+00  0.00000000E+00  0.00000000E+00  0.00000000E+00
  0.00000000E+00  6.75797439E-02  3.23907296E-01  7.40895140E-01  1.00000000E+00
  0.00000000E+00  0.00000000E+00  0.00000000E+00  0.00000000E+00  0.00000000E+00
  0.00000000E+00  6.89990666E-02  3.16423961E-01  7.44308291E-01  1.00000000E+00
  0.00000000E+00  0.00000000E+00  0.00000000E+00  0.00000000E+00  0.00000000E+00
  0.00000000E+00  6.89990666E-02  3.16423961E-01  7.44308291E-01  1.00000000E+00
  0.00000000E+00  0.00000000E+00  0.00000000E+00  0.00000000E+00  0.00000000E+00
  0.00000000E+00  6.89990666E-02  3.16423961E-01  7.44308291E-01  1.00000000E+00
  0.00000000E+00  0.00000000E+00  0.00000000E+00  0.00000000E+00  0.00000000E+00
  0.00000000E+00  6.75797439E-02  3.23907296E-01  7.40895140E-01  1.00000000E+00
  0.00000000E+00  0.00000000E+00  0.00000000E+00  0.00000000E+00  0.00000000E+00
  0.00000000E+00  7.08742682E-02  3.39752839E-01  7.27158577E-01  1.00000000E+00
  0.00000000E+00  0.00000000E+00  0.00000000E+00  0.00000000E+00  0.00000000E+00
  0.00000000E+00  7.08742682E-02  3.39752839E-01  7.27158577E-01  1.00000000E+00
  0.00000000E+00  0.00000000E+00  0.00000000E+00  0.00000000E+00  0.00000000E+00
  0.00000000E+00  7.16287242E-02  3.45912103E-01  7.22469956E-01  1.00000000E+00
  0.00000000E+00  0.00000000E+00  0.00000000E+00  0.00000000E+00  0.00000000E+00
  0.00000000E+00  0.00000000E+00  0.00000000E+00  0.00000000E+00  0.00000000E+00
  0.00000000E+00  0.00000000E+00
Coordinates of each shell                  R   N=          99
 -3.09480922E+00  1.44003943E-01  7.21118144E-05 -3.09480922E+00  1.44003943E-01
  7.21118144E-05 -3.09480922E+00  1.44003943E-01  7.21118144E-05 -1.22075083E+00
  1.99501395E+00 -1.92599436E-04 -1.22075083E+00  1.99501395E+00 -1.92599436E-04
 -1.22075083E+00  1.99501395E+00 -1.92599436E-04  1.42782813E+00  1.67203631E+00
 -1.04950942E-04  1.42782813E+00  1.67203631E+00 -1.04950942E-04  1.42782813E+00
  1.67203631E+00 -1.04950942E-04  2.15167759E+00 -9.85403129E-01 -2.35926383E-04
  2.15167759E+00 -9.85403129E-01 -2.35926383E-04  2.15167759E+00 -9.85403129E-01
 -2.35926383E-04  4.29074005E-01 -2.86408346E+00 -2.08746748E-04  4.29074005E-01
 -2.86408346E+00 -2.08746748E-04  4.29074005E-01 -2.86408346E+00 -2.08746748E-04
 -2.12902380E+00 -2.31131971E+00 -8.10681685E-05 -2.12902380E+00 -2.31131971E+00
 -8.10681685E-05 -2.12902380E+00 -2.31131971E+00 -8.10681685E-05 -5.39339246E+00
  6.09478572E-01  2.51000205E-04 -5.39339246E+00  6.09478572E-01  2.51000205E-04
 -5.39339246E+00  6.09478572E-01  2.51000205E-04  2.88969202E+00  3.50541548E+00
  3.03038477E-05  2.88969202E+00  3.50541548E+00  3.03038477E-05  2.88969202E+00
  3.50541548E+00  3.03038477E-05  4.69966346E+00 -1.52987445E+00  2.87861588E-04
  4.69966346E+00 -1.52987445E+00  2.87861588E-04  4.69966346E+00 -1.52987445E+00
  2.87861588E-04 -1.84203018E+00  3.80574064E+00 -9.65665736E-05 -1.84203018E+00
  3.80574064E+00 -9.65665736E-05  9.68848849E-01 -4.83391232E+00  1.97189384E-04
  9.68848849E-01 -4.83391232E+00  1.97189384E-04 -3.42838681E+00 -3.70729229E+00
 -1.61062743E-04 -3.42838681E+00 -3.70729229E+00 -1.61062743E-04
Num ILSW                                   I              100
ILSW                                       I   N=         100
           0           1           0           0           2           0
           0           0           0           0         402          -1
           5           0           0           0           2           0
           0           0           1           0           1           0
           1           0           0           0           0           0
           0           0      100000           0          -1           0
           0           0           0           0           0           0
           0           0           0           1           0           0
           0 -2000000000           1           0           0           0
           0           0           4          52           0           0
           0           0           5           0           0           0
           0           0           0           0           0           1
           0           0           0           0           0           0
           0           0           0           0           0           0
           0           0           0           0           0           0
           0           0           0           0           0           0
           0           0           0           0
Num RLSW                                   I               52
RLSW                                       R   N=          52
  8.00000000E-01  7.20000000E-01  1.00000000E+00  8.10000000E-01  2.00000000E-01
  0.00000000E+00  0.00000000E+00  1.00000000E+00  0.00000000E+00  0.00000000E+00
  0.00000000E+00  0.00000000E+00  1.00000000E+00  0.00000000E+00  0.00000000E+00
  0.00000000E+00  0.00000000E+00  1.00000000E+00  0.00000000E+00  0.00000000E+00
  0.00000000E+00  0.00000000E+00  1.00000000E+00  0.00000000E+00  0.00000000E+00
  0.00000000E+00  0.00000000E+00  1.00000000E+00  0.00000000E+00  0.00000000E+00
  0.00000000E+00  0.00000000E+00  1.00000000E+00  0.00000000E+00  0.00000000E+00
  0.00000000E+00  0.00000000E+00  0.00000000E+00  1.00000000E+00  1.00000000E+00
  0.00000000E+00  1.00000000E+00  0.00000000E+00  0.00000000E+00  0.00000000E+00
  0.00000000E+00  0.00000000E+00  0.00000000E+00  0.00000000E+00  0.00000000E+00
  0.00000000E+00  0.00000000E+00
MxBond                                     I                3
NBond                                      I   N=          12
           3           3           3           3           3           3
           1           1           1           1           1           1
IBond                                      I   N=          36
           2           6           7           1           3          10
           2           4           8           3           5           9
           4           6          11           1           5          12
           1           0           0           3           0           0
           4           0           0           2           0           0
           5           0           0           6           0           0
RBond                                      R   N=          36
  1.00000000E+00  1.00000000E+00  2.00000000E+00  1.00000000E+00  1.00000000E+00
  1.00000000E+00  1.00000000E+00  1.00000000E+00  2.00000000E+00  1.00000000E+00
  2.00000000E+00  1.00000000E+00  2.00000000E+00  1.00000000E+00  1.00000000E+00
  1.00000000E+00  1.00000000E+00  1.00000000E+00  2.00000000E+00  0.00000000E+00
  0.00000000E+00  2.00000000E+00  0.00000000E+00  0.00000000E+00  1.00000000E+00
  0.00000000E+00  0.00000000E+00  1.00000000E+00  0.00000000E+00  0.00000000E+00
  1.00000000E+00  0.00000000E+00  0.00000000E+00  1.00000000E+00  0.00000000E+00
  0.00000000E+00
Virial Ratio                               R      2.005366551259185E+00
SCF Energy                                 R     -5.138851448983094E+02
Total Energy                               R     -5.138851448983094E+02
RMS Force                                  R      2.837217614887009E-05
RMS Density                                R      2.931344606923817E-09
NImag                                      I                0
Job Status                                 I                1
Nuclear derivative order                   I                2
External E-field                           R   N=          35
  0.00000000E+00  0.00000000E+00  0.00000000E+00  0.00000000E+00  0.00000000E+00
  0.00000000E+00  0.00000000E+00  0.00000000E+00  0.00000000E+00  0.00000000E+00
  0.00000000E+00  0.00000000E+00  0.00000000E+00  0.00000000E+00  0.00000000E+00
  0.00000000E+00  0.00000000E+00  0.00000000E+00  0.00000000E+00  0.00000000E+00
  0.00000000E+00  0.00000000E+00  0.00000000E+00  0.00000000E+00  0.00000000E+00
  0.00000000E+00  0.00000000E+00  0.00000000E+00  0.00000000E+00  0.00000000E+00
  0.00000000E+00  0.00000000E+00  0.00000000E+00  0.00000000E+00  0.00000000E+00
IOpCl                                      I                0
IROHF                                      I                0
Alpha Orbital Energies                     R   N=          87
 -2.47228923E+01 -1.91511181E+01 -1.91507079E+01 -1.44280121E+01 -1.44116060E+01
 -1.03687957E+01 -1.03381281E+01 -1.03053250E+01 -1.02908744E+01 -1.23537032E+00
 -1.10413934E+00 -1.07346999E+00 -1.00851343E+00 -9.55973459E-01 -8.28416748E-01
 -7.23384166E-01 -6.98193628E-01 -6.20555409E-01 -6.06183950E-01 -5.52252500E-01
 -5.22462239E-01 -5.10416683E-01 -5.01128048E-01 -4.65191942E-01 -4.48523091E-01
 -4.39776596E-01 -4.20887776E-01 -4.05733725E-01 -3.77839233E-01 -3.09839136E-01
 -3.01143993E-01 -2.83262597E-01 -2.60865267E-01 -6.59883928E-02 -1.46546272E-02
  2.99273457E-02  8.68248478E-02  9.38509748E-02  9.50135653E-02  1.13614144E-01
  1.75661587E-01  1.80393045E-01  2.56391360E-01  2.81465219E-01  2.96558868E-01
  3.16238091E-01  3.71058652E-01  4.34678912E-01  4.54996465E-01  5.00626094E-01
  5.50350992E-01  5.54231603E-01  5.64772927E-01  5.73036148E-01  5.97410467E-01
  6.20939254E-01  6.33453544E-01  6.49430654E-01  6.66576146E-01  7.18850364E-01
  7.55396176E-01  8.10433265E-01  8.30524090E-01  8.32776551E-01  8.52122671E-01
  8.61009324E-01  9.08760090E-01  9.56634540E-01  9.69018843E-01  1.01310020E+00
  1.01943899E+00  1.05330824E+00  1.07139715E+00  1.11314831E+00  1.15431467E+00
  1.24989925E+00  1.26110830E+00  1.27802230E+00  1.35765715E+00  1.38944710E+00
  1.46966792E+00  1.50687869E+00  1.58437545E+00  1.64054230E+00  1.97810655E+00
  2.04814665E+00  2.30296496E+00
Alpha MO coefficients                      R   N=        7569
  7.49118794E-06  1.61851579E-04  5.53474174E-05 -2.58108632E-05  2.79293099E-08
 -2.06052903E-04  5.58456512E-04 -2.09075210E-04 -4.16072972E-07  3.31965005E-05
  2.37588315E-04 -1.31595665E-04  1.16632317E-04 -3.07384255E-08 -4.02524392E-03
 -1.33189768E-03  1.92093199E-04  2.62882470E-07 -3.65184257E-05 -4.78611723E-04
 -1.89769602E-05 -1.66575780E-04  3.75588341E-08  4.50823215E-03 -6.07024707E-03
 -4.24475539E-03 -1.31483052E-06  6.29867556E-05  1.16136166E-03  1.66827821E-04
 -8.13585474E-05 -6.36249883E-09 -3.81883748E-03  1.31185311E-02 -2.01989672E-03
  1.98835757E-06 -1.95088487E-05 -1.74583248E-04  5.94922917E-05  1.63981458E-05
  7.22265601E-08  7.01646386E-03 -3.20188362E-03  6.20469448E-03 -1.21953075E-06
  3.93688199E-05  3.05874699E-04 -1.46821049E-04 -1.40165893E-05 -3.82289048E-08
 -4.21992770E-03 -1.50933174E-03 -7.40595276E-05  5.62280999E-07 -4.88513309E-06
 -8.90572761E-05 -1.22680900E-05  7.44368235E-07 -2.21658441E-08  4.86524025E-04
  1.48411328E-04 -9.03221930E-06  1.25560253E-07 -4.08534494E-05 -5.60899551E-04
  2.90541842E-06 -7.53089103E-05 -6.71888692E-08  3.86090117E-03 -4.63390039E-04
 -7.10571176E-04  2.84162111E-07  9.94974976E-01  2.79854971E-02 -1.66347139E-03
  3.19781834E-04 -4.24176946E-07 -1.64010823E-02  3.98289339E-03 -8.90884681E-04
  1.09604183E-06  1.32906644E-04  2.50940598E-04  4.86233713E-04  2.24796126E-03
  9.80910016E-05 -2.41165220E-07 -4.24609709E-05 -6.99157863E-04 -3.94470689E-04
 -2.31025583E-04  3.52081682E-08 -1.60850255E-03 -6.27336182E-04  4.63042460E-04
  3.71788762E-07 -6.03270012E-05 -7.96250892E-04 -9.36842426E-05  2.08639427E-04
  1.43054147E-08  5.59305734E-03  1.51809050E-03 -4.49614959E-03 -1.29864149E-07
  2.93920735E-04  1.05950985E-03 -2.01047074E-04 -1.69148287E-04 -2.06623356E-08
  6.35538179E-03  1.26597732E-02  1.35077238E-02  1.14633170E-06 -4.76246530E-05
 -5.93950450E-04 -4.05122621E-05  1.72680658E-04  1.06438138E-08  7.45332783E-03
 -7.39556557E-03 -1.09323011E-03 -2.85713341E-07 -2.26303827E-05 -3.80717145E-04
 -1.69124658E-04 -3.68728109E-04  1.43647151E-09 -5.15948551E-03 -7.55794771E-04
 -1.29617808E-03  1.72242379E-07 -2.20353162E-05 -2.36295811E-04 -3.11339550E-05
 -5.41215675E-05  1.86945946E-10  1.47722270E-03  2.29319244E-04  5.38488389E-04
 -6.37956222E-08 -5.66537872E-03 -2.10591100E-04 -3.32858833E-05  4.86081087E-06
  2.72244072E-08  1.03302714E-04  1.13229489E-04 -6.90471841E-05 -1.41958770E-07
  9.95189881E-01  3.06639582E-02 -1.59367963E-03 -1.88980845E-03 -1.31696818E-07
 -2.74349304E-02  4.96800555E-03  6.46016669E-03  4.22169668E-07 -2.16806084E-05
 -4.89052572E-04 -4.58320753E-07  6.86919416E-05  8.60111644E-08  2.38492953E-03
 -4.63075043E-04 -5.66032585E-05 -4.51927467E-07  5.06111266E-04  8.97812009E-04
  6.42444793E-05  3.37635220E-04 -1.96950603E-05  8.32902738E-05  2.70702316E-04
  8.29788284E-04  1.13222297E-04 -3.44984975E-05 -3.12535593E-09  7.58220906E-03
 -1.65609612E-02  3.22958399E-03  1.37236807E-06 -5.11486483E-05 -7.02247293E-04
 -1.22179921E-04  1.99582322E-04  1.68456207E-09  5.02311357E-03  2.43941750E-03
 -4.15424520E-03  6.81122478E-09 -2.92998990E-05 -5.95228957E-04  4.63921506E-04
  1.66454874E-05 -1.13539376E-08 -2.51579463E-03  6.83182898E-04  9.22443895E-04
  3.36075928E-07 -4.27713737E-05 -4.41465991E-04  9.26234387E-05 -9.68864798E-06
 -1.57856962E-08  2.35432963E-03 -1.34379162E-03  5.18804050E-04  3.83886846E-08
 -5.33102228E-05 -7.38572077E-04  4.37078795E-04 -2.21187438E-04 -2.98123423E-08
 -2.25835734E-03  3.74121183E-04 -3.08612848E-04 -2.48334756E-08 -4.88007581E-05
 -6.63996847E-04 -1.80172709E-04 -1.13683719E-04 -1.50325731E-08  4.62375003E-03
  3.91590537E-03  2.59359964E-03 -5.74766846E-08  9.95182434E-01  3.05899622E-02
  2.42833443E-03 -5.03484522E-04 -1.74602582E-07 -2.67577397E-02 -7.84968689E-03
  1.61488073E-03  5.46292785E-07  5.66203612E-03  1.31245930E-04 -4.65382952E-06
  2.62931178E-06  2.69011602E-08 -1.30328704E-04 -2.35462717E-05 -6.62573246E-05
 -1.32186050E-07 -3.02566961E-06 -9.62435854E-05  3.81954753E-06  5.17674105E-06
  2.38411714E-08  3.70839870E-04 -4.78685216E-05 -2.11300078E-05 -1.02657881E-07
  5.65578645E-04  8.46873960E-04  2.95637701E-05  2.68831143E-04  5.48398446E-04
  8.46155438E-04  2.44505069E-05 -9.67503588E-04  1.43325928E-04  1.38521315E-04
  2.04175066E-09  1.07840103E-02  6.77849488E-03 -8.53617731E-03 -9.99369713E-07
  2.13094040E-04  2.49612202E-04  2.68785368E-04  1.09354405E-04 -5.88040902E-08
 -3.70303542E-03 -2.61014419E-03  2.16595967E-03  2.97499291E-07 -2.27095817E-05
  6.22753641E-06 -2.00358291E-04 -4.72724938E-05  2.45225527E-08  5.95284860E-03
 -1.75782475E-03 -3.24455421E-03 -6.64957430E-07  9.54697552E-05  7.20631167E-04
  1.18751581E-04  3.01744009E-04 -3.57650344E-08 -1.04260101E-02  5.90214626E-03
 -1.78794621E-03  1.78137654E-07 -1.61309074E-07 -1.20445107E-03  2.41666084E-04
 -1.48875037E-04  1.00652735E-07  1.47231810E-02 -5.89581567E-03  8.63185650E-03
 -3.35623280E-07  9.95368132E-01  3.38803027E-02  4.30139169E-04  5.04659772E-04
 -1.09963714E-07 -3.52899938E-02 -4.51628183E-03 -6.74774023E-03  2.46043421E-07
 -2.62220631E-05 -6.17195673E-04 -6.62501206E-05 -1.44830131E-04 -2.57211419E-08
  3.13669926E-03  8.60459264E-04  1.38898434E-03  1.07044152E-07 -7.74775747E-06
 -1.81382297E-04  4.31272142E-05 -1.69728199E-05 -3.07932391E-08  1.06024472E-03
 -2.75923154E-04  4.16254761E-05  1.67543756E-07  9.89024097E-06  1.61039414E-04
  6.96227842E-05  4.41616640E-05 -2.32964224E-08 -1.08309607E-03 -1.29268107E-04
 -1.74101689E-04  1.80437234E-07 -3.20493802E-04  2.45958183E-04  2.79949498E-04
  2.61532533E-03 -5.82790010E-04  1.63220549E-03  1.49880168E-05 -1.13076257E-03
 -9.23344515E-07 -2.51982660E-04  5.76331969E-08  1.03848226E-02  9.81647567E-03
  4.56482203E-03 -1.14054625E-06  9.95381063E-01  3.40288330E-02  7.40227770E-05
 -5.77571146E-04  3.97130797E-07 -3.66861989E-02 -2.50981485E-03  6.73417541E-03
 -1.15005335E-06 -2.02409558E-05 -1.34027663E-03  2.20806160E-04 -1.56688185E-04
  4.58031633E-08  1.08561921E-02 -1.20009641E-02 -3.18807680E-03 -4.38642460E-07
  5.44322103E-05  3.73822265E-04 -6.04505724E-05 -3.99070452E-04  1.00834836E-09
 -7.31970811E-03  6.21198274E-03  2.45603031E-03  2.95178319E-08 -1.30709577E-05
  8.72458010E-05 -1.15621345E-04  7.60090477E-05  6.78388769E-08  7.84072962E-03
  5.46880844E-04  3.29936537E-03 -2.64815233E-07 -1.51931457E-04  2.28746589E-04
  1.83736976E-04 -2.02851366E-04 -1.12136403E-08 -3.62115655E-03 -3.04390231E-03
 -1.15302040E-03  2.38068828E-07 -2.88016463E-05 -6.64401351E-04 -3.21380482E-06
  1.52333832E-04 -3.49711709E-08  3.47568220E-03  3.47206613E-04 -1.54457002E-03
  1.34184327E-07 -3.50412389E-05 -7.58822290E-04 -7.94299617E-05  1.01937155E-04
 -1.89577754E-08  4.15431058E-03  6.51674903E-04 -1.55523357E-03 -1.53132793E-08
  1.09891593E-05  1.36992934E-04  5.42702936E-05 -5.37760968E-05 -5.11501079E-08
 -1.17267534E-03 -2.47808453E-05 -2.26855307E-05  2.92262064E-07 -3.92394456E-04
  1.96579097E-03 -4.38802788E-05  5.17071471E-04 -3.21616643E-04  1.99828805E-04
  9.95063166E-01  3.39723240E-02  2.97927141E-04 -7.17015792E-05 -1.10319498E-07
 -1.24770470E-02 -6.37036073E-03  1.71328543E-03  5.37066869E-07  8.12508892E-06
 -5.29396066E-04  3.05334121E-04  3.92154539E-04 -5.22974449E-08  1.73804173E-03
  8.29935125E-04  4.91121582E-04 -1.01089793E-07 -1.09122609E-03 -1.50716795E-03
  3.89967833E-04  6.12381688E-05 -5.37607856E-08  3.84700947E-03 -2.82672485E-03
 -7.17993044E-03 -3.67409881E-08  1.18645649E-04  5.91923744E-04  2.25908665E-04
 -7.60051155E-05 -2.75623707E-08 -1.14474974E-02  5.41208571E-03 -1.24395714E-03
 -5.28523500E-08 -3.70772159E-04 -1.17773600E-03  4.00839366E-04 -3.74737620E-04
  5.73406442E-08  6.46993238E-03 -7.63820453E-04  7.28170800E-03 -4.50002379E-07
  2.40080331E-05 -3.62227275E-04  2.04116078E-04 -5.25434474E-04 -5.28196811E-08
  9.36398006E-04 -4.59144832E-04 -2.06351426E-04  1.75887141E-07 -6.56692176E-05
  5.01309925E-04 -4.57191462E-04  9.71306756E-05  3.79146112E-08 -4.34022145E-03
 -2.75079866E-03  4.95158444E-04  2.05279537E-07 -4.81938922E-05 -7.66892165E-04
 -9.82842738E-06 -4.14478768E-05  2.78146418E-08  4.57322307E-03 -1.00751143E-03
 -5.75828924E-04 -2.22501791E-07  1.08163817E-05  1.97989464E-04  3.13933226E-05
 -1.37261277E-05 -3.03796793E-08 -9.94029596E-04 -2.66544541E-06  1.75195087E-05
  2.02461735E-07 -2.39403145E-04  7.04904308E-04  5.04271335E-04  2.74139520E-03
 -1.75882004E-04  4.73387079E-04  8.86621067E-04 -1.24904296E-03 -4.61253813E-04
 -3.78688580E-04 -1.55997250E-08 -6.56507184E-04  3.64493273E-03 -4.92996526E-03
  3.54534022E-07  9.21717528E-06 -6.67051802E-04 -2.37529937E-04  3.23504560E-04
  7.66472510E-10  3.21299137E-03 -3.39121483E-03 -3.20300373E-03 -1.25225376E-07
  9.95180269E-01  3.53723855E-02 -2.39251349E-04  2.02350008E-04 -1.09449195E-08
 -2.26042444E-02  5.51059128E-04  1.39102961E-02  6.76401382E-07  3.55878792E-03
 -2.00606738E-03  8.85311973E-05 -8.63657748E-04 -3.58287700E-08  1.35801980E-02
 -2.70791382E-03  9.40741806E-03  4.04030824E-07 -1.49502594E-04 -5.16989578E-04
 -2.61886698E-04 -2.95767676E-04  3.70762321E-08  9.63951634E-04  2.50923804E-03
  1.24982270E-03 -1.65186489E-07  3.66088562E-05  3.58922261E-04 -6.92221678E-05
  5.10485275E-05  3.29237778E-08 -2.99509223E-03  6.99325413E-04 -2.79322194E-03
 -3.54105179E-07 -4.28451467E-05 -6.99487136E-04  9.02039169E-06 -2.90644437E-05
  3.68078677E-08  3.85367136E-03  1.18495074E-03  4.93817076E-04 -3.18537149E-07
 -5.39728320E-05  6.51938047E-04  2.37083076E-04  4.86752003E-04  2.50502128E-08
 -5.29904576E-03  2.90723237E-03  1.24617256E-03  1.76607322E-07 -6.79131195E-06
 -2.91609648E-04  6.49754091E-05  3.27870063E-05  3.05859939E-08  5.85306168E-04
 -1.74334077E-04 -5.43733133E-04 -1.50233934E-07  6.74282361E-05  8.52525939E-04
  6.06086924E-06  7.64039229E-04 -1.28378086E-04 -2.81305471E-04 -3.24026500E-05
  2.12759237E-05  6.03142957E-05 -5.76934290E-05 -5.74078517E-09  8.80974938E-04
  2.73708478E-03 -3.52060943E-04 -4.02508694E-07  3.59664996E-05  3.38201253E-04
 -1.41670530E-04  6.44680222E-05  2.93594566E-09 -5.52737086E-03 -1.23410846E-03
  1.16305992E-03 -7.90135358E-08 -3.76891396E-03 -2.36645532E-03 -2.84492655E-04
  6.89139279E-04  3.43589584E-08  1.57848817E-02 -3.63685393E-03 -9.25427734E-03
 -7.03691635E-07  9.94949383E-01  3.63929591E-02  2.53260799E-04 -2.45507812E-04
  4.74352183E-07 -3.79786102E-02  1.47904593E-02 -2.98943182E-03 -2.18111667E-07
  2.40685062E-02 -1.56686889E-03 -7.98389930E-04 -8.74599612E-04  1.03290856E-07
  1.88170316E-02 -4.99420243E-04  1.13015172E-02 -5.64348500E-07  5.72088445E-05
  5.54186435E-04 -1.28864056E-04  4.96760196E-05 -2.04563576E-08 -6.74397335E-03
 -2.87984278E-03 -1.05282724E-03  3.77375691E-07 -1.78479256E-05 -3.27053841E-04
 -1.33462518E-05  4.61150994E-07 -1.27409968E-08  1.84920736E-03  4.76290793E-04
 -1.12189749E-04  4.35533590E-08 -2.78413513E-05 -5.06198470E-04  3.45291088E-05
 -4.47608651E-05 -2.33035762E-08  2.71723963E-03 -4.86437944E-04  3.10301613E-05
  7.48731023E-08  7.73232264E-05  1.21200021E-03 -5.80726357E-06 -6.33510496E-07
 -1.52501801E-07 -3.94637573E-03  2.22968431E-03 -4.84160407E-04  1.16314918E-06
  1.00329117E-04  4.53963754E-04  2.02641545E-04  3.01473012E-03 -2.24465245E-06
 -7.72624461E-06  1.59207409E-04 -1.03024943E-03 -4.36107563E-05  2.38915070E-04
 -9.15309051E-09  1.85821368E-03  6.72544017E-03  1.62421107E-03 -6.52881332E-07
  4.75687263E-05  4.54325165E-04 -4.41448396E-05  1.47991866E-05 -2.53253092E-10
 -4.68234640E-03  1.13217429E-03  2.57145977E-03 -1.65602924E-07  1.28637421E-04
 -4.70096515E-04 -1.82826345E-04  8.60304868E-05  2.31149203E-08  1.68160555E-03
  4.55542572E-05 -2.63026863E-03 -3.00238950E-07 -2.44372089E-02 -2.98290199E-03
  8.10923398E-04  1.04289457E-03 -1.32745131E-08  1.14978677E-02 -3.41866331E-03
 -6.73721943E-03  2.55907432E-07  9.94839142E-01  3.54712678E-02 -6.33429015E-04
  8.14082849E-04  1.96957372E-07 -2.68656399E-02 -4.49198102E-03 -4.35040939E-03
 -5.78471483E-07  1.06924950E-05 -4.95988932E-04 -4.41381800E-04  6.19329935E-05
  7.12431625E-09  1.35421975E-03 -2.44670317E-03  1.70745171E-04  3.00122778E-07
 -4.79453786E-05 -7.63873639E-04  4.09931634E-05 -3.32405138E-06 -1.09580852E-08
  4.39479743E-03  9.82835508E-04 -6.95183318E-04 -2.95732128E-08 -2.18204784E-05
 -3.71824349E-04 -2.45743081E-05  1.43934141E-05 -4.90545882E-09  1.65009543E-03
 -3.03028237E-04 -3.96653501E-04  1.00219548E-08  5.17391446E-06 -8.42448281E-06
  3.15968360E-05 -4.61823928E-05 -5.30562587E-09 -5.54048652E-04  2.36834584E-04
  4.10986903E-04  4.07031058E-08 -1.17963106E-04 -1.50225468E-04 -1.08793869E-03
  3.80527688E-03 -4.82729336E-04 -2.02323323E-04 -1.39549172E-03  3.97631158E-03
  1.74777692E-03 -2.14190944E-04 -3.18388900E-07  7.19961384E-03 -6.22056012E-03
  3.78981174E-04  1.69831365E-06 -2.87457157E-03  4.82497138E-03  2.19057688E-03
 -1.70831859E-03  4.32908384E-07  2.45947932E-02  1.06200108E-02  1.99644003E-03
 -9.48098428E-07 -1.22428493E-02  2.52040906E-02  1.01046482E-02 -7.99251192E-03
  5.68379968E-07 -1.95458020E-02  3.02653429E-02  1.01704329E-02  6.95674686E-06
 -6.47848446E-02  1.21510214E-01  1.02183452E-01 -2.24248944E-02  2.36148341E-05
  4.17338228E-02 -6.85159529E-02  1.53037809E-02 -1.11738738E-05 -1.08469123E-02
  2.15498141E-02  1.32905870E-02  8.98187778E-03  1.10163818E-06 -2.57019711E-02
  2.85807119E-02 -2.41261793E-02  6.34998296E-06 -2.54542467E-03  3.70560129E-03
  2.33143284E-03  1.20933877E-03  2.31401915E-07  2.81087494E-02  1.21607969E-02
 -5.48602027E-03 -3.23007678E-06 -3.73714988E-04  1.73497000E-03  5.45050339E-04
 -1.10614029E-04  1.91614160E-08 -5.08301860E-03 -1.38234347E-03  3.90810278E-04
 -3.34321915E-07 -7.20920490E-03  1.56460046E-02 -3.76594451E-03 -7.19998223E-03
 -1.38486737E-07  3.79394558E-03 -7.46553122E-04 -1.96960321E-03 -1.44763052E-06
 -2.23926081E-01  4.72436844E-01 -1.07972426E-01  2.04444217E-02 -2.14939227E-05
  5.45271597E-01 -7.45564344E-02  1.31335485E-02 -1.57545220E-05 -8.49733471E-05
 -1.17119980E-03  1.26080425E-03 -6.48661406E-03 -1.55091972E-04 -5.60365732E-04
 -1.27501522E-01  2.71214462E-01 -7.67723915E-02  1.50279101E-02  2.39988681E-06
 -9.02383570E-03  5.66311581E-03  1.61413797E-04  1.27105204E-06 -7.98541988E-02
  1.60781142E-01 -1.59135442E-02 -2.89474204E-02  1.02847640E-05  1.85268840E-01
 -1.55773777E-03 -3.52750723E-02  6.65078036E-06 -5.53162939E-02  1.19823762E-01
 -6.01737938E-03  3.44563146E-02  2.15992248E-06 -1.91050556E-02  1.30884292E-02
  1.33449842E-02 -1.15157570E-07 -1.59747202E-02  2.75018502E-02 -2.44914440E-02
  1.15514707E-02  3.54368244E-07  7.55710457E-02 -3.35196798E-02  7.85835925E-03
  1.12427421E-06 -2.75100657E-02  6.06628486E-02 -3.09814966E-02  2.02070354E-02
  1.64859043E-06 -3.23939494E-02  1.26041853E-02 -4.89671897E-02  2.42370282E-06
 -7.64076381E-02  1.53506744E-01 -8.39714317E-03  4.00057771E-02  7.51663118E-07
  1.87707366E-01  1.21408573E-02  4.06258393E-02 -2.42072106E-07 -1.30956269E-01
  2.86385195E-01  1.32324319E-01 -2.74088218E-02 -1.08699449E-05  2.73500630E-01
  5.37102286E-02 -1.15162428E-02 -5.06362529E-06 -5.25492592E-02  1.16534811E-01
 -3.66338449E-02 -4.04752600E-02 -3.09100716E-06  1.00349500E-01 -1.50089895E-02
 -1.48160812E-02 -1.05133601E-06  1.24125986E-02 -2.79572435E-02  1.98642987E-03
  8.25718723E-04  1.02209932E-06 -2.52990264E-02  1.57418201E-03  9.33913185E-04
 -9.81794494E-07  3.77898194E-02  6.03323528E-03  5.19342373E-03 -1.88704342E-02
  3.71338874E-02  7.25986743E-03  4.81867876E-02 -9.63937862E-02  8.35985767E-02
  5.07996606E-03 -5.49733587E-06 -1.03128738E-02 -3.62527623E-02  8.49353865E-03
  3.49753858E-07 -3.33375476E-02  6.99250637E-02  5.26675966E-02  1.35624625E-02
  2.54824202E-06  5.97766436E-02  2.96859775E-02  8.88376692E-03  2.07041327E-06
 -1.16204096E-01  2.38179290E-01  8.13468357E-02  1.30072480E-01  8.59579546E-06
  3.54452401E-02 -4.10680575E-02 -5.92299917E-02 -2.91583558E-06 -1.39627611E-02
  2.90047030E-02 -1.15519064E-02  3.42160720E-02  1.74584156E-07 -1.53348117E-02
  2.18644432E-02  1.31298172E-02  1.51866652E-06  3.15740182E-03 -6.48357158E-03
  1.09170513E-02  3.46751455E-03 -5.77585520E-07  1.72898196E-02  6.82086082E-03
  7.43050728E-03 -1.09916432E-06  2.32368104E-02 -4.89576273E-02  1.27821814E-02
 -9.80389616E-03 -8.97059570E-07 -3.62323664E-02  7.19840271E-03 -6.33687769E-03
  4.61140863E-07  7.60911655E-02 -1.64443288E-01 -7.23448184E-02  1.71889322E-02
  5.82070612E-06 -1.76899792E-01 -3.14336060E-02  7.57864135E-03  3.30541850E-06
 -1.65518043E-01  3.60368907E-01 -1.04792847E-01 -1.24398338E-01 -9.41206227E-06
  3.75274305E-01 -4.62935785E-02 -5.14998224E-02 -4.50112175E-06  1.66748301E-02
 -3.60093152E-02  2.33211910E-03  4.72911576E-03  7.34502373E-07 -4.60081061E-02
  2.45200870E-03  2.01592684E-03  1.07783620E-06  1.74257050E-02  1.87594890E-03
 -1.64638195E-03 -7.81868630E-04 -1.37806169E-02 -2.82608241E-03 -9.39521795E-04
  3.84601348E-03  1.95900103E-01 -8.57946802E-02 -1.86870904E-05 -2.92960281E-02
 -5.42361975E-02  1.81555075E-02  5.83905259E-06 -4.67775623E-02  9.14953596E-02
  1.07667004E-02 -3.41278176E-02  3.72989267E-06  1.40122984E-01  2.03428974E-02
 -3.69790623E-02  2.30252892E-06 -1.57568977E-03 -2.19533955E-05 -6.51491693E-02
 -5.87222983E-02 -4.26012740E-06 -3.00412362E-02  2.29406476E-02  1.40111108E-02
  3.32444318E-06 -3.20894127E-02  5.66533422E-02 -4.84761309E-02 -1.82529405E-02
  1.24368433E-06  7.95691625E-02 -4.88813885E-02  3.83397516E-03 -6.96876574E-07
 -8.27120469E-02  1.65596268E-01 -7.76384355E-02  4.21604119E-02  6.08348465E-06
  6.58484048E-03  2.01548488E-02 -3.27500768E-02  2.27450577E-06 -1.41752294E-01
  2.91899303E-01  5.17411894E-02  1.13981821E-02 -4.73819931E-06  3.49090032E-01
  5.16726060E-02  3.07964549E-02 -3.37738206E-06  1.13719293E-01 -2.50090404E-01
 -9.60014873E-02  1.41396581E-02  7.38314615E-06 -2.60412300E-01 -3.52811591E-02
  3.90605738E-03  2.23582304E-06  4.63196855E-02 -1.03009837E-01  2.37301084E-02
  3.17642079E-02  2.53843135E-06 -1.01370696E-01  6.40725216E-03  1.07384467E-02
 -7.09369034E-08  1.03920134E-02 -2.51034414E-02 -3.43056378E-03 -2.95167477E-03
  6.55756779E-07 -1.49492401E-02 -3.84586830E-03  4.51681409E-04 -2.44223062E-06
  1.84567234E-02  3.27987221E-05  2.70414643E-02 -7.08769382E-03  7.64052816E-02
  6.49427332E-03 -1.57692242E-02  3.48992618E-02  1.05869846E-01  1.32206739E-01
 -9.97829787E-06 -1.70617251E-03 -1.68889139E-02 -7.69715121E-03  1.15327768E-06
 -1.66913745E-01  3.49015508E-01 -3.20345689E-03 -1.42077765E-02  1.85408916E-05
  4.09507000E-01  1.63192262E-02 -2.98835412E-02  1.10774172E-05 -2.20541991E-02
  5.13344769E-02 -1.59505955E-01 -5.87657183E-02 -7.10337113E-06 -1.11003340E-03
  5.03138321E-02  1.45071118E-02  1.15727281E-06 -1.27700359E-03  5.35996255E-04
 -5.00714622E-04  2.40949427E-02 -7.31961380E-08  9.63146131E-03 -2.02717137E-02
 -1.29499946E-02 -6.74898405E-08  4.29363166E-02 -9.38367716E-02  5.91539050E-02
 -4.14998772E-03 -4.26909153E-06 -3.87983341E-02 -2.01724620E-02  1.74665095E-02
 -1.28165829E-06  9.48108934E-02 -2.02260178E-01 -4.29374826E-03  2.79527539E-02
  1.91817093E-06 -2.16087452E-01 -8.28413555E-03  7.93698545E-03  2.04820484E-06
  3.18431321E-02 -7.04810560E-02 -1.84338786E-02  2.54204859E-02  1.34024597E-06
 -7.45317663E-02 -5.49693052E-03  1.22517937E-02  4.23850375E-07  7.05043931E-02
 -1.55142576E-01  2.38628084E-02  4.77239948E-02  3.23479546E-06 -1.74345264E-01
  6.59706407E-03  2.29195089E-02  1.51928571E-06 -3.39556613E-03  6.57912049E-03
  1.20324354E-03  9.09419584E-04  3.47772619E-07  1.49350871E-02 -1.94759571E-03
 -2.49589789E-03 -1.35156600E-06  1.02369238E-01  5.06281529E-03 -1.78453907E-02
  8.55008523E-03 -6.82556618E-02 -7.23940107E-03  4.25914778E-02 -1.01289273E-01
 -9.58873400E-02  6.30612318E-02  1.36865019E-05 -4.01112730E-02  5.48411708E-03
 -4.45427022E-03 -2.39226701E-07  2.71352053E-02 -6.02136043E-02  6.79662235E-02
 -4.86608649E-03 -5.56653961E-06 -7.28352528E-02  2.12876198E-02 -2.68619044E-03
 -2.33314449E-06 -4.79384922E-02  1.03677985E-01 -1.19207946E-02 -1.33221175E-01
 -6.96278978E-06  5.47997431E-02 -8.98188384E-03 -2.61160064E-02 -5.20881099E-07
 -1.39772563E-01  2.92225010E-01 -1.24787279E-01 -3.46579016E-02  7.41179483E-06
  1.79014411E-01 -3.53387051E-02  8.87606611E-03 -1.00301500E-06 -1.18871075E-01
  2.44361622E-01  9.95559708E-02  8.96457486E-02  5.72337994E-06  1.58409195E-01
  1.87384187E-02 -6.82559744E-03  4.14785716E-06  6.24195091E-02 -1.37625127E-01
  1.25580629E-01 -3.75832706E-02 -2.78743889E-06 -1.60468958E-01  5.33595353E-02
 -8.81458371E-03 -1.51049093E-06 -4.34128304E-02  9.67790403E-02  1.65066476E-02
  5.19979266E-03 -1.43840692E-07  1.14838375E-01  9.21906818E-03  2.37106931E-03
 -2.58604817E-07  2.89949833E-02 -6.70033955E-02  1.60712697E-02 -1.23092207E-03
  4.41340904E-07 -5.87663160E-02  6.41250269E-04 -2.56382082E-03 -5.35935317E-07
  4.91683287E-02 -1.11479321E-01 -6.88147742E-02  3.80815036E-03 -8.58251107E-06
 -1.36113863E-01 -3.94686299E-02  1.49789635E-03 -6.27340347E-06 -3.01216972E-02
  9.52369348E-04  6.08867105E-02  3.49195627E-04 -6.92013429E-02 -2.24951330E-03
  4.65241020E-02 -1.06245561E-01 -5.68989181E-02  1.67673645E-01  7.59002689E-06
 -4.77682540E-02 -2.32404535E-02  1.14325746E-02  1.90894470E-06 -4.63814136E-02
  1.03913290E-01 -9.23578122E-02  1.51346607E-01  8.15969836E-06  1.29236728E-01
 -4.55513553E-02  6.54886424E-02  4.96857865E-06  6.93752643E-02 -1.51827575E-01
 -1.16064449E-02  1.74816876E-01  9.07897119E-06 -1.04979971E-01 -4.90741824E-03
  4.64008180E-02 -1.07708330E-07  6.05846253E-02 -1.29319492E-01 -3.96545908E-04
 -1.73108710E-01 -5.87977248E-06 -8.28705881E-02  1.31405755E-02 -2.81394528E-02
  5.45926798E-07 -1.02382470E-01  2.17488545E-01 -6.07986562E-02 -9.48661087E-02
  1.58977350E-05  1.52295391E-01  8.36292963E-03 -3.68271370E-02  4.48993655E-06
  3.82177342E-03 -9.41989244E-03  1.64336853E-01 -1.90788760E-01 -1.16314698E-05
 -3.47915347E-03  7.88290204E-02 -8.52677372E-02 -6.81382453E-06 -1.87402948E-02
  4.46535192E-02  3.26752783E-03  4.09728400E-02  1.66787460E-07  3.62303854E-02
 -4.41751889E-03  2.04130734E-02  5.34916630E-07 -3.05936175E-02  7.18518165E-02
 -2.23853890E-02  2.64971190E-02  5.01824244E-07  7.12523991E-02 -4.74392326E-03
  1.49387880E-02  1.31955870E-06 -1.83247009E-02  4.28836535E-02  4.00401429E-02
 -5.62467145E-02  7.42426100E-06  5.02767519E-02  2.65431390E-02 -3.08705579E-02
  5.56435775E-06  1.15332791E-01  2.53372026E-02  1.09275380E-01  3.39251822E-02
  9.51889442E-03  3.13631474E-03  9.29341219E-02 -2.16671146E-01 -1.81679615E-01
 -6.83150701E-02  2.29457557E-05 -1.16292678E-01 -4.23375901E-02 -2.26212107E-04
  2.41009683E-06 -1.85442755E-02  3.80452704E-02  2.80889134E-01  1.56538745E-01
 -1.15655358E-05  7.67935611E-02  1.28654756E-01  6.35440971E-02 -3.95221540E-06
 -8.08770793E-02  1.85661907E-01 -1.65497490E-01 -3.22194552E-02 -1.40830717E-05
  1.25807794E-01  1.28177813E-02 -1.29490963E-02 -5.27903546E-07  1.71418239E-02
 -3.42138262E-02  1.83191483E-02  1.27104909E-01 -1.63012561E-06 -9.48801990E-03
 -1.07213899E-02 -1.01691799E-02 -1.21471517E-06  3.34930965E-02 -6.74104552E-02
 -8.99593246E-02 -6.19096447E-02 -1.59972315E-06 -8.54200241E-02 -3.78649266E-02
 -1.49151348E-02 -1.13842398E-06 -3.94269122E-02  8.83611310E-02 -7.05116161E-02
 -2.17034113E-01 -8.91255944E-06  1.06745627E-01 -3.84384957E-02 -9.42259767E-02
 -2.49373023E-06 -4.24247451E-02  9.85608508E-02 -2.33525478E-02 -2.73515202E-02
  3.44690581E-06  1.01746392E-01 -1.69518480E-02 -1.16515355E-02  2.15241487E-06
  5.49015112E-02 -1.24014990E-01 -3.26035581E-02  4.96232652E-03 -2.63044318E-06
 -1.67044256E-01 -1.30575061E-02  8.11947272E-03 -1.04578289E-06 -9.57171944E-03
  2.25632062E-02  3.31022535E-02  2.42841102E-02  5.28900956E-06  2.93410240E-02
  2.02529403E-02  1.35670575E-02  2.90116559E-06  4.21406954E-02  9.66702860E-03
 -1.36494572E-02  1.54314756E-03  1.34507750E-01  3.74756476E-02  7.90442135E-03
 -2.49066457E-02  3.73532307E-02  8.02284344E-03  8.57536744E-06 -2.20759418E-02
  3.92508665E-02  6.81164717E-03 -1.26479986E-06  1.90543465E-02 -4.23370484E-02
  1.48679322E-01 -1.55874557E-01 -9.86399129E-07 -8.47435348E-02  8.16055954E-02
 -8.04569299E-02 -2.10658156E-06 -2.89477720E-02  6.18834096E-02 -1.06468772E-01
  1.18962653E-02 -3.03451279E-06  4.51029340E-02 -4.38949048E-02 -3.28605329E-02
 -3.07548963E-06  8.11991491E-02 -1.80211614E-01 -1.19430501E-01  7.87276204E-02
 -1.66446621E-05 -1.88653891E-01  3.53874825E-02  1.54439563E-02  5.11722409E-06
 -2.15323790E-02  4.79877550E-02 -2.07332834E-01  3.84824035E-02  3.73794694E-06
  5.83637976E-02 -3.92875518E-02  4.86040476E-02 -5.84304891E-06  1.09822509E-02
 -2.34879876E-02  3.03534004E-01  9.99090127E-02 -1.50844650E-06 -4.99090769E-02
  1.41701845E-01  5.89159780E-02  3.29791547E-06 -3.21441347E-02  6.89981272E-02
 -2.28161921E-02  1.39076756E-02  6.48278660E-06  1.31394459E-01  5.25029657E-03
  1.71063763E-03  2.25220504E-06  2.56699199E-03 -9.99408796E-03 -2.13253634E-02
  9.70612605E-03 -1.55528845E-07  2.35362656E-02 -1.48381963E-02 -4.88717767E-03
 -4.81342099E-07 -5.33255673E-02  1.20572570E-01  2.64444685E-01 -3.41949844E-02
  5.61300738E-05  1.66711249E-01  1.55966576E-01 -2.06274094E-02  3.37252218E-05
 -1.18067654E-01 -2.62779387E-02 -1.85849209E-02  2.93941402E-03 -1.60159158E-01
 -4.74470310E-02  7.93098707E-03 -1.83413140E-02  3.90320962E-02  2.60507256E-01
 -1.13148319E-05 -1.14708407E-02  5.98984071E-03  6.47913801E-02 -1.29164646E-06
  1.56233113E-03 -4.68257028E-03 -2.25433460E-01 -8.50079361E-02  8.25544058E-06
  5.85281261E-03 -8.88062718E-02 -3.91638849E-02  2.26869751E-06 -1.57022827E-02
  3.28699797E-02  1.95084407E-01 -1.82245813E-01  5.03797836E-07  4.37790216E-02
  7.34840909E-02 -4.80989970E-02  1.99222476E-06 -1.30426177E-02  3.13673437E-02
  8.35489287E-02  2.63860750E-01  9.57942535E-06  4.93684085E-02 -7.24702361E-03
  4.29542138E-02  2.82853500E-07  2.62150005E-02 -4.74033193E-02 -2.17101233E-01
 -5.20115342E-02 -8.84584286E-07 -8.63113500E-02 -7.08982434E-02 -2.00899648E-02
 -1.98374334E-06 -1.19735736E-02  2.70166253E-02  1.41984961E-01 -2.23287144E-01
 -2.61079072E-05  3.88727789E-02  5.33753958E-02 -1.02129930E-01 -1.13014920E-05
 -1.92173690E-03  4.90335438E-03  1.49475965E-02  8.88917018E-02 -4.14331921E-06
  2.11781095E-03  4.79109877E-03  3.86295037E-02 -2.16678171E-06  7.60578015E-03
 -1.71885740E-02  7.25052283E-02 -6.80225074E-02  5.90096477E-07 -3.29184273E-02
  3.29053740E-02 -2.90555925E-02  2.33256622E-07  9.17320741E-03 -2.08288685E-02
 -2.25887630E-02  1.46030637E-01 -7.85231036E-06 -2.69167142E-02 -1.23033696E-02
  9.33568653E-02 -5.11883679E-06 -5.89328450E-03 -9.24411946E-04 -2.88237278E-02
 -1.32800327E-02  4.93153031E-02  1.49248334E-02  3.11663671E-02 -7.74856810E-02
 -5.91255684E-02 -1.11745167E-01 -5.76788957E-08 -8.09099415E-02 -2.18454155E-02
  1.87894056E-02 -6.99133474E-07  5.72210181E-04 -2.47288365E-03 -6.91101630E-02
  3.41366918E-01 -1.65492172E-05 -1.67809726E-02 -3.21914057E-02  1.72060584E-01
 -1.13693879E-05  2.75478580E-02 -6.19853402E-02  8.03513415E-02  1.12667825E-02
 -9.25485255E-06 -9.96971533E-02 -1.46969431E-03  4.52066890E-02  5.72275353E-07
 -2.98696793E-02  6.43120740E-02 -1.14856219E-02  9.46234812E-03 -7.92471746E-06
  7.04158034E-02 -1.22173894E-02  7.85393359E-02 -5.10436256E-06  2.25165915E-02
 -4.10472223E-02 -1.36047668E-01  2.74172617E-01 -3.48523420E-05 -4.28424093E-02
  8.23186394E-03  8.26846994E-02 -1.32426287E-05 -2.95591617E-02  6.42148622E-02
  1.85037072E-01  1.53730517E-01 -1.53116144E-05  1.49130014E-01  8.94395239E-02
  1.07728836E-01 -6.48302340E-06 -1.33439599E-02  3.01634164E-02 -3.08291346E-02
 -1.18995476E-02 -1.03756219E-07  4.06375122E-02 -1.55055151E-02 -7.89931694E-03
  1.98935343E-07  1.58264560E-03 -3.90453618E-03  5.38425081E-03  2.61144861E-03
 -5.39696484E-06 -1.17580999E-02  7.14910469E-03  1.71224669E-03 -3.06097995E-06
  5.82767079E-03 -1.44995680E-02 -4.84277424E-02  6.08340960E-02 -1.99595826E-05
 -1.11408531E-02 -3.47571621E-02  3.56602096E-02 -1.41791198E-05  2.01664624E-01
  8.20358135E-02 -1.87660774E-01 -1.25528480E-01 -1.09566143E-01 -4.59535277E-02
  5.20002368E-03 -1.14419940E-02 -4.39882665E-02  8.33295975E-02 -1.32804167E-04
 -3.80566783E-02 -1.42047821E-02  1.24524336E-02 -5.60547416E-05  2.79233041E-03
 -5.55350567E-03 -1.27495111E-01  3.81263115E-02 -1.11991036E-04 -5.25252873E-02
 -1.05132221E-01  1.01794980E-02 -6.59370339E-05  5.66243514E-03 -2.53695737E-02
  6.49808725E-02 -1.08259522E-01 -1.01742299E-04  5.65560120E-02 -6.80963388E-02
 -6.50957487E-02 -5.52796102E-05 -2.14208033E-02  4.35231661E-02 -3.35678896E-01
 -9.57192606E-03 -1.35401941E-04 -9.28875882E-03  3.90770864E-02 -9.18149999E-03
 -4.27502660E-05 -4.25325130E-04 -5.56449191E-03  1.44463209E-01  1.94216977E-01
 -1.18570963E-04  8.22136845E-02 -3.83856786E-03  1.27154797E-01 -5.75023209E-05
  3.96995407E-03 -9.86168431E-03 -1.74702656E-01 -1.29055683E-01 -1.40509249E-04
 -5.17174542E-02 -1.16004536E-01 -5.97249381E-02 -8.18005718E-05  1.62924876E-02
 -3.70971204E-02  3.71531873E-02  1.84941780E-02 -7.48298598E-05 -5.92989336E-02
  1.44275526E-02  1.05562877E-02 -3.62292518E-05 -1.90305310E-02  3.81610761E-02
  5.78813806E-02  8.50756379E-03 -5.03955323E-05  1.07777620E-01  2.24512075E-02
 -5.91067057E-03 -2.26373652E-05 -3.89111182E-02  8.97241408E-02  3.98421137E-01
 -1.34733973E-01  9.42365217E-06  1.00852805E-01  2.56335959E-01 -8.80673142E-02
  1.04849584E-05  4.49095797E-02  2.45797010E-02 -8.19796402E-02 -2.53689438E-02
  1.33630489E-01  6.36112422E-02 -1.58030679E-05  4.02287164E-05 -4.81588804E-05
 -3.36799668E-05  2.50001616E-01  1.61245826E-05  6.88949575E-06 -8.47237182E-06
  1.08422663E-01  1.29269427E-05 -3.02555318E-05 -9.78701354E-05  1.48452663E-04
  2.27825503E-01 -6.88537565E-05 -8.04549509E-05  8.63163043E-05  1.40195579E-01
 -1.53031269E-05  3.04965020E-05  1.07895708E-04 -1.03951917E-04  1.98255770E-01
  7.67443248E-05 -2.74269909E-05 -5.02360818E-05  8.45327604E-02 -1.07005310E-06
 -2.17639487E-06 -2.09945584E-04  8.75582769E-05  1.92334803E-01 -1.82905609E-05
  3.53064136E-05  3.19617598E-05  1.06035127E-01 -1.13724657E-05  1.91247818E-05
  9.14331571E-05  9.71404876E-06  1.59699544E-01  1.14885436E-04 -1.66244818E-05
  4.40192410E-05  6.84748111E-02  7.21654001E-06 -1.28193353E-05 -9.50257177E-05
  1.18484849E-05  2.29781221E-01 -7.01362120E-05 -8.47880009E-05  1.15837509E-05
  1.43654026E-01  2.92691416E-05 -6.61073238E-05  8.05476301E-05 -2.97684226E-05
  1.38018359E-01 -1.02451018E-04  3.54898061E-05 -1.33061686E-05  6.89267637E-02
  1.07229612E-05 -2.59634676E-05  2.56828020E-05 -6.23171931E-05  1.11222430E-01
 -2.11313531E-05  1.42558756E-05 -3.25922229E-05  5.61641271E-02 -2.37342224E-05
  5.78579317E-05  2.59156330E-04 -7.23509052E-06  2.14346988E-01  4.63434275E-05
  1.75668251E-04 -9.69474670E-06  1.34587737E-01  9.62225314E-05  3.63334241E-05
  4.25381846E-05  3.96819767E-05  2.18413021E-05  5.53364471E-06  3.62523401E-02
 -9.51691758E-02  8.42326395E-02  1.57977953E-01  1.13629808E-04 -8.50901617E-02
 -2.36305233E-03  3.39709462E-02  5.64794214E-05 -1.29686815E-02  3.00642545E-02
  6.18604298E-02 -2.02161933E-01  1.34697600E-04  5.71772138E-02  3.88188858E-02
 -1.31421966E-01  8.23634789E-05  3.85968968E-02 -9.48548474E-02 -1.58152556E-01
  6.04842256E-02  1.20932296E-04 -1.15206379E-01 -2.65119957E-02  4.38970253E-02
  5.59958947E-05 -1.87397141E-02  3.81340833E-02  3.12985062E-02 -1.78548299E-01
  1.06616255E-04  7.80030374E-02 -7.12079711E-02 -6.10598150E-02  5.00877682E-05
  3.74848129E-02 -7.65968718E-02 -4.22092982E-02  2.38917958E-01  3.16495313E-05
 -1.99422402E-01  2.44384469E-02  4.56170310E-02  2.13082965E-05 -1.75270008E-02
  3.28276390E-02  3.20698984E-02 -1.85070371E-01  6.36022596E-05  1.12265600E-01
  5.45730844E-02 -9.47006266E-02  3.73513249E-05 -3.88480876E-02  8.57100179E-02
 -9.74510731E-02  8.71651240E-02  7.73775717E-05  1.43359693E-01 -4.15999550E-02
  4.18664286E-02  3.77410709E-05 -4.30207258E-02  9.61251007E-02  1.24673747E-02
  1.39785364E-01  7.91893474E-05  1.57630626E-01 -3.81119198E-04  6.27428699E-02
  3.91882219E-05  1.23382759E-02 -3.18082552E-02 -2.11396102E-01 -1.15713142E-01
  7.34620425E-05 -1.56970793E-02 -1.43949325E-01 -6.86134583E-02  4.20753942E-05
 -1.15426398E-01 -3.88475451E-02 -1.96825652E-01 -1.38851081E-01  1.01972493E-01
  6.15219842E-02  7.60294593E-06 -2.01347266E-05  4.54558605E-07 -2.48593454E-05
 -2.40916352E-01 -1.90896393E-05 -2.48456010E-05 -3.98237069E-06 -1.17265136E-01
 -4.19694060E-06  7.00962802E-06 -4.07192430E-06  3.25147260E-06 -1.28247989E-01
  4.41755633E-05  1.05970492E-05 -1.16582783E-05 -8.01379712E-02  1.80096318E-06
 -1.84169247E-07 -1.16074104E-06 -3.38083060E-06  4.41430459E-02 -4.96937183E-05
  3.78425986E-05  3.97136468E-05  6.69183670E-03  7.53322111E-06 -2.88922445E-05
 -8.83915611E-06  8.58433892E-06  1.92361193E-01  5.46462182E-05 -7.22010358E-05
  1.53892272E-05  1.40919212E-01 -9.07613860E-07  2.36224199E-06 -6.02942160E-07
 -2.20780980E-05  2.57593906E-02 -5.14568671E-05  8.28270251E-06 -3.75880591E-05
  4.94558587E-04  1.08462437E-06 -4.24094274E-06 -7.79065990E-06  3.09854066E-05
 -1.56831733E-01  1.75835549E-05  6.49954955E-06  2.16093428E-05 -1.02303179E-01
 -9.75111203E-06  2.25954094E-05 -5.42821845E-05 -3.53759654E-06 -1.70189668E-01
  2.84103427E-05 -2.96071844E-05 -1.60895350E-06 -9.32599865E-02 -5.93443129E-07
  4.65943456E-06  2.91754520E-06  4.91288790E-07  3.51742181E-02 -2.18037716E-05
  4.52531220E-06  4.06652415E-06  2.63768346E-02  7.87226572E-07 -3.92777091E-06
 -1.11498539E-04  3.23848741E-05  4.83429001E-01  9.48823992E-06 -7.53753065E-05
  2.16607623E-05  3.21688622E-01  5.97800192E-06  6.24847701E-06  1.81261859E-05
  9.20345184E-06 -9.02530407E-06 -2.99330032E-06 -4.57024609E-02  1.27840243E-01
 -2.04979114E-01  1.28459088E-01 -3.54733011E-06  1.23730514E-01  4.82683842E-02
  3.75027048E-02 -1.72047458E-05  2.25711808E-02 -3.85652113E-02  1.31301778E-02
 -2.00740372E-02  1.67408102E-05 -1.75964067E-01 -2.06691581E-02  6.12777919E-02
  1.12418901E-05 -4.65909809E-02  1.23248258E-01  5.96308240E-02  1.80676898E-01
  3.51399876E-05  1.67985888E-01 -6.44934572E-02 -2.96888956E-02  2.38674980E-06
  5.87396205E-03 -5.07808908E-03  1.08572326E-02 -7.07644867E-02  1.35385614E-05
 -5.43861599E-02  1.93627901E-02 -8.16602131E-02  9.90354036E-06  5.41459155E-03
  1.41512002E-03 -7.32778151E-02  9.95190062E-02 -3.07141726E-05 -5.28237888E-02
 -9.25919333E-03  7.72235387E-03 -1.22820366E-05 -1.16327902E-03  2.23461198E-03
  8.52536992E-02 -8.06441638E-02 -5.40521476E-05  1.21602906E-02  3.27930039E-02
 -6.26492730E-02 -3.68889366E-05  7.15369636E-02 -1.57353761E-01  3.44292149E-01
 -6.98213599E-03 -4.21600808E-05 -2.55715305E-01  1.77443821E-01 -4.13324364E-03
 -2.12010247E-05  6.17640018E-02 -1.36385731E-01 -2.20249718E-01 -1.96315596E-01
  1.52183070E-06 -2.14570697E-01 -1.14202272E-01 -9.91436875E-02  3.35987312E-06
  1.46482025E-03 -1.01728565E-03 -8.13173650E-02 -1.91440603E-01  2.82794277E-05
 -1.23034985E-02 -5.15785556E-02 -1.23270955E-01  2.07886977E-05 -5.29730843E-02
 -6.23608966E-02 -8.51487455E-02 -7.65473759E-02 -2.57540328E-03 -2.04406297E-02
 -3.29953040E-02  8.99979466E-02 -2.49508951E-01  1.76265808E-02  2.02718406E-05
  5.23637793E-02  2.25721896E-02 -3.48617702E-02 -4.63674899E-07 -1.71517388E-03
  1.59918411E-03  1.16484884E-01  1.73826678E-02 -2.83927749E-05  2.29039720E-02
  5.35973751E-02 -9.98465796E-03 -1.99499078E-05  4.02871418E-02 -9.98570391E-02
 -2.08097659E-01 -1.35149505E-01 -3.82075016E-05 -1.41667412E-01  1.95829132E-03
  9.87157303E-02 -6.15228374E-06 -7.50343368E-03  1.07932699E-02  6.88078114E-03
  3.54204540E-02  8.77207534E-06  1.05972195E-01 -4.43113684E-02  8.95497847E-02
  5.55822213E-06 -7.19859924E-03  1.84000622E-02 -5.57307735E-02  4.66312415E-03
  2.33087479E-06  4.30656043E-02 -2.51348157E-02 -2.93855951E-03  3.60191993E-08
  1.09196566E-02 -1.93241583E-02  4.68874852E-02 -4.36079285E-02  1.17268827E-06
 -8.45172588E-02 -3.51004665E-03 -4.84333931E-02  1.13143503E-06  6.55972830E-02
 -1.45536107E-01  3.24750622E-01 -9.23262909E-02 -2.39362233E-05 -2.26946030E-01
  1.74970487E-01 -4.68338015E-02 -1.30911996E-05 -6.65500039E-02  1.48854566E-01
  1.70301480E-01  2.98159705E-01  4.15463128E-07  2.18304219E-01  9.58982472E-02
  1.55026134E-01 -1.12168299E-07  2.89398804E-04 -3.16202908E-03 -7.93874855E-03
  2.01239988E-01  2.40275364E-05  1.54305259E-02 -1.09856465E-02  1.30922790E-01
  1.34080517E-05 -1.19857424E-02 -2.99724467E-03 -4.87544860E-03 -1.32925177E-02
 -1.92450150E-02 -2.90629346E-02 -4.92816759E-07  3.98202066E-07 -6.86263704E-06
 -8.95891505E-06 -1.07108464E-01 -3.72581740E-06 -4.08552750E-06 -2.82109317E-06
 -5.71982123E-02  3.66387077E-06 -1.03924059E-05  1.94868802E-05 -8.38098512E-07
  2.07650607E-01 -6.17126918E-06  1.65798568E-05 -6.85852387E-06  1.41616090E-01
  4.00028575E-06 -3.93425156E-06 -3.12042704E-05  4.08183417E-05  3.42163254E-01
 -7.39768148E-05 -2.69040244E-05  4.00360759E-05  1.94848830E-01  9.45969181E-07
  6.19716737E-07 -1.01677761E-05 -3.96664257E-05  6.19755090E-04 -1.13822829E-05
  3.48524148E-05  7.60658827E-05 -2.64046608E-02 -1.70021587E-05  3.56108428E-05
  4.21582241E-05  1.10587604E-05 -1.21070698E-01  1.35940918E-04  1.56959880E-05
  2.22062402E-05 -5.68132399E-02  5.93004843E-06 -1.13704284E-05 -3.35229651E-05
  2.13368746E-05 -2.47729443E-01 -4.15712600E-05 -3.28686097E-05  1.42286918E-05
 -1.73644574E-01 -4.90179463E-07  9.60360002E-07 -1.29035464E-05 -9.44682800E-06
 -1.03830283E-01  3.04101257E-06 -7.23854951E-06 -5.85902792E-06 -6.23136841E-02
  6.02215074E-06 -1.41441749E-05 -5.11359869E-05 -1.81447266E-05  3.22125800E-01
 -2.16557265E-05 -2.28307192E-05 -1.48228645E-05  1.85715818E-01 -5.67373270E-07
  2.40129584E-06  9.86636389E-05  2.24989023E-04 -1.86703708E-01 -3.73043266E-06
  6.69415593E-05  1.47436976E-04 -1.27136446E-01 -4.77667949E-06 -3.79755657E-06
  7.82047926E-06 -6.64215211E-06  5.01921689E-06  4.67087252E-06 -1.65771787E-03
  4.44198853E-03  3.55253540E-02  5.55933033E-02  6.71064889E-05  5.31071043E-03
  9.85089584E-03  3.54053987E-02  3.96457709E-05 -2.36800602E-04  2.90809328E-03
  1.07379051E-02 -7.09952757E-02 -4.37454940E-05 -1.15933896E-02  1.43593366E-02
 -4.99585268E-02 -3.65097867E-05  1.26623291E-02 -6.66543895E-03 -1.58716232E-02
  2.39823313E-01 -1.17717234E-04 -2.35025730E-01 -6.61689850E-02  1.68379799E-01
 -6.11496357E-05 -3.05915826E-03  5.86765473E-03 -3.97260273E-02 -1.66917701E-01
 -2.12106512E-05  8.69646237E-03  5.02862987E-02  1.99848395E-01  1.11067281E-05
 -2.61377607E-02  5.53693896E-02  1.17092219E-01  1.32819201E-01 -1.08654831E-05
  2.72285839E-01  6.84082928E-02  9.57810602E-02 -1.57508614E-05  5.94842721E-03
 -1.08417836E-02 -5.71254236E-02 -4.09416506E-02  5.69459206E-05 -4.25771135E-02
 -6.10675545E-02 -2.60026139E-02  4.43483591E-05 -3.14291260E-03  6.90169297E-03
 -1.47891923E-02  3.87792631E-02  7.73875529E-05  1.20966854E-02 -8.94731807E-03
  1.87243974E-02  4.71792430E-05  2.93396093E-02 -6.36943862E-02 -1.95437223E-01
 -7.95194656E-02 -1.41042722E-04 -1.15924166E-01 -9.05111294E-02 -5.56591663E-02
 -8.31070256E-05 -2.10420086E-03  6.89166621E-03  1.16083035E-01  5.48319807E-01
  1.17343826E-04  3.45143522E-04  7.55940377E-02  3.59240601E-01  8.15277498E-05
 -5.38999851E-02 -4.05250739E-02 -4.26332719E-02 -6.56629903E-02  4.91437546E-02
  3.30792733E-02  4.24100778E-06 -1.15231070E-05 -3.14708568E-05  2.75184759E-05
 -2.01120979E-01 -6.25646695E-07  1.38650517E-05  8.63227477E-06 -1.25046990E-01
 -1.45574645E-06  1.15329761E-05 -1.06236453E-05 -2.00638263E-05 -1.61409931E-01
 -5.84272519E-05 -2.83017216E-05  8.51992581E-06 -1.14863103E-01  5.32089409E-07
 -9.56312145E-07 -9.18295004E-06  3.21888577E-05  6.97480282E-02  6.21150626E-06
 -7.80825543E-05 -7.38394648E-06  6.27702805E-02 -7.06717326E-07  1.06434572E-05
 -3.71007615E-05 -3.78244135E-05  1.28958686E-01 -6.30866671E-05  6.23068928E-05
  3.37246526E-05  2.97156826E-02  3.47053299E-06 -8.82761500E-06  2.08493021E-05
  7.79067356E-05  2.90789639E-01  8.42462877E-05  4.07870481E-06  7.73177364E-05
  1.86363481E-01 -1.42250523E-06  7.91395369E-06  5.77583772E-06 -4.07155592E-05
  2.84885825E-01 -3.60326180E-05 -1.67292280E-05 -2.99466512E-05  2.20143186E-01
  1.48130164E-06 -4.70314259E-06 -4.34771017E-06  1.51610578E-05 -2.83636776E-01
  6.33980303E-06 -1.80091335E-06  7.51424669E-06 -1.81288157E-01  2.97484759E-06
 -1.00964776E-05 -4.54372242E-05 -1.14448808E-05  9.33925414E-02  1.83242861E-05
 -2.53735790E-05 -1.65033091E-05  5.02594578E-02  2.37107779E-07  3.21335849E-06
  7.85915315E-05  5.55716184E-05 -2.65143108E-01 -2.03394223E-05  5.96833884E-05
  3.33938330E-05 -1.90520693E-01 -1.45304863E-05 -1.54904314E-05 -2.16462793E-05
 -2.28917684E-05  1.75704767E-05  1.26740406E-05 -6.71269591E-03  1.32953295E-02
  3.84269372E-02  2.45242568E-02 -2.69959184E-05  3.16966131E-02  8.54376565E-02
  2.98810560E-01 -3.15163442E-05  5.03427786E-02 -8.53181593E-02  1.87427160E-02
  8.48395732E-02  1.55571592E-04 -4.90554032E-01  5.30713986E-02  1.25032880E-01
  1.22734982E-04 -1.71244134E-02  3.48983132E-02 -6.18204627E-02 -4.09086961E-02
 -3.43235684E-05  6.53562349E-02 -1.10486358E-01  3.79645905E-02 -2.70098641E-05
 -1.63610270E-02  2.69639629E-02 -5.47510930E-03  1.01981635E-01  1.38946395E-06
  1.79786246E-01 -4.71009166E-02  4.90589213E-02  5.70932255E-06  1.67968812E-02
 -3.48601495E-02  4.17970004E-02 -6.91319986E-02  1.79171721E-05 -1.03127210E-01
  6.74907723E-03 -1.03344997E-01  1.83624792E-05 -2.91977835E-02  4.54380991E-02
 -7.92788597E-02  1.24683271E-01 -2.16500380E-05  3.19739086E-01 -8.47276497E-02
  1.68248278E-01 -1.05669311E-05 -1.33634644E-03  1.10630486E-03  7.11342556E-02
  5.25154636E-01 -1.21826253E-04  1.31649637E-02  4.47764259E-02  3.24042111E-01
 -8.51799244E-05 -2.86496306E-04 -4.02770594E-03 -1.95262296E-01  2.26668803E-01
 -1.21041505E-04  1.59232773E-02 -1.27135062E-01  1.41865759E-01 -8.57244583E-05
 -1.87659643E-04  5.53959364E-04  1.78311612E-02 -1.76474274E-02  3.12162754E-06
  2.98620978E-04  1.29121018E-02 -1.88795625E-02 -3.45898030E-07  1.95027730E-02
  5.92122068E-02  4.97190480E-02  3.86689318E-02 -1.10248270E-02 -3.42183694E-02
 -3.35051086E-07 -9.96923049E-07 -5.34274422E-06 -1.17732355E-06 -4.85766810E-02
 -1.49027366E-06 -1.72945067E-05 -1.30355372E-04 -5.55694756E-02 -8.14583179E-06
  8.35639016E-06 -5.87201986E-06 -1.99253649E-05  4.34627254E-01  1.25700446E-04
 -3.23478392E-05 -2.60491575E-05  3.87625203E-01  4.33177609E-06 -8.80135703E-06
  1.45578285E-05  1.15605144E-05 -6.46410004E-02 -1.88807314E-05  1.13254234E-05
 -7.23046739E-06 -7.04376678E-02  2.81744600E-06 -1.43686864E-06 -2.07123006E-06
 -2.13802684E-05  8.18527364E-03 -5.92575028E-05  3.75555002E-05  4.38643594E-06
  2.00681403E-02 -6.02371688E-06  1.15118556E-05 -2.12904452E-05  2.57884563E-05
  2.05843388E-02  6.72825089E-05 -1.84623083E-06  4.47097676E-05  2.49160336E-02
  1.22104842E-05 -1.58613588E-05  3.21521583E-05 -4.48213010E-05 -2.35530071E-02
 -1.53998882E-04  2.88977956E-05 -7.00664293E-05 -1.17213091E-02  1.58440311E-07
 -1.91605039E-06 -6.71223318E-05 -2.21312880E-04 -3.35503071E-01  9.36109979E-06
 -4.12616764E-05 -1.38763571E-04 -2.41009729E-01 -1.72380280E-07  8.26803041E-08
  6.34580605E-05 -3.31217431E-05 -3.57539498E-01  5.41797283E-06  4.14073946E-05
 -2.19722337E-05 -2.51944246E-01  1.40009157E-07  2.26820863E-06 -4.05187330E-06
  5.75735779E-06  3.02060378E-03 -1.16311397E-05  1.36860835E-06  2.03884211E-06
 -3.38662001E-03 -3.11908507E-07 -2.37243751E-05 -1.61308791E-05 -1.78906161E-05
  3.19103634E-06  1.65446597E-05  1.14587441E-02 -2.26493369E-02 -5.01982318E-02
 -2.15380990E-02  2.84509453E-06 -4.14520488E-02  1.31674244E-02  2.29500231E-01
 -8.10497170E-06 -1.80496247E-02  3.36844283E-02  2.02290860E-01  3.41761333E-02
  2.48573216E-05  1.50661122E-01  3.04406666E-01  6.05196980E-02  1.83382380E-05
  2.16801893E-03 -1.56214150E-02 -3.71052963E-02  3.60179420E-02 -5.53194583E-07
  1.98424727E-02  2.35311399E-01 -2.24793448E-01 -2.48444899E-06  3.19200430E-02
 -5.44665341E-02  2.30176800E-02 -1.55765139E-01  2.27873980E-05 -3.46041654E-01
  5.71857259E-02 -2.22289611E-01  4.80908291E-06 -5.71305683E-03  1.17835909E-02
  6.45957470E-02  3.50318390E-02  9.21973111E-06  4.84981055E-02 -2.88747014E-02
  4.84998141E-02  1.14151209E-05 -2.02864312E-02  3.47004236E-02 -2.80182660E-02
  5.78644740E-02 -1.45246858E-05  2.03804449E-01 -8.40210964E-02  1.09797718E-01
 -4.32781250E-06 -3.85363159E-04  4.62943894E-03  1.02300971E-01  3.01199908E-01
 -3.11719619E-05 -1.25118979E-02  6.18586067E-02  1.84725567E-01 -2.10670165E-05
 -2.34625320E-03  4.38341067E-03  4.28704409E-01 -3.23177203E-01 -3.75969121E-05
  2.24999485E-02  2.67852716E-01 -2.04167378E-01 -2.82717009E-05  1.42860160E-03
 -4.23112526E-03 -1.27859029E-02  4.00047303E-02 -1.49089109E-05 -3.37256160E-03
 -6.38030893E-03  4.94597417E-02 -9.71128901E-06 -1.26682368E-02 -2.88991607E-02
 -1.18804101E-02 -8.17119492E-03 -4.70024894E-03 -3.00064958E-02  2.11803128E-06
 -7.00184403E-06 -8.96667104E-06  7.15958228E-06 -3.43511654E-02 -1.77173199E-05
  1.03882142E-05 -9.16879329E-06  1.31721643E-02  1.99020838E-06 -1.56808261E-06
 -1.74164162E-05  3.68415999E-06 -2.76116948E-02 -4.61948604E-05 -3.48565170E-05
  1.47069237E-06 -2.46654532E-02 -1.75835816E-06  6.49881113E-06  7.03434687E-06
 -1.21131786E-05  2.50763589E-02 -3.19501566E-07 -6.73925638E-05 -7.63808722E-06
  6.18277371E-03  8.69912921E-06 -1.12574922E-05 -5.26219695E-05  3.33826863E-06
  3.58688485E-01 -7.32773133E-05  3.62844443E-05  3.94140568E-05  2.21600211E-01
  3.15078972E-07 -2.03482250E-06  1.15855683E-05  3.59027377E-05  2.36970337E-01
  7.08005921E-05 -1.53502359E-06  5.56510876E-05  1.97890069E-01  4.23099403E-06
 -7.04537498E-06 -1.85193576E-05  1.33028113E-05 -3.37331393E-01 -5.48633144E-05
 -3.25788293E-05  1.81946165E-05 -3.21531436E-01 -1.22655122E-07 -8.70630422E-07
  1.82054314E-05 -2.82710678E-05  2.50572965E-01  1.03224415E-05  1.62615561E-05
 -2.00566162E-05  1.85457095E-01 -5.92297769E-07 -2.38148615E-06 -1.23674694E-05
  1.73379034E-05 -2.12996701E-01  3.22448253E-05 -9.20673865E-06  2.04299158E-06
 -1.65628683E-01  5.66779242E-07  3.91948415E-06  4.75236122E-05  2.15383692E-06
 -2.38256710E-01 -2.68602549E-05  4.51787866E-05 -6.24625789E-06 -1.92878089E-01
  6.42410000E-06  6.33145591E-06  1.71570476E-05  1.42880532E-05  1.39384032E-05
  1.68841829E-05  2.14386253E-06  4.85004006E-06  2.21232320E-06  3.29327139E-05
 -4.93382174E-02 -4.13565865E-05 -2.92620583E-05  3.55140530E-05 -5.16767677E-02
  2.45444928E-08 -3.87159246E-06  1.79035483E-05  4.71951847E-06  2.02492722E-01
  4.76215523E-05  4.69386776E-05 -1.43368241E-05  2.33957093E-01  8.04657463E-06
 -1.26654085E-05  1.79875370E-07  4.91295053E-05 -3.31289319E-01 -1.06571344E-04
  4.52572320E-05  7.02422292E-05 -2.96851281E-01 -1.39215308E-05  3.21297637E-05
  3.45609891E-05 -7.34224073E-06 -2.37617467E-01  3.14658512E-05  3.47635278E-05
  6.41598384E-05 -2.71906116E-01  1.60766865E-05 -3.30800365E-05  3.16807801E-06
  4.90130392E-05  4.07631708E-01 -6.91833671E-05  5.49538007E-05  1.07191055E-04
  4.89138483E-01 -6.97604742E-06  1.59993928E-05  2.14184661E-05  9.09667080E-06
 -1.90782563E-01  7.39045349E-05  7.33252246E-06  9.50017481E-06 -2.47655026E-01
 -7.58769370E-07  3.99249394E-06  6.57227312E-06 -2.36894130E-05  4.51784393E-02
 -7.02981424E-06  3.81460079E-06 -2.35818725E-05  4.63018270E-02  7.27099807E-07
  7.61462199E-07  2.44532435E-06 -2.34432286E-05  2.94145814E-01 -2.27137238E-05
  3.19898338E-06 -1.71970682E-05  2.89984012E-01  2.54175089E-06 -1.06117328E-05
  5.28758919E-06  8.57719131E-06  9.23658533E-02  3.53122425E-06 -6.08545341E-06
 -9.88198658E-08  9.40608653E-02 -1.62338221E-06 -1.57037446E-05  3.16983948E-05
  8.46014190E-05  8.61156975E-06  6.29490415E-06 -1.17986243E-05  1.37127563E-05
  6.80662231E-05 -1.87432766E-06  5.17961562E-01  1.42151443E-04  8.41034757E-05
  3.52801096E-05  4.98037143E-01  9.97410074E-06 -2.13171201E-05  1.43473383E-06
  1.08664181E-05 -1.27099815E-01 -1.25321292E-04  3.99435776E-05  2.99537830E-05
 -1.50918937E-01  8.65005993E-07 -7.61079647E-06  2.61569237E-05 -5.31929366E-06
 -2.52207544E-01 -3.61100032E-05 -1.56274275E-05 -6.08687431E-05 -2.47168568E-01
  2.08186757E-05 -3.81541694E-05 -8.25281179E-05  2.00732781E-05  2.47907798E-01
 -1.37635055E-04 -8.96067404E-05 -5.19344282E-07  2.83665814E-01 -7.16303458E-06
  1.54210769E-05 -2.21486335E-06  2.28823630E-05 -6.65507219E-02  2.19428592E-05
 -6.28331395E-05  9.30082186E-06 -9.67022340E-02  2.18042604E-05 -4.73162469E-05
 -1.40106128E-05  1.95439436E-05 -1.87025469E-01 -2.30740685E-04  1.86239506E-06
  6.49194697E-05 -2.24717840E-01  2.93546185E-06 -8.51364147E-06 -3.47876744E-05
  3.92274650E-06 -3.48329955E-01 -1.77126259E-05 -4.34247429E-05 -3.18893731E-06
 -3.69700792E-01 -3.42604479E-06  2.94082542E-06 -1.54943844E-05 -2.36215250E-05
  1.77980454E-01  6.69290753E-05 -2.87050991E-05 -3.35040571E-05  1.82912308E-01
 -9.84844971E-06  2.18017440E-05 -4.47825310E-05  9.80558876E-06 -9.02761663E-02
  7.03580085E-05 -5.05702046E-05  1.23603636E-05 -8.57594066E-02  1.52425744E-05
  7.07353654E-05  1.33894814E-05  6.23065483E-05  3.72459991E-05  2.06008045E-04
 -3.84756774E-03 -1.14578164E-02  2.74480108E-02 -2.20716277E-02 -1.28064962E-04
  7.16550733E-03 -2.77412825E-02  9.29658273E-02 -1.45267125E-04  3.68029469E-02
 -8.91155021E-02  1.31269996E-02 -1.22290378E-02  4.72503798E-05 -3.38206772E-01
  1.26966473E-01 -1.15882720E-01  5.20344896E-05  9.00195649E-03 -2.12941591E-02
 -3.63507469E-02  1.03300705E-02  1.94084280E-05 -1.68438233E-01 -1.00008828E-02
 -1.07323104E-01  1.32785957E-05  4.33490313E-02 -9.73024429E-02 -2.04824564E-01
  6.34028893E-02 -6.64816065E-05 -1.64385389E-01 -3.00898384E-01 -7.82371274E-02
 -7.45878583E-05  1.38394862E-02 -2.10609846E-02 -9.31667519E-02  1.68951462E-01
 -2.74787114E-05 -4.48135125E-01 -4.17403225E-01  2.78239328E-01 -8.06519281E-05
  7.92046718E-02 -1.61148851E-01  5.06262345E-02  1.44439780E-01  7.89394762E-05
 -9.89975754E-01  1.57453331E-01  4.07772221E-01  1.32579413E-04  5.39473178E-03
 -1.54793469E-02  3.50343167E-02  2.56972579E-02  7.56062926E-05 -4.23748840E-02
  1.05982076E-02  7.34986084E-03  8.93843695E-05 -1.05344194E-02  1.76112392E-02
  3.51656378E-03 -8.84186894E-02 -1.85949098E-05  1.43961870E-01 -3.31977673E-02
 -1.00801441E-01 -1.83187963E-05 -3.42858140E-02  6.94137185E-02 -2.03794345E-01
  3.50154333E-02 -3.26296407E-05  2.81216760E-01 -2.34827585E-01  5.36801268E-02
 -4.06174077E-05  8.20270696E-02  4.39551623E-01  8.41727247E-02  7.81990110E-01
  1.38547205E-01  1.15472691E+00 -1.70888131E-02  1.49232254E-02  3.15081234E-02
 -4.07039383E-02 -4.06672792E-04  1.21622617E-01 -1.21232136E-01 -8.39918190E-02
 -4.00956088E-04  7.42248650E-02 -1.62262880E-01  4.30475996E-02 -2.50598608E-01
  3.24284531E-04 -8.89245044E-01  1.43414025E-01 -6.96896100E-01  3.77846673E-04
 -2.37696361E-02  4.53367249E-02 -5.87389241E-02 -7.40832409E-02 -5.40171816E-04
  7.61336590E-02  1.50409394E-02 -2.79827968E-03 -5.74190801E-04  3.96206425E-02
 -8.06428107E-02 -8.56155676E-02 -6.43684074E-02  4.48687477E-04 -2.07323044E-01
 -2.63271401E-01 -1.86066052E-02  4.94454423E-04 -3.46853060E-02  6.26845496E-02
  3.06871162E-02 -1.17597930E-01 -2.70077988E-04  4.07051838E-01  8.62598362E-02
 -3.42793285E-01 -3.88893076E-04 -2.30742194E-04 -2.02506816E-02 -9.50021453E-02
 -1.54507111E-01  2.71233837E-04  2.16889472E-01 -1.41001368E-01 -2.47920460E-01
  3.05119898E-04  8.42193467E-03 -1.86346489E-02 -1.75562251E-02 -4.87768393E-02
  1.92672785E-04 -1.12260878E-01 -4.20484804E-02  1.09815174E-03  2.29728482E-04
  7.02728580E-04 -4.03825979E-03  2.03342839E-02 -6.84866998E-02  2.60276691E-04
 -5.81118774E-03  7.73827458E-03 -4.62187003E-02  3.07401925E-04 -2.11329471E-02
  4.01913737E-02 -9.06881300E-02  3.56272229E-02 -1.53675843E-04  2.08221582E-01
 -1.29085139E-01  4.87336593E-02 -1.57011338E-04  1.50719977E-01  1.53195467E+00
 -2.66744957E-02 -6.82584567E-01 -3.02801426E-02 -5.81386331E-01 -4.87802060E-02
  8.50223043E-02  1.32126781E-01 -2.88916245E-02  3.31645206E-03  6.07844618E-01
  1.31068481E-01 -2.76467355E-02  3.59843896E-03  2.93076887E-02 -5.83908594E-02
  1.57007627E-01 -2.75951851E-02 -2.87214528E-03 -3.16334258E-01  3.80414978E-01
 -9.77385673E-02 -3.50589735E-03  3.51231596E-03 -2.84873643E-02  5.26780513E-02
  5.17628820E-02  4.60559190E-03 -1.65765571E-02  3.50296436E-01  3.38119471E-01
  5.18930871E-03 -5.62218184E-02  6.71480507E-02  3.36977654E-01 -7.33726630E-02
 -4.24381537E-03  7.96828439E-01  2.24955275E-01 -7.92822982E-02 -5.08959824E-03
 -8.60938855E-03  2.79236340E-03  3.36150906E-02 -1.25402514E-01  2.75376165E-03
 -7.98826942E-03  1.84630065E-01 -5.07673119E-01  4.60716720E-03  4.85958876E-02
 -9.32172970E-02  2.29405208E-01  5.70100447E-02 -2.43134382E-03 -6.37173368E-01
  5.88351406E-01  1.60495131E-01 -3.08659704E-03  6.34797168E-03 -1.61873864E-02
  1.21587381E-02  1.78002037E-02 -1.57859962E-03 -6.50105754E-02 -2.25366968E-02
  1.59333230E-02 -1.91415600E-03  2.55264498E-02 -4.41781662E-02  4.53431202E-02
  6.67493757E-02 -2.24018955E-03 -3.92637333E-01  1.03405017E-01  1.56427323E-01
 -2.67408609E-03  4.93740751E-02 -1.06359557E-01  2.54760305E-01 -6.91682101E-02
  1.30403215E-03 -3.98101746E-01  3.24213968E-01 -7.43456230E-02  1.26323383E-03
  2.61640327E-02  4.56246819E-01 -1.06764374E-01 -7.51905365E-01  7.18967979E-02
  1.07386180E+00 -5.24303148E-04  9.61104287E-04  1.32901335E-03 -3.27351243E-04
 -3.15482018E-01  6.36646359E-03  1.19036653E-03 -1.26487768E-04 -3.41576713E-01
  2.04698182E-04 -4.05956855E-04  1.53892617E-03  1.47943478E-04  2.69156378E-01
 -1.82383419E-03  3.75663818E-03  2.72558407E-05  3.27593125E-01  3.96204480E-05
 -2.44540521E-04  6.34095817E-04  5.97618421E-04 -4.36293433E-01 -4.17486088E-04
  3.74250906E-03  3.70955223E-03 -4.87978907E-01 -5.91711118E-04  7.13395780E-04
  3.51722410E-03 -6.13799044E-04  4.07351636E-01  8.74901395E-03  2.13244331E-03
 -5.93202439E-04  4.89744703E-01 -1.75429064E-04  2.15449516E-04  2.70368955E-04
 -1.36951197E-03 -2.58452230E-01  7.95768553E-04  1.72853006E-03 -5.99319508E-03
 -4.32514636E-01  5.71637619E-04 -1.10313217E-03  2.41687564E-03  8.48369519E-04
  2.29184910E-01 -7.48821740E-03  6.25347316E-03  2.38548196E-03  2.89998953E-01
  7.63702077E-05 -1.84664782E-04  8.32725751E-05  3.42286993E-04  1.49286727E-01
 -8.38046725E-04 -3.15901899E-04  2.49632170E-04  1.80963459E-01  2.69233476E-04
 -4.61273457E-04  4.62124928E-04  8.09365952E-04  2.12344767E-01 -4.17126835E-03
  1.08575755E-03  1.70907854E-03  2.53397341E-01  5.13888375E-04 -1.10562091E-03
  2.68408663E-03 -7.97551006E-04 -1.17979479E-01 -4.13911001E-03  3.40729406E-03
 -8.39164526E-04 -1.13467334E-01  4.85794976E-05  2.32254957E-03 -1.20513270E-03
 -8.84335616E-03  7.93723389E-04  1.24186570E-02  3.13066499E-02 -4.61606670E-02
  2.32637056E-02  1.10677940E-01 -2.83591203E-04 -2.62557484E-01  2.16922997E-01
 -5.87030421E-03 -3.40382618E-04  1.81767338E-02 -2.46369538E-02  6.20060813E-02
 -1.28401899E-01  2.48561505E-04 -3.59454990E-01  1.06687414E-01 -2.59317883E-01
  2.98446842E-04  1.00195140E-02 -5.14136081E-02  7.62552476E-03  2.86655570E-02
 -4.32699124E-04  1.83350834E-01  6.63680447E-02 -7.43292551E-03 -5.19273314E-04
 -3.75356798E-02  7.64744005E-02  1.26868489E-01 -8.96908549E-02  4.77287190E-04
 -7.30116240E-02  4.61530267E-01 -2.00200177E-01  6.53104587E-04  1.16704650E-01
 -2.23458247E-01  9.49967531E-02  1.73470889E-01 -3.46229281E-04 -1.47403887E+00
  2.91943933E-01  8.76211908E-01 -7.09948935E-04 -7.24422112E-02  1.59369062E-01
  1.33811795E-01 -5.51852427E-02  2.25063475E-04  8.10228365E-01  2.47247721E-01
 -3.34200366E-01  3.24864385E-04 -2.01725158E-02  4.13376605E-02  7.31738107E-02
 -1.10568399E-01  1.17299884E-04  2.67886006E-01  1.42785957E-01 -1.02680025E-01
  1.48081969E-04  6.62536358E-03 -1.31103454E-02  1.62048745E-03 -5.31316728E-03
  2.02080474E-04 -8.82815326E-02  1.64870477E-02  3.61370895E-02  2.53586225E-04
  3.50262384E-02 -7.38824372E-02  1.43566856E-01  2.48035436E-02 -1.02448970E-04
 -3.23080022E-01  2.04092816E-01 -8.50251230E-03 -8.42154619E-05  4.59687565E-02
  6.21578857E-01  6.13675262E-02  1.62094923E+00 -1.35305122E-02 -3.69541322E-01
 -1.34799046E-01  1.75763784E-01  1.11923105E-01  1.18336154E-01 -4.35112923E-05
  2.29648670E+00  9.39514868E-02  1.93997302E-01 -4.19766789E-05  9.66974496E-02
 -1.92648571E-01 -1.82017188E-02  2.38228147E-01 -2.58367654E-05 -1.24913503E+00
  3.19851976E-02  5.97721091E-01 -8.68408807E-05 -6.06073533E-02  6.75832313E-02
 -2.44681048E-01  1.72013168E-01 -8.48537642E-07  1.02195749E+00 -1.76913778E-01
  3.65206428E-01  3.65608451E-05 -2.59850466E-02  2.46844560E-02 -9.18684063E-02
 -7.30549906E-02 -4.12803961E-06  5.56701677E-01 -7.70694623E-02 -3.57721526E-01
  1.72401856E-05  2.60514787E-02 -5.17537665E-02 -7.93172807E-02  6.36270082E-02
 -2.33729243E-05 -6.10272294E-01 -6.29621167E-01  1.92788162E-01 -3.08963213E-05
  3.30408341E-02 -4.65361411E-02 -6.90470032E-03 -1.78633824E-01 -9.60398774E-06
 -6.57901966E-01 -1.29887624E-01 -5.74217345E-01 -1.15269493E-06  5.28638470E-02
 -1.09053890E-01 -2.45994911E-01 -2.74990371E-02  3.15220982E-05 -7.01534810E-01
 -4.79073643E-01  6.18528505E-03  5.10015208E-05  3.13066492E-02 -6.05404428E-02
  1.85923062E-01  1.25755447E-02  6.16387353E-06 -4.55381366E-01  3.06919023E-01
  1.02700044E-01  7.84364942E-06  4.88386796E-04  8.24306572E-03 -9.95203197E-03
  1.06360410E-02 -9.23894509E-06 -5.75576490E-02  2.47269249E-02  3.16538231E-02
  3.55741208E-06 -6.73241547E-02 -3.16066919E-01 -2.11985243E-02  5.80376344E-01
 -6.52430394E-02 -4.40092664E-01  3.83706152E-02 -5.72474760E-02 -2.51617689E-02
  3.07559494E-01  3.95710565E-05 -8.26887614E-01 -5.45842029E-01  3.98188508E-01
  1.25146423E-04  5.03132230E-02 -1.13357588E-01 -1.95765223E-01  7.77140870E-02
 -4.37090696E-05 -5.01944962E-01 -6.71198302E-01 -3.83065520E-02 -5.49568726E-05
 -1.30280132E-01  2.29714754E-01 -1.46575277E-01 -1.18989373E-01  3.60705958E-05
  1.76871316E+00 -4.21558550E-01 -1.03970575E-01  4.41634485E-05  1.02122250E-01
 -1.62768375E-01  1.63055860E-03 -1.03401543E-01 -7.90834038E-05 -1.69661757E+00
  3.02560704E-01  1.36530244E-01 -1.10321115E-04 -1.01283865E-02  3.64053948E-02
  2.18962851E-01 -3.00324582E-02  3.06560137E-05  3.02726047E-01  1.23456663E+00
  9.68886288E-02  4.30558514E-05 -6.85212964E-02  1.03302759E-01  1.44953008E-01
  1.91985592E-01 -1.73867528E-05  1.26814397E+00  5.54401583E-01  5.56903557E-01
 -3.41518680E-05  7.01751970E-03 -5.34657145E-03 -1.36403509E-02 -1.24338238E-01
 -1.13054856E-05 -1.99997626E-01 -6.22758185E-02 -1.40418150E-01 -2.31347791E-05
  2.82082642E-02 -7.07191027E-02  9.59867806E-02  1.12605079E-01 -1.19253041E-05
 -2.88466491E-01  1.85976748E-01  1.59146947E-01 -1.21340444E-05 -1.57140657E-02
  3.21538099E-02 -8.17887543E-02  8.49808374E-02  3.03123277E-06  1.49018108E-01
 -1.22279192E-01  5.85087812E-02 -2.47678506E-06 -2.71989942E-02 -1.51079788E-01
  2.25774516E-02 -3.61783192E-01  5.13970716E-02  6.11551603E-01 -5.49373551E-02
  1.42998060E-01  2.79227545E-01 -2.86789777E-02 -4.80035603E-05  1.09033125E+00
  1.96247960E+00 -2.72085217E-01 -2.54185925E-04  3.28348828E-02 -5.16556857E-02
  7.42674607E-02  2.20971738E-01 -3.91643350E-06 -6.86735555E-01  4.83515297E-01
  9.44983318E-01 -3.70238302E-05  9.17502026E-03  1.88781465E-02  9.78247711E-02
 -1.38140586E-01  1.29066577E-05 -5.06834749E-01  1.59050680E-01 -2.71463957E-01
  3.11262054E-05  7.69167024E-03  1.75183363E-02 -2.24128694E-01 -2.06968347E-02
 -5.55951713E-05  2.53542727E-01 -9.13828741E-01 -9.97766714E-02 -9.33741636E-05
  6.29581052E-02 -7.77099058E-02  3.33360832E-01 -1.50509161E-01  3.17911247E-05
 -1.37999104E+00  7.24173461E-01 -9.44731616E-01  4.49499775E-05 -1.28181900E-02
  2.62904126E-02  1.73889839E-01 -1.51725475E-01 -3.71255593E-06  9.29984207E-02
  7.40591816E-01 -7.60727958E-01 -5.70292771E-05 -5.62240673E-02  8.94487993E-02
  7.70556052E-02 -5.30090355E-02  8.17585683E-06  1.13658559E+00  4.19985230E-01
 -1.30405220E-01 -4.82830113E-06 -1.56855118E-02  3.19034649E-02 -4.52477597E-03
 -4.14922038E-02 -8.26226365E-06  2.44913253E-01 -1.13201227E-01 -7.71747179E-02
 -1.79637622E-05 -3.20253990E-02  5.37082798E-02 -7.63410180E-02  6.75715886E-02
 -1.66021195E-05  4.15200037E-01 -1.85136457E-01  9.48958587E-02 -5.53733405E-05
  9.78423922E-02 -4.52237785E-01  3.21003534E-02 -6.36739677E-01  7.42273468E-02
  3.32123913E-02 -3.93538065E-04  6.74274166E-02  1.43328438E-01  1.51707868E-01
 -2.12834746E-05 -3.47852072E-01  1.09524716E+00 -1.64271987E-01 -6.19656924E-05
 -2.13608257E-03  2.60713519E-03  6.33518844E-02 -9.97230547E-03 -1.46201644E-05
 -5.81339164E-02  2.44306312E-01 -8.01747292E-02 -4.60473521E-05 -3.88854508E-05
 -1.31916174E-01  2.93726703E-01  1.12269869E-01  4.76801082E-05  2.99674327E-01
  8.46362954E-01  1.62888010E+00  1.36006081E-04  6.28662251E-02 -2.06138994E-01
 -2.75259226E-02  1.53026416E-01 -4.00114980E-05 -5.75278306E-01  2.00839352E-01
  1.14980341E+00 -3.82518754E-05 -7.70404309E-02  1.05147106E-01  1.04111528E-02
  2.05164481E-01 -3.27904391E-05  1.72374445E+00  1.87143575E-01  9.41574891E-01
  3.10424526E-05  2.53708897E-02 -3.16177098E-02 -1.86626809E-01  9.54218368E-04
  1.42991626E-05 -5.59512837E-01 -6.56608263E-01 -3.01521003E-01  1.30414229E-05
 -4.02865015E-02  5.52043943E-02  5.35922782E-02 -1.39419900E-02 -6.02531182E-06
  8.81964117E-01  3.51505036E-01 -9.56924459E-02 -3.25222502E-05  8.04110147E-02
 -1.44935477E-01  8.05048455E-02  1.40541878E-01  4.19203840E-06 -1.46959648E+00
  4.28324395E-01  5.10272694E-01  2.78536104E-05 -1.31634805E-02  2.61293998E-02
 -1.15190932E-01 -1.10472885E-01 -2.31916766E-05  1.33870021E-01 -1.35283435E-01
 -1.33950851E-01 -1.74044047E-05 -4.81294559E-02  7.74517684E-02  2.27501842E-02
  3.22295375E-01  1.01780890E-01 -3.82550753E-01  6.93109629E-02  6.49042783E-02
  1.16516620E-01  2.25302278E-01  1.06756685E-05 -2.27079047E+00  6.53982628E-01
  6.00345725E-01  3.55633703E-05  3.79005219E-02 -5.68506972E-02 -1.93538432E-01
 -2.41544272E-02 -1.69270795E-05 -6.22831908E-01 -5.54816412E-01 -1.31338638E-01
 -3.80970804E-05  8.62757997E-03 -4.26792149E-02 -3.49977281E-01  2.95730944E-01
  1.74448711E-06 -2.82620915E-02 -4.55205650E-01  1.09885373E+00  7.24181005E-06
 -1.04792421E-01  6.98328111E-02  3.87054430E-02 -7.71531228E-03  4.52112596E-05
  3.04353603E+00 -9.30616568E-01 -1.61914880E-01  6.62593728E-05  3.41493908E-02
 -9.02842448E-02 -7.04922790E-02 -1.83248237E-01  1.57098818E-05 -6.43134892E-01
 -1.34082753E+00 -1.33535538E+00  4.76749601E-05 -3.25955412E-02  9.44100278E-02
 -1.61845650E-01  2.73367519E-01  1.53468737E-05  2.42917899E-01 -6.91639941E-01
  9.24526695E-01  5.91648284E-05 -5.19971976E-02  8.13674909E-02  9.10407099E-02
 -1.28175748E-01 -1.65725732E-05  1.02400395E+00  4.73636471E-01 -2.83035666E-01
 -5.86872225E-05  6.76615405E-03  1.75241991E-02  1.18731715E-01 -1.19055630E-01
  1.96210723E-07 -3.63235824E-01  2.92434682E-01 -1.00216300E-01  1.19699450E-05
  6.17024497E-03 -1.65342961E-02  8.38562869E-02 -4.94554744E-02  4.82277019E-06
 -2.23800923E-02  1.02315784E-01  2.78616144E-03 -3.82228957E-06 -2.76741108E-03
 -1.58665737E-03  6.29734945E-02 -6.45093857E-01  5.76072897E-03  8.87288694E-02
  2.34423951E-02  4.88925716E-02 -5.66423286E-02 -4.69186839E-01 -1.77875360E-06
 -8.82793284E-01  4.25322518E-01 -1.02679054E+00  3.52191314E-05 -1.98527353E-02
  3.66552134E-02 -2.96697034E-01 -9.70204014E-02  2.69115743E-05  3.30029422E-01
 -9.09943636E-01 -1.88287538E-01  6.00528211E-05 -1.06005532E-01  1.43022907E-02
  1.10907404E-01 -1.25064535E-01 -3.90889073E-05  2.96266377E+00  5.27353007E-01
 -1.73420807E-01 -6.22444986E-05  3.23012926E-02 -1.42520032E-01 -5.32342338E-03
 -4.75503181E-01 -2.57983292E-05  5.60629115E-01 -3.68137891E-01 -1.99491682E+00
 -3.09792967E-05  2.72692193E-02 -8.47015987E-03 -3.49565873E-02  6.53502995E-02
  2.02119430E-05 -1.42539188E+00 -1.61645682E+00 -5.43668124E-01  6.30979847E-05
  3.75850776E-02 -1.89600917E-02  1.90759719E-02 -3.20698055E-02 -4.25272932E-05
 -1.23495530E+00 -1.98573002E-01 -2.50467526E-01 -2.70758297E-05 -2.94024824E-02
  3.98393642E-02  6.06049893E-02  1.16080790E-01 -9.07949198E-06  6.67705374E-01
  3.33067680E-01  1.84662547E-01 -4.11993774E-05  4.23765373E-02 -5.75366227E-02
  1.59574530E-02  1.24186630E-01  1.47125014E-05 -8.95595030E-01  2.23785778E-01
  4.27799407E-01  4.92212872E-05  1.63825343E-03  9.45660332E-03  2.86773772E-03
  7.38261769E-02  2.83368275E-06 -8.38077720E-02  7.09794109E-02  1.80275655E-01
  1.77520122E-05  4.78199806E-02 -9.04692624E-02 -1.43763149E-01  2.80102807E-01
 -1.05322829E-01 -1.14187139E-01 -8.57383013E-03 -2.78622718E-01 -4.56993850E-02
  4.44769473E-03 -7.93657247E-05  1.10289823E+00  1.95983197E+00 -5.00282873E-01
 -1.40096107E-04  6.20366701E-02 -6.87708573E-02 -9.00954872E-02  7.60249280E-02
  2.53851941E-05 -2.26857882E+00 -8.51999154E-01  1.12972137E+00 -6.04043630E-05
 -2.98692255E-02 -2.42933950E-01 -1.25493160E-01  7.14252738E-02 -9.81196665E-05
  2.00920775E+00 -2.09930696E+00 -1.80821776E+00 -1.39521604E-04  5.49614854E-02
 -3.30347240E-01  2.60892375E-01  1.07449542E-01  2.15075420E-05 -3.13388080E+00
  2.63105108E+00 -1.07411612E-01  6.76273907E-05 -5.92664806E-02 -3.70488883E-01
 -1.67643465E-01 -1.26644084E-01 -8.41085160E-05  3.50941434E+00 -8.25169574E-02
  2.37078763E+00 -2.02561055E-05  6.18948484E-02 -1.05883899E-01 -1.20168343E-01
 -3.27427324E-02 -2.81549933E-06 -1.93408559E+00 -1.03989644E+00 -8.78853762E-01
  3.86100122E-05 -2.95620532E-02  1.36501025E-02 -8.04253411E-03  2.82397119E-03
  2.15040880E-05  9.87817356E-01  2.70395449E-01 -3.76641561E-02 -1.67951522E-05
 -3.56685290E-02  1.10983413E-02 -1.55139184E-02  7.95948534E-03  2.80241271E-05
  1.23136912E+00 -1.25775775E-01 -3.28700751E-01 -1.69419207E-05  3.89476294E-02
 -3.82694585E-02  4.83174052E-03  5.16268601E-02  1.88763442E-05 -7.62482203E-01
  2.27383595E-01 -6.74834583E-02  1.08013114E-04  8.60193503E-02 -4.46405262E-01
 -1.00946019E-01  6.57009790E-01  8.08151322E-02 -4.73324080E-01 -2.16287522E-03
  1.60039416E-01  3.13433421E-02 -3.58839294E-01  3.11478626E-05 -7.24437999E-01
 -7.26544858E-01 -2.10331339E+00  9.94379938E-05 -7.16538047E-03 -7.95795255E-03
 -3.50851149E-01 -8.73002795E-02  2.69677495E-05  4.24557155E-01 -1.51149822E+00
 -7.73280512E-01  7.88509958E-05  1.92959527E-02 -1.36455734E-01 -2.42134084E-01
  2.44691069E-01  4.64290820E-05 -3.57395423E-01 -1.39767372E+00  1.90258439E+00
 -2.18203059E-05 -4.35341978E-02  2.67483824E-02 -1.27125067E-01  2.67923918E-01
  7.11816437E-05  4.13528711E-01 -2.30535502E-02  2.18352555E+00  4.49083004E-05
  1.39216304E-02  1.01996556E-01 -2.09654308E-01 -1.12570650E-01  8.06546654E-06
 -1.95604346E-01  2.51216132E+00  3.40475989E-01 -1.06473204E-04  1.51929716E-02
 -5.13946337E-02  2.18921462E-01 -2.53682644E-01 -1.51844902E-05  4.57509684E-01
  1.31061138E+00 -7.31675605E-01 -1.21413881E-04 -5.51201943E-03  1.30308741E-02
  5.00359272E-02  1.87757037E-01 -9.08263956E-06  4.13201683E-02  1.61259940E-01
  3.95614546E-01 -2.46687454E-05  1.33617088E-02 -2.08012612E-02  9.96596384E-02
 -1.21314802E-01  1.41806583E-06 -3.67523196E-01  3.88364578E-01 -1.51061133E-01
  1.69687992E-05 -4.51323314E-03 -1.12689883E-02 -2.68611382E-03  1.87474337E-02
 -1.67584822E-05  1.48634774E-01 -7.64935525E-02 -1.22032085E-01 -2.82366666E-05
  1.24403357E-02  4.45118446E-02  1.22937364E-01 -1.14377992E-01  7.92244123E-02
  1.56172268E-01  9.82113017E-06 -4.99001318E-05 -5.91197288E-05 -1.98515309E-05
 -5.15230576E-01 -8.07360369E-05 -2.14305674E-04 -8.81643078E-05  6.77701316E-01
 -1.16620407E-05  3.85152903E-05 -1.32205516E-05 -2.70140776E-05 -2.02972394E-01
  2.04989070E-04 -6.49153536E-05 -1.65761177E-04 -8.28703914E-02  1.29298474E-05
 -3.39788946E-05  2.25301285E-05  1.53247907E-05 -4.55786309E-01 -2.63606759E-04
  8.92320170E-06  3.81385363E-04  5.03677315E-01 -1.52433616E-05  9.28091299E-05
 -2.77980889E-05  1.43891126E-05 -4.28964401E-01  3.90828513E-04 -3.17673133E-04
  2.50941289E-04  2.31996421E-01  8.62301732E-06  5.76104671E-05  3.36546359E-05
 -5.65544150E-05 -5.41320906E-01 -3.50926741E-04  2.14841116E-04 -2.30509128E-04
  5.50559843E-01 -1.00608342E-05  2.96758938E-05  4.81161124E-05  1.90737584E-05
 -2.03028770E-01  2.25707808E-04  2.01520472E-04  2.94560812E-05 -7.60891612E-02
  3.26517883E-06  1.53939075E-07  1.86252780E-05  8.40454735E-06 -2.67399215E-02
 -1.33064440E-04 -4.30584448E-05  3.17844708E-05 -1.01444033E-01  1.48045093E-06
  1.21005338E-05 -8.82603305E-08 -3.14311112E-05 -2.10467574E-02 -1.49815424E-04
  5.17749041E-05  6.41460808E-06 -6.85404727E-02 -5.40173679E-06  7.60593300E-06
 -3.25291308E-06 -5.79361594E-06 -3.56704973E-02  9.29723645E-05 -3.38903675E-05
 -3.21254478E-06 -2.11763123E-02 -2.79076565E-05  4.06443064E-05  3.31723983E-05
 -1.68540838E-04 -6.87371396E-06  9.07117973E-05  2.78911523E-02 -8.01327729E-01
 -5.24511840E-01  7.87098942E-02 -6.70728842E-07  1.63300047E+00  1.06106782E-01
 -4.23840982E-01  5.75140630E-05 -2.57965287E-02  3.07725545E-02 -2.06414673E-02
 -7.78052873E-02  7.47437565E-05 -5.08859091E-01 -2.96226661E-01  4.11296588E-02
 -6.88815074E-05  3.08421170E-02 -6.29193642E-01  3.32779069E-01  1.24744474E-01
 -2.78205001E-06  8.87073888E-01 -4.59969810E-01  6.96200136E-01  6.35463364E-05
 -2.22293176E-02 -1.61253535E-01 -1.30240403E-01 -5.87299461E-02  9.67409066E-05
  6.89159766E-01 -1.74927980E-01  2.96515226E-01 -9.03632939E-05  5.49898760E-02
 -4.21212600E-01  3.90126128E-01 -3.12517904E-01  8.10182072E-05 -7.83019162E-03
 -1.91346713E-01  9.13049532E-02 -9.28351652E-05 -3.90143111E-02  1.06021505E-01
  1.76491085E-01  4.56452188E-02  2.77060945E-05 -5.15394816E-01  2.06689255E-01
 -3.53682249E-01 -5.37595614E-05  3.16840628E-02 -8.76014451E-02 -8.28920882E-03
  2.61246750E-02 -5.51128296E-07 -4.37114627E-01 -3.54101090E-01  1.37857959E-01
  1.79274391E-05  2.38453836E-02 -5.70181445E-02 -6.83932520E-03 -4.16884218E-02
  4.82242051E-06 -4.66105950E-01  2.82086814E-01  1.32413897E-01  5.70182445E-06
 -1.09854245E-02  4.33187927E-02 -4.42376227E-02 -2.14456559E-02 -1.75683792E-05
  3.27098153E-02 -3.71883805E-02 -4.45414291E-03  5.06996542E-06 -1.81751594E-01
 -5.40966850E-02  1.43213109E-01 -1.45609370E-01 -1.86786375E-01  4.49957969E-02
  1.13572672E-02  1.57021985E-01  7.98475383E-02 -1.95603755E-01 -1.04533206E-03
 -4.54924870E-01 -1.08383553E-01  6.66374968E-01  1.45540634E-03 -1.40914131E-02
  9.65021448E-02  2.06409563E-02 -3.99310722E-02 -3.53453674E-04 -8.18494600E-02
  1.65095104E-01 -7.50756393E-02 -4.33215375E-05  2.61237271E-02 -1.50135943E-01
 -2.36845739E-01  1.60328982E-01 -1.98131698E-04  3.81196814E-01  1.59125472E-01
 -5.32055768E-01  3.89758956E-04  8.38839213E-03 -5.05142236E-01 -8.21970284E-01
  3.39972395E-01  4.94174212E-04  4.69074965E-01  1.42583095E+00 -8.32776397E-01
 -4.39457151E-04  3.83888959E-03 -2.65077902E-01  1.16320052E-01 -1.01811706E-01
  1.02853723E-03  5.59299793E-01 -6.91598915E-01  1.15073820E-01 -1.13826052E-03
 -1.64147605E-02  8.00798549E-02  1.40361623E-02  8.40096786E-02 -1.84774495E-04
 -3.26299922E-02 -1.86406810E-01  1.81445285E-01  1.29680327E-04 -4.07525532E-03
  1.62148706E-02  1.45672947E-02 -7.12678510E-02 -2.09002781E-04 -2.37529220E-03
  3.29263256E-02 -8.99490132E-02 -1.14352302E-04 -1.17789191E-03 -3.43423838E-02
 -9.17752235E-02  3.11979563E-02 -2.23980515E-05  1.69346324E-01 -5.78682160E-02
 -3.86737533E-02 -6.90917190E-05  2.04786754E-02 -5.59356998E-03 -2.63483875E-01
  3.28135501E-02  5.47477128E-05 -7.06288465E-01  1.75491031E-01 -4.02410371E-03
  8.26465783E-05 -8.04944270E-02  1.62299433E-01 -2.45563564E-01  7.11365171E-03
 -1.44932698E-01  1.70311379E-01 -2.34412202E-05 -1.24078715E-04 -1.66846821E-04
  3.50611554E-04 -7.11281315E-01  3.24292060E-04  1.75185778E-04 -8.90592262E-04
  9.94053996E-01  1.82946176E-05 -1.36911422E-04  1.63318342E-05  8.70050612E-05
 -2.03931226E-01  1.03624123E-04 -2.79501837E-04  3.65272778E-05 -3.00031343E-02
 -3.64865153E-05  1.97945757E-04  5.07875287E-04 -3.43988288E-04 -2.85881667E-02
 -5.74868028E-04 -4.11713208E-04  1.04813575E-03  1.56301366E-01 -1.16843618E-05
  6.99859742E-04  1.25625383E-03 -4.78722508E-04  3.61089085E-01 -2.28062072E-04
 -2.47121455E-03  1.16828556E-03 -3.63223476E-01 -5.12227519E-06  3.63889145E-04
 -3.93785139E-04  3.02145909E-04  5.94758943E-01 -1.13936270E-03  1.30450895E-03
 -7.15337576E-04 -6.55363071E-01  2.86092523E-05 -1.51757171E-04 -1.09737800E-04
 -1.20342266E-04 -1.11394461E-01  4.48806298E-04  3.64945277E-04 -4.05192902E-05
  3.55573785E-02  6.58119521E-06 -3.06407717E-05 -5.77166721E-05  1.06912473E-04
 -1.42317530E-01  3.84869982E-05 -4.17649728E-05  1.01480799E-04 -7.57228702E-02
  2.90324320E-07  6.91695346E-05  1.64047197E-04 -7.97221364E-05  4.60574668E-04
 -3.15623351E-04  1.20708133E-04  5.25721564E-05 -3.42437426E-02 -3.56517016E-05
  2.12241079E-05  4.09567382E-04  4.26507419E-06  6.45987842E-02  1.14912677E-03
 -2.82649549E-04  2.55149389E-05  1.71356683E-02  9.55704525E-05 -2.39311799E-04
  3.34435696E-04 -1.95375644E-04  2.72401483E-04 -2.04356972E-04 -2.27277421E-06
 -6.82828446E-05 -8.43102691E-05 -1.88203268E-04  2.92298387E-01  1.46752561E-04
  1.67184474E-04  6.13862349E-04 -4.11479559E-01 -4.08106956E-06 -2.67393859E-06
 -1.26923224E-05 -1.49760635E-05 -9.14833008E-02 -2.80259492E-04  1.70855106E-04
  1.05617160E-04 -5.73506688E-04 -7.06885904E-06  9.88313558E-06  1.86603877E-04
  1.21385548E-04 -7.21091058E-01 -7.63669226E-06  2.18644094E-05  1.26306654E-04
  8.81024598E-01 -8.00221438E-06  7.56225211E-05  2.17949691E-04  7.51365540E-05
 -3.30002915E-01  1.88462817E-04 -6.93472179E-04 -1.52172876E-07  3.94139410E-01
 -1.40087722E-06  2.04723598E-05 -1.65107094E-04  1.54131655E-04  5.66223381E-01
 -4.46699989E-04  4.24262474E-04 -5.09288011E-04 -7.99014991E-01  7.37341678E-06
 -5.18375312E-05 -5.70648746E-05 -4.98505533E-05  1.77735092E-01  5.76546016E-04
  9.52550053E-05  1.77907669E-04  5.08500388E-02  1.36882320E-06 -2.45352568E-06
 -1.46659921E-05 -3.92302668E-05  5.92586269E-02 -9.29089783E-06 -4.18874380E-05
 -9.20698283E-05  2.89740044E-02  1.08931481E-05 -2.22914149E-05  7.53253956E-05
  1.18093942E-05 -1.45013665E-01 -1.61732917E-04  8.13981961E-05  9.80127409E-05
 -4.41587537E-02 -7.00894132E-06 -1.13821559E-06  6.21464594E-05  7.80948369E-06
 -3.22098409E-02  2.25229508E-04 -5.35630042E-05  2.70138088E-05 -3.27537224E-02
 -7.52983573E-05 -4.93855349E-05  2.78467368E-05 -1.84004589E-04  1.18579519E-04
  2.07904079E-05 -8.16350839E-05 -1.30026795E-01 -1.41144872E-01 -7.89315599E-01
 -1.35911582E-04  2.89489486E-01  4.20616233E-01  1.79016287E+00  1.63466214E-04
  1.67226846E-03 -2.44126103E-02 -7.91745041E-02 -1.13752056E-02 -2.66818770E-05
 -6.38762454E-01  3.08973012E-01  2.17545299E-01 -3.64786377E-05 -1.28489199E-02
  5.51622855E-02 -1.72549029E-01  4.36022300E-01  1.06748693E-04 -2.89280363E-01
  1.75039482E-01 -5.94861450E-01 -6.17180638E-05  1.10192487E-02  1.57537952E-01
  2.17096267E-01  2.27947042E-02  1.76387089E-04 -1.01477431E+00  9.38088839E-02
  7.08229316E-01 -2.61216152E-04 -1.07746384E-02  1.99208640E-01  3.26858150E-01
  1.77542759E-01 -6.46638131E-05  5.14559582E-01  1.95014705E-01  1.76645588E-01
  1.07601464E-04  9.31308492E-03 -4.33283253E-02  9.46099475E-02 -1.12678769E-01
 -1.25544940E-06  7.07110556E-01 -1.22877009E-01  1.50045430E-01 -2.35682566E-05
 -1.14195428E-03  4.66041594E-03 -1.06259796E-02 -1.69107640E-01 -2.66266573E-05
 -2.34588483E-02 -4.76882523E-02 -2.21246304E-01 -9.84131004E-06  6.88277238E-03
 -3.89246950E-02 -1.37102530E-02  1.37159918E-01  3.10545894E-05  1.81805138E-01
 -1.90530684E-03  3.47398796E-02 -1.22872727E-05 -3.07696602E-03 -5.87975019E-03
  2.57308099E-02 -1.61314474E-01  3.18274822E-05  1.51165075E-01 -6.19538632E-02
 -4.15315000E-02  7.76321002E-06 -7.43024509E-02 -1.03522516E-01  1.61689396E-01
 -4.30666687E-02  2.26185499E-01  1.98001594E-02 -2.58114993E-03  9.37619887E-02
 -1.03976878E-01 -3.11739928E-01  6.51192618E-05 -2.92599315E-01  2.12144062E-01
  1.52561884E+00 -8.32242112E-05 -1.93017294E-02  3.99506385E-02  1.68518835E-01
  4.55723775E-02  9.94473289E-05 -7.97631132E-01  1.71153596E-01  6.68316532E-02
 -7.15808664E-05  7.32551797E-03 -2.52456178E-01  5.68241265E-01 -8.38297902E-02
  2.30057507E-04  7.28549277E-01 -3.38548170E-01  4.09545442E-01 -2.86753449E-04
 -2.96684064E-02 -6.66715738E-02 -1.38603683E-01 -1.93574799E-02 -5.95027688E-06
  9.43983748E-01 -6.71180503E-01 -6.62684188E-01 -2.16284897E-05  1.32793481E-02
  9.74790341E-02 -6.82299629E-01 -1.28093893E-01 -2.72977052E-04 -1.17373129E+00
  5.00250319E-01 -6.87538163E-01  4.07624782E-04  1.12852909E-02 -1.80996315E-02
 -1.32076527E-01  1.18325952E-01  2.15914602E-05  1.14401695E+00 -2.13185282E-02
  4.27675493E-01 -3.95782694E-05  3.61796375E-03 -1.72695298E-02 -5.60543333E-02
 -1.46327791E-01  2.85767214E-05  2.21922646E-03 -5.76666727E-02 -2.27163351E-01
 -1.62583336E-06  1.50292001E-02 -1.71996681E-02  8.55316235E-02 -5.91883344E-02
  4.64657474E-05 -3.26533548E-01  1.82850584E-01  1.65241265E-01  2.99633044E-05
 -5.92590668E-03  1.25006831E-02  3.00651445E-02  1.86610093E-01 -2.26933190E-05
  8.98119102E-02 -1.46932700E-02  6.71290800E-02 -6.86398058E-06 -2.85730358E-01
 -1.52866336E-02 -8.82755964E-03 -3.11793698E-01  2.54334078E-01  1.30951487E-01
 -8.91452402E-03  3.24209743E-01 -4.79032531E-01 -8.82961436E-02  1.41718870E-07
  2.03491205E-01  9.23088170E-01 -6.78461870E-02 -1.88009170E-05 -7.64532206E-03
  1.06021396E-01 -1.47151798E-01 -2.30647790E-01  1.26972918E-04 -6.96398054E-01
 -1.61921592E-01  3.85885539E-01 -7.06394683E-05  1.22225222E-02  2.01257385E-01
 -5.25873598E-03 -2.01329654E-01  2.48604967E-04 -8.10282977E-02 -5.49685926E-01
  5.54462902E-01 -4.83330761E-04  2.82915119E-02  1.81797693E-01  3.01484934E-01
  6.03235424E-01 -2.82944744E-04 -9.67022897E-02 -8.34096352E-02 -1.02749974E-01
  5.30027682E-04 -4.71991014E-02 -1.68599204E-01  3.72488162E-01  3.99798085E-01
  3.72193618E-05  7.26854435E-01  1.10906114E-02 -4.01018731E-01 -1.15537736E-04
 -3.66770850E-03  1.05528266E-02 -7.67782583E-03  1.60036847E-01 -6.01930334E-05
 -2.86941221E-01 -7.47843378E-02 -4.30776190E-01  5.09173986E-05  7.17420130E-03
 -2.03934980E-02 -1.87386507E-01  1.52934727E-02  1.54749869E-06  3.15789058E-01
 -7.76135573E-02  1.93003886E-02  6.15682329E-06 -9.68412415E-03  5.55061651E-02
  1.45009955E-01 -1.53691175E-01  5.62668036E-05 -1.05393136E-02  1.99555108E-02
 -8.75172148E-02  4.06889584E-05 -7.34175090E-03  3.68388357E-02  3.80616218E-02
  5.41747594E-02 -2.04455369E-05  5.12446757E-02 -2.20857340E-02  2.79260979E-03
 -5.15075146E-05 -1.83047198E-01 -2.56310627E-02 -3.90744860E-01 -1.59849804E-01
 -1.47597181E-01 -3.09334035E-02 -4.24157000E-02  6.21492493E-01 -6.27181642E-01
  4.17350883E-02  1.22022556E-04 -6.25647067E-01  8.55911967E-01  8.17399711E-02
 -1.65286259E-04  4.44183167E-03 -2.21517589E-02 -1.12996522E-02  3.82533946E-02
 -1.12092060E-04 -1.11898682E-01 -1.19981263E-01 -1.29415114E-01  7.83540085E-05
  3.44576762E-02 -4.97709075E-01 -4.50280463E-01 -5.47325284E-01 -2.12648539E-04
 -3.29805261E-01  2.54045460E-01  8.11768322E-01  3.60893309E-04  1.98907765E-03
 -2.01657124E-01 -4.83728377E-02 -3.70701599E-01  1.92964800E-04  5.82002887E-01
  2.83407850E-02  8.29556732E-01 -3.58773348E-04  1.39240509E-02  1.92994117E-01
 -1.49459697E-01 -4.17863717E-02 -6.34384424E-05  3.88419162E-02  2.57543026E-01
  1.07248291E-01  1.53770686E-04  4.87682866E-03  5.57988861E-02  9.27958622E-02
  1.07753541E-01  4.90468073E-05  3.09613551E-02 -2.22503294E-01 -5.91010846E-02
 -4.11609410E-05  1.82431838E-02 -7.90910414E-02 -3.10008098E-01  3.15155915E-02
  4.44538463E-05  4.07655781E-01 -1.00015955E-01 -1.43468142E-02  8.27967404E-06
 -2.42089133E-02  6.88955537E-02 -2.55605430E-01 -1.60325924E-01 -5.19049589E-05
 -1.48281224E-01 -9.34712336E-02 -2.41973424E-01 -4.05436371E-05  8.92796875E-03
 -5.08793529E-02 -1.33761043E-02 -8.87555992E-02  2.95155612E-05 -1.26450662E-02
  2.08294740E-02 -4.29755834E-02  3.00755404E-05  4.60302852E-02 -1.37978474E-02
  1.73832961E-01 -1.87494879E-02  1.83350951E-01 -3.71492090E-02 -7.49940605E-06
  3.80863148E-05 -2.97986742E-05 -2.79803697E-06 -2.52874435E-01 -3.29030111E-04
 -1.80962768E-04  1.23652143E-04  4.77014757E-01  4.84336312E-06 -5.53994004E-05
  4.49590612E-05  1.01558673E-04  2.81684168E-01  3.34925723E-04  3.01372788E-06
 -2.53604009E-04 -2.29843111E-01  8.98610447E-06 -3.07021538E-04 -2.20539647E-04
 -1.39346815E-05  4.33848965E-01 -9.56406812E-05  4.54468027E-04  6.83036350E-05
 -9.79532808E-01 -1.85714830E-05 -2.18815200E-04 -4.77863708E-05 -2.84324684E-04
 -7.66058940E-01  4.30425247E-04 -1.72621034E-04  3.04092688E-04  1.54791248E+00
  2.03680105E-05 -1.84798494E-05 -1.59874342E-04 -1.23365975E-04  3.32272148E-01
 -2.97340589E-04  1.89999596E-04 -1.97367230E-05 -8.20210687E-01  1.06875100E-06
 -9.74629298E-06  1.97063499E-05 -7.59763729E-05  1.53199012E-01  3.27012014E-04
  5.78783582E-05  2.41530109E-04 -1.21873055E-01  5.16355008E-06 -2.92578639E-05
 -2.16112673E-05 -7.56156630E-06 -7.83809383E-02 -4.92941803E-05 -1.61896042E-05
 -6.66457628E-06 -2.62426277E-02 -2.30540477E-06 -4.74489202E-06 -1.70414795E-04
  2.22633340E-05  1.05598112E-01 -8.23715772E-05 -1.88512339E-05 -3.60048967E-05
  9.79760721E-02  9.58608810E-06 -4.52562607E-05 -1.20426714E-05 -5.53495817E-05
 -1.36744848E-01 -8.72033121E-05  6.05605758E-05 -1.96492812E-05 -1.11501313E-01
  9.76105116E-05  1.77306972E-05  1.16352358E-04  3.16904140E-05  1.03501030E-04
  3.41773958E-05  2.72127201E-02 -5.88577177E-01  5.56933633E-01 -2.88796227E-01
 -1.69792080E-05  3.15452299E-01 -8.66037538E-01  5.11537192E-01  5.40036962E-05
 -4.10173890E-03 -7.26063599E-02 -1.28055249E-01  2.66920064E-01  1.70860198E-05
  1.52916683E-01  1.41118724E-01 -5.23750092E-01 -3.69157066E-05  3.04851201E-02
 -4.98548697E-01 -3.02237798E-01 -7.10117854E-01 -5.93842814E-05 -2.18690886E-01
  1.38243213E-01  1.30121406E+00  1.27774245E-04  1.78738036E-02 -1.15976635E-01
  2.23178680E-01  1.56327743E-02  2.46240471E-05  5.84733313E-01 -2.57269676E-01
  4.09414344E-01 -4.70350495E-05 -3.23938437E-02 -7.32580162E-02  1.38567741E-01
  1.95469409E-02  2.02079011E-05  1.73677879E-01 -4.49398165E-02  2.48964523E-01
  3.56359524E-06  4.73225235E-03 -6.35025652E-02 -7.83758305E-02 -7.63417356E-02
  3.51425251E-06  2.86566508E-01  9.84455602E-02  5.23638743E-02 -4.43937356E-06
 -1.47377459E-02  5.27193778E-02  2.60525273E-01 -1.01825894E-01 -1.71001663E-05
 -3.99547259E-01  9.28824059E-02 -4.73569996E-02 -1.00535468E-05 -2.21479842E-02
  7.63457783E-02 -1.30801881E-01 -2.72520593E-01 -2.74771492E-05 -3.35331442E-01
 -5.84855111E-02 -2.04047621E-01 -1.64546158E-05  6.24701642E-04 -1.43075132E-02
  2.75664975E-02 -2.65030736E-02  9.24846370E-06  7.11715510E-02 -3.70751662E-03
 -1.41440063E-02  3.02632624E-07 -2.36331352E-01  7.87000480E-02 -1.93471103E-01
  3.18610327E-01 -3.48912335E-02 -4.27243475E-02 -5.16974609E-06  5.98449947E-05
 -9.21000766E-06  1.20305591E-05  5.50601886E-02 -2.10184640E-04 -9.17717797E-05
  8.58924776E-06 -1.82988271E-01  1.44301383E-07 -1.02571633E-05  1.13359621E-04
  5.40557744E-05  5.92340208E-01  2.84310386E-04 -7.46419728E-05 -1.33311748E-04
 -7.84665298E-01  7.71442787E-06 -1.21524540E-04 -8.97627156E-05  7.21092491E-05
 -1.33030961E-01  2.49849830E-04  5.77927706E-04  3.49215534E-05  4.31870206E-01
 -5.81037462E-06 -4.69376041E-05  5.55703168E-05 -1.98781356E-05  5.93552317E-03
  1.71997884E-04 -6.56099544E-04 -1.38577934E-04  2.56532785E-02  4.76768447E-06
 -1.98741929E-06 -6.57976859E-05 -4.28563672E-06  1.26539372E-01 -5.82653927E-04
  1.98564175E-04 -3.38198031E-04 -4.96851324E-01  6.16317613E-07 -1.69197893E-05
 -3.77165191E-05  2.11056708E-05 -7.75871741E-01  2.93931789E-04  2.26152161E-04
  6.18296073E-05  1.12369346E+00  2.73849176E-06 -2.03855710E-05 -1.87614616E-05
 -1.58111102E-05  2.39869451E-02  1.24075546E-05  6.19387166E-06  1.08094305E-05
  1.63883996E-02  5.71495610E-06 -1.95570634E-06 -8.55642423E-05 -6.05111818E-06
 -5.43729738E-02 -2.90097572E-04  5.45124384E-05  1.19674854E-04 -4.22743509E-02
 -8.45681409E-06  8.13603348E-06  2.28288459E-05 -4.74670089E-05  3.65263324E-03
  2.18842498E-04 -7.14226882E-05  5.92296895E-05 -5.76502287E-03  7.41535832E-06
  6.18685874E-05  8.42526336E-06 -9.29724106E-05  8.02476373E-05  4.70883034E-05
  9.53990594E-03 -4.18051731E-01  7.56274659E-02 -2.03431806E-02 -7.56882669E-05
  1.60352330E+00  1.17515068E+00 -2.43858162E-01  1.24168575E-04  2.08285486E-02
 -7.26067779E-02 -1.77246386E-01 -2.56400910E-01  3.11743331E-04 -1.86288443E+00
 -2.84165084E-01  1.17856069E+00 -5.53985206E-04 -2.30475592E-02  2.28952470E-01
  2.12582086E-01 -2.80827965E-01 -8.48710512E-05 -8.05200371E-01 -2.99362334E+00
 -5.20911693E-01  1.21163383E-04  2.03702423E-02  3.93449101E-01 -3.30412878E-01
 -2.65775831E-01 -5.17267966E-05 -1.38397698E+00  3.09260332E+00  1.57963849E+00
  2.73568479E-04  1.19115667E-03  6.86873485E-01  5.33410996E-02  5.84625734E-02
  1.13383382E-04  1.81178047E+00 -3.47219760E-02  1.59886576E+00 -3.57325389E-04
  1.61275414E-02  6.55892534E-02  1.24197406E-01  2.09782138E-01  4.22735236E-05
 -1.13557764E+00 -5.65580916E-01 -8.62251307E-01 -2.95918865E-05 -2.51260115E-02
  1.20153150E-01  3.51793999E-03  3.83193290E-02 -2.64642315E-05  2.99699461E-01
  1.71496367E-01 -6.58906158E-02 -3.30773159E-05 -4.27097361E-02  6.91543196E-02
  2.53311211E-01  1.69845821E-01  2.14565682E-05  1.49166823E+00 -2.92731323E-01
 -7.76609330E-01 -1.01019746E-04  3.70405782E-02 -5.43512934E-02 -1.43685237E-01
 -2.06962974E-02  6.83878875E-05 -8.76884325E-01  3.07211298E-01 -2.18514711E-01
  4.84426352E-05 -2.22217683E-01 -3.66726825E-01  1.80893110E-01  6.34538174E-01
  5.16310706E-02 -3.84744397E-01  1.26647863E-02 -3.76893126E-01 -1.21534525E-01
  2.67508630E-02 -6.73016053E-05  2.47878753E+00  4.84016841E-01 -2.75725897E-01
  1.09558377E-04 -1.19057172E-02  1.29730355E-01 -1.96044481E-01 -3.49730579E-02
  1.05481180E-04  4.60171654E-01  1.21162161E+00  1.71438425E-01 -2.29992211E-04
  9.52586951E-03  4.02346166E-01 -2.19113715E-01  7.03918034E-02 -5.21101306E-05
 -1.20953638E-01  2.18984709E+00 -3.45704415E-01  2.31909584E-04 -6.62714094E-03
  5.09089504E-01 -6.34183593E-02  9.85507899E-02  6.19330882E-05 -1.72855888E+00
 -4.35560593E-01 -1.12042138E+00 -2.38558597E-04 -1.91254557E-02  4.39682063E-01
 -2.94571901E-02 -7.02139286E-01  1.17521567E-04 -1.62777381E+00 -1.54469958E-01
  1.92382879E+00 -1.34517310E-04  2.72220309E-02 -1.36576539E-01  8.39784351E-02
  5.02828846E-01  1.26229207E-04 -4.71691758E-01 -3.17707164E-02 -1.58016467E+00
 -2.19695201E-04  3.41666964E-03  5.62627287E-02  9.99122807E-02 -5.92674465E-02
 -1.27171235E-04 -3.60363366E-01 -2.92586335E-01  1.37533653E-01  1.10364328E-04
  2.98711592E-02 -1.20978346E-01 -9.98992209E-02 -1.11071490E-01 -7.34750615E-05
 -5.35884145E-01  2.63071322E-02  4.91346654E-01  5.48533860E-05 -1.16320112E-02
  1.53548867E-02  4.24510636E-02  7.95045399E-03 -4.97864912E-06  2.96570095E-01
 -1.36645216E-01  9.77554821E-02 -5.77129975E-06  5.25910573E-02  2.16929160E-01
 -4.43414432E-01  1.84034063E+00  3.53545118E-01 -8.96886912E-01  3.09595681E-05
 -1.67531898E-03 -4.44882400E-04  2.45508301E-05  1.81615241E-01  8.90777369E-03
  1.59876843E-03  1.28719940E-04 -9.70190469E-01  3.34592576E-05 -2.50612194E-04
 -7.53826774E-04 -7.64166703E-04 -6.52684783E-01 -3.55490629E-04  3.50724250E-03
  2.43259675E-03  1.29701032E+00 -2.33905006E-05 -2.17792251E-04 -4.78247920E-04
  4.71171668E-05  2.17879549E-01 -3.96661222E-03  1.91572220E-03 -8.21520991E-04
 -9.18647622E-01 -1.78194964E-05  1.14692778E-04 -1.98971128E-04 -3.92340647E-04
 -2.09081300E-01 -4.99709821E-04 -1.72366038E-03  2.20388612E-03  8.13247606E-01
  5.42611250E-06  2.50813276E-04 -9.22342489E-04  5.06298230E-04  1.64541293E-01
 -2.70580605E-03  5.05421486E-03 -2.59980272E-03 -7.88549687E-01 -2.88397400E-05
  2.62340002E-04 -1.32868592E-03  3.64925225E-04 -5.03057557E-01  7.67594229E-04
  4.35564558E-03 -2.01653166E-03  1.07596734E+00  1.67949491E-05  1.65540287E-04
  6.30872296E-04 -1.52857854E-04  2.68196477E-01 -1.41790847E-03 -1.34857373E-03
  1.64567798E-04 -6.32408856E-02 -9.55206362E-06 -1.63872147E-04  8.59879557E-05
  2.64778515E-04  2.37958985E-01  8.51835358E-04 -6.54259378E-04 -4.98284467E-04
 -5.38017165E-02 -1.27792880E-05 -8.95261263E-05  1.57583631E-04 -6.31517061E-05
 -7.48488659E-02  8.17734605E-04 -3.58283896E-04 -2.66515711E-05 -4.09267436E-02
  6.34042792E-04 -1.15093493E-03  5.06136684E-05 -1.82802614E-03 -4.00365729E-04
  1.46390470E-03  1.55619712E-02 -5.69225591E-01 -2.05607300E-01  2.59217871E-02
 -3.78675676E-04  3.53489312E+00  4.85478363E-01  7.01397815E-02  1.99629542E-03
  1.22472414E-02 -8.16438553E-02 -3.27606855E-01 -2.77606448E-01  1.45845286E-03
  6.23080451E-02  1.54781365E+00  8.66787538E-01 -2.93508007E-03 -9.04655211E-03
 -6.83214779E-02 -2.22288825E-01  3.80919048E-02 -4.60943354E-04 -1.58517412E+00
  1.10916333E+00 -3.49599141E-01  2.12893370E-03 -4.93687082E-03 -3.47440729E-02
 -4.96139666E-02 -9.22563841E-02  4.96598769E-04  1.28147597E-01 -1.05516839E+00
  5.96264622E-01 -1.99799745E-03  1.98378170E-03  4.78056763E-02 -3.83403356E-01
  3.10104274E-01 -4.52602140E-04 -1.49294885E+00  2.09229285E+00 -1.51821193E+00
  1.97548036E-03 -1.77350860E-02  1.45145883E-01 -6.51938219E-01  8.35198971E-02
  1.12495969E-03  4.17597965E-01  2.06666002E+00 -6.31584823E-01 -2.51575243E-03
  1.15509110E-02  6.10079949E-02  2.93044252E-01 -6.90970861E-02 -6.03641500E-04
 -6.87812983E-01 -6.54761531E-01  9.01564122E-02  1.97390870E-04 -1.08336162E-03
 -6.89076014E-02  1.88536487E-02  8.79845412E-02 -4.97844129E-04  2.24956148E-01
 -2.53879156E-01 -1.26547897E-01  6.25805396E-05 -7.71640235E-03 -3.88918773E-02
  8.03511044E-02 -1.63596660E-02  1.80462075E-04  4.25270596E-01 -1.79996734E-01
  2.11425092E-02  3.69209179E-05  2.64009848E-01 -3.72844468E-01  1.06255460E-01
 -1.08345614E+00 -2.38215696E-01  8.35604431E-01 -6.54746548E-03  6.79877031E-02
  6.07083651E-02 -6.76072910E-02 -2.91819065E-05 -7.69020774E-01  1.16815107E-01
 -3.81918571E-01  1.21797238E-04  3.15403372E-02 -2.86538772E-01  4.20069238E-01
 -3.36910817E-01  1.13929244E-05 -2.61111200E-01 -1.58850322E+00  5.95365590E-01
 -3.98775610E-05  3.41184272E-03 -6.91404633E-01  3.27094470E-02  3.53886263E-02
 -2.21967475E-05  2.96095791E+00 -9.49713852E-01 -2.53644542E-01 -1.53538846E-05
  1.04424751E-02  3.53347487E-01  2.99989015E-02  9.97616807E-02  1.83681096E-05
 -1.26822598E+00  4.50818352E-01 -5.15696079E-01 -3.77685852E-05 -1.83416636E-02
  9.05254806E-01  1.28260570E-01 -3.20827077E-01  7.31071164E-05 -1.64069600E+00
  8.26886156E-03  9.23239408E-01 -1.46103869E-04 -2.15559672E-02  2.20636918E-01
 -2.60022600E-01 -1.88017522E-01  5.37630930E-05 -1.92338239E-01  5.14561450E-01
  4.96927783E-02 -1.06372884E-04 -1.36951327E-02  3.60232788E-02 -1.61476339E-01
  5.43637983E-03  4.81789973E-06  3.13140279E-01  3.43885619E-01 -2.97544307E-02
 -4.32862845E-05 -2.84201634E-03  5.79543637E-02 -1.07638844E-01 -5.25025240E-02
 -4.06663889E-05 -2.53656934E-01  2.58245466E-01  6.22005611E-02  4.36636755E-05
 -2.28049992E-03  2.26032032E-02 -2.05651363E-03  6.24742487E-03  1.82821823E-05
 -3.58223984E-02 -1.98963510E-03  3.95780555E-02  3.29657340E-06  3.69733083E-01
 -1.01321057E+00 -3.57420426E-01  1.22892212E+00 -4.59329066E-01  7.36832214E-01
 -2.40289234E-02 -8.49979471E-01  1.48224047E-01 -4.70288910E-03 -2.49456512E-05
  1.27110389E+00  1.21079519E+00 -3.34041897E-01  7.28240075E-05  1.64000203E-02
 -1.36188648E-01  2.74434881E-01 -3.75857027E-01  7.00438577E-05 -1.95647422E-01
 -4.68825867E-01  9.55603971E-01 -1.96065332E-04  7.06970500E-03 -2.11592808E-01
 -2.26796946E-01 -2.23190297E-02 -1.40869630E-05  1.27236302E+00  5.75016387E-01
 -1.64315708E-01  1.56454574E-04 -4.83137841E-03  2.34393240E-01 -6.92317324E-02
  9.28556119E-02  5.72658336E-05 -7.66337384E-01 -6.41874419E-01 -3.86545839E-01
 -3.34625961E-04  1.57681101E-02 -4.33845291E-01 -2.58417696E-01  4.12811081E-01
 -9.24451010E-05  9.39097729E-01  4.29831234E-01 -1.03034036E+00  4.12400183E-04
  1.85076142E-02 -2.26832262E-01  3.30872795E-01  2.81980000E-01  1.23126246E-04
 -6.08545943E-02 -6.64412988E-01 -7.07935491E-01 -3.18866527E-04 -3.79873388E-02
  1.33212174E-01 -2.82480241E-01  5.52319360E-02  1.33771826E-05  4.99350754E-01
  6.82540912E-01 -1.23001030E-01 -8.18482631E-05  9.10924423E-03 -3.71956416E-02
 -1.65287301E-01 -5.96700216E-02 -9.76302531E-06 -3.46828466E-01  1.54153765E-01
  1.69889537E-01 -1.72366519E-05 -1.72797352E-02  4.01653377E-02  7.26968480E-02
  1.42798173E-02  1.20658676E-05  3.27456018E-01 -1.93425308E-01  7.61423537E-02
 -2.03677955E-05  2.37296487E-01 -7.80539909E-01  1.89247799E-01 -1.10865059E+00
  1.72264531E-01 -7.84855427E-01  2.46743896E-02  4.94598529E-01  2.00333822E-01
 -7.59574650E-02 -9.48761702E-06 -3.01406408E-01 -1.13543710E+00  4.65191014E-01
  1.03475527E-04  1.81797807E-02 -1.36038901E-01  1.10929675E-01 -4.47205746E-01
  2.16563246E-05  3.31218442E-01 -1.66873011E-01  3.54284811E-01 -4.98406567E-05
 -8.75801710E-03 -3.84377081E-01  1.48804677E-01 -7.74475826E-02 -1.38856170E-05
 -1.14684567E-01 -6.18425233E-01  4.04792967E-01  3.85337949E-05 -1.46817493E-02
 -5.60938016E-01  1.25362682E-01 -2.76393737E-02  1.55791079E-05  1.52428014E+00
 -3.93213195E-01  2.66583763E-01 -2.53538423E-05 -8.12124903E-03 -2.54778083E-01
  1.86946661E-01 -3.61299584E-02 -1.38476549E-05  1.63674082E-01 -5.64377835E-01
 -1.09331775E-01  6.36784220E-05  6.06488627E-03  3.38147191E-02  2.53614689E-01
  1.86896780E-01  1.79307127E-05  2.56975773E-01 -2.84650721E-01  1.59538909E-01
 -2.63104778E-05  4.60219699E-02 -2.92712497E-01  4.02918436E-01 -7.47958989E-02
 -7.31566005E-05 -4.26713680E-01 -7.00905522E-01  9.48192310E-02  9.72361089E-05
 -1.43666166E-02  7.95041219E-02  1.67538046E-01  8.94796317E-02 -1.02061156E-04
  4.12968292E-02 -1.54425900E-01 -2.63081840E-01  1.00081911E-04 -8.01770706E-03
  6.76727183E-02 -2.57853458E-02 -7.31920389E-03 -5.79670454E-05 -6.55963742E-02
  3.77608077E-02 -1.41993560E-02  5.48003119E-05  5.75251825E-01 -9.78603904E-01
 -9.53380597E-02  9.67617120E-02  4.90357922E-01 -5.87143507E-01  1.21479954E-03
 -1.28241519E-01 -5.87243268E-02  3.46470510E-02  5.43119936E-06  1.37343852E-01
 -3.48213902E-02 -4.03614928E-01  1.02363517E-04  1.42473464E-02  2.37183785E-03
  7.96376422E-02  5.95946654E-02  3.32273611E-06 -6.71273066E-01 -7.33699685E-01
 -2.98653139E-01 -6.13004007E-05  1.76382972E-02  2.00928170E-01  8.13309439E-02
 -6.56271072E-02 -1.63158047E-05  1.89556720E+00 -7.97458554E-01  6.91567989E-02
  4.67249255E-05  1.39065577E-02 -5.01961208E-02 -1.99830181E-02  2.57925882E-01
 -4.53422207E-05  1.09212615E+00  9.39062442E-01 -1.50505264E+00  2.60839198E-04
  1.22956328E-02  5.62721417E-01  1.84884226E-01  3.31504316E-01  2.85692118E-05
 -1.30651071E+00 -1.43037259E+00 -2.75413588E-01 -2.17473147E-04  1.15999914E-02
  1.06474412E-02 -6.40320414E-02 -1.46894604E-02 -2.15178748E-05 -7.49511196E-01
  8.53135101E-02  1.71427595E-01  8.46748983E-05  1.16014109E-02 -7.18100441E-02
  2.37079433E-01 -3.91463728E-02  1.90482664E-04 -8.67012049E-03 -3.39317721E-01
  1.17345288E-01 -2.41771273E-04  2.69672857E-02 -1.37558561E-01 -3.14462508E-01
 -5.27706973E-01  3.14223759E-04 -1.35381299E-01  6.38748351E-01  7.15426214E-01
 -3.74579473E-04  4.02997151E-02 -1.69925879E-01 -1.54076849E-01  1.14256822E-01
  1.00873644E-04 -5.19101923E-01  3.97473335E-01 -5.01690271E-02 -4.17383406E-05
  2.70520994E-01 -1.41966134E-01  5.20513114E-01 -1.92455773E-01  2.03180998E-01
 -9.47842697E-02  4.60360208E-03  1.04695716E-01  7.01145216E-02  2.21733546E-01
 -1.11722237E-05  6.76756407E-02 -3.80805108E-01 -2.08013885E+00  2.02998958E-04
 -5.09456350E-03  1.23788347E-01  1.33333670E-01  4.07333322E-01 -1.94838137E-05
 -6.37472092E-01 -1.53995765E+00 -7.32571545E-01  5.99560169E-05 -2.69855344E-02
 -1.10914174E+00  6.18591732E-03  3.43818568E-01  2.41796997E-05  3.43700883E+00
 -1.06823279E+00 -9.94661667E-01 -1.32404322E-04  1.75813601E-02  2.06424980E-01
  5.07084463E-02  1.52328611E-01  7.47883761E-06 -1.00530153E+00 -1.46855016E-02
 -6.69375308E-01 -7.35065532E-05  3.97166786E-03  6.61616590E-01  8.30594604E-02
  3.96990673E-01 -2.16744489E-05 -1.87625172E+00  7.70082627E-01 -1.06180765E+00
  1.20292659E-04  1.03601430E-02 -1.47997484E-01 -4.16953779E-02  4.38753878E-01
  9.13697281E-05  3.08858245E-01  1.06443246E+00 -1.31742906E+00 -3.15777458E-04
  5.12856509E-03 -3.32920376E-02  1.53176517E-01  4.96236080E-02  1.66471122E-04
  1.83829925E-02 -1.43445315E-01  2.58199420E-01 -2.40250371E-04 -2.87637383E-02
  2.83389077E-01 -7.68741044E-02  2.06456295E-01 -9.55743580E-06 -1.98608880E-01
  1.50889777E-01 -2.39848348E-01  2.24419085E-05 -4.51044983E-03  7.84567329E-03
  5.03968538E-02  3.31655071E-02  3.26152705E-05  9.67799209E-02 -8.34559314E-02
  4.94498864E-02 -3.15141079E-05 -2.59271639E-01  7.60645977E-01 -6.26640913E-02
 -3.89787181E-01  1.60308326E-01 -6.25103172E-01 -1.15647781E-05 -3.00053038E-04
 -3.65880282E-05  2.82076378E-05  8.17529124E-02  5.90952753E-04 -5.68300382E-05
 -4.38896246E-04 -7.42208060E-01  4.73147242E-06 -4.38703344E-05 -3.21394221E-05
  1.04941957E-04 -2.15619413E-01 -3.52944230E-04 -1.77285401E-04 -2.69227844E-04
  7.36440448E-01  7.74106834E-06  2.55254792E-05  9.41219556E-05  3.59743691E-05
  1.74403280E-01  7.45378959E-05 -6.72744351E-04  1.07272298E-04 -1.00376121E+00
 -2.68207316E-07 -3.34992504E-04  2.62438166E-05  3.27433552E-05 -6.67825372E-02
  1.43215142E-03  2.91920080E-04 -8.11827758E-05  4.39352394E-01  1.11242179E-05
  4.97500970E-04  8.12139898E-05  2.52198964E-04 -1.88576406E-02 -1.38033593E-03
 -7.35226742E-05 -6.01596173E-04 -2.26955274E-01  2.78375427E-06 -4.87965006E-05
 -8.46602181E-05  1.12960105E-04 -1.53900145E-01  5.42754631E-05  5.43116282E-04
 -3.52306359E-04  4.61779143E-01 -4.34959095E-06  4.59303773E-05 -1.12621933E-04
  7.63236576E-06 -4.53492983E-01 -1.17082601E-04  1.50900748E-04  5.00330988E-05
  7.27688528E-01  4.15550008E-06 -2.61326113E-05 -3.83902010E-05 -2.17934391E-04
 -7.43897217E-01  1.66844067E-04  1.38634198E-04  2.17664898E-04  1.13337907E+00
  2.92337474E-05 -1.57938317E-04 -8.02742880E-05  5.69437160E-05 -1.95919043E-01
 -2.52678668E-04  2.42453924E-04 -8.70391293E-05  1.49588898E-01  1.06466526E-04
  4.65362973E-05  2.27624475E-04 -2.69474810E-04  5.58087227E-05 -7.99704748E-05
 -2.15188309E-06 -3.12600214E-05  3.07149099E-06  2.77202114E-05  1.78700678E-01
 -1.34705136E-04 -1.59717165E-04 -3.69854210E-04 -8.58742323E-01 -8.43317356E-07
 -1.21361854E-06  7.90090792E-05  7.85728332E-05 -6.43781025E-02 -4.83629028E-06
 -3.67740477E-04 -2.35561033E-04  2.15061893E-01 -9.26193306E-06 -2.57003998E-04
 -5.36579415E-06  4.33051271E-05 -1.19219667E-01  7.70644131E-04 -5.29761112E-05
 -7.63987778E-05  3.85714585E-01  1.08804233E-06  2.20952357E-06  9.62602726E-06
  6.20187703E-05 -2.36389630E-02  1.15511991E-04 -1.49676717E-04 -3.62201859E-04
 -4.57459103E-02  4.35896185E-06  1.40058741E-04  1.98000390E-05  7.00751380E-05
 -1.52824674E-02 -6.61349440E-04 -2.01095844E-05 -2.91948983E-04 -5.31119979E-02
  2.17049483E-06 -6.74211033E-05 -1.54038342E-05  4.71920173E-05 -7.48765899E-02
  1.02174998E-04  2.25804892E-04 -1.37622233E-04  3.35816676E-01  1.50262164E-06
 -1.98488289E-05 -4.59518530E-05 -7.61162042E-06 -7.81274794E-01  3.45972592E-05
  8.76543013E-05  6.30784906E-05  1.15140830E+00 -5.83849043E-06  6.23257608E-05
  6.16286148E-05  4.60482670E-05  4.99359755E-01 -1.59549031E-04 -6.33666276E-05
 -4.18528497E-05 -6.95100761E-01 -2.04729990E-06  1.31470683E-05  6.31381355E-06
  2.61435537E-05  4.04120139E-02  9.77948702E-06 -7.92040077E-06  7.59594678E-06
 -3.86537369E-02  1.84668085E-05  7.87451704E-05  4.54446430E-05 -1.03855408E-04
  3.26592384E-05 -7.58164635E-05  1.86918173E-02  2.64920931E-01 -4.94224801E-02
 -6.74208710E-02  4.44008382E-05 -9.85852152E-01  6.64342730E-01  7.69937193E-01
 -2.62684736E-04  2.01289634E-02 -3.46722713E-01  4.83257243E-02 -4.51934670E-04
 -5.46608487E-05 -9.06140344E-01 -6.34737417E-01  2.09045159E-01  1.51904035E-04
  4.51867396E-03  1.23838202E-01  1.10620390E-01 -1.34411603E-01  3.53573592E-05
  5.34736912E-01 -1.73204629E+00  3.62675685E-01 -2.68184100E-04  2.32859904E-02
  1.10770602E+00 -1.96866264E-01 -7.99566458E-02 -2.61912975E-05 -3.32249774E+00
  1.80209313E+00  1.43896287E+00  1.28565269E-04 -1.96346498E-02 -7.06121087E-01
 -1.59353545E-01 -3.20168336E-02 -4.14866036E-06  4.57360642E+00  5.18485822E-01
  1.08401457E+00 -6.88499216E-06  1.43161037E-03 -1.15679281E-02  1.31723093E-01
 -1.31408087E-01 -4.05304193E-05 -1.93030981E-01 -1.20717775E+00  4.39006213E-01
  1.75660649E-04  5.11434490E-03 -8.32161417E-02  3.87383714E-01  1.74878838E-01
 -1.93326317E-04  5.13649238E-01 -4.54554144E-01 -4.04250686E-01  2.92816793E-04
  3.85308625E-03 -5.96381769E-02 -4.80655959E-01  2.14483517E-01 -1.71594378E-04
  3.13356801E-01  8.21138431E-01 -4.61740175E-01  2.66539512E-04  3.57759821E-03
 -2.77818347E-02 -6.62435269E-03 -8.09622414E-02  1.03656610E-04 -3.40055189E-02
 -5.54775558E-02 -9.44701709E-03 -9.27482723E-05 -1.43617874E-01 -1.78607269E-01
 -2.30014964E-01 -9.58996279E-02 -1.29818146E-01  6.71901479E-03  8.88156122E-03
  7.13096721E-02 -5.64277928E-02  1.02747980E-01  4.92703023E-06 -7.68345344E-01
 -4.34553679E-02 -1.71210641E+00 -1.73997900E-05 -6.91871101E-03  1.60489623E-01
  1.12852901E-01 -1.30309093E-02 -4.27914883E-05  2.01174376E-01 -1.22816205E+00
 -2.12928362E-01  1.94649051E-04 -2.00150285E-02 -1.99206250E-01 -1.02381731E-01
 -1.12725676E-01  2.89897685E-05  2.25535583E+00 -1.79242389E-01 -6.95425427E-02
 -2.86885919E-04  1.75702122E-02  7.00630464E-01 -1.14809558E-01  1.49397512E-01
 -2.47873772E-05 -2.02844346E+00  8.27546467E-01 -9.33378636E-01  1.49337617E-04
  3.99362905E-03 -1.72113748E-01 -1.15732108E-02 -5.01150728E-02  2.22428112E-05
  7.03337130E-01 -3.77791481E-01  8.65448961E-01 -1.54819177E-04  1.74867590E-02
 -4.10742831E-01  2.60463292E-02 -1.68011185E-01 -3.34304620E-05 -6.35837170E-01
 -1.14111589E-01 -3.81767289E-02  7.28924858E-05  2.05856421E-03 -4.41642577E-02
  4.56319502E-02 -7.56058553E-01 -1.09632923E-05  3.33966564E-01  6.22620456E-02
  1.31442561E+00  1.32343783E-05 -1.99937327E-03  3.61494717E-02  6.79969350E-02
  1.92966431E-01 -1.10806075E-04 -3.51186945E-01 -2.82458486E-02 -2.13318411E-01
  2.05081943E-04  9.17650593E-03 -6.61050911E-02 -3.80375921E-03  9.46379729E-02
  4.39025247E-05 -3.24313879E-02  1.20488814E-02 -1.38200853E-02 -4.10772364E-05
  3.85941333E-02 -5.24636676E-02  2.59520084E-01  1.53463251E-01 -1.21841810E-01
  1.37334244E-03  4.41235558E-03  2.71914228E-01  2.08673180E-01  4.76298824E-02
  3.14402051E-06  4.60812668E-01 -6.45769891E-01 -1.71235961E+00  7.28416087E-05
  5.23421180E-03  2.84823303E-03 -1.07822637E-01 -3.65066054E-02  3.53370244E-05
 -3.89654017E-01 -7.66713811E-01  1.03001539E-02 -9.33870546E-05  3.00204527E-02
  2.68220368E-01  3.03158256E-01  1.11364877E-01 -5.53382946E-05 -2.49644236E+00
 -2.92981863E+00  1.01233777E+00  2.77900845E-04 -8.29097348E-03 -3.90802064E-01
  6.18462944E-02 -4.72866580E-01  5.73221137E-06 -1.37440621E-02  8.19614622E-01
  4.50601725E+00 -2.23808828E-05 -2.07633321E-02 -2.43860243E-01 -6.65746205E-02
  9.62897752E-02 -5.14896902E-06  2.24925584E+00  3.06475715E+00  3.16809130E-01
  6.10002267E-05 -6.54885588E-03  2.46528527E-02 -3.15969878E-02  2.91539364E-01
  5.66615616E-05  4.85001133E-01  1.09441997E+00 -1.51437274E+00 -2.61614548E-04
  1.55902414E-03 -1.16123647E-03 -1.62523483E-01 -4.03924112E-01 -1.77919162E-05
 -2.10614906E-01  2.57513354E-01  8.56292733E-01  1.15370798E-05 -4.87706821E-03
  9.63078834E-03 -3.22499611E-01 -2.21979727E-01  8.83511786E-05  8.62092459E-01
  6.75238081E-01 -5.87719561E-02 -1.91383835E-04 -7.11309736E-03  6.80834010E-02
 -3.92044591E-02 -2.39319730E-01  2.64940864E-05 -4.40571075E-02 -1.50651542E-02
 -8.20409932E-02 -2.59139962E-05 -4.11298178E-02 -1.05490725E-01 -3.36495589E-01
 -2.20021030E-01 -2.26364971E-01 -8.28340576E-02 -8.89583351E-03 -1.99317456E-02
  8.71349250E-02  1.13876001E-02 -2.32034025E-06  5.37555824E-01 -7.38079682E-01
  1.72912158E-01 -1.76016924E-05 -4.30934977E-03  1.07343950E-01 -2.74346786E-01
 -1.23639536E-01 -7.39004913E-06  1.21826085E-01  9.42052252E-01 -7.67492628E-02
  2.82744324E-07  5.33770194E-03  1.76913338E-01  1.35084357E-01 -1.39842149E-01
 -1.46804030E-05 -1.12936636E+00  1.66439749E-01  1.19867883E+00  1.23577500E-04
 -3.15465932E-02 -6.85255010E-01  2.53431542E-01  3.41732673E-01  3.14388709E-05
  4.10534319E+00 -1.49128177E+00 -1.50775003E+00 -1.99810639E-05  1.50261317E-02
  3.66154851E-01  1.71222154E-01 -6.44942548E-02 -6.44601809E-06 -3.42472984E+00
 -1.39848567E+00 -6.25667417E-01 -4.30143397E-05 -1.67522115E-03  2.47014231E-01
 -7.57040593E-02  1.01104240E-02 -2.15188131E-05 -3.78906325E-01  5.14145776E-01
  2.08869520E-01  7.08886200E-05  5.22732442E-03 -5.49047663E-03 -2.50762674E-01
 -1.85246052E-02  2.90614251E-05 -4.98026695E-01  2.38222888E-01  6.44128699E-02
 -1.77279057E-05  3.35230035E-03 -5.59908380E-03 -4.77885976E-01  4.86244919E-01
  6.27029142E-05 -2.68155127E-01  8.52236241E-01 -7.91495376E-01 -9.85489773E-05
  3.11519863E-04  1.83750389E-02 -1.57081318E-02  1.46683787E-01 -1.49904855E-04
 -8.65472631E-02  1.58184575E-01  1.05500647E-02  1.77405101E-04  3.95604043E-02
  1.20461186E-01  2.71268783E-01  2.24578966E-01  2.05195260E-01  1.02338323E-01
  1.84344843E-02  4.86921574E-01  1.72120738E-01 -2.23075974E-01 -4.25288219E-05
  6.81103188E-03 -5.05507112E-01 -1.48432849E+00  2.00261162E-04 -5.46923490E-03
  2.93288922E-01  3.52958417E-01 -1.28599373E-01 -8.73855050E-06 -3.49935256E-01
 -1.98292671E+00  1.08450994E-01 -4.97103310E-05  7.12291136E-03  3.08965967E-01
 -5.90103457E-02 -1.29704268E-01 -6.55537072E-05  2.55150397E-01 -1.37000097E+00
  9.42061790E-01  3.45995480E-04  3.72298761E-03  5.13759740E-02  1.43365147E-01
 -1.09503919E-01  9.32512438E-05 -2.00507993E+00  9.12822396E-01  1.88606160E+00
 -4.37824020E-04 -1.29744581E-02 -5.68869866E-01  1.03493942E-01 -2.65357878E-01
  5.08404864E-05  5.01505308E-01  2.29780019E+00  2.84546947E+00 -1.55122026E-04
 -1.01366251E-03 -7.15609185E-01 -4.08957845E-01  4.10765966E-01  3.70482914E-05
  1.42445424E+00  1.78514759E+00 -2.49348509E+00 -2.17547463E-04  2.53226303E-03
 -4.59839661E-02  3.59142101E-02  1.82421419E-01  4.11450469E-05  1.25394848E-03
  1.02642073E-02 -9.64322522E-02 -9.75904005E-05  1.33923305E-03 -5.86120440E-03
 -3.78689822E-04  4.09237356E-02  1.14822340E-04 -1.61077705E-02  1.77797292E-01
 -1.81022748E-01 -2.30815243E-04  7.93894477E-03 -7.16285464E-02 -1.24177907E-01
  1.28856541E-02 -7.10982451E-04  7.25846759E-02  1.38265435E-01 -1.18406098E-01
  9.23937768E-04 -2.25576856E-01 -1.62744994E-01  5.82293330E-01  8.18859261E-01
 -3.83301583E-01 -2.88270254E-01  1.22010638E-02  2.88539913E-02  8.15420123E-04
  3.45349273E-02 -7.06041190E-05  7.62544565E-01  1.66774809E+00  4.71205913E-02
  3.47701407E-04 -1.18843975E-03 -1.02429913E-01  1.66290625E-01 -1.91365624E-01
  8.08927839E-05  3.92642826E-02 -1.13684162E-01  1.52014931E+00 -5.62352725E-04
  1.99200837E-02  4.16223152E-01 -1.83265650E-01 -2.60417506E-03 -1.65978872E-04
 -6.07462429E-01  7.51333041E-01 -2.72669989E-01  1.37686330E-03 -3.21030197E-02
 -1.04887191E+00  5.59178597E-02  7.86043009E-02  3.50753768E-04  2.53669746E+00
 -1.12661070E+00 -9.94982331E-01 -2.12525741E-03  2.41299995E-02  7.33928931E-01
 -8.00320896E-02  1.09279957E-02  1.68044341E-05 -2.28324268E+00 -9.61418101E-01
 -2.21348332E-01  7.98002121E-04  3.17071166E-03 -1.09245608E-01  2.90789085E-01
 -7.36882980E-02  6.54340237E-05 -2.50867780E-01 -1.30213377E+00 -4.20982120E-01
 -3.89116181E-04 -2.04678448E-02  2.19177244E-01  3.36693358E-01 -7.31888031E-02
  5.70784159E-05  4.58830529E-01 -3.82799032E-01  3.78813123E-02 -1.91606739E-04
 -5.79315546E-03  9.50402760E-02 -1.03108928E-01 -3.86982796E-02  3.58229627E-04
 -6.61001284E-02  4.88290322E-02  1.01840650E-01 -7.91891633E-04 -3.76724723E-02
  3.74553384E-01  3.75153511E-01 -4.42708414E-03 -2.26253753E-03 -3.28475960E-01
 -4.51532060E-01  8.89229581E-02  2.98796913E-03 -5.82462411E-01 -3.30285924E-01
  1.77007774E-01  3.67148914E-01 -4.46381434E-01 -2.94518639E-01 -4.19945897E-05
 -5.27019145E-04 -2.11249194E-04  8.84735343E-05 -2.73664521E-02 -1.77692717E-03
 -3.02801687E-03  7.00822973E-04  2.38421442E-01  1.05286159E-05 -8.92056616E-05
 -5.41988555E-04  6.42460842E-04  5.74461188E-02  1.53115188E-04  1.32113584E-03
 -3.87861405E-03 -2.89653010E-01 -5.22035059E-05 -1.10603650E-03  4.41837604E-04
  9.39214357E-05 -7.66634822E-02  1.43077453E-03 -7.62271348E-04  1.82235132E-04
  6.27916185E-01  9.02318485E-05  2.90245877E-03 -1.12892183E-04 -1.40111150E-04
  1.56479665E-01 -5.19305994E-03  1.99459120E-03  1.29116398E-03 -9.14543541E-01
 -5.49373451E-05 -1.37272132E-03 -2.40328429E-05  2.66772497E-04 -8.83565755E-03
  6.06482215E-03  9.13216660E-04 -1.77178679E-03  3.87555927E-01 -4.38613312E-06
  9.45048378E-04 -2.93331200E-04 -1.46540007E-04  4.05651726E-02 -9.65536238E-04
  1.29182460E-03  2.71118224E-03 -2.08542556E-01  3.91714895E-05 -4.05406748E-04
 -6.92397174E-04 -1.23088720E-05  4.37444802E-02 -8.97459027E-04  7.54298280E-04
  8.17937619E-05 -1.15966167E-01  1.09745623E-05 -1.44582781E-04  2.75976150E-04
  6.05500809E-05  1.56110536E-01 -8.58170878E-05 -2.37475069E-04 -5.43783076E-05
 -3.53839556E-01  1.04516657E-04 -1.07554603E-03 -1.07663227E-03 -4.44063289E-05
 -9.07096440E-01  1.10436542E-03  1.30017447E-03 -8.63458563E-05  1.22557594E+00
  1.54798161E-03  9.49339992E-04 -9.91332337E-04 -1.75654697E-03  1.20328984E-03
  9.05660870E-04 -7.77069574E-03 -1.26721327E-01  3.47842769E-02  2.94882363E-02
  7.70956199E-06  2.23191916E+00  1.50953225E+00  2.61886213E-01 -2.69622506E-04
  3.63866142E-03  4.03114601E-01  6.32652594E-02 -1.30768597E-01 -2.38680471E-05
 -1.06503031E+00  5.79079518E-01  1.34611286E+00  5.50502693E-05 -8.81572491E-04
 -8.50661828E-02 -2.24292653E-01  1.27495349E-01  2.96333649E-05  1.46972907E-01
  1.31563929E+00 -6.78362818E-01 -1.90932658E-04 -8.93024718E-03 -4.55972009E-02
  4.89356848E-01 -9.39330933E-02  1.85713409E-05  3.46021390E-01 -1.55792326E+00
 -5.19478597E-01  2.06828200E-04  2.88656023E-03  1.18347056E-01 -2.49617376E-01
  3.56217862E-02 -3.83978399E-06 -2.98623749E-01 -1.05533991E-01 -4.86926768E-01
 -7.71353817E-06  5.86782633E-03  5.50779402E-01  2.59369394E-01 -2.74333366E-02
 -7.96939978E-06 -1.45871763E+00 -1.06046303E+00 -5.21616773E-01  4.49773906E-05
 -1.79746557E-02  3.19323455E-01  1.79270844E-01 -4.89312506E-02 -5.08954975E-05
 -1.22171482E-01 -3.57093004E-01  1.53028271E-02  1.16208131E-04 -2.72579238E-03
  9.27726306E-02 -1.58494682E-02  1.10165197E-02 -5.85995635E-05 -2.87312007E-01
 -1.26225433E-01  1.64801156E-01  1.32048361E-04  1.07126745E-02 -1.57203599E-01
 -6.62567943E-01  1.69709698E-01  3.08018691E-04  5.42254051E-01  8.70546146E-01
 -1.75749641E-01 -4.61879561E-04 -2.84132851E-01 -5.87675164E-02 -1.02024328E-01
 -1.40828849E-01 -2.41958073E-01 -6.07190683E-02 -1.85430386E-02 -6.22772023E-01
 -2.93105539E-01 -4.34633947E-02  2.71217008E-05 -5.50041583E-01 -1.80517912E-01
 -2.37796457E+00  2.24737517E-04  3.77098043E-03  1.85534840E-01  5.21542740E-01
  2.99576560E-01 -8.72189760E-06 -4.88506493E-01 -3.08227044E+00 -2.00070097E+00
  9.50294948E-05  2.49644417E-02  8.43141258E-01  1.00683531E-02 -2.22545445E-01
  2.63325972E-05 -1.66797056E+00 -2.11319549E+00  4.23610121E+00 -1.40206864E-04
 -5.63812255E-02 -6.74698468E-01  6.59061546E-03  1.06596338E-01 -1.84299221E-05
  5.93516395E+00 -1.22727079E+00  1.53917938E+00  3.54156700E-04  1.47789134E-02
  2.80922069E-01 -1.09507186E-01  6.41026585E-02 -3.50595373E-05 -2.42137413E+00
  7.85298720E-01 -1.67871937E+00  4.62925817E-05  4.93842226E-03  1.88734757E-01
 -8.27368388E-02  1.56096905E-02  4.72099603E-05 -4.33952844E-01  1.28584218E+00
 -4.04607218E-01 -2.34874070E-04 -6.76487812E-03  9.09639506E-02  6.79232202E-02
 -3.68670210E-02  1.73899188E-05  1.02722573E-01 -1.26520688E-02  4.01738573E-01
 -7.73909577E-05  1.25598054E-02 -5.58207383E-02  6.23584567E-02  2.44243566E-01
 -2.48896873E-05 -6.66737438E-01  5.69827489E-01 -6.97468771E-01  1.01482097E-04
 -5.78459056E-03  1.16290762E-01 -1.42381689E-01 -4.55555399E-01  1.39356186E-04
 -2.57465975E-01  3.17225086E-01  5.73837008E-01 -2.14235091E-04  3.26889807E-01
  1.86360601E-01 -2.04721915E-01 -3.94308234E-01  2.02281451E-01  5.04705881E-02
  1.86901172E-02  1.85241519E-01 -3.55666052E-02 -1.15817091E-01 -2.06557369E-05
 -1.52523642E+00  3.31746788E-02  2.72677105E+00  1.12960745E-04 -8.36903901E-03
 -9.49889553E-01 -2.86352838E-01  2.87811739E-01  3.31782582E-05  2.40604733E+00
  2.75553587E+00 -1.30601392E+00 -1.36136382E-04  4.87945147E-03 -6.11352791E-02
  1.69201583E-01 -5.54872488E-03 -1.26812650E-07 -2.52569253E+00  2.43129691E+00
 -1.44575385E-01  1.17020106E-04 -1.47352934E-02 -1.98730965E-01  1.66207521E-01
  2.83307555E-01 -3.78810781E-06  1.42149227E+00 -1.48862752E+00 -1.58207689E+00
  5.09889114E-05  2.52645262E-02  4.33320317E-01 -1.69749454E-01  4.12222855E-02
 -6.00266652E-06 -1.96084952E+00 -5.56515766E-01 -1.69430727E-01 -1.29286825E-05
 -3.05268167E-02 -5.74746712E-01  3.09341992E-01  2.28342192E-01 -2.16031483E-05
  3.09613877E+00 -2.02162270E+00 -1.96074465E-01  1.08753176E-04  5.88495395E-03
 -2.08518783E-01 -2.29352224E-02  6.38738766E-03  4.66891166E-05  3.75611797E-01
  9.39618034E-02 -4.75098175E-01 -1.03994014E-04  1.65459098E-02 -3.90748852E-01
  1.23067742E-01  9.46951665E-02  3.26932808E-05  3.51648244E-01 -5.06928953E-01
 -9.42119214E-02 -6.92248459E-05  5.64330676E-03 -1.15252666E-01 -1.47690662E-01
 -1.24117423E-01  1.07443037E-04  3.18440234E-01  2.19531111E-01  3.20304156E-01
 -1.86623243E-04  4.45382108E-01  2.49647208E-01  2.06277413E-01  1.61365439E-01
 -8.09585297E-01 -6.23991563E-01 -4.50553863E-03  2.49120270E-01  2.07520355E-01
 -1.59774433E-02 -8.04946675E-06  2.25916049E+00  9.05028890E-01  1.51951202E+00
 -3.66165745E-04  1.78690621E-02  6.76193172E-01 -2.34291244E-01 -1.42565074E-01
 -4.79321160E-05 -2.42175026E+00  1.60319565E+00  1.43184011E+00  7.00923160E-05
 -5.73975354E-02 -6.84250067E-01  8.93770953E-02 -8.22679235E-03  5.88581038E-05
  6.12179847E+00  1.74504844E+00 -3.41432631E+00 -3.59452963E-04  5.19412120E-02
  5.82150947E-01 -1.10220512E-02  3.66510441E-01 -2.87076246E-05 -4.87985077E+00
  9.11478774E-01 -5.57072032E+00 -5.82094285E-05 -1.81871831E-03 -1.35038454E-01
 -1.05840408E-01 -1.19174287E-01  3.54282153E-05  2.52643546E-01 -2.85609458E+00
  2.12223526E+00 -1.66614373E-04  1.95537694E-02  6.26881203E-01  1.04847266E-01
  1.74572153E-02 -4.63826932E-05 -2.74512789E+00 -1.75785448E+00 -2.92055541E-01
  2.93323252E-04 -4.86786246E-03  2.18925108E-01  2.69825687E-02  2.45656624E-02
 -3.58532070E-05 -4.69701058E-01 -2.69504120E-01 -2.60824723E-01  1.39277938E-04
 -1.32687084E-02  4.24000061E-01  2.27692470E-03 -1.17739589E-01 -2.70060199E-05
 -8.91545817E-01 -1.03961657E-01  7.36910390E-01  1.19020024E-04  1.97267751E-03
 -3.73575726E-03  4.12773471E-02 -6.02437544E-01 -3.16536383E-05 -1.24009716E-01
 -3.35590174E-02  1.26694720E+00  7.74110472E-05  1.04362874E-02  1.24164865E-01
  4.92672750E-01  9.25525479E-01 -1.52730615E-01 -9.53597998E-02  1.50442884E-02
  8.49606848E-02 -6.36118280E-03  2.21928749E-01 -4.39272342E-06 -1.68591522E+00
 -1.08425741E+00 -2.04783740E+00  3.31362114E-05 -5.29236478E-02 -1.33937317E+00
 -2.98485366E-02 -2.31644988E-01 -5.23944768E-05  5.87435626E+00  1.45888107E-01
  8.64091640E-01  3.78009813E-04 -7.55796073E-04 -9.37055985E-02 -1.18669085E-01
  1.02206517E-01  1.89854734E-05  7.54536309E-01  3.21142239E+00 -2.12969463E+00
 -1.66821352E-04 -1.32882139E-02 -1.32266216E-01  9.92934365E-02  1.42932145E-01
  2.31869120E-05  1.69693602E+00 -2.51408980E+00 -4.00173360E+00 -1.26118155E-04
  3.21701459E-02  2.08272820E-01  6.73011548E-02 -3.93501526E-02 -6.07894390E-05
 -5.56617579E+00 -9.99162368E-01 -2.48991136E+00  2.04343706E-04 -6.55345094E-04
 -3.82573981E-01 -2.31846970E-01 -1.51448848E-01  2.97462575E-05  6.95183648E-01
  2.03549292E+00  1.06192093E+00 -1.42214643E-04  8.23096600E-03 -3.02000617E-01
 -7.68228828E-02 -4.37303897E-02  2.53838953E-07  4.72063197E-01  3.90015726E-01
  4.62395857E-01 -1.04915083E-05 -1.17046576E-03 -1.91395260E-02  2.35326794E-02
 -5.60828079E-02 -3.26659901E-06 -1.29612797E-01 -5.01144270E-01  4.51536279E-01
  4.18845806E-05  2.22683888E-04 -8.58470359E-02 -2.35196906E-01 -3.11157762E-01
  3.58967237E-05  4.32769888E-01  3.54419370E-01  7.91103747E-01 -9.63194274E-05
 -8.25688978E-01 -3.81620371E-01 -7.26669827E-03 -4.50304447E-01  5.78419257E-01
  2.72766164E-01 -1.65347825E-03 -2.03698231E-01 -8.67070976E-02  1.92163337E-01
  1.81814748E-05 -1.15608060E+00  5.55343342E-01  3.96491652E+00  1.17223911E-05
  2.31891230E-02  9.67285370E-01 -2.20755242E-01 -1.95493546E-01  5.74374999E-05
 -3.21281812E+00  1.57474913E+00  8.23185157E-01 -3.31832084E-04 -8.44747814E-03
 -2.15227931E-01  6.15218386E-02  4.74313486E-02  2.99141460E-06 -2.34405953E-01
 -9.88042044E-02  2.37824697E-01  2.11102880E-04 -2.87871183E-02 -2.93248128E-01
 -9.84621060E-03 -1.28607408E-01  4.52595287E-05  3.43957177E+00 -1.55360396E+00
 -3.78441256E-01 -1.83092489E-04  4.30060184E-02  5.81053597E-01 -2.12133916E-02
  7.34555394E-02 -6.30249735E-05 -3.45314970E+00  2.48054004E-01 -3.17520332E+00
  2.85037597E-04 -4.62162441E-02 -1.70604549E+00  4.32351120E-02 -3.81491879E-01
  6.80571859E-06  6.08323904E+00 -1.78178711E-01  2.78525022E+00  2.02469248E-05
  3.67983245E-03 -1.74879486E-01 -3.80829109E-03  1.44910781E-01  3.15737414E-07
  3.58617771E-01 -1.91915671E-02 -9.79424344E-01 -1.34683501E-05 -7.40316979E-03
  2.30295635E-01 -1.04742239E-01 -1.21415312E-02  1.21043672E-05 -3.60927203E-01
  3.22926548E-01  1.08460841E-02 -6.07628382E-05 -5.49529506E-03  6.38811924E-02
 -1.41081538E-01 -1.32001618E-01 -3.14487415E-05  2.85398223E-02  2.58581639E-01
  2.50744334E-01  4.38816805E-05  2.19369963E-01 -1.09098067E-01 -3.38349975E-01
 -8.78520828E-01 -4.70966080E-02  2.67543065E-01  2.40124270E-02  5.08981637E-01
  5.02494851E-02  1.53238440E-01 -2.64815261E-06  1.00488395E+00 -2.18906100E+00
  5.53337893E-01  1.12589035E-04  5.35165507E-03  2.90587193E-01 -7.37060685E-03
 -1.22610739E-01 -4.16989626E-07 -8.71670541E-01  6.32779910E-02  8.98162567E-01
 -5.29315845E-06 -4.39564337E-02 -7.24054831E-01  4.86479397E-02 -5.73375999E-02
 -9.01114757E-06 -5.16307010E-01 -2.31992297E+00 -2.95729062E+00 -9.01012811E-05
  1.00569375E-02 -6.63493143E-02 -5.58216546E-03 -5.41607442E-02 -2.32572834E-06
 -1.16985303E+00  3.98184092E-01 -1.50188537E-01 -1.66872155E-04  2.31932837E-03
  3.97127699E-02  1.75870682E-01  6.82515505E-02 -2.24091204E-05 -3.01321269E-01
  2.34322174E-01 -6.69463722E-01  1.13513829E-04 -6.42167841E-03 -2.55387353E-01
 -1.98513658E-02 -5.92329716E-02  4.49303298E-06  1.15428640E+00  8.29849916E-01
  7.25970377E-01 -4.49468218E-05 -6.13593478E-03  1.09170860E+00  9.82182160E-02
 -4.48861547E-03 -1.65026907E-05 -3.06408740E+00 -1.02782805E+00  1.54565378E-01
  1.08497774E-04  8.28669680E-03 -1.58562119E+00  7.21737321E-02  1.08236443E-01
  2.52956107E-05  4.51687358E+00 -8.86130498E-01 -1.17702542E+00 -1.43874103E-04
  2.09290262E-02 -4.21642350E-01  1.06796691E-01 -1.16010620E-01 -2.29327376E-05
  5.34456212E-01 -2.50084203E-01  2.47332727E-01  5.01425990E-05 -1.40948917E-01
 -1.68800702E-01 -1.04155023E-01 -2.93050566E-01  2.12818584E-01  1.57051994E-01
 -3.36961857E-02 -3.72081345E-01  2.91385351E-01  2.36904702E-02 -2.35242182E-05
  4.47827418E-01  4.83357395E+00 -9.21206125E-01 -5.03196733E-04  2.70489673E-02
  8.50012682E-01  1.18036494E-01 -1.56800053E-01 -1.41685923E-05 -3.88881152E+00
 -1.05564730E+00  2.57066972E+00 -1.02552660E-05 -2.45763808E-02 -1.38216136E-01
 -2.46648199E-01 -4.50206130E-02  7.20280531E-06  1.22674545E+00 -1.93168690E+00
 -2.34469102E+00 -2.43597978E-04  2.57723781E-02  1.36023678E-01 -1.30977537E-02
 -3.63488637E-02  1.09749289E-06 -2.51719980E+00  9.93194336E-01 -1.65631573E-01
 -1.15794650E-04  7.92408489E-03  3.46047471E-01 -1.67854785E-01  1.30604265E-01
  2.03036589E-05  1.63311848E+00 -7.99709837E-02  4.62666957E-01  2.56208215E-05
  2.11886694E-02  5.67226187E-01  1.32704917E-01  1.71582951E-02  4.80630354E-06
 -2.71701397E+00 -1.45449256E+00 -1.17387668E+00  1.40992835E-05  2.72478692E-03
 -1.65000423E+00 -8.52462543E-02  2.21677377E-02 -2.10458238E-05  5.06456759E+00
  1.51137759E+00 -3.27715438E-01 -3.67445609E-05  2.67313114E-03 -9.17492840E-01
  3.62362290E-02  5.31639678E-02 -1.54143450E-05  2.77498186E+00 -4.92298951E-01
 -6.77064126E-01  3.55608294E-06  1.29625735E-02 -2.64828010E-01  9.03456873E-02
 -6.83091929E-02 -2.89970943E-05  3.00366946E-01 -2.23418705E-01  1.46701756E-01
  6.75923245E-05 -4.05965108E-01 -3.28891915E-01 -3.81477700E-02 -2.33273286E-02
 -2.47540888E-01 -2.08392006E-01  3.75370730E-03  1.70400225E-01  8.52054820E-02
  2.01353889E-02  5.37628949E-06  1.71822553E-01  1.70803279E-01 -6.88516803E-02
 -1.91949363E-04  1.42098785E-02  1.97488106E-01 -8.14635470E-02  2.34766593E-02
 -1.71977581E-05 -1.75800969E+00 -3.49114930E-01  5.03946101E-01  1.05642587E-04
 -2.83755330E-02 -4.41275229E-01 -3.39969878E-02 -8.72526095E-02  1.30349134E-05
  1.75050519E+00 -2.49736047E+00 -2.70805100E+00 -4.85671854E-04  1.07346044E-02
  6.85028696E-01  1.12891629E-01 -4.18195091E-02  8.60792960E-06 -2.93917819E+00
  4.37292175E+00 -9.04115788E-01  4.96230092E-04 -5.39762821E-03 -7.35336457E-02
  3.50217420E-02  5.73098680E-02  2.13231563E-05  2.66542770E+00 -9.55569131E-01
  2.05493790E+00 -3.53723885E-04  1.53493559E-02  1.62680026E-01 -8.53742783E-02
  3.55960261E-03 -1.66561341E-05 -1.56892929E+00 -3.88932159E-01 -6.25865741E-02
  1.92624948E-04  1.17572891E-03 -5.73070662E-02 -1.92868181E-02  4.34808167E-03
 -1.71654389E-05  1.39608363E-01  6.00842896E-02 -6.06571105E-03  7.02064167E-05
 -7.25719716E-03 -7.58771719E-01  3.33274934E-02 -1.98022617E-02 -3.53047815E-05
  2.80253732E+00 -5.18376403E-01 -5.57580236E-01  7.84744447E-05 -5.02630608E-02
  1.75498852E+00 -2.57664257E-01  3.14147042E-02 -1.34151016E-04 -3.60231570E+00
  1.09803447E+00 -1.85072655E-01  4.15569098E-04 -4.32126953E-03  5.44397897E-02
  2.17769132E-01  5.88523087E-01  6.82506000E-02  4.30024265E-02
Orthonormal basis                          R   N=        7569
  1.70151491E-02  7.42651130E-02  4.50376150E-02 -1.01622918E-02 -4.00217342E-06
  1.08566679E-01  1.05040946E-01 -2.34135018E-02 -8.49603691E-06  1.61935721E-02
  7.07924558E-02  1.08733406E-02 -3.11433788E-02  2.47190615E-06  1.12420293E-01
  2.89047430E-02 -8.58821108E-02  5.35636053E-06  1.62350808E-02  7.04680165E-02
 -3.22613832E-02 -3.19239975E-02 -2.06931589E-07  1.02505593E-01 -7.59679976E-02
 -7.51346059E-02 -1.31905442E-07  1.62552736E-02  7.14806387E-02 -4.75320165E-02
  9.41278333E-03  3.42334628E-06  1.04767848E-01 -1.07812246E-01  2.21393321E-02
  6.71424638E-06  1.80308106E-02  7.85486408E-02 -1.75565082E-02  4.35654333E-02
  3.04787878E-06  1.13451612E-01 -4.08956918E-02  9.48859758E-02  6.13513649E-06
  1.65318579E-02  7.21671934E-02  2.28025698E-02  2.48000404E-02 -3.32635348E-07
  1.14023600E-01  6.12220498E-02  6.71787609E-02 -8.47891170E-07 -5.73322338E-04
 -5.22699157E-04  8.37250451E-03 -1.90006809E-03 -7.06994624E-07  1.01971339E-02
  3.83397534E-02 -8.40866301E-03 -3.16547609E-06 -7.29241166E-04 -1.27212630E-03
 -6.03141837E-03 -5.38493849E-03  4.01983225E-08  8.34978025E-03 -2.63984611E-02
 -2.59706054E-02 -5.93160504E-07 -1.10019791E-03 -3.75222538E-03 -3.18926184E-03
  5.98029756E-04  7.95035234E-07  5.23849829E-05 -1.90258237E-02  3.70845261E-03
  8.95189866E-07  1.57629657E-02  4.75842914E-02  1.01012908E-02  3.86610412E-02
  1.64621789E-02  4.91088179E-02  1.63744797E-03  6.47724782E-03  1.24556254E-02
  5.64459941E-02 -2.02996268E-08  7.87078283E-03  2.96509074E-02  1.37489918E-01
 -4.67883185E-07  2.43019849E-02  9.72911356E-02  9.28077336E-03  1.76006119E-02
  3.96676469E-06  1.30732399E-01  3.26934539E-02  5.15373570E-02  6.96587116E-06
  2.49395795E-02  9.73914851E-02 -1.73636343E-02  2.50506220E-02 -5.07027855E-07
  1.16246192E-01 -4.45394570E-02  6.01924927E-02 -1.17139402E-06 -2.11236838E-03
 -9.06137306E-03  7.63907562E-03  4.74620293E-02 -2.20969620E-06 -1.17394302E-02
  2.03281052E-02  1.22199704E-01 -3.81028673E-06 -2.52826848E-02 -9.96719130E-02
  1.68136414E-02  2.05022139E-02 -6.25008363E-06 -1.21650615E-01  4.33779875E-02
  5.55045204E-02 -1.01675858E-05 -2.24971023E-02 -8.98781432E-02 -3.47533567E-03
  2.14244033E-02 -4.73877171E-07 -1.20464249E-01 -1.60830398E-02  6.51442987E-02
 -1.18742671E-06  3.81747660E-04  1.62941169E-03  4.56215503E-03  1.51370616E-02
 -7.59536194E-08  2.99497191E-03  1.31980703E-02  4.39507915E-02 -2.14798172E-07
  9.47258171E-03  3.89567647E-02 -2.28714990E-02 -1.61896810E-02 -1.83654822E-06
  6.44755032E-02 -6.12475296E-02 -4.03305878E-02 -4.74587657E-06 -9.79196800E-04
 -3.89311218E-03  3.63647280E-03  6.61556686E-03  8.71839537E-08 -6.77074700E-03
  1.08463863E-02  2.08654626E-02  1.59254265E-07  7.21021579E-02  1.15014431E-01
 -6.40401586E-02 -1.04849935E-01 -6.75047820E-02 -1.07181404E-01 -3.26927052E-02
 -1.24913978E-01  2.03078532E-02  1.89944934E-03  3.99038153E-06 -1.45490290E-01
  3.98129856E-02  4.31365689E-03  7.30773530E-06 -1.19347909E-02 -4.72367875E-02
  3.64412515E-02 -1.65256278E-03 -1.87929408E-06 -6.36644338E-02  1.08704901E-01
  3.00253497E-03 -4.11360986E-06  1.84255291E-02  7.00982276E-02  3.32494798E-02
 -3.14332938E-02  4.95361667E-07  8.17674986E-02  8.53449132E-02 -7.68084110E-02
  1.05369582E-06  3.31537439E-02  1.28627342E-01  8.74401380E-03 -1.92916421E-05
  9.06102795E-06  1.51753131E-01  2.89008387E-02  3.33848686E-03  1.30875689E-05
  1.53659624E-02  5.92650200E-02  4.80634196E-02  1.73432549E-02  4.65537121E-06
  6.99653392E-02  1.21887686E-01  3.35609294E-02  7.26773487E-06 -1.60350145E-02
 -6.29424856E-02  3.43528330E-02 -1.18700779E-02  1.18579394E-06 -8.28804114E-02
  9.88928616E-02 -4.10552982E-02  1.53675049E-06 -1.36327941E-02 -5.48371389E-02
 -3.59434149E-02  9.02139201E-03  4.32473654E-06 -8.77113662E-02 -8.85890498E-02
  2.28232881E-02  1.10490982E-05  5.33236589E-03  2.18827591E-02 -1.31529534E-03
 -2.16607797E-02 -8.40502610E-07  3.71110620E-02 -1.99286486E-03 -5.86097131E-02
 -2.17301034E-06  1.02501871E-02  4.00688043E-02 -2.56961394E-02  5.86831106E-03
 -4.02064229E-06  6.86679562E-02 -7.37377825E-02  1.72395708E-02 -1.13216777E-05
 -4.11267433E-02 -6.26201632E-02  2.89808554E-02  4.92448339E-02 -5.15395042E-02
 -7.80910135E-02  6.21027829E-03  2.05281869E-02 -2.09293283E-02 -8.76876571E-02
 -2.31425312E-06  1.63117899E-02 -3.85297598E-02 -1.43196125E-01 -4.13567410E-06
 -2.25950529E-02 -8.00566126E-02  3.45017455E-02 -2.98889985E-02 -6.33815068E-06
 -8.01381853E-02  7.71880206E-02 -7.16690421E-02 -1.06060979E-05  2.55744813E-02
  8.65994123E-02  6.60836083E-02 -1.95775542E-02 -4.40490712E-06  7.67160583E-02
  1.18930737E-01 -2.52476455E-02 -7.51394902E-06  3.71017357E-03  1.24477609E-02
  2.29160071E-02  9.50141877E-02 -2.36149458E-06  1.05163677E-02  4.27791254E-02
  1.63938170E-01 -5.65306999E-06 -3.01715525E-02 -1.01822773E-01 -4.10936151E-02
  3.58907614E-02 -8.10327924E-06 -9.26556085E-02 -7.46299394E-02  8.08144487E-02
 -1.14672380E-05  1.73675037E-02  6.14190370E-02 -5.10899008E-02  1.72725392E-02
 -1.04535916E-06  5.99298324E-02 -1.14609101E-01  2.92278499E-02 -2.75779839E-06
  2.61310552E-03  9.92051637E-03  5.05778526E-04 -2.99569882E-02 -1.16590684E-06
  1.41570913E-02 -1.90799119E-03 -7.72952183E-02 -2.68839888E-06  1.34134598E-02
  5.04398772E-02 -1.75790150E-03 -3.69821837E-02 -3.44425425E-06  7.10121953E-02
  6.35348364E-03 -8.33023646E-02 -7.78284100E-06  1.42340889E-03  5.22548695E-03
  1.28349038E-03  2.15116522E-02 -1.21124768E-06  8.16728697E-03  4.62217851E-03
  6.10755013E-02 -3.20946924E-06 -8.55480885E-02 -1.02717964E-01 -9.05704154E-02
 -1.15886056E-01  5.83163108E-02  6.95281890E-02 -3.53109763E-02 -1.16504016E-01
  3.35025646E-02 -3.23043375E-02 -1.31557161E-06 -9.94794924E-02  6.69084797E-02
 -5.38717961E-02 -5.81832168E-06  7.07361288E-03  2.44735349E-02  6.52496532E-02
  4.39716325E-02 -3.27408038E-06  2.40484517E-02  1.36507912E-01  9.37177794E-02
 -8.22677688E-06  2.31838087E-02  7.74957382E-02 -2.84771224E-02  8.48161898E-02
 -3.13124332E-06  6.78728782E-02 -4.08816811E-02  1.41763001E-01 -6.14345325E-06
 -2.99675679E-02 -9.93250285E-02 -3.35158580E-02  1.84376150E-02 -8.73553684E-06
 -8.36119695E-02 -7.09185465E-02  3.50709752E-02 -1.03698270E-05  9.98532551E-03
  3.30857409E-02 -7.28484218E-02 -4.93297403E-02  7.18957303E-07  2.92132565E-02
 -1.19620931E-01 -8.81707337E-02 -1.43374442E-06  1.78546798E-02  6.18551702E-02
  1.96402957E-02 -6.02829693E-02 -4.10642009E-06  6.00289328E-02  3.74760403E-02
 -1.32523549E-01 -8.49897191E-06 -1.90871302E-02 -7.05801565E-02 -4.29970189E-02
  3.52851479E-04  3.59326364E-06 -9.73311949E-02 -8.52658553E-02 -3.84618328E-03
  7.17890144E-06  1.69904704E-02  6.23314228E-02 -4.00645529E-02 -1.03649880E-02
 -3.73967395E-06  8.42093320E-02 -8.68559126E-02 -8.55479703E-03 -8.02117137E-06
 -1.46058974E-02 -5.25048027E-02  2.94901395E-02 -4.35218701E-03  5.65622757E-06
 -7.84862019E-02  7.00397343E-02 -9.92906495E-03  1.33982671E-05  3.37935124E-02
  3.89939228E-02  3.96375071E-02  4.82752246E-02  6.63452991E-02  7.67165753E-02
 -1.55971349E-02 -5.78722250E-02  9.58680335E-02 -1.67776650E-02 -3.07733620E-05
 -7.85509215E-02  1.23708033E-01 -2.18531198E-02 -5.12852326E-05 -4.59697767E-03
 -1.97772652E-02  2.00439552E-02 -6.08290560E-02 -2.19102556E-05 -4.60069106E-02
  3.14238209E-02 -1.01361256E-01 -5.03688684E-05 -1.82234647E-02 -6.73425288E-02
 -6.65804597E-02 -6.43128246E-02 -3.31100290E-05 -9.13260538E-02 -9.18311574E-02
 -7.54976214E-02 -5.74187417E-05 -1.55824037E-02 -6.04216111E-02 -8.47149088E-02
  2.04725188E-02 -3.93994293E-05 -8.92213084E-02 -1.17177157E-01  2.21966462E-02
 -6.80808175E-05 -1.03492267E-02 -4.19254087E-02 -3.91687235E-02  7.48298918E-02
 -3.48723087E-05 -7.03021459E-02 -5.96684363E-02  9.93976416E-02 -6.12633615E-05
 -5.29035883E-03 -2.18410487E-02  4.78447531E-02  4.57495052E-02 -2.16904714E-05
 -4.66191992E-02  8.01607278E-02  7.48797386E-02 -4.84172979E-05 -2.54928527E-02
 -8.92886126E-02 -3.87271252E-02  9.03989386E-03 -4.34355297E-06 -1.15128438E-01
 -6.19783097E-02  1.54798046E-02 -1.20543580E-05 -2.53310371E-02 -8.88606616E-02
  2.34717238E-02  3.41459521E-02 -7.06150752E-06 -1.15675718E-01  3.81910329E-02
  5.82593995E-02 -1.79813566E-05 -2.01884257E-02 -6.95123559E-02  3.30766949E-02
 -6.22352369E-03  8.98848446E-07 -9.91868670E-02  7.15433919E-02 -1.33292755E-02
 -6.02993956E-07 -7.10311399E-02 -9.17984876E-02 -8.71097354E-02 -1.11353543E-01
 -7.42413681E-02 -9.41286715E-02 -1.21346763E-06 -6.15816917E-06  4.21057327E-05
 -1.20537477E-05  1.11017516E-01 -1.37244630E-05  5.47530674E-05 -1.61475338E-05
  1.90598283E-01 -3.94591594E-06 -1.40580280E-05  1.18233785E-05 -2.08763264E-05
  8.60551708E-02 -2.25769266E-05  1.89073501E-05 -3.29488122E-05  1.81223099E-01
 -3.06211138E-06 -1.28604345E-05 -2.12246153E-05 -1.50807285E-05  1.20629821E-01
 -2.31518713E-05 -2.75216796E-05 -1.36858154E-05  2.08541777E-01 -1.22102531E-05
 -4.18261320E-05 -2.11377604E-05  1.27265361E-05  1.19775156E-01 -4.99577583E-05
 -3.05546634E-05  1.65178367E-05  2.10039740E-01 -7.71243649E-06 -2.76096224E-05
 -1.96965760E-05  1.47203703E-05  1.07620362E-01 -3.76755647E-05 -2.95067297E-05
  2.02128655E-05  1.89341478E-01 -1.09805567E-07 -1.66866942E-06  1.79472291E-05
  1.76907267E-05  8.20869976E-02 -1.02448532E-05  2.57504510E-05  2.70480874E-05
  1.71287860E-01 -8.52921653E-06 -2.85037008E-05 -7.22491216E-06  2.60005102E-07
  4.00562326E-02 -3.44654214E-05 -6.24147849E-06 -1.45767293E-06  8.81581955E-02
 -5.20745654E-06 -1.76126239E-05  2.30062902E-06  5.63180670E-06  4.45311159E-02
 -2.27574607E-05  2.69281672E-06  8.81197016E-06  9.81653781E-02 -3.54550192E-06
 -1.20311201E-05  4.27422224E-06  1.15174877E-06  2.92264245E-02 -1.88748773E-05
  1.08779052E-05  2.80699554E-06  7.07450761E-02 -2.70098831E-05 -3.33995804E-05
 -1.50702258E-05 -2.50617895E-05 -2.77052752E-05 -3.22346527E-05 -2.25120582E-02
 -6.15470022E-02  1.00041614E-01 -3.64380763E-02 -3.14672082E-05 -4.12980905E-02
  1.15556953E-01 -3.82963621E-02 -4.22982512E-05  3.29964082E-02  9.41186753E-02
 -7.20482065E-03  5.11313693E-02 -3.58348099E-06  7.48104017E-02 -1.40946226E-02
  8.19667185E-02 -9.81226889E-06 -2.44918442E-02 -6.71845316E-02 -6.87195028E-02
 -4.65257379E-02  1.36435764E-05 -4.32467225E-02 -7.49166885E-02 -5.84490927E-02
  2.05266459E-05  2.15536892E-02  6.08390480E-02  1.35176825E-01 -7.91135186E-03
  3.43751707E-05  4.92697973E-02  1.58045642E-01 -1.56978755E-02  4.17364350E-05
 -3.63161146E-02 -9.55837433E-02 -6.24472132E-03  1.39428271E-02  4.38085271E-06
 -5.75317206E-02 -8.96937839E-03  3.95556465E-02  1.06150508E-05  2.75731818E-02
  7.81626893E-02 -7.88150732E-02 -4.01002286E-02 -9.81373232E-06  6.17558917E-02
 -1.08590655E-01 -6.83701094E-02 -1.70735391E-05 -4.82782499E-02 -1.40257742E-01
 -4.69410943E-02 -1.56094253E-03 -9.06960411E-06 -1.47392392E-01 -4.35865324E-02
 -1.27165426E-02 -2.03345826E-05 -4.01204785E-02 -1.16908343E-01  1.85307527E-02
  3.88560798E-02  1.19351895E-05 -1.23793764E-01  1.23193174E-02  4.32104981E-02
  2.00378472E-05  5.30999392E-02  1.50849230E-01 -5.49304456E-02  1.47510575E-02
 -9.06846733E-06  1.76441724E-01 -8.41042187E-02  2.32286428E-02 -1.29600607E-05
  1.12070364E-01  9.37607143E-02 -7.85000213E-02 -7.05025416E-02  1.33501234E-01
  1.10112541E-01 -2.52147846E-03 -5.57877980E-03 -8.18134575E-02 -1.55475600E-01
  4.93676494E-05 -1.99724396E-03 -8.00488206E-02 -1.33364514E-01  6.26094138E-05
 -3.42630541E-03 -9.33849357E-03  1.54685870E-01  3.95397605E-02  1.58596381E-06
 -6.73501615E-03  1.76825003E-01  4.17445124E-02  6.34706994E-06  9.43119638E-03
  2.32326811E-02 -1.53599087E-01  8.22174584E-02 -2.58468875E-05  1.00163927E-02
 -1.44223718E-01  6.97876827E-02 -3.51672394E-05  1.34104013E-02  3.35212151E-02
 -5.17851548E-02 -1.42256555E-01 -2.79084977E-05  1.70630216E-02 -4.71045567E-02
 -1.25015108E-01 -3.84301080E-05 -3.12832733E-03 -1.01822756E-02  1.57519962E-01
  6.46001804E-02 -9.56227123E-06 -1.16440816E-02  1.46270983E-01  5.99894902E-02
 -8.89605120E-06 -1.30670578E-02 -3.68813828E-02 -1.03749056E-01  7.89692594E-02
  2.97159856E-05 -3.21882287E-02 -1.21189595E-01  9.36088514E-02  4.53476780E-05
  1.85942768E-02  5.20678569E-02 -9.35628751E-03 -8.88488739E-02  2.40974237E-05
  5.22725543E-02 -3.40550154E-02 -1.56398976E-01  4.43583476E-05 -9.83585207E-03
 -2.69280160E-02 -7.37351266E-02  5.54132852E-02 -1.37154210E-05 -2.65112630E-02
 -1.38951672E-01  9.36984608E-02 -2.51412890E-05 -2.36579473E-03 -6.32879692E-03
 -1.65691240E-02 -5.89042487E-02 -1.06132638E-05 -6.77200170E-03 -3.50412470E-02
 -1.17035217E-01 -2.12288361E-05 -1.86155950E-02 -1.44185561E-02 -2.38423786E-02
 -2.11185200E-02 -1.03367410E-02 -1.00763137E-02  4.12880687E-02  9.65348813E-02
  1.56389302E-01 -7.03516437E-02 -1.25918470E-04  4.12561521E-02  1.51880334E-01
 -6.39544865E-02 -1.54607615E-04 -3.43542805E-03 -8.74302515E-03 -6.04805191E-02
 -5.73281139E-02 -2.54024715E-05 -6.28528644E-03 -5.78978569E-02 -6.60637432E-02
 -4.15847092E-05 -2.48977049E-02 -5.58078611E-02  7.60630818E-02  1.69681988E-01
  6.26499854E-05 -1.90418429E-02  7.78751735E-02  1.63366025E-01  7.77597411E-05
 -2.67600718E-02 -6.72347540E-02  8.71476836E-02 -1.17688396E-01  6.08560496E-05
 -3.52192344E-02  8.75088618E-02 -1.00371519E-01  8.26625405E-05  1.93217995E-03
  4.25404172E-03  1.39322452E-02 -6.92388569E-03  1.33128029E-05  2.53726215E-03
  1.65972574E-02 -7.91794913E-03  1.69159951E-05  1.38735086E-02  3.86205947E-02
  2.27297681E-02  1.49576117E-01 -4.45987638E-05  2.89944186E-02  3.49906405E-02
  1.72750796E-01 -7.47705342E-05 -5.76407453E-02 -1.53786597E-01  2.39540298E-03
 -1.26668760E-02 -6.77692893E-05 -1.47989928E-01  5.41740231E-02 -2.92339150E-02
 -1.18962129E-04  7.03961183E-02  1.88926551E-01 -2.00780124E-02 -1.35591025E-03
  3.12266980E-05  1.83631108E-01  5.31743503E-03  4.31559418E-02  5.65327168E-05
  3.43784797E-02  9.04603250E-02 -1.66001233E-02 -2.46405885E-02  1.63377056E-05
  9.66406187E-02 -1.19446698E-02 -4.84736207E-02  3.40402801E-05 -4.07272776E-02
 -2.97796323E-02  1.27018403E-02  1.00408629E-02 -1.02393540E-01 -7.45901125E-02
  2.13683741E-05  4.91375265E-05  1.13269738E-04 -1.09812403E-05  2.29975400E-01
  2.41017379E-05  1.15862412E-04 -1.40487086E-05  2.86398412E-01  1.84912726E-06
  5.19612932E-06 -5.73143366E-05 -1.32630747E-05  4.67812952E-02  4.52654336E-06
 -5.71022531E-05 -1.23320564E-05  7.18748105E-02 -2.00386148E-05 -4.59595955E-05
  6.34931829E-05  5.88810662E-05 -1.44834692E-01 -1.80794653E-05  6.17998079E-05
  5.56834033E-05 -1.83331105E-01 -5.77664765E-06 -1.29646079E-05  7.86362360E-05
 -2.54694585E-05 -1.56940836E-01  3.24853350E-06  8.13818742E-05 -2.38992400E-05
 -2.03880274E-01 -1.59224605E-06 -2.24409061E-06 -2.91344568E-05 -1.17467960E-05
 -3.67574446E-02  4.87532274E-06 -2.11590799E-05 -6.21807156E-06 -4.69528028E-02
  1.61037357E-05  4.34113596E-05  2.94203296E-05  4.49236710E-05  1.04825903E-01
  3.57600669E-05  3.68976210E-05  4.73171181E-05  1.62578435E-01 -3.80865120E-05
 -9.96420256E-05  1.64241627E-05  1.01498288E-05  1.46607164E-01 -9.46648005E-05
  5.82140524E-05  1.22600784E-05  2.43165583E-01  2.82040093E-05  7.36690229E-05
  1.62311992E-05 -6.95165135E-07 -9.44143752E-02  6.99445647E-05  4.26148851E-05
  1.62431557E-05 -1.56746775E-01  2.04496425E-05  5.28156783E-05  3.43626333E-06
  7.98361957E-07 -7.12680595E-02  5.67842272E-05  1.52117521E-05  2.71276703E-07
 -1.28448764E-01  1.19683628E-05  9.09699653E-06 -6.44136103E-06 -2.97781869E-06
 -3.08805432E-05 -1.93759194E-05 -3.30993673E-02 -7.41933638E-02 -6.61527594E-02
 -1.43343940E-02  3.39468458E-05 -3.42741627E-02 -6.02109222E-02 -1.33913370E-02
  3.61011380E-05 -2.60850422E-02 -6.73240289E-02 -7.86418682E-02  1.70643537E-01
  7.02430973E-05 -5.14063980E-02 -8.39140163E-02  1.85807783E-01  1.03757051E-04
 -4.12530705E-02 -9.16385386E-02  9.57829521E-02  5.13610387E-02  1.04727973E-04
 -4.16487845E-02  8.29770294E-02  5.08257054E-02  1.21074825E-04  3.68091066E-02
  8.48713570E-02 -8.30470371E-02 -9.46109565E-02 -3.55918515E-05  4.41498767E-02
 -6.14092590E-02 -6.18574091E-02 -4.26157304E-05  2.91326902E-02  6.98156906E-02
 -6.23284178E-02  2.54042141E-01 -1.12770669E-04  3.05093436E-02 -5.82720964E-02
  2.18456363E-01 -1.33823957E-04  3.28393931E-02  8.21080726E-02  9.55537767E-02
 -1.24416360E-02 -6.30056094E-05  5.91937513E-02  9.14015334E-02 -1.17525174E-02
 -8.82369428E-05  2.11040221E-02  5.16636954E-02 -2.05199498E-02  1.58860044E-02
  2.13935745E-05  4.66449366E-02 -4.62246952E-02  3.42684485E-02  3.44343171E-05
  4.08546378E-02  1.00973865E-01  1.37986628E-02  2.20631014E-02  7.34848330E-05
  9.27290545E-02  3.43128823E-02  6.18859619E-02  1.16541661E-04 -1.38864332E-02
 -3.36205311E-02 -1.54403969E-02 -1.13320197E-02 -1.55628539E-05 -3.22551524E-02
 -3.38822879E-02 -1.39551912E-02 -2.77951203E-05  1.52061211E-01  1.00461138E-01
 -2.14802587E-01 -1.53053004E-01 -1.19970665E-04  4.73304553E-03 -1.88136083E-05
 -3.93484713E-05 -4.74925381E-05 -4.51493371E-05 -5.45729657E-02 -1.57025343E-05
 -4.11757588E-05 -2.74441436E-05 -5.87617816E-02 -1.06613380E-05 -2.65513669E-05
 -3.79288870E-05  1.13615405E-04 -1.56406661E-01 -1.60368467E-05 -4.29552256E-05
  1.15506330E-04 -2.16892889E-01 -2.28697583E-05 -5.02821250E-05  5.58373019E-05
  9.80488784E-06 -1.93585649E-01 -2.55099396E-05  4.30147037E-05  2.13486054E-05
 -2.14115039E-01  1.10279839E-05  2.32811747E-05 -4.29834691E-05 -1.03988949E-05
  1.23244086E-01  4.03176054E-06 -3.29838669E-05  7.42468713E-07  1.38838386E-01
  9.26409111E-06  2.14008722E-05 -5.33249000E-05  1.19029325E-04  2.35351323E-01
 -9.05286042E-07 -4.25658906E-05  1.05122092E-04  2.82096545E-01  1.94879293E-05
  4.59695836E-05  7.55307118E-05  2.49593263E-05  1.35576066E-01  2.75261729E-05
  6.76196929E-05  2.42661128E-05  1.86494843E-01  1.57869771E-05  3.72626473E-05
 -2.13445454E-05 -8.51861150E-06 -4.39832131E-02  3.35749730E-05 -3.98504541E-05
 -5.87880898E-06 -6.57464003E-02  1.22709004E-05  2.86531909E-05  2.39024265E-05
  1.95059783E-05 -1.56597858E-01  2.53576712E-05  3.73817404E-05  3.76399851E-05
 -2.33606204E-01 -2.21947168E-06 -5.15649749E-06 -1.76375280E-05  2.82761023E-06
  6.86846023E-02 -5.12508587E-06 -2.93688759E-05  5.42446833E-06  1.09499145E-01
  1.02186372E-04  6.66832796E-05 -7.00339957E-05 -5.15832217E-05 -4.67399782E-05
 -2.89145174E-05 -1.58299895E-02 -2.02494222E-02 -5.65253717E-02  1.53119847E-02
  1.03065288E-05  1.32806294E-02 -5.67804324E-02  1.16024139E-02  8.52157210E-06
 -5.77824827E-03 -1.33868116E-02  1.13205667E-01 -3.42616167E-02  8.42968131E-07
 -1.17564301E-02  9.28175876E-02 -3.61642556E-02  2.20208795E-06  8.60902136E-03
  1.22417326E-02 -1.10543854E-01  6.53233992E-02 -1.94447114E-06 -4.80164858E-03
 -6.98359636E-02  3.42817729E-02 -1.62806524E-06 -4.24873029E-02 -7.81944191E-02
  1.06583754E-01  1.40559566E-02  1.04023496E-06 -1.47598602E-02  9.82961120E-02
 -5.49070294E-03  6.33872007E-06  1.21899596E-02  2.47648380E-02 -2.15845960E-01
  3.06877275E-03 -2.31598754E-05  9.53724458E-03 -1.29627673E-01  1.40472925E-02
 -2.81661118E-05  2.02026359E-02  4.45971951E-02  2.01938860E-01  2.18231327E-04
 -2.85795803E-05  2.59901274E-02  1.69588351E-01  1.13471838E-02 -3.40392870E-05
  8.21366146E-02  1.82531856E-01 -3.42442371E-02  2.33114623E-02  9.65787620E-06
  1.63739225E-01 -7.48612599E-02  3.97644123E-02  1.58072598E-05 -2.30486101E-02
 -5.11142640E-02 -7.17522068E-02  3.92237308E-02 -1.12534765E-06 -4.60890118E-02
 -9.91067688E-02  4.49108766E-02 -1.81188592E-06  1.27692554E-01  2.76675103E-01
  3.79465599E-02  1.37028831E-02 -9.67159754E-06  2.61919321E-01  7.90934395E-02
  1.48289851E-02 -9.89716813E-06 -8.19326697E-02 -4.61999093E-02 -5.03010379E-02
 -3.23688951E-02 -1.16696881E-01 -6.58493896E-02 -8.78364810E-03 -1.46618019E-02
  4.33987158E-02  2.23914589E-01  2.60245877E-06 -2.24597008E-03  1.58264032E-02
  1.17537517E-01  5.62567902E-06  1.19650161E-02  2.36717486E-02  7.95395687E-03
 -2.14011561E-01 -1.27771219E-05  5.60518565E-03  1.18673800E-02 -1.67469133E-01
 -1.79664303E-05 -1.01984551E-03  8.23474924E-03 -7.30917612E-02  6.86749482E-02
 -4.31203022E-05  1.94797107E-02 -3.41036322E-02  4.84804172E-02 -4.08387612E-05
  1.50044201E-02  2.83299011E-02 -3.29907198E-02 -1.26190358E-01  3.78461215E-05
  1.24685849E-02 -1.88662058E-02 -6.51842411E-02  3.71622983E-05 -1.70943984E-02
 -3.75042879E-02  6.63877902E-02  9.43913218E-02  3.28494332E-05 -2.77705907E-02
  2.86908558E-02  6.39360751E-02  4.19071691E-05 -8.66012736E-03 -1.79955542E-02
 -7.56866836E-02 -2.03252090E-01  1.34526557E-05 -3.26472010E-03 -6.27539216E-02
 -1.55772617E-01  1.95820920E-05  1.44774502E-02  2.96234718E-02  1.07404219E-02
  1.61604418E-01  6.86149862E-06  2.66813413E-02  1.01507242E-02  1.95617315E-01
  8.85164586E-06  6.27891191E-02  1.30023965E-01 -3.27663206E-02  7.68458329E-02
 -5.32786225E-05  1.13594050E-01 -3.11503636E-02  1.06053728E-01 -6.71814073E-05
  9.69365669E-03  1.96669334E-02 -3.02368424E-02 -9.68976812E-02  3.22844210E-05
  1.80210057E-02 -4.06760399E-02 -1.32385348E-01  4.33262425E-05 -2.06265180E-01
 -1.08156122E-01 -1.18358620E-01 -7.34234250E-02  2.08307590E-01  1.12958576E-01
  3.26606944E-02  3.70550694E-02 -1.19871658E-01  5.46522002E-02  2.38857364E-05
 -2.22800614E-02  1.13657416E-03  1.16082016E-02  1.09220814E-05 -4.37897453E-02
 -7.98238333E-02 -3.99780677E-02  5.29408892E-02  4.66456433E-06 -4.71906074E-02
 -2.60423996E-02  4.00543502E-02  5.91608746E-06  5.23876344E-02  7.35918443E-02
  9.81438467E-02  6.48194346E-02 -1.45291317E-05 -2.97495983E-03  9.00085809E-03
 -2.10465333E-02 -1.73864435E-05 -2.34062581E-02 -3.54326155E-02 -1.64250362E-01
 -4.23115055E-02  1.86365839E-05  1.36413793E-03 -1.84949627E-02 -3.49394123E-02
  3.71435033E-05  2.45770952E-02  4.02244751E-02  3.72346983E-02  9.33533127E-02
 -3.14822439E-05  1.11963675E-02  1.67582822E-02  3.66994291E-02 -2.56655083E-05
 -1.11684836E-02 -1.94454737E-02 -1.37383808E-02 -5.52954632E-02 -3.33991590E-05
 -7.89257352E-03 -8.95568049E-03 -3.67814500E-02 -3.45073597E-05 -8.65785493E-02
 -1.55132116E-01  2.36801493E-01  7.25377588E-03  9.21371339E-06 -1.46359816E-01
  2.33324439E-01  1.49472176E-02  1.27575251E-05 -7.26423266E-02 -1.29015520E-01
 -1.31477375E-01 -2.01153049E-01 -5.30297030E-05 -1.24402094E-01 -1.29895947E-01
 -1.95747449E-01 -5.72431009E-05  8.16357868E-02  1.42001605E-01  2.12855298E-01
 -1.23222664E-01  1.28881375E-04  1.24727354E-01  2.30642463E-01 -1.39356881E-01
  1.47507315E-04  3.99729989E-03 -9.47754363E-03 -5.49350550E-02 -2.61234367E-02
  3.80417796E-02  1.26481170E-02 -2.47432589E-02 -3.76342318E-02  3.32769384E-02
 -3.74269967E-02  1.62578104E-05 -3.18815598E-03 -3.88743077E-03 -8.80168145E-03
  1.54277294E-05  3.28646011E-02  5.90620389E-02 -5.90060672E-03  1.39930276E-02
 -1.89570078E-06  4.01802052E-02  2.20751288E-03 -2.47254742E-03 -3.84897214E-06
 -2.58213149E-02 -2.73884256E-02 -3.20983299E-02 -1.58329996E-01 -1.09207575E-05
  2.81454931E-02  2.15737625E-02 -2.97551860E-02 -1.99912950E-06 -1.61689953E-02
 -2.32165539E-02 -2.10097263E-01  6.15322899E-02 -1.19073388E-05  1.94225101E-02
 -3.00716878E-02  2.36843124E-02  1.47743492E-05  8.04499726E-03  1.19948594E-02
  1.08966021E-01  4.73202089E-03 -3.35130125E-05  1.04178017E-02  4.94143435E-02
  1.76570332E-03 -3.07804573E-05 -2.53211174E-02 -4.66983631E-02 -1.00758453E-01
  7.68659719E-03 -2.18269493E-05 -2.50830891E-02 -5.77340890E-02  4.10738055E-03
 -2.45986883E-05  2.31219016E-02  4.04144829E-02 -1.07916790E-01 -5.21988419E-02
  4.82309331E-05  4.08233480E-02 -1.06493791E-01 -6.20360624E-02  5.23986879E-05
  8.13784958E-02  1.44085064E-01  2.32271666E-01  1.12297223E-01  1.27304466E-05
  1.38909182E-01  2.32509301E-01  9.72709202E-02  1.24172985E-05  1.01368446E-01
  1.74209044E-01  3.05552152E-01 -3.60259166E-02  1.17517525E-04  1.55138004E-01
  3.25867718E-01 -3.54388432E-02  1.30675766E-04  6.20184181E-02  3.55142346E-02
  5.31684059E-02  3.43045316E-02  4.11441405E-02  2.29986549E-02  3.45588406E-02
  3.53999245E-02 -2.28322322E-01  3.95949422E-02  1.01009299E-04 -2.95785966E-02
 -8.89673546E-03 -8.48115482E-04  5.81638679E-05 -1.59975247E-02 -2.78683665E-02
  1.18256139E-01  3.56300346E-02  4.00802237E-06 -1.80525883E-02  6.61635617E-02
  2.49208546E-02  3.11508464E-06 -2.79830087E-02 -3.17727804E-02 -1.55610936E-01
 -9.40054924E-02 -7.19566604E-05  1.69839953E-02 -1.85135382E-02  1.29717455E-02
 -4.40033067E-05  2.68494038E-02  4.75052998E-02  2.35764423E-02  7.85054326E-02
  1.69489326E-04  2.62696684E-02 -5.49202136E-03  4.49702553E-02  1.40799221E-04
  1.12840485E-02  2.01629239E-02 -8.19416280E-02 -1.01498217E-02 -1.70366209E-04
  9.91303808E-03 -3.05082162E-02  1.78985143E-03 -1.57656363E-04 -2.49414251E-02
 -4.37542438E-02  7.38073987E-02 -8.20049093E-02 -2.39314629E-04 -2.74156157E-02
  4.07145681E-02 -5.23975200E-02 -2.39391182E-04 -8.36847188E-02 -1.40150353E-01
  3.38794840E-01 -8.41415610E-02  1.92345767E-04 -1.45431181E-01  2.94158868E-01
 -7.62505331E-02  2.10224470E-04  5.65485334E-02  9.41092079E-02  6.67137715E-02
  2.75732594E-01 -1.26711030E-04  1.00036646E-01  4.12664768E-02  2.51748023E-01
 -1.35726183E-04  3.84741542E-03  7.07442682E-03 -2.90235229E-02  1.34722276E-01
  3.96986339E-04  4.90958809E-03 -2.97145379E-02  1.46486131E-01  4.39728541E-04
 -2.45326072E-02 -1.15041216E-02 -2.98689237E-03 -3.19740506E-03 -2.89037881E-02
 -2.11061754E-02 -3.34677269E-05 -2.89543282E-05  2.80133356E-04 -6.74459046E-05
  7.79861263E-02  4.16152866E-05  1.70982269E-05 -6.50630448E-06  5.58128898E-02
  2.31030903E-05  4.03565635E-05 -1.21192133E-04 -4.18012195E-05  1.26237015E-02
  2.53529725E-05 -6.76197831E-05 -2.92524307E-05  9.53549250E-03  2.18926995E-05
  1.99811200E-05  1.64074725E-04  1.14634296E-04 -5.82514725E-02 -2.60961701E-05
  2.15714867E-05 -2.72352542E-06 -4.12278542E-02 -3.33941878E-05 -5.91909563E-05
  3.83979318E-05 -7.85214200E-05  1.45365143E-01 -4.43103976E-05 -2.57305048E-06
 -4.36333041E-05  1.25614314E-01 -1.30050008E-05 -2.35198372E-05  6.90769215E-05
 -4.21909638E-05 -1.56733184E-01 -6.49406585E-06  2.41310783E-05 -3.59372969E-05
 -1.41899008E-01  2.67576476E-05  4.72160390E-05 -7.79195108E-05  1.29674707E-04
 -2.13161587E-01  2.86704288E-05 -4.47129039E-05  8.53178255E-05 -2.14697498E-01
  1.00865290E-04  1.68558216E-04 -3.88194598E-04  7.03192682E-05  2.11124219E-01
  1.74472140E-04 -3.31946271E-04  5.93679767E-05  2.24245341E-01 -6.41735862E-05
 -1.07016442E-04 -6.96254589E-05 -2.80664070E-04 -1.38223983E-01 -1.12414711E-04
 -4.08390325E-05 -2.54442419E-04 -1.45053531E-01 -3.02700988E-05 -5.00716310E-05
 -1.46870584E-04 -8.23410799E-05  3.71977991E-01 -4.38506952E-05 -1.52292916E-04
 -9.08100143E-05  4.10266622E-01  2.96322175E-05  1.43542773E-05  1.90854464E-05
  1.24844971E-05  5.65659801E-06  1.14801473E-05  7.85712592E-03  1.25560253E-02
  8.19916655E-02 -9.25632442E-03 -1.22347351E-05  9.45371681E-03  2.34796570E-04
  3.21794075E-03  2.45779230E-06 -4.56425786E-02 -6.55380693E-02 -6.52518180E-02
 -1.56505448E-02  9.79009875E-05 -3.80452660E-02 -3.99266370E-02  5.72405701E-03
  8.44122118E-05 -2.53932936E-02 -4.11123584E-02  1.95666622E-02  9.75419569E-02
 -6.12057613E-06 -2.72503509E-02  5.45676930E-03  2.34061623E-02  1.82906069E-06
  3.15583974E-02  4.21284362E-02 -7.51740780E-02 -3.91133419E-02 -1.33637333E-05
  2.05118305E-02 -1.36656063E-02  4.23056335E-03 -4.54951678E-06  3.36808109E-02
  4.77154103E-02  1.58182021E-01  4.58696934E-02 -3.36674119E-06  2.54539102E-02
  3.65230217E-02  2.35375663E-02 -2.44060801E-06  8.12017769E-04  1.01864023E-03
 -1.20511127E-01  5.39174959E-02  1.79689233E-05  7.31858999E-03 -4.51737238E-02
  2.96410229E-02  1.36100815E-05 -1.64383715E-04 -1.38839301E-03 -6.80327228E-02
  1.46519871E-01 -8.36820249E-05  1.11785083E-02 -3.60005895E-02  1.26349045E-01
 -7.79170570E-05 -2.01620695E-02 -2.88835962E-02 -2.51528905E-01  8.51606240E-02
 -9.90947600E-05 -3.14680812E-02 -2.05891791E-01  9.03992467E-02 -8.73316032E-05
  6.52958999E-03  8.61093280E-03  1.67645780E-01  4.50421333E-01  3.42633549E-05
  9.44078695E-03  1.43624466E-01  4.12456965E-01  2.93043991E-05 -2.57087513E-02
 -2.18181759E-03  3.48540518E-02  1.24077989E-02  4.96005387E-02  1.91326535E-02
  1.18075496E-06  4.81484931E-07 -5.20289661E-06 -2.78508826E-06 -7.63445175E-03
 -1.96451005E-06  1.24671065E-07 -3.54386843E-06  1.51607305E-02 -6.49172015E-06
 -7.96932272E-06  2.82663236E-05  1.98404763E-05  4.04463387E-01 -9.53965423E-06
  2.08251211E-05  8.60561139E-06  3.40830447E-01  9.89054699E-06  1.43959977E-05
 -1.71573850E-05 -4.69173994E-05 -1.23793588E-02  8.85966923E-06  2.87390315E-06
 -8.74394821E-06  1.48808217E-02 -5.22851816E-06 -6.07783161E-06  1.44476650E-05
  2.99972313E-05  3.54101992E-03 -2.13289330E-06  3.59170111E-06  4.32111690E-06
  6.90523000E-03 -8.33601205E-06 -1.11841087E-05 -4.29228097E-05 -2.20513300E-05
 -3.62534134E-02 -3.82891036E-06 -8.13796743E-06 -1.13578959E-05 -2.00257659E-02
 -1.21261447E-07  1.38521315E-07  2.83198379E-05  1.01448675E-06 -4.29523151E-02
 -1.94609970E-06  9.17934849E-06 -2.61940754E-07 -3.46081754E-02  2.96810122E-07
  5.24017475E-07 -2.87102183E-05 -4.78825383E-05 -3.25298401E-01 -4.90806928E-07
 -2.70552870E-05 -4.11587445E-05 -2.87978202E-01  2.65732841E-06  3.33298650E-06
  9.14041697E-05  1.99238591E-05 -3.57064197E-01  8.82639938E-06  6.93744427E-05
  8.49221677E-06 -3.15558504E-01 -1.96475391E-06 -2.61066956E-06 -3.77725214E-05
 -1.20560301E-04  4.59880252E-03 -2.70904357E-06 -3.17731392E-05 -1.07933884E-04
  2.95321994E-03  2.67014677E-05  4.09439537E-06 -2.10107280E-06  7.34380867E-07
 -1.89103484E-05 -5.45541817E-06  5.96947711E-03  7.08667254E-03 -5.51543400E-04
 -1.59938746E-01 -1.20256440E-06  3.96231964E-03 -6.47444334E-03 -2.47878370E-02
 -1.64962288E-06 -1.22317573E-01 -1.55393108E-01  7.29946617E-02  1.41145587E-01
 -3.38922719E-06 -7.21009088E-02  2.66438730E-02  7.21311031E-02  2.68371088E-06
  3.73411074E-02  4.57695903E-02 -9.05442462E-03 -1.42514430E-01 -9.01330519E-06
  2.50269949E-02  1.61400652E-02 -2.19591485E-02 -4.65927231E-06  2.26582958E-02
  2.80654169E-02 -3.87752465E-03  1.61256105E-01 -1.37022376E-05  1.89577890E-02
 -2.55379619E-03  4.18771117E-02 -8.98656979E-06 -5.70620856E-02 -6.72463048E-02
  2.49946050E-03 -9.57965308E-02 -2.67135182E-06 -1.00259720E-02  4.16437647E-03
 -2.44765039E-02 -2.23581291E-06  9.32022131E-02  1.19182315E-01 -9.22831229E-02
  2.01656359E-01 -1.72470387E-05  5.54855955E-02 -3.26548730E-02  9.38118364E-02
 -1.86467128E-05 -4.47116661E-03 -6.06783523E-03  5.27710718E-02  4.48715536E-01
  1.07712054E-05  9.86147539E-04  5.39070289E-02  3.65590064E-01  7.84592623E-06
 -5.20543105E-03 -7.60753898E-03 -3.14711263E-02  1.75444455E-01  3.57914686E-05
  1.19483952E-02 -5.41786661E-02  1.18665177E-01  2.66596051E-05 -1.48586846E-03
 -1.99882004E-03 -6.95782062E-04 -2.00738050E-01  2.52728593E-05  1.40784921E-03
 -6.53803027E-03 -1.63103162E-01  1.94647208E-05  5.53186466E-02  3.86421401E-02
  9.20871372E-02  4.54931229E-02 -4.09920277E-02 -2.69366497E-02 -1.85121209E-02
 -1.97624262E-02 -8.15006457E-02 -7.91981774E-02  8.03989809E-06 -6.41923391E-03
  6.97524316E-03 -6.25947499E-03 -1.04902140E-06  5.39441832E-02  6.34977239E-02
  2.85190378E-01  4.66420504E-02 -4.51263218E-06  2.78497614E-02  1.06438676E-01
  1.21759014E-02 -1.34603380E-06 -1.53720776E-02 -1.57190627E-02 -1.56816247E-01
  1.29482623E-01  5.38561819E-06 -1.22638572E-02 -1.65035573E-02  3.38445432E-02
  7.01064852E-06 -6.96247638E-02 -7.88439481E-02  3.22803957E-02 -2.17366703E-01
  2.84687488E-05 -4.12206061E-02  1.70935439E-02 -5.33777483E-02  1.92139686E-05
  3.26239326E-02  3.57329752E-02  7.74233101E-02  5.72301535E-02  7.75330344E-07
  6.85190588E-03  3.49347355E-03  9.80314317E-03  1.01405822E-06  4.39834263E-02
  5.13836560E-02 -4.25480462E-02  5.96797323E-02 -1.34951987E-05  2.52254467E-02
 -4.40749527E-03  2.59005577E-02 -1.21007742E-05  1.42095996E-02  1.75496764E-02
  1.21941716E-01  2.39927343E-01 -1.38354785E-05  1.12224463E-03  7.16911316E-02
  1.84932049E-01 -8.80767961E-06 -1.19254447E-02 -1.44901483E-02  3.63287489E-01
 -2.75393283E-01 -3.00870635E-05 -8.75042592E-03  2.79492245E-01 -2.13522156E-01
 -2.28561256E-05 -6.26038167E-03 -6.88063819E-03 -2.78149690E-02  1.95123338E-01
 -4.48020882E-05 -8.66279810E-03 -8.99833804E-03  1.47652212E-01 -3.16078307E-05
 -2.68782558E-02 -1.66248949E-02 -3.24268789E-02 -1.83647002E-02  3.60436864E-03
 -7.29210582E-03  5.09990372E-06  6.63737441E-06  1.41182861E-05 -3.08681220E-06
  7.48019703E-02  5.84024552E-06  7.02938883E-06 -2.16545967E-06  5.97444476E-02
  1.68214429E-05  1.92330028E-05  2.55550870E-05 -1.20148206E-05 -9.48495926E-04
  9.33991351E-06  8.47305520E-06 -4.28939368E-06 -3.06104469E-03 -8.22780092E-06
 -7.67847187E-06 -1.48092172E-05  2.72232237E-05 -6.17631012E-02 -2.15450217E-07
  1.65358838E-06  4.24340532E-06 -5.33218896E-02  3.99825150E-06  3.45436084E-06
  4.70093535E-05 -1.34284991E-05 -2.37427302E-01  1.09988935E-05  1.72529499E-05
 -6.47911054E-06 -1.61653424E-01 -1.74325382E-06 -1.69054408E-06 -2.03902179E-05
 -2.50943657E-05 -1.57129646E-01  6.63269047E-06  8.81003544E-08 -1.28050531E-05
 -1.06210111E-01  1.22898310E-05  1.41531388E-05  2.64079697E-05 -1.73723712E-05
  3.33279921E-01  8.69361261E-06  1.38534388E-05 -1.54353488E-05  2.34714368E-01
  1.50543189E-06  1.65929442E-06 -2.31307293E-05  1.66656580E-05 -2.77110854E-01
  2.05374179E-06 -1.47546389E-05  1.12744569E-05 -2.03342513E-01 -1.19056188E-06
 -1.38332687E-06  1.86800651E-05 -3.46285245E-05  2.26464636E-01 -1.59810074E-06
  1.54631757E-05 -2.50639291E-05  1.67895624E-01  9.74132204E-06  1.07015478E-05
 -9.76801580E-05  1.12368786E-05  4.20925253E-01  6.72385946E-06 -7.04344883E-05
  8.99638609E-06  3.04237030E-01 -1.21338899E-05 -4.10348443E-06 -2.51832427E-05
 -6.96800751E-06 -1.43538217E-05 -3.35764990E-06 -2.71181724E-01 -6.76388815E-02
 -6.49564650E-02  1.05884340E-02 -4.89341999E-05 -3.30168343E-02  1.74858332E-02
 -4.63212500E-03 -2.77641010E-05  3.85366800E-01  1.34619000E-01  2.81873821E-02
 -3.94799355E-02  1.34969938E-04  1.73400491E-02  8.81890180E-03 -6.71533528E-03
  5.56497401E-05 -2.70345750E-01 -7.16602235E-02  4.20751720E-02  5.03774512E-02
 -5.02038799E-05 -2.37468520E-02  1.09671454E-02 -1.80702923E-02 -2.97966623E-05
  3.44166731E-01  9.28980987E-02  3.91006903E-02  1.33258966E-02 -1.14244976E-04
  3.63754072E-02  6.18239157E-02 -1.37587639E-02 -4.30993040E-05 -2.94850167E-01
 -8.46377927E-02  9.99923237E-03 -3.67614475E-02  1.71809116E-04 -1.57096739E-02
  2.98896073E-02 -1.06253874E-02  8.05334638E-05  4.00712644E-01  1.41462730E-01
  5.20016134E-02  2.82358890E-02 -1.23268212E-04  1.97813863E-02  1.24799261E-02
  2.88382282E-03 -4.98156919E-05  1.18511006E-01  4.48397333E-02  1.44961604E-01
 -2.87531485E-02  4.48386750E-05 -1.24889596E-02  3.01743766E-02 -5.56474442E-03
  1.97666217E-05  6.88583284E-02  2.58568458E-02 -1.06960335E-01 -5.87072229E-02
  5.43543928E-05 -1.18133000E-02 -2.38531882E-02 -6.38862077E-03  2.27089345E-05
 -2.24734462E-01 -8.29910709E-02  2.35103367E-01 -4.64000104E-02  1.26373172E-04
  7.23168793E-03  7.60750937E-02 -1.56536512E-02  4.06317198E-05 -6.75926011E-02
 -4.36897211E-02  5.21592596E-02  2.43367624E-02 -7.45936277E-02 -4.44831236E-02
  3.48654133E-04  6.75600662E-05  6.43742540E-05  7.32088284E-05 -4.80973769E-02
  2.95043527E-05 -7.92358750E-06  2.11056169E-05 -2.49942135E-02 -4.46770738E-04
 -1.18840897E-04  7.77336427E-05  2.10958538E-05  3.79621360E-01 -1.45698989E-05
  1.41523242E-05  1.41492476E-05  1.37641457E-01  8.40385928E-05  1.32962409E-05
 -1.04970905E-04  9.77201065E-05 -3.66668915E-01  1.04252429E-05 -5.91182261E-06
  3.42664024E-05 -1.79194924E-01  1.28954327E-04  2.74389261E-05  2.23910221E-05
 -7.89892551E-05 -1.94486955E-01  1.37337210E-05  2.24758473E-05  1.32384157E-06
 -9.71624163E-02 -1.82112943E-04 -3.84224851E-05 -3.33047693E-05  6.95504352E-05
  4.62349990E-01 -1.98107286E-05 -4.35523266E-07  2.41873613E-05  2.11269008E-01
 -1.16828791E-04 -3.09452017E-05  9.49204996E-05 -7.60263011E-05 -3.59850300E-01
 -1.79366430E-06  4.79773599E-06 -6.51049291E-07 -1.33713597E-01 -1.09604916E-04
 -3.22954075E-05 -1.40255035E-04 -5.21066873E-05  5.20426085E-02  1.65130632E-05
 -2.87627958E-05 -2.06153634E-05  1.83606803E-02 -7.28371579E-05 -2.17692166E-05
  1.19913518E-04 -4.97699851E-05  3.80410614E-01  5.91080956E-06  3.69922221E-05
 -2.02128796E-05  1.35389503E-01 -3.46999980E-05 -1.02412614E-05  2.47332690E-05
  4.09653114E-05  1.33202429E-01  4.42824840E-06  4.51345901E-06  9.58991177E-06
  3.74602550E-02  4.68875899E-05  3.72761783E-05  4.21519627E-05  1.76888006E-05
  3.95279397E-05  2.21092222E-05  4.71778397E-01  7.46879396E-02  3.42835847E-02
 -5.85703488E-02  1.53202514E-05  3.52653450E-02 -1.21466325E-02 -1.08421440E-02
  7.37141753E-06 -8.30136466E-02 -1.70322209E-02  1.79911880E-01  5.55492387E-02
 -1.85259164E-04  3.16597215E-03  2.24501084E-02  9.70590724E-03 -6.27635261E-05
 -3.14825573E-01 -5.25017199E-02 -5.91688022E-02  8.97191543E-02  1.79629488E-04
 -1.20660544E-02 -5.52192916E-03  3.61167436E-03  8.44456942E-05  4.42202069E-01
  7.93119745E-02  6.42146481E-02  2.46585118E-02  7.08115108E-05  3.37372201E-02
  4.14234383E-02 -3.89600451E-03  4.63188230E-05 -9.20719113E-02 -1.50940327E-02
 -1.32303790E-01 -2.51471824E-02 -1.72155681E-04  5.49543162E-03 -2.43113491E-02
 -6.43432559E-03 -7.64596099E-05 -4.19297416E-01 -9.41699803E-02  1.00914166E-01
 -6.40643242E-02  1.25489753E-04 -2.42925949E-03  5.08397336E-03 -2.03160414E-02
  4.61889912E-05 -1.44622890E-01 -3.55612638E-02 -1.44489374E-01  8.45089639E-02
 -3.50534784E-06  2.31794001E-02 -2.81781719E-02  2.20763916E-02 -2.88265714E-06
  4.55530729E-02  1.08355174E-02  2.91166559E-03 -1.02888724E-01 -1.83191809E-04
 -1.13919713E-02  8.53238784E-03 -2.33413395E-02 -6.07296022E-05 -2.07592135E-01
 -5.16538523E-02  1.83769683E-01 -6.50534925E-02 -7.34908024E-06  2.22824821E-02
  4.95052446E-02 -1.60577888E-02 -1.77946832E-06  5.19044912E-03  9.33369835E-03
 -1.28077239E-02  5.67350338E-03  3.13879939E-02  4.11077839E-02 -2.08448651E-01
 -3.44435113E-02 -4.75920178E-02 -1.32711488E-01  3.65033952E-05 -1.50626111E-02
 -5.69721841E-04 -3.83695198E-02  1.46564847E-05  4.72131531E-01  9.99694141E-02
  1.51221859E-02  3.36170898E-02  2.00869645E-04  3.92951400E-05  2.70111907E-03
 -1.11432216E-02  7.34928209E-05 -3.67299485E-01 -5.90534574E-02  1.14027895E-01
 -4.86291066E-02 -2.23353819E-04 -3.20002215E-02  2.42888882E-03 -3.43234830E-02
 -1.05756257E-04 -1.33122193E-01 -1.91793576E-02 -2.77474015E-02  1.38407902E-01
 -5.70770907E-05 -1.54589876E-02 -4.19258511E-02  2.57307571E-02 -3.76152273E-05
  3.39115428E-01  5.69546265E-02 -5.02175782E-02 -9.45555703E-03  2.19710104E-04
  1.29031539E-02 -3.61116197E-02  1.49623808E-02  9.90578164E-05 -4.19372850E-01
 -9.39236974E-02 -1.06712636E-01  1.04307516E-01 -2.01613954E-04 -9.34594212E-03
 -2.16348832E-02  8.21908493E-03 -7.20824124E-05  6.35834365E-02  1.51874631E-02
  9.62224852E-02  1.31616474E-01 -3.86886411E-05 -9.66415154E-03  2.17395461E-02
  4.00118914E-02 -1.21272425E-05  1.72305947E-01  4.15772365E-02 -1.69466044E-01
 -5.47402758E-02  2.13685451E-04 -2.14173177E-02 -4.50332984E-02 -5.90980050E-03
  7.17336725E-05  1.74460512E-01  4.20042102E-02 -1.31222666E-01 -5.10414583E-02
  1.11287733E-05 -1.53067613E-02 -4.07552043E-02 -8.81771965E-03  1.35086465E-06
 -2.48343074E-02 -3.82936978E-02 -1.47703486E-02 -1.50179036E-02  4.04025063E-02
  3.38090562E-02  1.45938841E-01  2.04731096E-02 -6.88983220E-03 -2.61657856E-02
 -5.37483827E-05  4.03561371E-03 -3.67017708E-02 -6.27345907E-03 -2.01637831E-05
  3.96443612E-01  5.81305857E-02 -1.42214597E-02  1.12267563E-02  7.18722623E-05
 -1.57769574E-03  3.30658018E-03  9.87323274E-03  2.64297807E-05  3.26077995E-01
  3.04972097E-02  3.44840881E-02  5.30131386E-03 -3.84308392E-05  2.38108034E-02
  7.15713349E-02  4.01374216E-02 -1.35510680E-05  1.87124448E-02 -9.48450647E-04
  1.32667083E-01 -2.38611050E-02 -4.01584114E-05  2.38879562E-02  1.00287879E-01
 -1.09726964E-02 -7.92908468E-06  4.99050382E-01  6.58078862E-02 -2.26837321E-02
 -1.09450774E-02  8.42226821E-05  6.49463135E-03  1.64806252E-02  5.30150030E-03
  3.91143781E-05  6.03240210E-02  1.30912200E-02 -9.80453654E-03  9.93433911E-03
 -3.27402628E-05  4.60485401E-03 -5.62051821E-03 -5.17359090E-03 -1.06004694E-05
 -1.21009348E-01 -1.90799847E-02 -5.03886414E-02  4.98213941E-02  5.26533249E-05
  1.16510673E-02 -1.45508105E-02  1.27376546E-02  1.54950028E-05 -3.59083996E-01
 -5.55712409E-02  4.50226777E-02  1.81019767E-01  4.69988370E-05  3.80069885E-02
  2.00495078E-02  5.20735083E-02  1.40000494E-05 -4.04204241E-01 -6.28270419E-02
  1.72303989E-01 -6.83633246E-02  7.75084508E-05  4.80972739E-02  6.33826354E-02
 -1.82741866E-02  2.15217563E-05 -6.40370690E-02 -3.89278659E-02 -1.05980722E-01
 -5.27100040E-02 -1.89949019E-02 -1.26272373E-02  4.86591681E-01  9.12744929E-03
 -8.00353671E-02  3.41224998E-02  4.17675444E-04  2.16173012E-03 -6.92045014E-02
  2.52418050E-02  1.72650949E-04  2.35763668E-01  1.49172796E-02  7.27807251E-02
  6.52664997E-02 -1.55768225E-04 -1.32579677E-02  1.10288218E-03  7.47742283E-03
 -4.06643872E-05 -1.93308133E-01  3.27709372E-03  7.34518519E-03 -6.51615161E-02
 -2.30244488E-04 -1.35335780E-02 -7.51226636E-03 -2.44998073E-02 -8.80509086E-05
 -1.53983019E-01  9.04222178E-05 -9.30671550E-02  6.33139465E-02  2.80506237E-04
 -1.57814644E-02 -3.71259773E-02  1.38537428E-02  9.73647125E-05  9.16894783E-02
  8.62262136E-03  5.32067953E-02  3.83440940E-04 -9.87932620E-05 -1.18473484E-02
  2.16087026E-02 -5.35359150E-03 -3.92193337E-05  5.00428554E-01  3.19242951E-02
 -2.17859418E-02 -1.08864337E-01 -2.51384343E-04 -2.42280941E-02 -3.55484058E-03
 -5.80892166E-03 -6.96491933E-05 -4.18126281E-01 -3.24188297E-02 -1.60747654E-01
  4.96549117E-03 -3.48425261E-04  5.52166647E-02 -6.38266055E-02  6.68915904E-03
 -8.93313338E-05  2.20106159E-01  1.66612324E-02 -7.33979877E-02 -4.44577446E-02
  1.87703766E-04 -3.16474559E-02 -2.78784788E-02 -2.03957827E-02  4.82695635E-05
  2.52576676E-01  2.11693872E-02 -1.13704654E-01  1.18801370E-02 -1.89155548E-04
 -4.23735596E-02 -3.44096249E-02  4.98563578E-03 -3.49004841E-05 -3.18759060E-02
 -2.91570803E-02  8.64300800E-03 -9.32729213E-03 -5.33141456E-02 -5.79071467E-02
 -1.49683038E-04  3.83139888E-06  8.72895898E-05 -7.63205646E-05  5.31370678E-01
 -2.03526578E-06  6.58247118E-05 -5.01016014E-05  2.15538526E-01  3.73912147E-04
  1.36195677E-05 -1.43729289E-04  7.15794876E-05 -2.23539067E-01 -1.81399401E-05
 -1.54100499E-06 -2.54811932E-06 -6.09828641E-02  5.55479063E-04 -1.23555316E-06
  1.12430152E-04  5.79915383E-05 -2.67385058E-01  2.55787196E-06  4.53497052E-05
  3.35099161E-05 -9.82449047E-02  4.37389614E-05 -1.66229281E-06 -4.53834607E-05
 -1.46189541E-04  3.41198242E-01  2.89346215E-06 -2.09660978E-06 -3.81425306E-05
  1.26783995E-01 -8.02110160E-04 -2.73716892E-05 -2.70803758E-05  9.78410304E-05
 -1.33884223E-01  3.03474801E-05 -1.93617709E-05 -2.39988506E-05 -5.09812499E-02
 -5.93755447E-04 -2.76646365E-05  1.34103651E-04  9.57859010E-05 -3.05144216E-01
  3.27196118E-05  1.94766345E-05 -3.16089684E-07 -8.28651868E-02  3.20135142E-04
  1.92871595E-05  6.39644855E-05  7.15994011E-05 -4.61601476E-01 -4.18993570E-05
  3.68268406E-05  1.20417578E-05 -1.17255643E-01 -3.81803949E-04 -2.15181227E-05
  5.08994898E-05  1.35177558E-04  2.21454294E-01  5.65596201E-05  2.89678889E-05
  5.23988840E-05  5.60115854E-02 -1.63614405E-04 -1.11334502E-05  1.10302081E-04
  5.93631902E-05 -1.91317391E-01  2.85320119E-05  2.63146013E-05  6.40458662E-06
 -3.07614103E-02 -1.46404818E-05 -3.78847946E-05  4.27624984E-05  6.92275327E-05
  4.99349038E-05  7.49797950E-05 -1.28211717E-01 -6.51956126E-04  3.97221645E-02
  5.84799835E-02  5.58503528E-04 -3.53356063E-04  2.61395442E-02  3.09616331E-02
  2.26352890E-04 -4.92153053E-01 -1.95383281E-02  7.53265103E-02 -1.03123597E-01
 -2.35730354E-04  2.87356846E-02  9.17567453E-03  1.45778712E-04 -6.89250951E-05
 -3.93200042E-01 -5.20683968E-03 -6.75095982E-02 -5.89251396E-03 -3.05071968E-04
  1.08205967E-02 -2.41099166E-02 -5.96014242E-03 -1.12360420E-04  3.83588431E-02
 -3.05223440E-03  9.36117034E-02  8.01787816E-02  3.84066400E-04  8.93705473E-03
  3.85159266E-02  1.94130249E-02  1.45845761E-04  5.99835160E-01  1.68076487E-02
  1.78076955E-02 -9.41471298E-02 -1.40177476E-04 -1.57204218E-02  1.19712349E-02
  1.69139676E-02 -5.05695388E-05  2.78978095E-01  1.23199435E-02 -1.15368088E-01
 -2.18002582E-02 -3.17878733E-04 -1.51832831E-02 -8.33787276E-03  7.06484030E-03
 -8.71202695E-05  1.23091323E-01  6.97834845E-03  2.39027366E-02 -8.80853654E-02
 -4.89865834E-04 -1.71949315E-02  1.40278228E-02 -2.22257512E-02 -1.24696031E-04
  1.29610810E-01  6.73676681E-03 -1.51853019E-02 -8.11542676E-02  2.46372817E-04
 -1.99944744E-02 -8.39073758E-03 -2.69595559E-02  6.16656747E-05 -1.98977067E-01
 -1.28368222E-02  6.17417447E-02 -7.04837273E-02 -1.91998190E-04  3.33011762E-02
  2.37127806E-02 -1.31290987E-02 -2.81188604E-05  3.17951628E-02  5.40546471E-02
 -4.89625478E-02 -5.32020075E-02 -6.31104711E-04 -3.49568015E-02 -3.85873734E-01
  1.19505958E-02 -3.61006794E-02  5.67010708E-03  1.20367734E-04  4.17313237E-02
 -7.45461829E-02  1.68089975E-02  5.31036055E-05 -4.82318466E-02  1.54450117E-03
 -4.19419809E-02 -5.68236274E-02 -4.50791651E-05  4.39817951E-03 -3.22612932E-02
 -6.60771890E-03 -1.11500208E-05  2.85537501E-01 -5.33410881E-03 -5.75427575E-02
  5.15550777E-02 -6.49049502E-05 -2.87151032E-02 -3.83182343E-02  1.00183031E-02
 -2.39790406E-05  5.69312895E-01 -1.15559136E-02  8.88629075E-03 -6.06128936E-03
  8.22202489E-05 -4.70694027E-02 -4.24439615E-02  1.38790675E-03  2.92874641E-05
  2.04805286E-01 -1.52901042E-03 -5.37853393E-02 -5.77534004E-02 -2.52355437E-05
 -1.72600457E-02 -3.76155214E-02 -1.53348158E-02 -9.21637833E-06 -2.44258747E-02
  2.94634765E-04 -2.06879154E-02  7.70994186E-02 -6.63995103E-05  3.33346888E-03
 -2.38839112E-02  1.50205544E-02 -1.62236809E-05 -5.19389102E-01 -3.75110108E-04
 -3.58245768E-02  5.13151800E-03 -9.67372327E-05  7.96360841E-02 -4.27172132E-02
  8.31680647E-03 -1.93854201E-05  1.59231951E-01  3.20495346E-04  6.15316425E-02
 -5.15620483E-02  5.16686242E-05 -2.52875844E-02  7.20191345E-03 -1.74218227E-02
  1.12814418E-05  2.97656660E-01  3.23514716E-03 -1.90935380E-02  1.08807562E-02
 -5.08410120E-05 -5.51422005E-02 -2.16191133E-02  5.40514573E-03 -1.09888027E-05
 -2.57816893E-02  4.11756824E-03  5.37449355E-03 -1.79681154E-02 -3.51704438E-02
  4.13902452E-03 -1.72116763E-01 -5.87441490E-04 -4.34341838E-02 -1.26426032E-02
  6.84489321E-06  2.81367257E-02 -3.73922876E-02  5.44437129E-04  4.35200142E-06
 -3.50088496E-02  1.55482356E-03  8.57410517E-03  9.53553044E-03  6.55425701E-06
  5.08681395E-03 -1.70385632E-02 -1.12864625E-02  1.96232169E-06  1.65355400E-01
 -1.59501275E-04 -4.88454869E-02 -6.64270831E-02 -1.18798443E-05 -2.48430870E-02
 -3.62637203E-02 -7.77798514E-02 -6.81329877E-06 -3.71439569E-01  3.18181644E-03
  8.43372098E-02 -3.17051850E-02 -8.86228531E-06  3.80283390E-02  6.41171747E-02
 -4.07104994E-02  4.65048900E-07 -1.23001405E-01  1.92072465E-03 -2.55857525E-02
  2.70255658E-02  7.24935544E-06  1.71824406E-02  1.77716090E-02  1.30382783E-02
  3.42699574E-06 -1.23933065E-01  5.26685364E-03  5.75241803E-02  2.12357876E-02
 -1.06532123E-05  1.79742026E-02  1.12843181E-03  6.54516790E-03 -1.97375807E-06
 -3.39202053E-01  3.80987987E-03 -2.69865918E-02  2.07348163E-02  1.89716790E-08
  5.53615152E-02 -3.12030414E-02  1.00881421E-02  1.86934776E-06  5.99963119E-01
 -6.45899294E-03 -6.66270903E-02 -1.98423738E-02  1.43204973E-06 -9.41705430E-02
 -4.16320769E-02 -4.45457589E-02 -2.33153299E-06 -5.12790997E-01 -2.67707971E-05
  9.67489055E-02  1.92842767E-02  3.59878246E-05  9.94209154E-02  4.48411548E-02
 -5.76040108E-03  1.11815345E-05  2.19874853E-02  6.37933334E-03 -2.61261850E-02
  8.60814518E-03  1.88756611E-03  2.37850246E-02  3.00281758E-01 -1.17414703E-02
  4.77898604E-02 -3.19894410E-02 -1.77239445E-05 -5.10761329E-02  5.27811811E-02
 -1.67804357E-02 -1.03582941E-05  1.13726432E-01 -4.08913925E-03 -3.78700920E-02
  7.41346192E-02  2.04097291E-05 -2.47416031E-02 -8.11330183E-03  1.13395719E-02
  4.78652307E-06  4.19253641E-01 -1.80234415E-02 -2.71494089E-02 -2.73279101E-02
 -1.09193634E-05 -6.03364110E-02 -3.89500841E-02 -3.91898759E-02 -6.93059454E-06
  2.62232268E-01 -1.03776902E-02  2.24997801E-02 -1.06366603E-02 -7.18970221E-06
 -3.39069043E-02 -3.58506639E-03 -2.21984081E-02 -3.25601082E-06  1.70296984E-01
 -9.60724081E-03 -7.52494862E-03 -4.01727336E-02  2.13484157E-05 -2.20689541E-02
 -7.41427957E-03 -1.55706362E-02  8.52951178E-06  5.44663146E-02 -1.12949825E-03
 -2.89658905E-02 -2.31153102E-02 -4.89203812E-06 -1.39146756E-02  1.63795825E-03
 -1.83509900E-02 -2.04795548E-06  5.46980535E-01 -1.41317961E-02  4.18821936E-02
  4.46974633E-03  8.92814211E-06 -9.35054846E-02  4.79099782E-02 -6.46088648E-03
 -1.09263785E-06  5.55164560E-01 -1.40370338E-02 -1.02803783E-02 -3.41572696E-02
  5.56260590E-06 -9.46459438E-02 -2.67390932E-02 -3.67463931E-02 -9.78994663E-07
  8.30871227E-02 -1.00352031E-03  6.24682212E-03  2.68040793E-02  8.67957955E-06
 -1.77819220E-02 -3.55312611E-03  3.19852370E-03 -4.51184452E-08  2.76934372E-02
 -3.16766516E-02 -2.37308872E-02 -2.53174010E-02  4.26055147E-03 -2.04087713E-02
 -1.08339064E-06  6.17683601E-06 -1.28909180E-05 -2.51011234E-07 -2.67863149E-01
 -3.84640514E-06 -1.57611861E-05 -3.00195819E-06 -8.56381574E-02  2.33035715E-05
 -7.09029911E-06 -1.31654552E-06 -3.89067294E-06  3.99708317E-01 -8.28348523E-06
  2.09020455E-06  2.41915497E-06  4.01575121E-02 -2.31877722E-05  1.20225238E-05
  8.98061949E-06  5.35759985E-06 -4.24500420E-01 -1.73361411E-06  3.12250656E-06
  1.51787042E-05 -1.15798115E-01  8.18908538E-05 -2.26853811E-05 -7.32591451E-05
  1.33012448E-05  4.85650272E-01 -1.81994474E-05 -2.31194805E-05 -5.21999554E-06
  1.19704973E-01 -7.94112347E-05  2.60431539E-05  5.04746240E-06 -2.75496085E-05
 -3.62172597E-01  1.69711586E-05 -1.22956538E-05 -3.08229550E-05 -1.14853153E-01
  4.02483032E-06 -2.78995351E-06 -7.77577316E-06  3.53425110E-06  3.87076800E-01
  9.87154361E-07  2.88521208E-06 -9.45096586E-06  4.05456957E-02  9.03514918E-06
 -3.91250820E-06  1.53174531E-05  4.34542579E-06  1.98250814E-01 -3.38911538E-06
  3.88942683E-06 -5.04233911E-07  1.47277843E-02 -7.82034552E-06  2.51495718E-06
 -5.06277813E-06 -2.52490860E-05  2.87634609E-01  2.01872783E-06 -2.69999888E-06
 -2.71151947E-06  2.26565744E-02 -1.00096635E-04  3.44282179E-05  1.72245467E-05
  4.70779942E-06 -2.22244561E-01  3.24596677E-05  9.20398372E-07 -6.44008398E-07
  9.29813987E-03  2.54508217E-06 -5.32245590E-06 -3.38365645E-05  3.27404944E-06
 -2.79146261E-05 -1.88897763E-06 -2.81643709E-02  2.03373906E-02  3.69504061E-02
 -1.42102880E-02 -1.22749587E-05  1.78628981E-02  3.52361077E-03 -4.95730402E-03
 -3.52603377E-06 -4.19765458E-02  4.37066844E-02  1.46334409E-01 -6.37370992E-02
  2.33549608E-05  2.13472952E-02 -2.83148952E-03  1.57146998E-02 -1.17881076E-06
  5.83905783E-03 -7.35856310E-03  3.81402968E-02  4.97770522E-03 -5.73965196E-05
  1.89514707E-02  6.29545876E-02 -2.70234849E-02 -6.88973159E-06 -2.61182278E-01
  1.55419768E-01  4.30254820E-01 -1.24348800E-01  1.45399602E-04  7.83435398E-02
  8.30473795E-02 -2.49865723E-02  2.32811068E-05  2.25320816E-02 -4.21115016E-03
  4.00336120E-02 -8.02130362E-02 -4.26598517E-05  1.61656900E-02  7.24891910E-02
  1.43494117E-02 -1.06123527E-05 -6.01437130E-02  6.03652204E-02  1.87692059E-01
 -1.58372397E-02  1.66829506E-05  2.97233854E-02 -4.71904797E-03 -1.30457690E-02
 -2.07023100E-06  3.52853071E-04 -5.85389562E-04  5.48056445E-03  4.13263860E-03
  8.26808925E-06  3.37398479E-03  6.28035252E-03 -1.51759756E-03 -1.83980031E-06
  7.04204930E-02 -6.47691895E-02 -2.43405027E-02  1.27808387E-01  3.97412390E-05
 -3.12260546E-02  6.65626281E-03 -2.43075382E-02 -5.89077350E-06  4.85461749E-01
 -4.02546525E-01  6.27254777E-01 -1.25105739E-01  1.01944023E-04 -2.04601459E-01
 -8.43622866E-02  1.66070591E-02 -1.00547884E-05  1.61247067E-02  2.77040230E-02
 -1.21052195E-01 -3.81190553E-02  8.55647211E-03  2.62311863E-02 -2.92307721E-02
  3.28634023E-02  6.60015641E-02  3.39048927E-01  5.89588774E-06  1.06982696E-02
 -2.64811511E-03  4.29263387E-02 -4.15847971E-06 -3.30705545E-02  7.66048585E-02
 -2.81901631E-01  6.99126558E-01 -1.56227660E-05  1.33180996E-02  3.66085538E-02
 -5.92517759E-02 -3.57770741E-06 -1.40818364E-01  1.29950323E-01 -2.09032038E-01
  1.34525677E-01  6.74371939E-06  5.87696796E-02 -1.90747052E-02  1.39620298E-02
 -7.16167429E-07 -1.45448261E-02  1.44444648E-02  1.65366221E-02  1.73351037E-02
  1.53972718E-05  8.93762368E-03  1.56877717E-02  3.96375847E-02  3.10379046E-06
  8.29944449E-02 -9.19397866E-02  5.68077616E-02  8.78336865E-02 -3.30628329E-05
 -3.03054716E-02  2.41281655E-02 -1.98076706E-02 -4.48435133E-06  4.55277510E-02
 -8.06407821E-02  2.96484904E-01  4.61328862E-01  4.16828794E-05 -1.48908238E-02
 -5.98116263E-02 -3.48396085E-02 -3.89851863E-06  1.98934432E-02 -2.77909975E-02
 -6.83985980E-02 -6.82579000E-02  1.05542204E-05 -1.12099230E-02  1.72085397E-02
  1.94930690E-03 -4.50352153E-06  4.93042840E-02 -6.64672868E-02  1.52676850E-01
  9.38331232E-02  7.58861405E-06 -2.45221789E-02 -3.90678095E-02 -3.95226699E-02
 -2.79027413E-06  1.66294516E-02 -2.17045165E-02  2.68972153E-02 -2.77391105E-02
  9.32152328E-08 -6.80697528E-03 -8.22261496E-03  8.83262728E-03  9.06571688E-07
 -3.15158590E-01 -2.59216247E-01  6.84045486E-02  4.68034438E-02  2.03881266E-01
  1.91726474E-01  1.68605956E-01 -1.48527970E-01  1.93630158E-02  4.77388729E-02
  1.55809731E-05 -7.71625033E-02 -5.43041441E-02  2.05872476E-02  3.61454098E-06
  4.13864500E-02 -7.47673074E-02  1.50045125E-01 -5.79068966E-01 -1.16279466E-05
 -2.13699917E-02 -5.25647381E-03  9.79465990E-02  3.94648517E-06  3.12855960E-03
  5.79227768E-03  8.73082466E-02 -1.29512334E-01  5.91205737E-06 -7.41375751E-03
  3.09786446E-02  2.71801179E-02  5.58454627E-07  4.13724227E-02 -3.25693208E-02
 -7.55797862E-02 -3.88972556E-03 -3.81564755E-06 -2.88152098E-02  3.36094448E-02
  1.06241270E-02 -9.83135409E-07  6.67764509E-02 -7.07069175E-02  7.49969985E-02
  2.14852525E-01 -1.79026571E-05 -3.68969971E-02  3.06130847E-02 -6.58736223E-02
 -4.44262422E-06  8.58313242E-02 -1.43533731E-01  4.66211805E-01  6.41129322E-01
  3.02051842E-05 -4.23925730E-02 -7.82481499E-02 -1.00701982E-01 -5.50723378E-06
 -2.16683294E-02  2.35788216E-02  1.74559115E-01 -3.90678223E-02 -1.54450431E-05
  1.27938909E-02 -4.99316423E-02  6.43354574E-03  3.41859648E-06  2.33391153E-02
 -3.76241526E-02 -1.32266659E-02  7.69162687E-03 -2.79766496E-06 -7.86547397E-03
 -1.03012139E-02 -3.96375427E-03  3.94683568E-07 -1.54243776E-02  1.80931968E-02
 -7.88062751E-02  2.30541646E-02 -1.44856495E-05  5.00835122E-03  2.33909289E-02
 -8.75520103E-03  4.43136736E-06  1.67732730E-01  1.98578951E-01  3.68716016E-02
  7.64361153E-02  2.49267052E-01  2.76985340E-01 -2.19674946E-01  1.93261884E-01
  1.03515447E-01  1.25601959E-01  4.59095377E-06  1.11201474E-01  3.43169018E-02
  9.04761768E-02 -2.24327951E-05 -2.56774597E-02  4.44084145E-02  8.17435751E-01
  3.01406477E-01 -1.47431822E-05  1.59938827E-02 -1.35497779E-01 -6.30265183E-02
 -1.62359486E-06  1.81772341E-01 -1.67264733E-01  2.21235030E-01 -7.60224190E-02
  7.24280773E-06 -9.23009276E-02  1.01586854E-01 -5.47252881E-02  4.25696732E-06
  3.12718952E-02 -4.04957338E-02 -1.19777656E-01  4.25749271E-02 -8.02212021E-06
 -3.77256782E-02  5.11544664E-02  1.21201640E-02  7.04959989E-07  3.91624267E-02
 -3.82460493E-02  1.23504691E-01  1.17519287E-01 -1.09130202E-05 -2.62576209E-02
 -7.84942168E-04 -2.67826224E-02 -5.43230694E-06  4.44155819E-02 -7.26273088E-02
  1.92327344E-01 -8.70434184E-02  3.30903903E-05 -3.81921371E-03 -1.45658722E-02
  4.00465592E-02 -1.41689309E-05  7.91271646E-02 -1.27635712E-01 -2.90216704E-01
 -1.59343583E-01  5.08208286E-05 -2.80271102E-02  1.17282315E-01  7.18838548E-02
 -2.35693546E-05 -5.52744087E-02  8.81289804E-02 -3.73396899E-01  5.42412698E-02
 -1.85506886E-05  1.77112254E-02  1.64878757E-01 -2.99588443E-02  8.39618258E-06
 -1.14981765E-02  1.31127939E-02 -1.28693417E-01 -7.66021133E-02 -2.62263135E-05
  3.62603157E-03  5.16682036E-02  5.08713828E-02  1.09351348E-05 -4.89812213E-03
 -1.39272869E-02  7.32859073E-02  3.37454377E-02  1.09698394E-01  4.41081492E-02
 -1.55868908E-01  1.56934315E-01  5.31013958E-03 -3.24651349E-01  1.97376726E-06
  7.86912628E-02 -3.81648861E-02 -1.46859703E-01 -2.01965336E-06 -4.71904895E-02
  9.16462252E-02 -2.15959851E-01  2.06929120E-02  3.11017962E-05  4.41435247E-02
  5.36338113E-02 -5.92140838E-02 -6.88979406E-06 -8.60999278E-02  1.07998913E-01
  6.89489128E-02 -1.70734899E-01  1.89196437E-06  4.01682118E-02 -4.31292656E-02
  1.71140563E-02 -4.81792390E-06  5.01385563E-02 -6.04301273E-02 -1.04367175E-01
 -1.32849843E-01 -2.69090124E-06 -3.23748175E-02  2.37066874E-02 -2.28913745E-02
 -2.53281999E-06  1.11187061E-01 -1.01029896E-01  1.72783941E-01 -7.81021466E-02
  2.90440015E-06 -7.30700728E-02  1.01141405E-01 -4.43475263E-02 -5.55980996E-06
  1.03357687E-01 -1.86781268E-01  6.96759555E-01 -4.41248322E-01 -5.81780139E-05
 -4.32106567E-02 -1.42268597E-01  2.65412421E-02  9.63464700E-06  6.00742300E-02
 -1.01466551E-01 -9.05936780E-02  5.00388795E-01  1.56986165E-05 -2.23106028E-02
  3.56237745E-02 -2.38402123E-01 -7.33170711E-06  1.86169258E-03 -1.63229862E-03
  1.86186970E-02  3.84591627E-02  7.05069782E-06  4.25119630E-03 -2.27442824E-02
 -2.33017026E-02 -4.84094084E-06 -1.75085776E-02  2.50617288E-02 -6.91927567E-02
  1.71461430E-01 -1.68040829E-05  4.30150776E-03  2.30582093E-02 -9.75655346E-02
  6.71116907E-06  6.60329937E-02 -4.06161889E-02 -2.25346030E-02 -1.86479827E-02
 -4.19108843E-02  8.64867907E-02  2.17638345E-01 -2.52572440E-01  3.76929774E-02
 -1.34913282E-01  7.04951033E-05 -1.02709574E-01  1.22891769E-01 -3.16640032E-02
 -3.68212937E-05 -2.95328156E-01  5.47286979E-01 -4.39261961E-02  2.36065941E-01
  1.15404615E-04  1.09923371E-01  6.73784971E-02 -1.38110640E-01 -4.96376473E-05
  1.42603290E-01 -1.78485802E-01  2.28516574E-01 -1.60367592E-01  5.36949566E-05
 -7.10749083E-02 -4.66758307E-02 -8.50276901E-02 -2.84419970E-05  3.50059866E-02
 -6.81172811E-02  7.04912717E-02 -5.63269043E-02  3.58153943E-05 -3.76338084E-02
 -2.26495199E-02 -3.72213878E-02 -2.10714733E-05  4.16819930E-03 -2.42205753E-02
  1.05645387E-01 -1.35981743E-01  6.25332412E-05 -1.32419560E-02 -1.40019664E-02
  2.81971803E-02 -2.35758684E-05 -7.73451231E-03  1.43869195E-03 -3.92959821E-03
  7.39311029E-02  4.43394742E-05 -1.92451379E-02  5.64322871E-02 -3.75824069E-02
 -2.74673561E-05 -1.73559655E-01  3.21012235E-01  5.29971872E-01  5.22118032E-02
 -3.64308616E-05  9.14313207E-02 -2.11233664E-01 -5.02104004E-02  1.05852565E-05
 -1.09999401E-01  2.06540982E-01 -3.74939695E-01 -8.61762859E-02 -3.01103982E-06
  5.28044520E-02  1.81724060E-01  2.24503201E-02 -3.12428995E-06 -9.39425327E-03
  1.79173081E-02 -2.55485166E-03  4.44650841E-02  1.85247555E-05  2.85808787E-03
  6.86126579E-03 -2.58938145E-02 -1.03412039E-05 -7.66963696E-03 -1.94848446E-01
 -4.12852754E-02 -5.08359493E-02  7.93902692E-02  1.12483974E-02  4.64130843E-02
 -2.93855719E-02  1.45372278E-01  8.76924314E-02 -4.58006629E-05 -1.17012786E-02
  5.13556941E-02  1.58016329E-02  7.38792239E-06  3.82155223E-02 -7.16984349E-02
  7.03450443E-02  2.01519313E-02 -3.28800955E-05 -3.65221777E-03  5.13467592E-02
  2.18254712E-02  1.47144502E-05 -2.17828997E-01  2.47076772E-01  2.76595612E-01
 -7.55014905E-02 -1.36397761E-05  1.01421372E-01  1.03377812E-01  4.26234916E-02
  1.39337448E-05  1.64364244E-01 -2.45711236E-01 -3.30038132E-02 -3.53646652E-01
 -4.66451340E-05 -7.41174488E-02  5.95527864E-02  9.10314530E-02  1.32861237E-05
 -1.10734187E-02  6.66439889E-02  4.38907502E-01 -1.41592522E-01  1.15703408E-05
 -1.66240301E-02 -7.48960318E-02 -1.86412315E-02  2.27292229E-06 -1.89269325E-01
  3.55166469E-01  4.72591456E-02 -9.36173489E-02 -2.36898210E-05  9.36938583E-02
  8.24636196E-02  7.60894396E-03  5.13775715E-06 -7.28901949E-02  1.38425833E-01
  1.73455383E-01 -2.00816376E-01 -2.01723008E-05  4.38371307E-02 -4.06515027E-02
  1.05984992E-01  9.08110788E-06  1.62365434E-01 -3.08444138E-01  1.35344687E-01
  5.63774629E-01  2.64162650E-05 -9.12802293E-02 -2.01295817E-02 -2.34836775E-01
 -7.99659573E-06 -2.56613679E-02  4.23239726E-02 -1.95793355E-01 -7.16739717E-02
 -2.42975890E-05  4.52220184E-03  1.10476364E-01  5.35074239E-02  1.30923377E-05
  1.22724765E-02  1.76930648E-02 -7.10114617E-02 -1.01955622E-01 -8.22814894E-02
 -9.17793742E-02  1.01104911E-02 -1.23788203E-02 -1.36429390E-01 -1.67509449E-01
 -4.33586163E-05 -5.83927048E-03 -2.07254971E-02 -1.94156621E-02  2.78017252E-05
 -1.79231354E-01  3.79066946E-01 -4.48437008E-02 -1.00608402E-01  1.27840323E-06
  1.00294631E-01  1.57781173E-02  1.05271166E-03  1.35074248E-05 -2.89122844E-02
 -2.91592769E-02  1.83471268E-01  2.65679655E-01 -4.00620624E-05  2.89146999E-02
  9.00931146E-02 -2.18196567E-02  2.74213487E-05  2.53686886E-02 -4.78462412E-02
 -9.99390028E-03 -1.11045212E-01 -5.68346116E-05 -5.83512644E-03  8.57830667E-02
  1.26661284E-01  3.74073765E-05 -2.58636747E-03 -5.98998073E-03 -3.28776621E-01
  6.51706438E-01 -1.47058455E-04  9.01941821E-03 -3.52747634E-02 -1.28459983E-01
  4.88520862E-05  1.10579612E-01 -2.16069801E-01 -2.39457615E-01 -4.32735628E-02
 -4.59982452E-05 -6.61859032E-02 -2.95891366E-02 -5.52182900E-03  3.74005639E-05
  2.30745135E-02 -4.55865727E-02 -3.75895489E-02  2.24476783E-01 -1.44056167E-05
 -2.07529113E-02 -1.08080275E-02 -1.31871588E-01  1.43337943E-05  1.08528162E-01
 -2.16030267E-01  6.77280350E-03  4.39705432E-01  5.91988459E-06 -7.45283355E-02
  9.08292234E-02 -1.78879064E-01  7.41217528E-06  2.92304250E-02 -6.01231188E-02
 -3.20096858E-02 -2.58674097E-01 -2.51435254E-05 -7.48618168E-03  2.92037991E-02
  1.82828598E-01  1.88763172E-05 -7.21324530E-02 -6.07822474E-02  2.26741860E-01
  2.34244806E-01 -8.41816624E-02 -2.63107389E-03 -1.85683324E-05  2.76364551E-05
 -1.43174772E-05 -1.05101858E-05  5.67201273E-01  7.61303655E-06 -4.36818317E-05
  3.31165532E-06 -2.46292862E-01  9.16928393E-06 -2.30630602E-05 -1.33078779E-05
 -5.94672353E-05  3.53257741E-01  1.04780649E-05 -1.33066050E-05  1.53370263E-05
 -2.36677782E-01 -2.73198067E-05  2.69738174E-05 -1.41200323E-05  5.44665460E-05
  5.30068658E-01  1.64141088E-05  2.91483338E-05  1.58367662E-05 -2.41529843E-01
  8.80227373E-06 -1.75691072E-05 -3.19751826E-05 -3.75951723E-05  4.34591225E-01
  5.78124410E-06  1.50791670E-05  4.02141520E-05 -2.30681545E-01 -2.60805684E-05
  6.38121213E-05 -2.17847924E-05  3.97772114E-05  4.43360774E-01  1.51798784E-05
 -3.22968827E-05 -4.82286750E-06 -2.27135269E-01  1.79771663E-05 -3.96473185E-05
 -3.83683986E-05 -3.02610455E-06  3.45625845E-01 -5.98517901E-06 -1.11076180E-05
  8.85843714E-06 -2.30256043E-01  2.72405166E-05 -5.69623418E-05 -8.16338703E-05
  3.07777513E-05  1.27743293E-01 -1.82039899E-05  2.38070032E-05 -1.29335276E-05
 -1.10058126E-01  3.22974915E-05 -6.68826354E-05  4.74820479E-05  9.56026388E-05
  1.62518039E-01 -1.95360589E-05 -5.11127263E-06 -3.66841068E-05 -1.32650889E-01
 -1.11218378E-05  2.49980902E-05 -4.58609246E-05 -8.51054636E-05  1.95231874E-01
  4.41752896E-06  3.57583536E-05  6.09373624E-05 -1.36885339E-01 -1.14558761E-05
  2.08351361E-05  5.00395960E-05 -2.54244157E-05 -3.17711670E-05  4.85418094E-06
  2.88324102E-02 -3.02695992E-02  3.27900312E-01  2.81871030E-02  3.74149194E-05
 -1.92402774E-02  6.34544868E-02 -6.80173190E-02 -3.87158723E-05  9.19838038E-02
 -1.93504772E-01 -3.17948563E-02  1.75832672E-02  2.03830526E-05 -6.50802311E-02
  3.03595705E-02  1.41738696E-02 -2.82875597E-05  8.02624520E-02 -1.64625055E-01
 -2.03028865E-01  2.87092570E-01  4.60218265E-05 -4.78718801E-02  8.60833196E-04
  2.58837783E-03 -1.62049520E-05 -8.60544323E-02  1.53123267E-01 -6.21098910E-02
  2.51888882E-01  5.13894944E-05  1.02536634E-02  4.98836374E-02  9.47624424E-02
 -1.02127704E-05  2.08418322E-01 -3.81339289E-01  2.23251132E-01  3.60626387E-01
 -1.20112520E-04 -1.15063781E-01  4.20328364E-02  2.09059121E-02  3.46180772E-06
 -1.27256569E-01  2.89346702E-01  2.27267578E-01 -3.72779506E-01  3.80351430E-05
  3.39412479E-02 -8.50135440E-03  1.38928942E-01 -2.88589303E-05 -9.69149642E-02
  2.12415395E-01  3.54831645E-01 -6.76923660E-02 -6.49540887E-07  7.20490406E-02
 -1.11227045E-01  2.50142194E-02 -1.30209252E-05 -8.54326921E-04 -4.08101386E-04
  7.58654356E-02 -1.58598549E-01  4.85945605E-06 -3.78551025E-04 -2.99782266E-02
  1.04610219E-01 -4.49542671E-06  1.10534335E-02 -2.48156970E-02  4.12330714E-03
 -2.27554608E-01 -1.20701708E-05 -1.57520259E-03 -8.40520622E-03  1.65843001E-01
  8.69597862E-06  1.19180638E-01  2.76056184E-02  4.85193470E-01  1.30544301E-01
  1.98214792E-02 -9.91331559E-02  3.35344086E-02 -6.91869425E-02 -1.78763684E-01
  1.38516836E-01  4.88733514E-05 -1.39299841E-02  1.16208620E-02  2.32430532E-02
 -1.60844687E-05 -5.78553725E-02  1.10138896E-01  3.50724067E-02  1.83175421E-02
  5.08318750E-05  2.74320701E-02  1.91063503E-02  2.06052753E-02 -2.90355553E-05
 -5.16539976E-02  1.52550330E-01  2.30385113E-01 -4.23295606E-01  9.09405996E-05
  2.19460631E-02 -8.74575871E-02  6.50904571E-02 -5.42800288E-05  4.39117391E-02
 -5.75898365E-02  4.98920343E-02 -6.84902903E-02  5.80058067E-05 -4.79710749E-02
  4.81029912E-02 -1.36876627E-01 -3.02991542E-05  1.56781734E-01 -3.74523471E-01
 -1.74847420E-01  4.36335553E-01 -9.03091494E-05 -7.57775590E-02  1.19157119E-01
 -1.31556175E-01  2.65745350E-05 -1.77917087E-01  4.50792430E-01 -5.96562645E-02
 -1.86050014E-02 -5.61256080E-06  7.42711865E-02 -5.21443224E-02  4.32766260E-02
  8.35310621E-06  2.28826999E-02 -4.76645072E-02 -1.21220331E-01 -1.09482134E-01
  1.40506733E-05 -2.75923578E-02  2.04421898E-02  9.26250408E-02 -6.23100899E-06
 -2.45896927E-02  5.77109181E-02  5.17903941E-02 -8.74865110E-02  6.06331951E-05
  1.71237886E-02 -9.97220634E-02  4.63818830E-02 -5.48708681E-05  2.00079459E-02
 -4.71296335E-02  1.29686803E-01  5.52394273E-01  7.01517295E-05 -8.79468006E-03
 -9.30989949E-02 -4.43786205E-01 -5.30083333E-05 -1.53493028E-01 -1.10617890E-02
  1.34986990E-01  2.27332485E-01 -1.51139692E-01 -1.02109638E-01 -6.18595961E-02
  1.48706199E-01  5.35920859E-01 -9.91640966E-02 -2.35910508E-05  3.11176177E-02
  4.30237173E-02  4.85978548E-03 -2.32066331E-05  7.44994357E-02 -2.06536259E-01
  2.17373697E-01  1.76490342E-01 -1.49383600E-05 -3.13039551E-02  6.85982749E-02
 -2.44122813E-02 -1.00495932E-06 -3.39803750E-02  3.05907619E-02  4.52308342E-01
  9.73392205E-02  3.65897263E-05  4.70656298E-03 -9.99362094E-02  6.05278060E-02
 -5.90512035E-06  2.90026011E-03 -7.87194454E-03  7.77749946E-02  1.57488229E-01
 -2.87281879E-06  1.42828567E-02 -7.37942255E-02 -1.13894237E-01 -3.89800294E-06
 -5.88355836E-02  4.46290075E-02 -2.95033842E-01  3.76354287E-02  3.97796778E-05
  4.01235440E-02  7.21942567E-02  1.06386767E-02 -5.90184747E-06  1.99852255E-01
 -4.55448986E-01 -1.34435403E-01 -1.22777983E-01  4.45339654E-05 -9.91117038E-02
  5.21659943E-02  4.01915472E-02 -2.86066521E-05 -8.93381600E-02  2.03578709E-01
  3.32027945E-01 -6.01742699E-02  9.29368794E-06  8.35122808E-02 -5.38815699E-02
  4.80231459E-04 -2.37726565E-05  5.59947824E-02 -1.18964373E-01  3.92451308E-01
  9.57325118E-02  2.28439668E-05 -5.69708863E-02 -2.25548373E-01  6.34485336E-02
 -1.03258882E-05 -1.00177941E-02  2.61037096E-02  8.06927438E-02  3.20583130E-01
  6.18982678E-06  1.96164734E-03 -6.25210707E-02 -2.60291068E-01 -4.48760411E-06
  1.16645967E-02  2.49380743E-02 -9.76707178E-02  5.06699261E-02  2.40755162E-01
  3.23367869E-02  3.57698339E-02 -6.93584071E-02 -2.21765403E-01  1.24291286E-01
 -7.27609760E-05 -2.49865973E-04 -2.28449266E-02 -4.77235034E-02  4.95897234E-05
 -1.60576383E-01  3.85997226E-01  1.27556716E-01 -1.30301041E-01  4.86362499E-06
  8.16594866E-02  1.84594016E-02  1.33470495E-01  1.34927916E-05  1.08408948E-01
 -2.25709303E-01  4.86276373E-01  2.91589206E-01  5.36845508E-05 -6.00713335E-02
 -9.13475797E-02  1.38837330E-01 -6.72135750E-06 -5.94366657E-02  1.70555175E-01
 -1.00368788E-01  5.76857283E-01  4.42715887E-05  2.74334766E-02  2.08979261E-02
 -8.60524030E-02 -2.37024773E-05 -4.33542816E-02  1.34865646E-01  3.19220421E-01
 -1.33306680E-01  3.47555980E-05  4.17345756E-02  3.98442626E-02  5.99844648E-02
 -2.00523401E-05 -9.44542349E-02  2.28765051E-01  1.26550292E-01  4.41145370E-02
 -4.68807326E-05  6.08283701E-02 -3.27256063E-02 -4.58730941E-03  3.28307674E-05
  3.45564823E-02 -8.63441084E-02 -1.16558482E-01  1.36488197E-01 -5.97466354E-05
 -3.30274744E-02  6.66675581E-03 -1.01346258E-01  6.30039577E-05  6.18831444E-02
 -1.56616207E-01  4.28944550E-01 -7.08622144E-02  2.15679223E-05 -6.55034458E-02
 -2.57262364E-01  2.03196362E-01 -9.27676561E-06 -1.29725245E-02  2.89342325E-02
 -7.30511934E-02 -4.66417966E-02  3.03489933E-06 -1.83466925E-03  3.34393678E-02
  4.49983098E-02 -8.09209605E-06 -3.49102811E-01  1.22585230E-02 -1.14770445E-01
 -9.49809532E-02 -1.09302259E-01  2.92978823E-04  1.56353534E-05 -4.03516134E-05
 -6.21671399E-05 -1.41751496E-07  6.17185279E-01 -7.48186309E-06 -2.00919149E-05
  6.31875424E-06 -3.28263452E-01 -2.07379684E-05  3.97884688E-05 -5.91417318E-06
 -3.43516721E-05  8.28012643E-02  1.41309432E-05 -1.19371223E-05  9.86666237E-06
 -7.32023228E-02 -4.39255674E-07 -3.38402573E-06  8.45395610E-05  4.75163050E-05
 -3.71131834E-01  1.44793999E-06 -2.35856434E-05 -7.11597438E-06  2.09763441E-01
 -1.12414150E-05  2.44028266E-05  3.91712749E-05  2.05301181E-05 -4.12801640E-01
  1.18208084E-07 -3.82857714E-05 -1.57815359E-05  2.26371192E-01  1.15830977E-05
 -2.92448283E-05  5.95639963E-06 -3.92392566E-05  2.53125949E-02 -7.90260874E-06
  1.76983419E-05  2.46942209E-05  1.60951442E-02 -2.54577635E-05  6.65730438E-05
  1.81942123E-05 -1.26600217E-06  2.24664541E-01  9.59635803E-06 -1.97737203E-05
  1.82775906E-05 -1.90859850E-01  1.09086374E-05 -2.60714165E-05 -1.38095291E-05
 -1.74297084E-06  4.46208299E-01 -1.22693648E-05 -2.82973029E-05  1.10650730E-05
 -4.15251163E-01  6.73813628E-06 -1.46848529E-05  7.10861946E-05  3.13605348E-05
 -3.59930037E-01 -9.22011134E-06 -4.66165520E-05 -3.59052781E-06  3.31332947E-01
  1.52481149E-06 -5.36887304E-06  8.17257445E-05  3.37248894E-05 -4.01740367E-01
  9.82808468E-07 -7.86419339E-05 -2.86317371E-05  3.61394580E-01 -4.82154721E-05
  7.70626942E-06  1.33525723E-05 -1.19972648E-05 -2.16525651E-05 -6.86530357E-06
  1.57028150E-06 -3.51476046E-06  3.89213611E-05  1.96304301E-04  7.99460904E-02
  1.16709193E-06 -2.06012262E-05 -6.56450708E-05 -4.08962483E-02  1.78983837E-05
 -3.11575718E-05  6.20407104E-05 -1.46507669E-05  2.70976365E-01 -6.86188120E-06
 -5.05320458E-06  1.07919287E-05 -2.43048827E-01  6.88890915E-06 -2.28091160E-05
 -3.40108805E-05  7.83862387E-05  5.44784824E-01 -3.65341964E-06  3.50876253E-05
 -2.06210582E-05 -2.92563540E-01 -1.77546632E-05  2.48582831E-05 -7.00363795E-06
  7.09629335E-07 -3.67948368E-01  1.71866771E-05 -3.51625719E-05  9.32836081E-06
  2.08805510E-01 -5.49569953E-06  1.06148616E-05 -2.20570054E-05 -1.41529338E-04
 -3.88226203E-01  3.36970041E-06  6.38540261E-06  4.46861492E-05  2.81859832E-01
 -6.96683576E-06 -3.09769090E-06 -2.85041230E-05  5.00216302E-05 -2.67186765E-01
  9.06109330E-06 -9.70678792E-06 -1.79946820E-06  2.25694968E-01  2.48352001E-06
 -7.66540780E-06  2.05907812E-05  1.03138346E-04  8.83165547E-02 -6.98912940E-07
 -2.51496206E-05 -1.07421922E-04 -8.78228100E-02  3.95477253E-06 -8.40182917E-06
 -4.60671725E-05  3.69329442E-05  5.07238442E-01 -7.90190956E-06  6.12141695E-05
 -1.34064945E-05 -5.02881096E-01  1.31271701E-06 -5.92985853E-06  7.75659431E-05
  3.18097834E-05 -4.57427851E-01  2.05075685E-06 -8.32250156E-05 -2.88846712E-05
  4.40918856E-01  8.81202180E-05 -6.46530475E-06 -7.25978488E-05 -6.64095059E-06
 -4.59743122E-05  1.51554412E-05 -2.76447438E-03 -4.67755866E-03  1.45234575E-01
  9.01549521E-01  1.87704618E-06 -1.73162547E-03 -4.52412489E-02 -3.16048670E-01
 -5.97242137E-06  6.34037777E-02 -9.94495124E-02  1.73659999E-01  2.11465115E-02
 -7.01055161E-05 -4.83069705E-02  9.74219464E-02  3.65545319E-03  3.06359774E-05
 -1.70847800E-03  3.10430919E-03  2.63580372E-02 -7.43935453E-02 -1.07181050E-04
 -1.66161348E-02  1.74113174E-02  2.51699952E-03  6.02220288E-05  2.42497794E-02
 -6.81681622E-02  9.10193136E-02 -2.13201305E-02  6.60759045E-05 -1.53530776E-02
 -3.28900549E-02 -1.85961154E-02 -3.69320915E-05 -2.44294060E-02  5.65131424E-02
 -3.09732047E-02 -9.89065916E-04  5.93481133E-05  3.04820500E-02 -2.01154811E-02
  3.64604690E-02 -4.45475439E-05 -3.81831412E-02  2.06505126E-02 -1.89550541E-01
  7.19238262E-02  4.40187522E-05  3.67331425E-02 -5.82061802E-02  8.41189718E-02
 -2.39838408E-05 -5.66895585E-04  4.94562248E-03  9.83178227E-02  5.71483308E-01
  8.89510753E-06 -3.08985707E-03 -1.18830888E-01 -5.98357818E-01 -6.91097946E-06
 -4.77413768E-03  1.22775907E-02 -5.64559908E-02  3.41908577E-03 -1.24020071E-04
  3.29301158E-03  3.76901839E-02 -1.31166225E-02  1.22759375E-04 -3.19857465E-03
  1.19118140E-02  9.45656413E-03  1.81883301E-02  1.05766069E-04 -8.74231415E-04
 -7.84597105E-05 -1.74797809E-02 -1.02437998E-04  3.64753783E-01 -6.10944547E-02
  1.62385854E-02 -6.85145229E-03 -2.76629835E-01  5.06058980E-02 -5.44106275E-03
 -6.61039888E-02 -3.91685939E-01  3.73376136E-02 -5.19916666E-05 -1.40002906E-03
  1.77349439E-01 -2.34658601E-02  3.13129085E-05  3.41092469E-02 -1.97366776E-01
 -7.60972428E-02  7.98936500E-02  5.38471865E-05  7.52539538E-04  9.02692698E-02
 -1.02805367E-01 -4.12789091E-05 -1.66745217E-02 -2.67387344E-02  3.39583341E-01
 -3.18464601E-01  4.54214189E-05  3.33040230E-03 -1.97212963E-01  3.65001371E-02
 -3.37633136E-05  1.02186574E-01 -2.54817292E-01  6.56279053E-01 -1.74941322E-01
 -9.13026808E-05 -1.38017658E-01 -2.74804320E-01  1.08943312E-01  4.00171549E-05
 -4.14521502E-02  9.54551806E-02  2.95376689E-01  2.26339975E-01  1.87905240E-05
 -5.74008471E-03 -1.39293680E-01  1.45482090E-01 -3.73649162E-05  5.57103496E-02
 -2.25127404E-01 -3.33448854E-02 -7.16172845E-02  1.09044065E-04 -2.88068390E-02
  1.05559691E-01  1.47181122E-01 -9.41414903E-05 -3.33654691E-03  4.35831241E-02
 -1.80464200E-01  1.09439933E-02 -1.47717750E-04 -3.62385537E-02  4.09039562E-02
  2.22229948E-02  1.67898147E-04 -2.28430220E-02  7.99162302E-02  1.74918992E-01
 -2.32392007E-01  4.74445550E-05  1.53685685E-02 -2.11416056E-01  2.27109836E-01
 -5.09491697E-05 -6.14590495E-02  2.23480701E-01  7.26379435E-02 -2.67399400E-01
 -1.37847386E-04 -3.18238521E-02 -2.01346938E-02  2.65380874E-01  1.55802439E-04
  2.93389936E-02  3.44271476E-02  3.56483162E-01 -6.42631685E-02  2.84818684E-01
 -3.22334047E-02  4.46063380E-05 -2.04464917E-04 -5.03345226E-04  1.83674973E-04
 -2.08214159E-01 -4.69750769E-05  1.46820541E-04 -2.72174393E-05  1.09188214E-01
  7.65114578E-06 -4.94190072E-05  7.13577429E-05 -9.85032631E-05  4.20376970E-02
 -1.06731582E-05 -1.26604345E-05 -1.36018213E-04 -4.03880288E-02  1.50260236E-05
 -1.26501192E-04  2.69188032E-04  8.11138368E-04  5.31293290E-02 -2.37825147E-05
 -6.52489060E-05 -3.31733562E-04 -4.01651543E-02 -1.59869177E-04  2.63730193E-04
 -3.83818868E-04 -3.06556975E-04 -1.29320545E-01  1.16161855E-04 -1.82033592E-04
  5.90155580E-05  2.74041006E-02  2.00242039E-04 -4.96155176E-04 -5.00182316E-04
 -6.80560920E-04  4.61482370E-01 -1.74070193E-04  8.68290197E-05  3.44182089E-04
 -3.25866781E-01 -4.07194164E-05  1.44115793E-04  1.27694195E-04  4.64384087E-05
  3.86914460E-01 -3.06892264E-05 -1.01420901E-04  1.92908892E-04 -3.71998549E-01
  1.18236933E-05 -8.30828619E-06 -1.97199823E-04  2.03462002E-05 -5.84575477E-01
 -4.52130957E-05  2.51582771E-05  1.01407757E-05  6.26978194E-01  5.18814089E-06
  4.79579614E-05 -1.95940986E-05  5.09817920E-04 -5.10957873E-02 -8.89259578E-05
  2.16535068E-04 -2.80216221E-04  5.72338856E-02 -3.40359401E-05  1.12124591E-04
  2.39922809E-04  3.95475356E-04 -5.63618083E-01  4.08956604E-06 -2.94980154E-04
 -4.04146816E-04  6.07421932E-01  3.61596338E-04 -4.88888784E-05  6.62483996E-04
 -2.68366083E-04  3.15178929E-04 -8.56266237E-05  3.18859375E-02 -1.63645787E-01
 -4.33181692E-01  1.14328523E-01  2.59981888E-04 -3.43324554E-02  1.44134088E-01
 -2.10807999E-02 -1.20617060E-04  9.19644577E-03 -6.92225536E-02  2.87586197E-02
 -5.86512174E-02 -8.13468056E-05 -6.99928164E-03  2.74905018E-03 -1.17466841E-01
  8.55919942E-05  1.09269172E-02 -1.00984746E-01  2.51977461E-01  5.41055826E-01
 -8.89552802E-05 -2.00838113E-02 -9.30054194E-02 -2.33341961E-01  6.72483244E-05
 -9.22804550E-02  1.35121976E-01 -1.78343204E-01 -2.14737601E-01  2.62153902E-04
  5.64889115E-02 -1.59099405E-01  6.06821804E-02 -8.53168859E-05  1.19030251E-01
 -2.91467247E-01 -2.68272525E-01 -4.82727564E-01 -7.02495897E-04 -1.21812968E-01
  2.61186259E-02  2.91708113E-01  4.68177108E-04 -1.16601324E-02  3.27266873E-02
  8.00178641E-02  3.55904230E-02 -5.13349737E-04 -2.81291041E-02 -2.84200561E-02
  1.52227035E-01  5.16044415E-04  5.34074778E-03  1.17722634E-02 -1.41161053E-01
  2.01924791E-03  7.89098737E-04 -3.95645245E-02 -8.20607829E-03  2.83378642E-02
 -8.44524710E-04 -2.00712014E-03  5.59360299E-02  2.33049954E-02  3.14037071E-01
  6.09316934E-05 -6.26146389E-02  1.13328114E-01 -1.53600807E-01 -5.55835188E-05
 -3.16782500E-02  1.10047791E-01  9.34067380E-02  2.27264520E-01  8.72374452E-04
 -4.37727608E-03 -1.17927734E-01 -2.36129782E-01 -9.57013917E-04  2.55000670E-01
 -2.96312027E-02  4.92987728E-01 -2.06274671E-01  3.03154480E-01 -6.82731236E-02
 -1.22164025E-03 -3.26105448E-02 -2.34868741E-01 -2.86902596E-02  2.59487151E-05
 -2.58835307E-02  1.15176718E-01 -2.57014976E-02 -1.53979508E-05  2.65079248E-02
 -6.32372689E-02 -1.01509497E-01 -5.46721730E-02  1.95715921E-05 -2.81445401E-02
 -1.37586439E-02 -1.00678933E-01 -2.35157617E-05 -1.89731560E-02  9.66545643E-02
 -2.45318287E-01  3.46070721E-01  2.57672463E-06 -3.82615573E-02  2.96113257E-02
 -1.09685732E-01 -1.44618609E-06  1.03746150E-01 -4.09885843E-01  4.26139353E-01
  7.22652079E-01  1.20363171E-05 -3.33051951E-02 -3.35426271E-02 -1.77578986E-01
  1.00558917E-05 -8.89617972E-02  1.55037311E-01  3.68867663E-01  2.71385642E-01
  1.79156275E-05  1.22478947E-01  1.50973910E-01  2.40137952E-02 -9.13194627E-06
  3.99773640E-03 -4.89498171E-03  2.05604102E-02 -7.64642966E-02  2.65919876E-05
  1.77204141E-02  1.07224052E-01  1.08670939E-01 -3.03052791E-05 -1.22317595E-02
  6.97128202E-02 -9.22796234E-02 -6.80267918E-03 -3.27880748E-05 -3.34380850E-02
  2.59246854E-02  3.25325611E-02  4.42183297E-05 -2.14016339E-02  1.00974877E-01
 -1.68343981E-01  2.71786214E-01 -9.94317602E-06 -3.95654777E-02  2.47263278E-01
 -2.94705733E-01  1.32982676E-05  2.79678692E-02 -1.04240258E-01 -6.95665079E-02
  2.85903503E-01 -5.74807134E-06  3.00464845E-02  1.08622377E-01 -3.38182657E-01
  1.22251689E-05  3.01926091E-01 -9.20719040E-02 -2.34006244E-01  1.15211049E-01
  2.22436368E-01 -5.79774568E-02  3.01213710E-06 -1.53434636E-05 -4.74886552E-05
 -9.93928269E-06 -5.73191607E-02 -1.16110561E-05  2.15057182E-05  5.23790035E-06
  7.72207106E-02 -1.75879328E-05  8.01144007E-05 -3.09588943E-05 -1.28199159E-05
 -6.88830695E-01 -1.96315600E-05  3.36635441E-05 -7.04533650E-06  7.59641010E-01
  2.88006185E-06 -1.27453558E-05  2.25477145E-06 -3.48216837E-06 -7.45149664E-02
 -5.07129518E-06  1.07539001E-05  5.62223500E-06  1.02724547E-01  1.70318720E-06
 -4.87761232E-06  1.54019121E-05  2.54605338E-05 -4.12886696E-02 -8.00073116E-07
  1.11735914E-05 -1.46149045E-05  1.51153295E-02  2.26625651E-07  9.64297091E-06
 -1.15476235E-05  3.64876159E-05  2.77003116E-01  2.46495219E-06  2.15417486E-05
 -1.47132053E-06 -2.12944585E-01 -7.14228054E-06  3.96370510E-05  5.95045098E-06
 -1.79893024E-05  2.75894894E-01 -5.22319573E-06 -1.49057249E-05  2.60398173E-05
 -3.11712193E-01 -8.71115151E-07  7.11363362E-06  2.67101814E-05  2.87742523E-05
  3.20206103E-01 -5.53424437E-06 -4.70152289E-05 -3.23764959E-05 -3.90907324E-01
  3.41088249E-06 -1.58855585E-05 -3.81768583E-05 -2.67486387E-05  5.27630461E-01
  3.18813148E-06  4.61515321E-05  3.04865711E-05 -6.42063464E-01  3.25224482E-06
 -1.31462655E-05  6.41354012E-06  7.13180542E-06 -9.15678250E-02  1.18477540E-06
 -5.42942637E-06 -9.68742567E-06  1.08734165E-01  2.64600505E-05 -3.50718300E-05
  5.97598937E-05 -3.02236052E-05  9.27258969E-06 -1.07678686E-05 -9.23826767E-03
  4.27592581E-02  4.97454666E-02  7.84323396E-02  2.38261385E-05 -4.46070355E-02
 -4.25813604E-02 -1.66732729E-02 -2.56689028E-05 -1.47791521E-02  8.76864902E-02
 -4.40478675E-02 -3.94199096E-02  4.70782545E-05  1.40053830E-02  7.47416284E-02
  1.30863535E-01 -5.73152862E-05  3.67033164E-03 -8.25355790E-03 -8.52667944E-02
 -2.26000859E-01 -1.91677324E-05  8.79618790E-02  1.55384494E-01  1.91089931E-01
  2.08419898E-05  2.64495817E-02 -1.44954457E-01  3.90961606E-02 -1.76119884E-02
 -1.31767082E-05  8.99173141E-02  2.49267085E-01 -8.59246612E-02  6.89636517E-05
 -5.94931304E-02  4.27176754E-01 -4.05822823E-01 -5.82410513E-02 -7.73221932E-05
 -3.36075198E-02  3.74292464E-01  2.50466073E-01  5.36322534E-05 -9.39566252E-03
  2.40353460E-01  6.81880339E-02 -4.97928221E-02  4.73921321E-05 -7.61337993E-02
 -5.72248086E-02  2.92829123E-01 -3.90093644E-05 -3.36601182E-03  1.62671752E-02
  9.94901407E-03  7.96966349E-02 -4.40924111E-05 -1.60392040E-02 -9.40476028E-03
 -1.03226066E-01  5.94228789E-05  5.79782809E-02 -3.20982141E-01 -8.95147116E-02
 -1.49671641E-01 -3.01178695E-06  1.25029447E-01  7.88562767E-02  1.52562800E-01
 -6.90718411E-08  1.06442334E-01 -5.00520094E-01 -3.19982958E-01  1.32275847E-02
 -4.04830571E-05  1.85247892E-01  4.86415851E-01 -1.69639461E-02  6.37596127E-05
 -1.69382797E-01  6.01851919E-02  3.41540654E-01 -2.57833676E-01  6.36295820E-01
 -3.47445082E-01 -1.66151343E-02  7.06091748E-02 -3.68639125E-02 -7.03620741E-04
  1.30216618E-05 -2.03584016E-01  3.95757239E-01 -7.60658232E-02 -4.47782347E-05
  5.69532458E-03 -1.84469475E-02 -5.87690334E-02 -1.51971059E-02  9.76598456E-06
 -3.72022171E-02  1.84733605E-01 -4.57692976E-02 -1.92456483E-05  1.16322535E-02
 -8.19423981E-02  1.00688147E-01  3.89030375E-02  1.08884856E-06  4.22072641E-02
  1.93153037E-02  1.14309042E-04  5.69150363E-06 -2.13800172E-02  1.02510436E-01
 -1.25998361E-01 -1.13602547E-01 -7.52811150E-06  1.03128542E-01  1.47697099E-01
  9.11166990E-03  2.81344105E-05  4.77058909E-02 -3.36297055E-01  1.81395742E-02
 -5.63276082E-02  1.85449441E-05  2.51708465E-02 -2.91584713E-02 -1.43492105E-01
 -1.71166206E-06  1.86225424E-03 -3.98199606E-02 -6.09642639E-02  1.00884506E-01
  2.96944118E-05 -1.82130025E-02  1.56576173E-01 -1.69790561E-01 -4.56146660E-05
 -1.64025866E-01  9.09442174E-01 -4.38247034E-01  5.46600344E-02  2.47909876E-05
 -3.63509793E-01  6.93712205E-01 -9.54128594E-02 -4.04718171E-05  2.85146882E-02
 -1.49913896E-01  3.97254400E-02 -1.27902458E-01  1.19671196E-06  5.83908018E-02
 -2.79600410E-02  2.17069386E-01  1.02883659E-06  5.17185772E-02 -2.65164832E-01
 -1.52935388E-01 -4.94377578E-02 -2.15626754E-05  1.18787351E-01  2.25924689E-01
  6.10442052E-02  3.28332629E-05  2.53216317E-01 -1.34398927E-01 -2.90343582E-01
  2.14714452E-01  1.32648939E-02 -1.54372893E-02  5.82780068E-03 -3.82353966E-02
 -9.97557336E-02  4.83731218E-03  3.69996461E-04  4.76354970E-02 -1.79946003E-02
  6.13829194E-03 -4.05541253E-04  2.59433212E-03 -1.56378262E-02  6.24025801E-02
  4.25892875E-02  1.35384219E-04 -1.79216241E-02 -9.12460574E-02 -1.13087831E-01
 -1.78483429E-04  4.73773746E-03 -8.75114573E-02  1.98183900E-02 -5.37958722E-02
 -2.65167578E-04 -1.39630588E-01 -1.81149449E-01 -2.82594248E-01  3.27072883E-04
 -2.18554114E-02  1.13863190E-01  1.51879977E-01 -1.48226071E-01 -6.57867865E-04
  1.07061707E-01  1.22213712E-01 -8.90943895E-02  8.76511044E-04  2.92542257E-02
 -1.93929401E-01 -8.98560503E-02 -4.50328491E-02 -4.29341885E-04  2.84459188E-02
  2.69325611E-02 -6.59261402E-03  5.51715388E-04  2.35065720E-05 -3.07340175E-02
 -1.37031711E-02  2.99845915E-03  6.53224397E-04  2.32596448E-02 -1.89922637E-02
 -1.59392820E-02 -8.99810288E-04  3.51516266E-02 -1.90930330E-01  8.78498544E-02
 -4.73789557E-02 -4.88965344E-04  8.10911293E-02 -1.84273606E-01  7.71398057E-02
  7.20981603E-04 -1.37711712E-01  7.79309863E-01  3.47740989E-01  1.33034513E-01
  3.98225651E-04 -3.10962027E-01 -5.80235579E-01 -2.85396656E-01 -6.01759640E-04
  1.01750136E-01 -5.24657939E-01 -4.12889377E-01 -1.06353175E-01  4.84657651E-04
  2.62487371E-01  6.66962782E-01  1.35532327E-01 -7.21889688E-04  1.46901291E-01
 -7.32435080E-02 -9.86719561E-02  1.05960355E-01 -1.15165658E-01  8.34802012E-02
  1.04504072E-06 -1.56172978E-05 -9.67451984E-05  1.38680131E-05 -2.51490170E-01
  9.42810844E-06 -1.23657830E-05 -3.91301844E-07  2.84770392E-01 -4.20646386E-06
  5.42230197E-05  8.20180406E-05  3.40179567E-05 -9.24709668E-02 -5.28471240E-05
 -1.05745827E-04 -1.26157809E-04  1.22484833E-01  3.96545695E-06 -1.25173908E-04
 -2.79422231E-06 -1.73704653E-04  1.75353101E-01 -2.39786194E-04 -2.53539713E-04
 -3.95075840E-04 -2.32423208E-01 -1.46018022E-05  6.48993109E-05  2.26635055E-04
 -1.98513689E-04  4.89653831E-01  1.40784031E-04  1.65272220E-04 -1.66866529E-04
 -6.04139983E-01  3.32922790E-05 -2.05420290E-04 -2.42219339E-04  3.17416532E-06
  3.11131036E-01  3.52611253E-05  1.79810960E-04 -3.52825724E-05 -4.00719105E-01
 -9.17714849E-06  9.58634852E-05  1.24588595E-06  3.34163250E-05 -4.54522850E-01
 -4.30497925E-06 -2.40726225E-05 -9.54391636E-07  6.28846171E-01  2.79184237E-05
 -1.50693420E-04  9.00729898E-05 -5.53909275E-05  3.30417991E-01  5.70208815E-05
 -1.83604547E-04  8.80626424E-05 -4.85878537E-01 -2.23940787E-04  1.26408698E-03
  5.41210077E-04  2.53361110E-04 -2.50379071E-01 -5.10244892E-04 -9.28643773E-04
 -5.44060166E-04  3.76501591E-01  1.21920159E-04 -6.25243318E-04 -4.84598063E-04
 -2.17287634E-04 -3.94988979E-01  3.24996766E-04  7.98101001E-04  2.94704011E-04
  5.97701219E-01  2.54655004E-04 -1.62159380E-04 -6.92442880E-05  1.01481652E-04
  5.68813906E-05 -3.25684341E-05 -1.08885590E-02  6.14781398E-02  2.59109841E-01
 -3.50150172E-02  6.38328520E-05 -1.62252674E-01 -7.55882070E-02  9.49043725E-03
 -9.43259728E-05 -2.43208229E-02  2.34937944E-01  4.72414052E-02 -9.19869911E-02
  2.87880240E-05 -8.29839559E-02 -6.28826157E-02  1.50925620E-01 -4.43020054E-05
 -4.50692597E-03  9.22452688E-03 -1.92915683E-01 -2.78381297E-01 -6.23292924E-05
 -2.06214249E-01  1.04506133E-02  3.77629167E-02  6.74148845E-05  1.73210956E-02
 -7.12189150E-02 -2.21232996E-01  1.27782632E-01 -1.95409894E-04 -1.72363334E-01
  3.30655812E-02 -1.18644928E-01  1.83170076E-04 -4.40624264E-02  3.59146341E-01
 -1.54973171E-01  6.53483706E-02 -9.79459543E-05 -9.32951263E-02  1.74594944E-01
 -3.67020270E-02  1.26405779E-04 -2.12034459E-02  2.94983698E-01  6.63159138E-02
  3.96001847E-02  1.18074870E-04 -9.77521522E-02 -4.93402685E-02  3.20364765E-02
 -1.60574997E-04 -6.31263104E-02  3.47743743E-01 -1.58236982E-01  8.78487468E-02
 -8.32228305E-05 -1.73529431E-01  3.63755600E-01 -1.54606800E-01  1.16317366E-04
 -1.06375378E-01  5.89681856E-01  1.82743914E-01  2.30056591E-01  8.80780258E-05
 -2.74660495E-01 -3.96208526E-01 -5.07851541E-01 -1.46667697E-04 -6.39690245E-02
  3.37954440E-01  2.74538805E-01 -1.31768295E-01  1.57104018E-04 -2.03524108E-01
 -4.58668911E-01  2.15507617E-01 -2.50955860E-04  3.92435841E-02 -1.37507019E-01
  1.09881279E-01 -1.78231561E-01  3.48288398E-01 -2.94867054E-01  4.12580274E-02
 -3.98501876E-01  3.73034121E-01 -1.03763077E-01 -6.00754509E-05 -7.48348633E-03
 -1.33471479E-01  3.37425274E-02  5.25535863E-05 -3.49750990E-03 -4.67103193E-02
  1.13917846E-02 -1.79577466E-02 -1.56792467E-05  3.16534776E-02 -1.33423289E-01
  2.30576582E-01  3.06411573E-05  1.46907456E-02 -9.99302821E-02 -1.36021104E-01
 -3.39747078E-03  6.45073636E-06 -3.40624480E-02 -1.53839062E-02 -9.21850659E-03
 -2.65881816E-05 -2.98523394E-02  3.39821027E-01  3.64149176E-01 -6.23687202E-03
  6.37015285E-05 -4.53865222E-02 -1.09136074E-01  1.47641145E-01 -3.02318212E-05
 -1.73025669E-02  2.82804502E-01  2.20181544E-01  1.09214419E-01 -3.95039330E-05
 -7.32880634E-02 -3.42086765E-01  2.10539070E-01  9.14533403E-06  1.12273140E-02
 -2.05050171E-01 -4.27293511E-02 -1.28261180E-02 -1.62180795E-05  4.81147434E-02
 -8.86193732E-02 -1.71860518E-01  1.90230657E-05 -5.35793314E-02  2.93436839E-01
 -1.27524061E-01  4.73545353E-02  2.91025957E-05 -1.40914965E-01  4.79935709E-01
 -1.31377363E-01 -7.07889305E-05 -2.20988322E-02  1.39506266E-01 -1.02264275E-01
  1.16997834E-01 -2.00952570E-05 -6.64748189E-02  1.14726756E-01 -2.42429009E-01
  2.94533874E-05  1.67354935E-02 -8.17535446E-02 -1.40197176E-01  2.82868442E-01
 -5.13052330E-05  8.54346776E-02  2.84043203E-01 -4.71157813E-01  9.52682708E-05
 -4.79520927E-01  2.92874434E-01  6.01598907E-01 -4.42772455E-01 -4.56218303E-01
  2.99195488E-01 -2.82130591E-02  3.05276111E-01  1.27062150E-01 -1.39222408E-02
  1.63760565E-05 -1.05727499E-01 -2.51603770E-01 -8.70635803E-02 -2.66055945E-05
 -3.04085065E-02  5.74310220E-01  5.12593839E-02 -1.04586903E-01 -1.28732279E-05
 -2.20415895E-01  1.24505608E-02 -1.51217941E-01  1.79592111E-05 -3.93684831E-02
  4.62643489E-01 -1.69082741E-02  1.09165791E-01  3.43760465E-05 -1.30011563E-01
  1.57412098E-01 -2.93000834E-02 -5.33229913E-05 -2.01247405E-02  3.33624924E-01
  1.28759423E-01 -3.26053185E-02  1.09781836E-05 -1.31162728E-01 -3.89370534E-03
  7.78050498E-02  6.63188757E-06 -2.43457934E-02  3.81522717E-01  7.61149040E-02
  1.46827495E-01 -5.75308272E-05 -1.26771206E-01 -1.80593750E-01 -3.20971131E-02
  6.16180518E-05  2.44440018E-03 -1.28074659E-03  2.35227433E-02  4.83159005E-02
 -8.93900794E-06 -3.08271731E-02 -9.19043078E-02 -1.79586498E-01  1.00101803E-05
  1.75420754E-02 -1.32801388E-01 -5.71682927E-02 -2.34208305E-01 -1.16986858E-05
  3.13638037E-02  7.12397200E-02  4.08621482E-01  2.54406660E-05  2.45090089E-02
 -1.41527571E-01  1.41960886E-01 -1.70691424E-01 -3.13025729E-05  3.96462200E-02
 -1.59374474E-01  4.08873918E-01  6.52722657E-05 -3.58743866E-04  2.02389084E-02
 -5.59829115E-02  1.03961392E-01 -2.05630125E-05 -9.38399587E-03  1.21051627E-01
 -1.93181859E-01  3.99704717E-05  8.53983294E-01 -7.31457603E-01  3.32536651E-01
 -3.36592240E-01 -1.72649649E-01  3.50220813E-02 -5.27732922E-02  9.00920227E-01
 -3.25435955E-01 -1.05080942E-01  2.72825435E-06 -1.22117937E-01  3.05710787E-01
  1.78906052E-01  8.08355884E-06  4.71867486E-03 -6.01892759E-02  3.07714402E-02
 -2.46822545E-02 -1.75601616E-05 -4.33384026E-03 -3.57701200E-03  9.36827460E-02
  3.18501186E-05  2.66226584E-02 -3.76538715E-01 -2.22948865E-01 -1.62834997E-01
  3.49723817E-05 -8.55568017E-05  1.79304737E-01  2.25419397E-01 -8.73540209E-05
 -2.66786109E-02  5.25925521E-01 -5.16252232E-02 -7.45990049E-02  1.74094392E-05
 -7.94501677E-02  1.66021663E-01  2.68669274E-01 -1.33746419E-05  6.58330353E-03
 -3.71356509E-02  4.06546711E-01  1.02814154E-01 -3.61376043E-05 -9.19734426E-02
 -5.61151928E-01 -2.03863793E-01  5.62346889E-05  6.81555334E-03 -9.16853920E-03
 -1.84335938E-01  1.93757012E-01  3.62453758E-05 -6.81458949E-02  5.53787761E-01
 -3.23135361E-01 -7.39466157E-05  1.62819665E-02 -2.21827546E-02  1.24958161E-01
  2.20450863E-01  9.29959154E-06  1.55111382E-02 -5.17497693E-01 -3.73699186E-01
  3.00366014E-06 -4.58933779E-03 -3.68447421E-02  2.76232404E-02  6.36770110E-02
 -3.95077293E-05 -4.97917988E-03 -1.63981452E-01 -2.44505958E-01  7.12053720E-05
  8.89230262E-03 -6.87115057E-02  6.45833980E-03  2.16139019E-01 -2.65101813E-05
  6.17803056E-02 -8.44446326E-03 -4.17585233E-01  5.31861899E-05 -8.70837518E-02
  2.10217079E-02  1.07096022E-01 -1.21954731E-01  3.89727194E-01 -3.57754182E-01
  6.35103857E-03 -1.34835356E-01  2.23363682E-01 -2.67376799E-01  1.65648513E-06
 -3.75879639E-02 -2.62005900E-01  4.35906512E-01 -1.08488911E-05  9.18333717E-03
 -1.33971759E-01  1.52602350E-01  3.95608184E-02  1.59327307E-05  4.53674079E-03
 -3.67074698E-01 -2.63860168E-02 -3.62539708E-05 -3.89314066E-02  7.48339168E-01
  1.75230555E-01  3.40093880E-01 -2.57694754E-05 -1.42579273E-01 -2.38202556E-01
 -3.06129962E-01  6.77637020E-05 -3.94922340E-02  4.99131583E-01  3.73213398E-01
 -1.19024121E-01  8.36669549E-06 -1.61618671E-01 -4.16889807E-01  3.35289846E-02
  5.11809780E-05  5.31926112E-03 -1.16238293E-01 -4.29243611E-02  2.54593687E-02
  4.23608455E-05 -6.59110174E-02  4.86961289E-02 -2.41157245E-01 -7.07310029E-05
 -2.41021029E-02  5.07262017E-01 -6.97900420E-03  1.63756711E-01 -9.86880633E-06
 -1.92757105E-01  1.03731573E-01 -1.81387438E-01  3.51968976E-05  4.07719081E-03
 -1.04017964E-01  3.16086894E-04  2.93934721E-01 -1.09930815E-05  3.10735866E-02
  1.10895165E-01 -6.10969098E-01  1.43250079E-05  2.32127715E-03  1.15647173E-01
 -7.84511297E-02 -6.13461591E-02  3.04313337E-05 -6.32060741E-02  3.18509705E-01
  3.33794024E-01 -4.82841853E-05 -3.07031452E-02  3.15632226E-01 -1.91637690E-01
 -5.51316896E-02  5.42749845E-07 -1.82820096E-01  3.92419572E-01  8.98576779E-02
 -1.56005761E-07 -1.23922750E-01  4.71854972E-02 -2.63266595E-01  2.07376596E-01
  3.76219568E-01 -4.17055410E-01 -1.70107229E-02  4.89639747E-01  4.85607927E-02
  3.06490860E-01 -2.01861026E-05 -1.23084104E-01 -5.23128495E-02 -4.28569765E-01
  4.37262259E-05 -1.75342264E-03  7.09413321E-02 -2.80549438E-01 -1.41202062E-01
  5.32277374E-05 -5.51786824E-02  6.26729577E-01  3.62209734E-01 -1.28191597E-04
  1.63617636E-02 -3.64366680E-01  1.40352997E-01 -1.81792270E-01 -4.56893823E-05
 -2.64392542E-02 -2.55318942E-01  3.98366102E-01  1.10226216E-04 -5.08110039E-02
  8.05510403E-01  4.22400676E-01  3.49597521E-02 -2.26499361E-05 -1.90090017E-01
 -5.22080353E-01 -1.35446919E-01  1.62863747E-04  6.02006238E-03 -8.06976041E-02
 -2.32372992E-01 -7.61291736E-02  8.05541319E-05 -9.46101812E-03  2.24195782E-01
 -9.56743670E-02 -1.60968273E-04  3.54292060E-03 -2.06435281E-02  1.44608023E-01
 -9.36225654E-02 -1.56322806E-05 -3.26663491E-02 -3.11826414E-01  1.99718493E-01
  3.83459141E-05  2.70941341E-03  2.18537380E-02 -2.86526472E-02 -2.25556530E-01
  1.45100083E-05 -2.32839604E-02 -1.88835153E-02  5.25068319E-01 -2.78838211E-05
 -3.44297618E-03 -7.57571817E-03 -2.13682810E-01  1.97465936E-01  3.21871512E-05
 -1.53266910E-02  4.28017805E-01 -4.99149174E-01 -8.05423671E-05 -3.86430408E-02
  4.74333212E-01 -2.32753730E-01 -4.99330125E-02  1.22951068E-05 -3.37530211E-01
  5.06585426E-01  1.24041747E-01 -3.00777696E-05 -5.17057994E-02 -1.05009873E-02
 -2.48071286E-01  2.43723388E-01  2.17709102E-03 -7.76519057E-02  3.45290015E-06
 -1.23911359E-04  1.05409892E-04 -8.26099254E-06  4.37941032E-02  7.28506700E-06
 -1.65906920E-04  2.71950306E-05 -1.25133202E-01 -4.99103432E-06  6.20811863E-05
 -5.02523055E-05 -1.36399256E-05 -3.12415731E-01 -3.98142808E-05  1.18732537E-04
  2.55519295E-05  7.59094935E-01  6.49217559E-06 -2.08230358E-04  6.61842304E-06
 -8.73809865E-06  3.78358932E-01  3.57463132E-05  2.64775950E-05  2.17175004E-05
 -9.30813109E-01 -5.32828205E-06  1.00097088E-05  1.27808502E-04 -9.07460884E-05
  2.44137970E-01  2.67019496E-05 -1.12432723E-04  1.58651122E-04 -5.27680690E-01
 -9.91839684E-06  5.27271063E-05 -2.39806389E-05 -1.17345238E-04 -5.16769167E-01
 -3.16536184E-05  7.02697282E-05  9.63912828E-05  1.17832189E+00 -2.35571958E-06
  6.74289702E-05  3.73350933E-05 -2.80985265E-05  2.90469108E-01 -3.54376920E-05
 -7.91537930E-05  9.64129979E-05 -7.04766985E-01  3.69954800E-06 -8.40028240E-05
 -3.70309194E-05  2.17403339E-06 -3.35846490E-02  5.01327984E-05  1.30715045E-04
 -1.31108388E-05  8.20903478E-02 -2.67778529E-06  1.84755756E-05 -9.85146401E-07
  1.82408528E-05 -2.57038237E-01 -1.28629150E-05 -1.96459259E-05 -5.92657429E-05
  6.18416585E-01 -1.53888470E-05  1.88238846E-04 -5.44059864E-05 -1.09789407E-05
 -9.22846399E-02 -1.39954131E-04  1.13287576E-04  1.48575580E-05  2.16277638E-01
 -4.42297825E-06 -7.38204477E-06 -2.93788095E-04  3.20726792E-04  5.03045875E-05
 -6.37470347E-05 -1.35171255E-02  7.79407034E-01 -2.61753850E-01  4.95060595E-02
 -2.68388802E-05 -2.37946901E-01  4.13638554E-01 -4.56259956E-02  7.47588871E-05
  1.19131779E-02 -3.54105092E-01 -1.07970963E-01  1.95303373E-03 -4.78090457E-05
  1.03569928E-01  1.96220248E-01  1.66977124E-01  1.15845522E-04 -1.70170736E-02
  8.71521490E-01  4.05847634E-01  1.33777337E-01  1.33403224E-04 -3.05166014E-01
 -6.09950823E-01 -1.17965378E-01 -3.09306476E-04  1.65023936E-02 -2.03264728E-02
 -2.34064695E-01  2.04430132E-01 -1.62762367E-05 -1.27277367E-01  3.58889242E-01
 -4.20061723E-01 -2.57516440E-05 -2.66235527E-03  2.98343288E-01 -9.63727634E-02
  1.32818809E-01 -1.02195394E-04 -1.69163668E-01  1.21129034E-01 -4.82418107E-02
  2.37638595E-04 -4.52114719E-04  2.29761423E-02  1.37453130E-02  3.66920068E-02
  6.67462761E-05 -2.94941664E-02 -1.53513089E-01 -2.64830553E-01 -1.90877173E-04
 -1.19821053E-02  3.42922468E-01  1.03078361E-01 -3.82518469E-02  1.44801719E-05
 -2.70486866E-01 -4.30799989E-01  1.20848506E-01 -2.55884720E-05 -1.41085639E-02
  4.07478649E-01 -1.92748302E-01 -1.09261106E-02 -7.06184342E-05 -3.26054681E-01
  6.25070861E-01  1.91218763E-01  1.96553013E-04  2.33111781E-02 -3.30180127E-01
  9.60538247E-02 -1.36719870E-01 -9.83342429E-06  2.68970041E-01 -2.08248548E-01
  3.17712809E-01  2.46891998E-05 -2.71786751E-01  2.60760299E-01  2.88670398E-01
 -4.66399121E-01 -3.50378392E-01  3.29467252E-01 -5.38574487E-06 -4.96306993E-04
  2.44409266E-03  6.24902931E-05 -4.92046288E-01  7.37717451E-04 -3.35254123E-03
  8.31727490E-05  1.55219540E+00  1.54052169E-05 -7.54689704E-04 -1.83684281E-03
 -4.12844035E-04  1.64275382E-01  6.14875414E-04  4.89762401E-03  5.17405720E-04
 -4.84235947E-01  9.75599126E-06 -1.95894818E-03  2.23825801E-03  3.84171967E-04
  2.95579524E-01  7.17392490E-04 -3.27192200E-03 -4.68199033E-04 -8.00851995E-01
  8.00306907E-05 -9.65164671E-04 -9.03652942E-04 -2.72047023E-05 -3.25498213E-01
  4.48429154E-04  1.16243813E-03  7.97109234E-04  9.44888329E-01 -1.32950338E-05
 -8.65389352E-05  1.32087724E-03  4.08120038E-04  1.22854752E-01  5.33274785E-05
 -2.02364839E-03 -5.73065605E-04 -2.78560253E-01 -8.44093976E-06  5.87517891E-04
 -3.26911546E-04  7.97253673E-04  2.51764919E-01 -2.91517053E-04  1.64955229E-03
 -1.15174447E-03 -7.56802886E-01  1.07161481E-04 -3.05777637E-03 -9.50220914E-04
 -4.90147073E-05  2.85848093E-01  2.75896297E-03  3.17196861E-03 -5.90683426E-07
 -8.33433711E-01 -5.77447049E-05  1.46763427E-03 -7.33443310E-04 -6.42980280E-05
 -1.52292686E-01 -1.19900437E-03  2.15746414E-03  2.46474939E-04  4.30864761E-01
  1.19449396E-04 -2.20398608E-03  6.42429513E-04  3.50560362E-06  1.29497780E-01
  2.43311514E-03 -1.60854878E-03 -4.74685273E-05 -3.46502411E-01  8.80868915E-04
 -9.72205611E-04  7.92179697E-05 -9.05637590E-05  1.38534396E-03 -2.26125094E-03
 -1.83287311E-03 -5.58824375E-02  5.22191522E-01  5.49055845E-03  2.27854704E-03
  1.31732473E-01 -7.27026009E-01  3.02668830E-02 -7.35684430E-03  3.48364829E-03
 -1.89482935E-01 -3.95424634E-01 -8.25369116E-02 -7.61640563E-04  1.45089649E-01
  1.06842206E+00  1.02973587E-01  2.25892662E-03  2.00556005E-03 -4.42431673E-01
  4.94864583E-01  8.03425487E-02 -1.38391558E-03  1.69100346E-01 -7.29473892E-01
 -9.58523657E-02  3.82458853E-03  1.72318082E-02 -2.20963018E-01 -1.82102146E-01
  1.14379225E-04  1.47026415E-03  1.17665610E-01  2.56814171E-01  1.64300692E-01
 -4.41302147E-03 -3.14769306E-03 -6.80384645E-03  2.73794948E-01  9.15550397E-02
 -5.48884936E-04  4.62599807E-03 -4.12106848E-01 -1.06845001E-01  1.23647065E-03
 -1.82337210E-03  1.38374088E-01 -7.12122394E-02  1.82341206E-01 -1.18725100E-03
 -7.13532272E-02  3.52304615E-01 -2.94838209E-01  3.60370729E-03  2.21576493E-02
 -6.41528407E-01 -2.04399083E-01 -9.85202475E-03 -1.32175282E-03  5.84850736E-01
  6.76870737E-01 -1.94900932E-03  3.88292462E-03 -1.22343467E-02  3.15595194E-01
 -1.63537500E-01 -1.22231914E-02  7.19349723E-04 -2.60194431E-01  4.80831264E-01
  4.67863870E-02 -2.04795955E-03  2.38474605E-02 -4.48914336E-01  1.35615805E-01
 -3.06049211E-04 -5.85218071E-04  5.01278179E-01 -3.41730842E-01 -6.55650908E-03
  1.57847945E-03  1.84775940E-01 -2.08420184E-01  3.05097360E-02 -3.93676567E-02
  2.73550291E-01 -4.66960966E-01  2.46628923E-03 -4.63715984E-01 -9.81021815E-03
  3.09065431E-01  7.92446939E-05  2.26307438E-01 -9.31864727E-02 -7.16220030E-01
 -2.63348332E-04 -9.23416623E-03  5.15298769E-01  5.51429644E-03 -1.34959571E-01
 -5.51554830E-05 -3.34746265E-01 -2.08034282E-01  3.63148031E-01  1.81561613E-04
 -4.45932293E-03  9.85719784E-01 -1.18009614E-01 -1.47974397E-01 -1.18952610E-05
 -5.31280460E-01  1.46433879E-01  2.06464861E-01  1.57891222E-05  5.38013566E-03
  4.20360428E-01 -2.29775169E-01  6.50345319E-02  5.32959657E-05 -2.22157693E-01
  1.92700622E-01 -4.22894320E-01 -2.02153284E-04  5.32496297E-03 -5.50574090E-01
  2.75035295E-01 -1.43041662E-01 -2.59872363E-05  2.20921657E-01 -7.26348762E-01
  1.81152938E-02  7.20389215E-05  1.15384673E-02 -8.41973527E-01 -7.44015222E-02
 -1.66701917E-01 -2.71270722E-05  5.37471689E-01  3.68576576E-01  5.88486244E-01
  9.49272394E-05  4.15585283E-04 -6.11978197E-02 -1.99424674E-02 -5.03377857E-02
 -4.09732913E-05  7.05046220E-02  1.08186361E-01  2.05556397E-01  1.24085700E-04
  1.87617209E-03  5.22787838E-02 -2.99965425E-02  3.11902672E-02  1.22242740E-06
 -8.92003566E-02  1.28104370E-01 -1.95833883E-02  2.69682679E-06  1.31066804E-02
 -2.56961907E-01  6.36546797E-02 -4.38142052E-02 -3.20995911E-05  2.97069328E-01
 -1.68082010E-01  1.24944912E-01  8.39755937E-05 -2.52060216E-01  3.10058453E-01
 -4.06006228E-02  1.33782786E-01  4.86041697E-01 -6.31964658E-01 -9.22792550E-04
 -7.88575554E-01 -2.96400451E-01  1.49125155E-01  5.70190396E-05  3.68655032E-01
  3.81936302E-01 -1.14772262E-01 -1.35794778E-04  3.86685426E-03 -5.11402197E-01
 -1.39383100E-02  1.58907667E-01 -2.16150198E-05  3.78955040E-01 -4.93024345E-02
 -4.55176858E-01  6.56330096E-05  2.69907544E-03 -1.35497615E-01  7.46058823E-02
  7.81057041E-02 -4.34554785E-06  8.57791794E-03 -2.68166352E-01  6.85608065E-02
  1.99817970E-05  1.56598443E-02  7.66445406E-01 -2.75139341E-01 -1.36798433E-01
 -1.32130390E-06 -5.01456426E-01  4.97920729E-01  6.47313329E-01 -2.27897379E-05
  5.95568618E-03  1.20314856E+00  1.96131914E-02  1.84151378E-01  6.45723907E-05
 -5.50116677E-01 -3.01740659E-01 -6.91840269E-01 -1.20711063E-04  1.48160768E-03
 -1.32059818E-02  2.08540477E-01 -1.32968242E-01 -4.95049155E-05 -3.13807457E-02
 -6.76100173E-01  5.93991373E-01  1.63202677E-04 -7.50290985E-03  1.75795911E-01
  6.27100950E-02 -6.27040574E-02 -2.16645080E-05 -1.51565383E-01 -1.57728750E-01
  1.60863830E-01  6.64883190E-05 -2.43926533E-03  8.53068090E-02  2.72590476E-03
 -3.06938340E-02  2.97566623E-06 -9.84134256E-02  2.96735998E-02  8.56047053E-02
 -7.70870715E-06  8.56199905E-03 -1.78024724E-01  7.11458783E-02  8.90145906E-02
 -1.68383073E-05  2.15927662E-01 -2.01711709E-01 -2.63331532E-01  4.05928111E-05
  1.32013538E-01 -5.87947182E-02 -4.18860591E-01  4.85781804E-01  1.20320184E-01
 -2.86794582E-01 -2.31766060E-03 -6.25617812E-01 -1.19085211E-01 -2.95305104E-01
  5.68781173E-06  4.00675765E-01  2.07360643E-01  5.96083418E-01 -7.21291101E-06
  4.63136655E-03 -5.18774629E-01  6.72821098E-02  4.53743400E-02 -2.25749344E-05
  4.06898214E-01 -1.70900654E-01 -4.40698590E-01  6.22603301E-05 -2.48159247E-04
  1.00235729E-01  7.25090785E-02 -4.88839071E-01  4.47537917E-05 -6.29432195E-02
 -3.90257481E-01  1.05897777E+00 -1.61021340E-04  3.64059616E-03  6.50722674E-01
 -1.13629380E-01  4.30032449E-01  1.00411913E-05 -3.14274770E-01  4.48440817E-02
 -9.46241740E-01 -3.71628705E-05  1.90353553E-03 -3.08917921E-01 -9.40170619E-02
  4.82887617E-03 -5.80554847E-05  2.63652877E-02  9.55726629E-02  8.54662123E-02
  1.34315034E-04 -2.93188946E-03  2.64641275E-02 -1.50372057E-01  5.54456809E-02
  8.05403504E-06  4.01226406E-02  3.04693855E-01 -1.45209909E-01 -2.83008782E-05
  2.09663812E-03 -1.54815177E-01 -1.32334372E-02  8.37119541E-02  3.45185191E-06
  1.95575086E-01  9.10074201E-02 -3.05238586E-01 -1.32333608E-05  1.21450281E-02
 -4.65908328E-01 -1.54806877E-02  1.92601446E-01 -2.04897505E-05  4.70511876E-01
  7.41748924E-02 -6.71215774E-01  6.54037919E-05  7.05546718E-03 -1.60113576E-01
  4.07257012E-03 -1.50968308E-01 -1.66204898E-05  2.09925886E-01 -1.28540350E-02
  4.51208835E-01  4.10921073E-05  4.26527771E-01 -8.23082694E-01  2.31405391E-01
 -4.38266598E-01 -9.15172773E-02  3.27464425E-01  5.59876072E-07 -1.07022708E-04
 -3.99909416E-06  2.89014740E-05 -2.07655573E-01  3.68028706E-04  2.32642486E-04
 -6.70966644E-05  1.30462493E+00 -1.30413832E-06 -2.18974986E-04 -5.28038130E-06
 -1.16305428E-04  3.03271951E-01  4.21894424E-04 -2.34760848E-05  4.26880583E-04
 -1.29445798E+00  7.69490369E-06  1.39984268E-04  2.28687538E-05 -2.00902404E-05
 -3.35426460E-01  8.48409966E-05 -1.46661867E-04 -2.94644884E-05  1.75826694E+00
 -3.33502080E-06 -1.76842714E-06 -5.26011081E-05 -3.59195509E-07  3.82675161E-01
  3.13477641E-04  7.37917038E-04 -7.06164468E-05 -1.74214944E+00  1.60807436E-06
  1.10863714E-04  4.75864991E-05  1.54230681E-05 -2.06320523E-01 -8.31599427E-05
 -1.15203064E-04  1.54862153E-04  1.23117881E+00 -4.24176254E-06 -2.36851677E-04
 -6.42105123E-06  3.98764171E-05  2.53891092E-01  3.27810838E-04 -2.63616911E-05
 -1.62478134E-04 -1.07861384E+00 -6.28999498E-07 -2.28848184E-05  1.85878498E-05
 -1.09164990E-05  1.20609883E-01  4.86630272E-05 -4.15345724E-05  2.96300750E-05
 -5.18734127E-01 -5.91880567E-07  1.36617570E-04 -2.77978930E-05 -4.95351580E-05
  1.60950553E-01 -2.18878100E-04  1.12753932E-04  1.61149930E-04 -6.80707701E-01
 -5.19567556E-06  3.83679872E-04 -5.16678402E-05  1.97555872E-05 -1.40602383E-01
 -7.43807650E-04  1.97758256E-04 -7.47105923E-05  4.86598618E-01  3.33504496E-05
 -5.31900829E-04 -2.93035262E-05  6.99044591E-05 -4.60645789E-07 -2.88994994E-04
 -1.76912251E-03  1.75920743E-01  1.61690493E-02 -3.59508440E-02 -6.24452617E-05
 -7.10141303E-01 -2.24105887E-01  2.70126464E-01  3.59879251E-04  1.09404273E-02
  5.72911425E-01 -1.07810328E-01  1.47161353E-01  1.02733389E-04 -9.95207311E-01
  4.54953504E-01 -6.81374237E-01 -4.39871618E-04  8.66329178E-04  1.91141564E-01
 -3.50765045E-02 -5.40848395E-02 -1.17505185E-04 -6.24725391E-01  1.67734969E-01
  1.92133511E-01  6.45509991E-04  2.36645545E-02  3.67310875E-01 -6.13322398E-02
 -1.03517856E-03  1.17973599E-04 -7.45044038E-01 -3.15765893E-01  1.88387075E-01
 -6.59880978E-04  1.89419363E-03  2.59967476E-01  5.94579898E-02 -2.46872491E-01
 -3.01613588E-05 -7.68811966E-01  4.12834961E-02  3.83549826E-01  2.62751795E-04
  1.11532709E-02  6.53829836E-01 -2.71518819E-01 -2.57512046E-01  4.17203874E-05
 -1.26406001E+00  1.07291256E+00  1.09451618E+00 -1.88451330E-04  1.66651070E-03
 -2.39312927E-01 -1.14536423E-01  3.56353708E-02  3.94246765E-05  3.67213315E-01
  3.33558071E-01 -1.33546700E-01 -1.60754183E-04  1.05688831E-03 -1.49278230E-01
  2.37918082E-02  6.77966989E-02  6.15677753E-05  2.27559559E-01 -7.84082112E-02
 -2.08823382E-01 -2.58755748E-04  3.73527072E-03 -4.01055980E-01  9.00017957E-02
 -1.08311026E-02 -3.16648645E-05  8.27144064E-01 -3.46957949E-01  4.59433270E-02
  1.03066230E-04  3.47462567E-02  1.00272770E+00 -1.64362153E-01  7.67456013E-01
  7.87800981E-02  1.74734715E+00  9.52804722E-03  1.62365590E-01  4.78379904E-02
 -4.58133956E-02  1.89531706E-05 -2.75272472E-02  3.47773898E-02  6.16263250E-01
 -2.23839912E-04 -3.02334511E-03 -2.56560639E-01  1.37760089E-01 -5.58656323E-01
 -4.81137221E-05  7.27424906E-01 -5.84498288E-01  2.32871249E+00  1.88288645E-04
  1.09792546E-02  1.88465087E-01 -7.27706402E-03 -6.53600627E-02  2.08134436E-05
  1.31380294E-01 -2.46019006E-01  2.09705897E-01 -1.47402894E-04 -7.33068075E-03
 -2.38644771E-01  2.24899342E-03 -1.95534510E-01 -4.61385753E-05  1.84470676E-01
 -7.09237136E-02  7.00455148E-01  2.17677464E-04 -5.79024650E-03 -2.21443908E-02
  1.27106520E-01 -3.15700050E-01  7.05057890E-05 -1.07946609E-01 -2.80388939E-01
  7.53313138E-01 -3.45902974E-04 -1.72364643E-03 -1.01626419E-02 -1.01579490E-01
 -2.99734549E-01 -5.37921477E-05 -2.18754609E-01  3.59936275E-01  1.20145508E+00
  2.64607260E-04  2.78091870E-04  1.29822306E-01  5.20612910E-02  1.44491603E-02
 -2.69380651E-05 -2.39522135E-01 -1.88501615E-01 -1.15303164E-01  1.11715544E-04
  7.71961265E-04  2.82442638E-01 -7.67635753E-02 -7.30561002E-02 -2.00330187E-05
 -5.00790503E-01  2.87005247E-01  2.41941060E-01  8.11933693E-05  5.86456552E-04
 -1.24734654E-01  4.01979393E-02  4.31255694E-02  2.76723607E-05  2.46674491E-01
 -1.45873144E-01 -1.59499744E-01 -9.66357092E-05 -2.25240441E-01 -2.07376831E+00
 -1.30794975E-01  9.40464035E-01  1.05434742E-01  9.45850810E-01  2.22269120E-02
  4.94656002E-01  1.18437193E-01 -4.18150582E-02 -5.47946767E-05 -6.29634314E-01
 -5.47626905E-01  2.40711897E-02  4.21751891E-04  5.57769665E-03  1.56313641E-01
  2.16094159E-01  3.97552040E-03  5.05159219E-05 -2.88141378E-01 -9.44495764E-01
 -1.92902301E-02 -2.82046941E-04 -1.75489070E-02 -2.46516116E-01  9.64376769E-03
 -6.37325804E-02 -8.36191867E-05  7.72885691E-02 -6.06582821E-01  4.44697211E-02
  4.88071188E-04  7.11336315E-03 -3.17456157E-01  1.65641336E-01  8.54795550E-02
  7.37396871E-05 -1.95571429E-01 -1.92898077E+00  4.11080096E-02 -7.05541426E-04
 -9.54532399E-03 -4.87284699E-03  2.92847854E-02 -1.32695532E-01 -2.04351602E-05
  6.46960351E-02 -6.08551634E-01  5.16348766E-01  3.71080725E-04  5.62630399E-03
  1.31072660E-01  3.43072542E-01  1.38552164E-01  5.26992165E-05 -9.49651692E-02
 -1.58220924E+00 -6.46074243E-01 -2.71162355E-04  3.37166266E-03  3.35058005E-01
  8.93868333E-02 -2.13375657E-02  2.11377352E-05 -7.02248902E-01 -3.63085511E-01
  9.52942931E-02 -1.08549040E-04 -4.66487585E-03 -4.97660458E-01  3.04739044E-02
  1.33403770E-01  5.28432692E-05  1.01522042E+00 -1.48536188E-01 -5.85864836E-01
 -2.31933591E-04 -1.20786178E-03 -9.84572130E-01  1.81960245E-01 -6.78876278E-02
  2.72701128E-05  2.25067841E+00 -8.05365888E-01  2.87326255E-01 -1.10707923E-04
 -2.96763115E-02 -1.25850630E-01 -9.93055634E-02  6.80719944E-01 -1.75825944E-01
 -1.03755935E+00  1.88641122E-02  2.32855617E-01  9.00067573E-02 -1.68889932E-01
 -1.17940630E-05 -5.26421158E-01  5.81155991E-01  3.33288198E-01 -1.91161795E-04
 -2.06300331E-03 -4.98227499E-02 -2.61143035E-02  5.93855901E-02 -3.40218847E-05
 -9.24427402E-02  2.19715030E-01 -3.20438277E-01  1.65644791E-04  2.44633668E-02
  3.59095995E-01  2.97140218E-02 -1.32621644E-01  2.63712877E-05 -9.45114870E-01
 -2.56418116E-01  3.72374778E-01 -3.49136181E-04 -2.11237981E-02 -1.83642436E-01
  6.09832836E-02  1.06982790E-01 -6.84393962E-05  6.37467506E-02  1.25785418E+00
 -2.40142214E-01  6.88692086E-04  4.63770577E-02  8.45259652E-01  9.65939287E-02
 -4.60060061E-01  1.31547111E-04 -2.74964444E+00  6.95917241E-02  3.43898609E+00
 -9.12890630E-04 -2.74734201E-02 -5.83349072E-01 -2.01680116E-02  2.78238539E-01
 -4.27443461E-05  1.81138406E+00 -2.65666542E-01 -1.84358875E+00  2.88099250E-04
 -8.68293441E-03 -3.26402346E-01 -4.55954212E-02  4.81359824E-02  2.69909626E-06
  9.91535178E-01  3.79902976E-01 -2.82099781E-01  7.57168575E-07 -2.38815225E-03
 -1.07703704E-01  1.17344379E-02  3.03951298E-02 -1.71088650E-05  3.33849416E-01
 -4.58443163E-02 -2.11587260E-01  1.01950809E-04  7.39414405E-03  3.70010354E-01
 -4.44144981E-02 -8.14556486E-03  1.34228427E-05 -1.09780374E+00  3.46976417E-01
 -1.08837858E-02 -2.50356651E-05  6.09631861E-02  1.45253689E-01  2.36418371E-01
  2.93723046E+00 -4.33582368E-01 -8.84416102E-01  2.57699331E-02  2.59308474E-01
  1.26608861E-01  1.21604044E-01 -1.75920850E-05 -2.83943104E+00  1.16618969E+00
 -1.45928545E+00 -1.08736854E-04 -5.47388420E-02 -9.01067932E-01 -4.89898022E-04
 -5.98369020E-02 -2.43294958E-05  3.37581795E+00 -8.64749232E-02  8.77398232E-01
  2.35619716E-04  3.07554358E-02  2.98489579E-01 -1.53876467E-01 -4.57313181E-02
 -4.54865878E-06 -3.13277174E+00 -2.04040243E-01 -2.60323841E+00 -2.38699139E-04
 -1.65939003E-02 -1.66885538E-01 -2.89040687E-03 -4.59522411E-02 -3.11471304E-06
  5.58244878E-01  6.01380464E-01 -4.98987488E-01  9.04170664E-05  7.47249031E-03
  9.49372921E-02  3.51577703E-03  1.38851029E-01 -1.43676392E-05  6.15547467E-01
 -1.12086979E+00 -8.21206998E-01  8.34080558E-05  1.52196965E-02  2.75944247E-01
  9.06831718E-02 -8.86537609E-02 -1.27392235E-06 -1.47606945E+00 -7.32278999E-01
  5.74997385E-01  2.29622458E-05 -2.55450043E-02 -7.14513265E-01 -1.03913005E-01
 -4.94566944E-02  5.45231931E-06  2.67069089E+00  1.11215048E+00  2.16525330E-01
 -7.43396822E-05 -3.41608841E-02 -9.47109775E-01  1.20784172E-01  5.51354191E-02
 -3.33959081E-07  3.56402053E+00 -1.18915289E+00 -8.10146670E-01 -3.93371829E-05
  5.56218841E-03  1.95627284E-01 -2.34769680E-02  1.75829152E-02 -1.59570225E-05
 -6.49926692E-01  2.09715835E-01 -8.05162654E-02  7.72011819E-05 -4.96240067E-01
 -3.58045334E-01 -5.22829140E-02 -4.84948356E-01  8.19206588E-02  2.88301678E-02
  1.06011341E-02  4.38987265E-02  7.74754178E-02  2.22540941E-02 -1.56961569E-05
 -2.09543927E+00  1.99368522E+00 -4.90221542E-01 -8.34276152E-06 -6.25916906E-03
 -5.18759127E-02  1.08442025E-01 -1.07996835E-01  1.49225218E-05  3.79228211E-01
 -7.54627571E-01  9.13229944E-01 -8.22110233E-05 -2.50186351E-02 -3.41499010E-01
 -1.57317139E-01  2.29652025E-01 -1.91483433E-05  1.60606089E+00  1.08078754E+00
 -6.27617955E-01  2.69640853E-04  5.19096385E-02  5.57678220E-01 -2.57225260E-02
 -1.44278937E-01  4.04034895E-05 -3.30593057E+00 -1.61861599E+00  9.98105873E-01
 -5.74234623E-04  8.12119201E-03 -3.78695825E-03 -1.91198748E-01  9.02740222E-02
 -4.00057870E-05 -6.03589466E-01  3.35315578E+00 -1.15887821E+00  3.46395191E-04
 -4.95401257E-02 -8.39014898E-01 -7.68917177E-02  1.66167211E-02  3.70063560E-05
  3.46779490E+00  9.69770220E-01 -4.11224959E-01 -2.75588607E-04 -2.94593888E-02
 -8.11696332E-01 -9.17133425E-02  4.15473009E-02  1.16375355E-05  3.02751202E+00
  1.10828714E+00 -3.06287154E-01 -1.26367184E-04  8.12490061E-03  2.30713894E-01
  9.14462813E-03 -5.87413878E-02  1.22760565E-05 -8.75401611E-01 -1.77442631E-02
  5.20316088E-01 -6.05127123E-05 -1.57355465E-02 -5.29362434E-01  4.93959114E-02
 -2.29900616E-02  1.48403231E-05  1.85434590E+00 -5.67560086E-01  1.20701904E-01
 -1.21952664E-04 -2.68461026E-01 -3.36469358E-01 -1.60064784E-01 -9.65096702E-01
 -2.61920781E-01  4.30000986E-02 -3.92974481E-02 -3.62531305E-01  5.60485036E-02
  1.60087855E-01  3.16502423E-07  5.53605628E+00  1.61282421E-01 -1.72481547E+00
 -2.97901241E-04  1.21528820E-02  2.71267333E-01 -7.09871619E-02 -2.72822766E-01
 -1.87080226E-05 -6.98638959E-01  6.79826351E-01  2.40468623E+00  9.86152703E-05
 -1.28965907E-02 -2.24488245E-01 -1.43131457E-01  1.01866969E-01  5.72359148E-06
 -1.69708803E+00 -7.28559380E-01 -2.86291096E+00 -1.25316492E-04 -1.20845794E-02
 -2.93870506E-01  1.25151653E-01 -1.55027798E-01  5.19624204E-06 -6.07252293E-01
 -1.03484754E+00  4.06915854E-01 -1.13597357E-04  3.45537084E-02  4.50506947E-01
 -1.51479558E-02  9.86066657E-02 -1.04377114E-05 -3.15950919E+00  2.38989002E+00
 -1.06671706E+00 -5.00343775E-06  7.79664004E-03  1.03791098E-01 -2.26925450E-01
  1.72291392E-01  1.72254928E-05 -2.67714959E-01  2.82267834E+00 -1.96032713E+00
 -1.94984252E-04  1.50787761E-02  3.78477500E-01  4.42899260E-02 -3.88869868E-02
 -1.91104097E-05 -1.57037667E+00 -6.29081087E-01  4.65775932E-01  1.40564861E-04
 -3.06921646E-02 -7.54313728E-01  4.13271083E-02  4.57494848E-02  3.68869261E-06
  3.13915998E+00 -8.04178342E-01 -7.10613656E-01 -6.67684809E-05 -6.23933002E-03
 -2.04134514E-01  6.79301534E-03 -4.36371884E-02  1.32966164E-05  7.25018495E-01
 -1.51436991E-01  1.53794995E-01 -8.04138584E-05 -3.66791560E-01 -4.45691638E-01
 -1.45086558E-02 -3.67252298E-01  1.24290832E-01  1.72577270E-01 -4.59479717E-02
 -5.72448839E-01 -3.56925794E-02 -1.65592986E-01 -1.35535546E-05  3.06976358E+00
  3.10087792E+00 -1.80969052E-02 -2.96140688E-04 -1.70905079E-02 -2.88744325E-01
 -1.01560234E-01  7.41640418E-03  5.81819947E-06  1.38959590E+00  2.33624081E+00
  4.27622237E-01 -9.88438531E-05  7.15952226E-02  9.42175632E-01 -1.81286273E-01
 -5.97888402E-03 -1.18445483E-05 -3.34982383E+00  4.23444057E+00  1.92668226E+00
  3.60929800E-04 -5.14963293E-04 -1.33248695E-01  1.17252446E-01  2.77571544E-02
  1.41978155E-05 -3.86287795E-01 -2.01421459E+00  1.16728535E+00 -2.49564121E-04
 -3.67503745E-02 -3.60358407E-01 -2.92672612E-01 -1.39436154E-01  2.74468357E-05
  1.99164176E+00  2.89680928E-01  1.46386004E+00  5.87054253E-05  4.46415004E-02
  7.77817022E-01  2.23794632E-01  2.21164156E-01 -7.72931720E-06 -2.94478491E+00
 -1.83113066E+00 -2.25725337E+00  1.02548330E-05 -1.65024280E-02 -3.91061780E-01
 -1.68925100E-02 -1.55793439E-02  3.95544829E-06  1.67347047E+00  3.96181929E-01
 -8.31057718E-02 -2.96255529E-05  2.65411166E-02  6.36044503E-01  5.73139629E-03
 -5.83975138E-02  9.55530355E-07 -2.65371445E+00  1.02629731E-01  8.60310082E-01
  1.30412144E-05 -1.28396591E-02 -3.81664937E-01  4.90093550E-02  8.82500755E-02
  3.84670513E-05  1.41632297E+00 -4.50928367E-01 -2.65363202E-01 -1.91128701E-04
 -2.99765525E-02  7.11059522E-02  1.46066050E-02  4.69610252E-01 -3.55319474E-01
 -6.78969315E-01  5.68498676E-02  7.39566856E-01  1.30333497E-02 -5.34577072E-02
 -1.59158278E-05 -5.19663878E-01 -4.94986534E+00  8.04173195E-01  4.40378946E-04
 -6.88201183E-02 -1.04632182E+00 -2.65096877E-01  1.00584803E-01  7.73876553E-06
  5.37298296E+00  2.22464921E+00 -1.66587305E+00  5.89427890E-05  3.07009498E-03
 -1.71842726E-01  1.48698922E-01  7.24727452E-02 -2.64592652E-05 -1.73596187E+00
  2.50108318E+00 -1.47079665E+00  2.30660453E-04  5.59046494E-02  6.96063505E-01
 -3.82742280E-02 -3.37246770E-02  2.79034853E-06 -4.62726290E+00  7.73950206E-01
  4.33715240E-01 -1.81270280E-04 -5.63871053E-02 -8.08020503E-01  1.58031847E-01
 -2.29597875E-01  8.38579096E-07  2.03553539E+00  1.22338739E+00  2.09284005E+00
 -5.43943133E-05 -2.41787479E-02 -3.44292401E-01 -1.67505805E-01  9.91135801E-02
  1.02602606E-06  2.13605634E+00  1.22034459E+00  3.20858351E-01 -1.90392182E-05
  4.04219346E-02  8.99598872E-01  3.05714667E-02 -2.83589976E-02  1.05884060E-05
 -4.13259683E+00 -1.14627719E+00  3.52754983E-01  4.20552627E-05 -1.92656801E-03
 -2.85856618E-02  8.29102680E-02 -6.68849195E-02  1.74956640E-05  1.86060560E-01
 -6.79624639E-01  4.18874743E-01 -8.98309518E-05 -3.28026729E-03 -4.75684493E-02
  1.28085180E-02  5.16481737E-02 -2.87917179E-06  3.26305613E-01 -1.88233335E-01
 -1.82943806E-01 -4.99109309E-06  8.40884035E-02  3.96273606E-01  6.33637619E-02
  6.35474526E-01  7.80259529E-02  1.33366480E-01  1.78421540E-03  3.77218141E-02
  1.74941123E-02  1.31042954E-03 -9.36936061E-07  4.79553404E-01  1.42178193E+00
  6.95990689E+00 -1.93858176E-04  4.81284155E-02  6.61230409E-01 -4.00974450E-01
 -9.93261244E-02  5.27660199E-05 -3.95266194E+00  4.24438237E+00  1.45560772E+00
 -4.76532417E-04  1.15760356E-03 -1.12027639E-01  1.19314577E-01 -1.63834529E-02
 -8.92432703E-06 -3.49710496E+00 -1.28945008E-01 -1.69580621E+00  2.34938989E-04
 -6.10578027E-03 -8.25921666E-02 -1.35292412E-02 -1.66592963E-01  1.76370709E-05
  1.82099862E-01  1.43604713E-01  8.50628790E-01 -1.72914521E-04  7.03786873E-03
  7.78056380E-02 -1.32090728E-01  1.45800306E-01 -2.48525551E-05  1.96227779E+00
 -2.05006772E-01 -1.21004456E+00  2.11073434E-04 -5.55944613E-02 -7.50914242E-01
  2.76100811E-01 -1.91968964E-01 -3.16543236E-05  4.37189952E+00 -2.78079414E+00
  2.42394389E+00  2.83571530E-04  1.70176801E-03  3.67871918E-02  3.49411303E-02
  1.60431445E-01 -5.68965889E-06 -1.58564279E-01 -3.77219244E-01 -1.54146798E+00
  5.07572895E-05 -2.10582995E-02 -4.47628728E-01  9.22012815E-03  1.48062775E-02
  1.20557839E-05  2.21927438E+00 -5.34811216E-01 -5.08914161E-01 -1.30758931E-04
  4.00249332E-04  7.23569541E-03  3.73775909E-03  3.63885040E-02 -1.14140370E-05
 -3.20329546E-02 -1.26069928E-02 -1.85506047E-01  4.74251062E-05  2.91679058E-01
 -4.85156671E-02 -1.96502933E-01 -8.53983291E-01 -3.66193392E-01  5.49062480E-02
  2.57973991E-03 -2.60098127E-02 -8.72828882E-02 -1.38234411E-01  1.12905472E-05
 -1.10201535E+00 -1.19590745E+00 -2.42698527E+00  3.25812903E-04  1.21504198E-02
  1.25741873E-01  2.52044911E-01  1.80906137E-01  1.74803984E-05 -1.16690320E+00
 -3.28950269E+00 -2.00244216E+00 -6.40152265E-05  7.89662913E-02  8.49307735E-01
  1.19050283E-01 -1.46979169E-01 -3.68277144E-05 -6.36643484E+00 -5.92624386E+00
  5.53572508E+00  2.50827670E-04 -4.26190262E-02 -3.80981237E-01 -9.74485973E-02
 -4.74025893E-01 -1.48913688E-05  2.40642557E+00  1.77125888E+00  9.84848003E+00
  3.11667646E-04 -4.55769772E-02 -5.25679283E-01  1.61476598E-02  1.13409309E-01
 -2.06067242E-06  4.97516634E+00  5.38583437E+00  5.38183277E-01 -7.95998413E-05
 -1.48689539E-02 -1.63668403E-01 -1.27837476E-01  1.41498178E-01  2.68901996E-05
  1.53177890E+00  2.03575593E+00 -1.35752399E+00 -2.80817204E-04  2.47284971E-03
  5.49464412E-02 -5.75339057E-03 -3.72155605E-02  9.33029225E-06 -2.46503319E-01
  4.87181768E-02  4.61439269E-01 -7.06815941E-05 -7.97212597E-03 -1.64299934E-01
 -6.05696428E-02  8.47352050E-02  7.33316782E-06  1.02618096E+00  7.61971837E-01
 -1.20624597E+00 -7.73556240E-05  2.15356217E-03  2.01920199E-02  3.52049704E-02
  1.57905589E-01  3.32010462E-06 -1.98292763E-01 -1.27560549E-01 -1.05353451E+00
 -1.27946880E-05  2.53418300E-01  4.70301879E-02 -3.14426324E-01 -7.71142721E-01
 -5.65369978E-02  1.08172220E-01  1.59301461E-02 -1.06007211E-01 -2.68631971E-01
  8.43068991E-02  1.05774231E-05 -2.69867517E+00 -3.14596617E+00  9.49162492E-01
  5.23367491E-04 -6.67554975E-02 -8.15365149E-01 -4.30699219E-02  1.13344735E-01
  2.24123619E-05  5.68651267E+00  1.56248743E+00 -2.47052883E+00 -2.15337393E-05
  7.13463441E-02  6.27313984E-01  4.64483901E-02  5.60471481E-02 -1.35890260E-05
 -5.44325980E+00  4.34698870E+00  4.46683970E+00  5.33927042E-04 -1.32608285E-01
 -1.42701929E+00  1.35175106E-01  9.83262710E-02  2.50861177E-05  1.15526854E+01
 -7.12673239E+00 -5.23450255E-01 -1.86138610E-04  7.88746309E-02  6.46869258E-01
  1.73550158E-02  2.61191875E-02 -8.09977622E-05 -9.61976241E+00  2.30809793E-01
 -6.11989128E+00  4.37542842E-04 -7.02880532E-02 -8.70047842E-01 -8.04335961E-02
 -1.55295390E-01  1.90936105E-05  5.63590716E+00  2.28681218E+00  2.36722185E+00
 -2.23234522E-04  1.53304231E-02  2.78972781E-01 -2.00435543E-02  9.95750164E-03
  2.40707037E-05 -1.66421258E+00 -3.28821785E-01  3.94598812E-03 -9.06584079E-05
  2.76534929E-02  4.90608198E-01 -1.69709515E-02  5.19156081E-02  2.21091917E-05
 -2.98822565E+00  4.04714942E-01  4.06634829E-01 -5.60636711E-05 -1.71630734E-02
 -4.30243420E-01 -2.25306288E-02 -2.45428739E-02  6.40864211E-05  1.75370081E+00
 -1.24866323E-01  2.43821403E-01 -3.22619314E-04  1.70866332E-01  3.23976327E-01
 -2.12637192E-01 -1.55450552E+00  2.35786033E-01  5.14644192E-01
Total SCF Density                          R   N=        3828
  2.05478297E+00 -1.01618895E-01  3.90105810E-01  1.38745452E-02 -4.14475661E-02
  4.65770617E-01 -3.51555117E-03  1.04585838E-02 -1.34602239E-02  3.90268239E-01
 -2.15025342E-06  6.02531069E-06 -7.24742786E-06  1.17363055E-06  3.52006205E-01
 -8.12048628E-02  1.39551760E-01 -3.06130475E-02  1.50989379E-02  4.38211355E-06
  1.11232882E-01 -3.42728893E-02  5.02245107E-02 -3.30834406E-02  2.67615757E-02
  1.34642413E-05  3.75891669E-02  4.03376292E-02  9.93247060E-03 -1.44382245E-02
  1.89525760E-02  5.78315735E-02 -1.16109778E-06 -7.60008937E-03  5.67620695E-02
  3.04972164E-01  3.48541396E-07  1.76092782E-06  2.26441553E-05 -6.45982443E-07
  1.77759669E-01 -3.22026480E-06  1.60953459E-07 -7.00960207E-06  9.53529063E-02
  1.35170643E-02 -2.98517248E-02 -4.38674277E-02 -4.26260358E-02  6.82808013E-06
  4.37587749E-02  4.75273447E-02  3.13352212E-02 -4.53343983E-06  2.07094822E+00
 -2.83446751E-02  5.60800795E-02  9.02657017E-02  9.50072320E-02 -1.71135206E-05
 -4.39148220E-02 -5.35697801E-02 -3.53020519E-02  2.53267124E-06 -1.16009183E-01
  3.81290462E-01  5.23075611E-02 -1.16282027E-01 -1.48087641E-01 -1.63863105E-01
  2.90374111E-05 -5.44016827E-02  6.75812963E-03  6.74056315E-02 -1.14084991E-06
 -1.59633396E-03  8.54107245E-04  4.96239018E-01  5.65223731E-02 -1.24905398E-01
 -1.81302294E-01 -1.60233420E-01  2.32864366E-05 -6.44903121E-02 -3.29218444E-02
  4.81720417E-02  1.85963032E-06 -3.57699385E-03  9.06350055E-03 -9.91463386E-03
  5.08629678E-01 -9.41661476E-06  1.87425615E-05  3.84072423E-05  2.20927081E-05
  1.55822667E-01  9.07197846E-06  1.71743642E-05 -8.14315218E-06  4.70626812E-02
  5.06510043E-06 -1.45438994E-05  7.24063246E-06  1.02600369E-05  6.54374523E-01
 -5.21547231E-03  9.13785375E-03  1.12014678E-01  5.25827793E-02  3.69340924E-06
 -1.23318200E-01 -1.46586795E-01 -2.34900678E-01  2.52057567E-05 -3.43210248E-01
  5.37264551E-01  4.82435867E-02 -4.30597748E-02 -1.64394701E-05  1.12745097E+00
  2.99749048E-02 -6.41874364E-02 -5.39549078E-02 -8.44467939E-02  1.56770840E-05
 -4.52300903E-02  1.35455431E-02  1.55372363E-01 -1.53166497E-06 -1.90990203E-02
  2.73349416E-02  3.24904617E-01 -2.73430630E-04  7.47625203E-06  7.84308059E-02
  2.95845955E-01  2.38451149E-02 -4.65216248E-02 -1.16532586E-01 -7.61980671E-02
  7.75980310E-06 -3.23306574E-03  9.28306772E-03  9.66599712E-02 -7.86646966E-06
  3.69987642E-02 -4.24534503E-02  3.18117628E-03  2.78144845E-01  1.66023180E-05
 -1.54324327E-01  2.38972136E-02  1.85322534E-01 -5.88516933E-06  1.09643738E-05
  2.32824951E-05  1.11626160E-05  8.86130400E-02  6.10331926E-06  9.78531394E-06
 -1.98476503E-05  1.79916848E-02  1.11587974E-06 -1.20889697E-05  7.81215886E-06
  9.63708181E-06  5.18635896E-01 -3.30729247E-06  3.33834019E-06  1.23762658E-05
  4.20374512E-01 -3.72255734E-03  3.37571453E-03  1.12216939E-02  7.37779207E-03
 -6.49356410E-07 -1.32754005E-04  9.90852589E-03 -2.27578807E-02  2.82797054E-06
  1.19627024E-02 -2.55494249E-02 -6.89997803E-02  1.16582048E-02 -3.27500182E-06
  8.45349486E-03 -3.94763113E-02 -1.05591560E-02 -3.17763750E-06  2.05774139E+00
  1.99964021E-03 -7.45702230E-03 -3.38765848E-02 -1.60825887E-02  6.58242504E-07
  4.16014935E-03 -3.29510922E-03  2.35818034E-02 -5.18459782E-06 -2.74446128E-02
  5.03256646E-02  1.49178336E-01 -2.42384634E-02  5.34783066E-06 -1.22643196E-02
  6.61929831E-02  1.08595363E-02  4.99991746E-06 -9.87069710E-02  3.77905216E-01
 -1.36383671E-02  3.81222698E-02  6.16618580E-02  3.44826100E-02 -7.73572791E-06
  4.46352581E-02 -5.36080654E-03 -1.69920690E-02  2.09927513E-06  6.14662130E-02
 -1.28026716E-01 -3.15469461E-01  5.96704422E-02 -1.28639647E-05 -1.55550145E-01
 -1.82344812E-01  5.92670690E-02 -8.54659701E-06 -1.31965176E-02  3.07324884E-02
  4.03009320E-01 -9.70566947E-04  9.39566168E-03  7.03564740E-03  1.16724307E-02
  1.97322922E-06  2.90013265E-02  3.62820996E-03  1.66070548E-02 -1.85306779E-06
 -1.07711378E-02  2.92575004E-02  5.38657283E-02  3.13771143E-03 -6.45058563E-06
  1.23997528E-02  3.68096583E-02  2.03662379E-02 -6.49685369E-06  5.72329688E-04
  1.75868379E-02  2.43048375E-02  4.69350508E-01  8.51239815E-08 -1.76185935E-06
 -6.02156569E-07  2.23339429E-06 -1.89364576E-02 -5.49154336E-06 -8.13838564E-07
 -6.11069112E-06 -1.61030891E-02  3.96193397E-06 -9.21659827E-06 -8.13121607E-06
  3.54581971E-06  1.41023470E-01 -1.08361160E-05 -7.88735187E-06  4.90062135E-06
  7.80528261E-02 -1.81386637E-06  3.70337205E-06  3.33254396E-06  3.97764894E-06
  3.36003530E-01  1.61103005E-02 -1.22711799E-02 -6.51164558E-02 -7.59456450E-03
  5.74856585E-07  3.29033172E-02  2.00901682E-02  4.69006995E-02 -1.12055612E-05
  5.27331430E-02 -6.15993197E-02  5.67606919E-02  6.74640505E-03  8.65551097E-06
 -1.71282093E-01  2.00987970E-02  5.85462576E-02  9.13797874E-06 -1.43690615E-01
  2.16042237E-01  8.15091129E-02 -1.08495981E-01  8.97535979E-06  3.44618552E-01
 -2.86387189E-03 -7.92690305E-03  1.28201292E-03 -1.64271544E-02  1.62618044E-05
 -3.52973084E-02 -2.32434646E-02  3.69682332E-02  1.00183802E-05 -6.65133995E-02
  7.97707823E-02  5.89489452E-02  1.27633738E-02 -2.46720306E-06  2.68294004E-01
  1.28877886E-01  3.98075428E-04 -2.76114238E-07  1.09405747E-02 -2.76250720E-02
 -2.08135339E-03 -6.49314663E-02 -1.75017806E-05  1.79657951E-03  1.90512044E-01
 -3.01819952E-02  3.27737997E-02  2.97467993E-03  8.69669409E-03  1.92835799E-06
  1.94476931E-02  2.89659598E-03 -8.08252713E-02  5.98838889E-06 -8.66067955E-03
  8.67101012E-03 -6.18116989E-02  4.83863966E-03 -1.44726189E-05 -4.99443481E-02
 -1.09787486E-01 -2.80040614E-02 -1.27785787E-05  7.14371392E-02 -8.36994726E-02
 -7.70559823E-02  6.72295959E-02 -1.76512571E-05 -1.77524412E-01 -1.21808069E-01
  2.20623288E-01  1.50544933E-06 -4.73781711E-06 -2.63993761E-06 -4.42060842E-06
 -2.15279452E-02 -6.48817784E-06 -1.59029824E-06 -1.52460782E-06 -1.32361242E-02
 -1.19398100E-06  2.85870656E-07  4.14467254E-06  2.37626538E-06  3.58888013E-02
  1.59022920E-06  1.76864374E-06  2.44965964E-07  8.48536088E-03  2.85300088E-06
 -3.65617338E-06 -1.30576715E-05 -7.53746528E-06  1.85621884E-01 -5.71021955E-06
 -8.17814008E-06 -2.34497876E-06  1.08192891E-01 -1.35032286E-03  4.64281234E-03
  4.81405687E-03 -4.78934649E-03 -2.31188481E-06  7.94214479E-03  1.09401154E-02
  2.47727379E-03 -2.81760319E-06 -5.50177044E-03  1.38523771E-02  2.51684553E-02
 -1.00129753E-02 -6.69266243E-07  1.76110513E-02  2.40047390E-02 -7.83643873E-04
 -8.51661332E-07  1.72104392E-02 -4.09388893E-02 -2.35678041E-02  7.36142212E-02
  6.06882689E-06  3.02274157E-02  3.53137170E-03 -3.08318349E-02 -1.48523842E-06
  2.05913164E+00  5.98824907E-03 -1.25900877E-02 -1.68946739E-02  1.14270640E-02
  4.19880642E-06 -1.25493173E-02 -1.18947680E-02 -4.83110253E-03  3.29713023E-06
  1.43372552E-02 -3.11588298E-02 -5.32074544E-02  2.54552800E-02  2.95741219E-06
 -5.79165688E-02 -5.22131887E-02  1.03441130E-02  2.96760447E-06 -4.08970907E-02
  7.58682684E-02  5.65975530E-02 -1.47190550E-01 -1.11218261E-05  8.32107313E-03
 -1.62017315E-02  1.75041210E-02  1.18598713E-06 -8.88893074E-02  3.38034236E-01
 -5.07214010E-03  1.56476977E-02  2.07310033E-02 -1.56050415E-02  7.01963203E-06
  3.69502598E-02  3.43280603E-03  6.56433416E-03  3.40072057E-06 -6.62523353E-03
  1.50464214E-02  2.03853983E-02 -6.06813389E-03  4.07177992E-06  7.16281022E-02
  5.10089902E-02  8.73620750E-03  1.75202040E-06  1.32835022E-02 -2.12601202E-02
  5.19622009E-03  5.93846232E-02 -1.02469674E-05 -3.57183158E-02  8.97100458E-02
  2.92098280E-02  3.36786590E-06  2.11417108E-02 -4.00001949E-02  3.33544994E-01
 -3.17863778E-03  5.45613623E-03  1.05574823E-03 -1.47442367E-02 -2.15906264E-06
  1.33670159E-02  1.08488966E-02 -1.10657047E-02 -1.50448261E-06  1.94028144E-02
 -4.35030584E-02 -7.16402540E-02  3.15776789E-02  2.57433724E-06 -1.44848583E-01
 -7.99799966E-02  2.38865044E-02  3.12019705E-06 -7.78202528E-02  1.62895898E-01
  8.64456721E-02 -2.98499938E-01 -1.66628057E-05  1.88636804E-01 -1.85579937E-02
 -3.29512815E-02 -6.33121067E-06 -5.96782021E-03  7.86295796E-03  3.34948338E-02
  4.53428795E-01  3.51442286E-06 -1.11109130E-05 -1.59274297E-05  6.76974953E-06
 -7.39611519E-02 -1.72357699E-05  8.51174528E-06  3.36823658E-06 -2.71905798E-02
  7.69077293E-07  7.68492687E-07 -2.44607488E-06  2.23955556E-06 -1.57682110E-02
 -2.56542763E-05 -1.20633166E-05  5.63427151E-06 -1.77003015E-02 -2.35613489E-06
  7.43923340E-06 -3.74096707E-06 -1.37822102E-05  1.28590182E-01 -1.38158073E-05
 -3.57779783E-05 -1.80560702E-06  5.48050520E-02  4.43244712E-06 -6.07653421E-06
 -2.22767632E-05 -4.98200680E-06  4.38701384E-01 -4.29419560E-02  3.79546504E-02
  1.16889714E-02  3.15826034E-02  1.36840487E-05  1.15535500E-02  2.83958297E-03
 -5.16226949E-02  1.26883580E-05 -2.95934103E-05 -2.56513082E-02 -1.53772199E-01
  3.73029183E-02 -2.75397865E-06 -2.06216067E-01 -1.97651156E-01 -1.82555845E-03
 -6.23008477E-06  1.90642320E-02  1.93695856E-02 -1.77495841E-02 -1.79241461E-01
 -2.47483915E-05 -6.62501909E-02 -1.67018289E-01  2.10314063E-01 -5.53387184E-06
 -2.17893713E-01  2.81824865E-01 -3.00786687E-03  1.37056015E-01 -3.99912672E-05
  5.41463563E-01  1.64182243E-02 -8.71688857E-03 -9.21254721E-03 -8.54818080E-03
 -3.72002355E-06  8.99299430E-03  1.76909888E-03  8.46114232E-04 -6.22682948E-06
  2.28350897E-02 -2.18927315E-02 -1.76326796E-03  7.73131455E-03  1.79454817E-05
 -1.90024836E-03  1.15078260E-02  1.16443410E-02  1.61111673E-05 -7.00985037E-03
  6.05468728E-03  5.55089258E-02  6.45127535E-02  9.93206653E-06  1.73739172E-02
  1.07809681E-02 -4.06161246E-02  4.26892231E-06  6.66524247E-02 -7.10798626E-02
 -4.07919935E-02 -2.41321087E-02 -2.23951250E-06 -1.30841630E-01  5.92188461E-02
 -1.01553560E-02  1.51768874E-02  1.98064278E-02 -1.00261265E-02 -1.01153497E-05
  1.35272820E-02  2.68864732E-03 -6.67817046E-02 -3.55142297E-07  2.13238773E-02
 -3.26382139E-02 -9.38753620E-02  2.48052033E-02 -4.97887372E-06 -1.12105800E-01
 -1.23320322E-01 -1.42308922E-02 -5.25417731E-06  2.64085499E-02 -8.38944613E-03
  1.10816551E-02 -3.56612997E-03 -4.87961704E-06 -1.43033504E-01 -1.23038783E-01
  1.87522290E-01  6.38195070E-06 -3.45508299E-02  5.20161019E-02 -2.36607614E-02
  8.51466416E-02  2.60093006E-05  2.13757623E-01 -1.76985016E-02  2.40589857E-01
  1.20328871E-06 -4.62960203E-06 -8.33634982E-06  5.58299908E-06 -3.83522619E-02
 -1.11298093E-05  3.73840596E-06 -2.53005618E-06 -1.08601469E-02  1.17996852E-06
 -1.38563676E-06 -9.22694218E-06  2.81899149E-06 -3.18206795E-03 -1.89623057E-05
 -1.59443886E-05  7.42759236E-07 -2.53365860E-03 -1.19767942E-07  4.10126703E-06
  2.14551610E-06 -4.36661193E-06  4.90805909E-02 -1.17519072E-05 -2.75938758E-05
  5.69451729E-06  1.31667000E-02  8.21669231E-06 -1.88049626E-05 -4.38410171E-05
  4.21914914E-07  2.61934164E-01 -2.28123479E-05 -6.29802030E-07  2.27213771E-05
  1.64382578E-01 -3.79628121E-03  6.05025686E-03  9.09952295E-03 -9.31961041E-03
 -7.65099483E-07  1.24561129E-02  2.11308330E-02  1.12485542E-02 -1.94254502E-06
  1.59097284E-05  2.71338217E-03  2.12164670E-04 -5.03124924E-03 -1.34786663E-06
 -2.42496739E-02  3.09495055E-03  8.38989972E-03 -2.00443262E-06 -5.30024215E-03
  1.02438645E-02  7.91051908E-04 -1.76652455E-02 -1.19659528E-06  3.28696638E-02
  2.88517972E-03 -1.46644385E-02 -1.46708340E-06  2.11426849E-02 -4.66263092E-02
  5.29216797E-02  6.95671648E-02  4.74981073E-06  4.49537268E-03 -3.12940181E-03
 -2.08865814E-02  2.11737159E-06  2.05946031E+00  3.73075194E-03 -1.44836159E-02
 -2.97993442E-02  2.65717957E-02  2.38439089E-06 -1.58625657E-02 -1.32104491E-02
 -1.47111420E-02  1.03708584E-06  1.84492237E-03 -6.65369637E-03 -9.50707507E-04
  1.31819824E-02  2.23413549E-06  2.35801928E-02 -2.01420673E-03 -3.28697681E-03
  2.84942549E-06  9.00231853E-03 -2.17078268E-02  8.17540636E-04  4.42409476E-02
  2.94787736E-06 -5.86067045E-02 -7.08674575E-03  1.96959052E-02  1.68472788E-06
 -4.81756260E-02  8.37064856E-02 -1.00642176E-01 -1.38813649E-01 -1.07006507E-05
  3.30013029E-02 -5.92198559E-03  1.50965430E-02 -3.91404795E-06 -9.25281863E-02
  3.40259303E-01 -1.17571273E-02  3.10537704E-02  3.59787506E-02 -5.12030699E-02
 -5.52374140E-06  3.05198698E-02  1.34067301E-03  2.01888831E-02 -4.16612804E-07
 -2.32035869E-03  6.79114550E-03  2.65525750E-03 -9.24348588E-03 -1.24595618E-06
 -1.07019351E-02  1.04413404E-02  9.92736923E-04 -2.35508507E-06  8.10964173E-03
 -1.97762119E-02 -7.03921488E-03  4.13998708E-02  3.77961513E-06 -3.33625865E-02
 -1.78499551E-02 -4.21265266E-03  3.85736295E-07 -5.85181983E-02  1.22536299E-01
 -1.09048312E-01 -1.85347210E-01  3.13119747E-06  2.92121499E-02  2.56373175E-02
 -1.46480734E-02  6.42539389E-06 -1.64501023E-02  2.01785510E-02  3.83741028E-01
  9.86615529E-03 -2.91801637E-02 -2.37150968E-02  3.59598367E-02 -6.93261981E-07
 -6.75594042E-02 -8.59996569E-03  1.51999035E-02  2.37325891E-07  2.73751701E-03
 -7.97850205E-03 -9.20762196E-03  1.73764677E-02 -8.01495070E-06  7.38577378E-04
 -1.17845060E-02 -5.79249283E-03 -7.00509269E-06  1.66031966E-02 -4.10070284E-02
 -6.20819372E-03  6.41101632E-02  1.04137957E-05 -1.16049760E-01 -4.95446583E-02
  3.11824756E-02  5.49917701E-06 -6.63237601E-02  1.35730988E-01 -1.73455886E-01
 -1.78885656E-01  3.49925925E-05  5.53938654E-02 -8.66822675E-03  3.16505623E-02
  2.59101987E-05  3.98193159E-03 -3.34621873E-03  1.52651965E-02  4.61796578E-01
  1.94240405E-06 -6.95854452E-06 -6.45829663E-06  2.71431211E-06 -4.18740446E-02
 -3.66713149E-06  1.84368029E-05  3.19851330E-06 -2.63308220E-02  1.14047727E-06
  3.57448876E-06 -9.48727685E-06  7.69513732E-07 -7.31866345E-02 -5.41270542E-05
 -2.58806926E-05  1.43558416E-05 -5.61753067E-02 -2.83396334E-06  6.15707839E-06
  1.70169468E-06 -1.45496905E-05  3.25325814E-02  2.22790792E-05 -5.75747438E-05
 -1.97668400E-05  1.66998276E-02  9.83277295E-06 -1.47754850E-05 -3.17774581E-05
  9.28309852E-06  3.16525485E-01 -6.90053463E-05  3.76750689E-05  2.21218996E-05
  1.70654741E-01 -2.06486798E-06  2.53366164E-06  9.43603637E-06  1.03833677E-06
  3.63925784E-01  2.27244742E-02 -1.60492181E-02 -4.59395794E-02 -2.15939116E-03
 -8.93479734E-06  1.02329972E-02 -8.81312866E-03 -4.76353636E-02 -7.89077007E-06
  2.24993163E-02 -1.76793034E-02 -4.64198643E-03  2.58014831E-02  2.01199418E-05
  5.04251619E-02 -1.74674327E-03 -5.03624125E-03  1.89077284E-05  2.49351417E-02
 -4.34169490E-02  3.22242745E-02  1.24787926E-01  1.55393588E-05 -1.40078362E-01
 -1.63342763E-02  4.91545835E-02  1.20837143E-05  3.53509315E-02  8.10547285E-03
 -1.61359704E-01 -1.70057739E-01  1.98231560E-05 -9.71612704E-02  8.13986894E-02
  1.00404086E-01  2.11382300E-05 -1.72525618E-01  2.44227142E-01  1.54366967E-01
  1.57241251E-02  5.97867811E-05  4.23222189E-01 -6.19355701E-03  9.21548483E-03
  3.17682535E-02 -2.44317498E-02 -3.30024195E-06  2.11469240E-03 -3.89607033E-03
 -9.87383536E-03  1.25636781E-06  3.94069311E-03 -5.08664984E-03 -1.21779766E-02
 -2.24823032E-03 -3.61701643E-06 -1.63301858E-02 -1.74190384E-02 -5.88212715E-03
 -3.17265803E-06  1.46452537E-02 -1.86763537E-02 -4.68455296E-04  6.50700069E-02
 -1.67347318E-06 -5.76265102E-02 -3.17622663E-02  4.59336535E-02 -5.40268341E-07
 -1.98078371E-02  3.78054734E-02 -8.87853480E-03 -8.11022483E-02 -3.72531491E-07
  4.52383823E-02 -6.97474088E-03  3.16397897E-02  8.32826548E-09 -2.65792831E-02
  3.47789901E-02  6.28159696E-02  4.15831518E-02 -5.61334529E-06  4.31901261E-02
  3.45796723E-02  3.23956708E-02 -3.98055933E-02 -8.45044140E-03  1.04846605E-02
 -8.35172582E-06 -3.06086819E-02 -1.25583279E-02 -2.67741251E-02 -4.02762324E-06
  4.43708406E-03  1.36970614E-03  1.54487064E-03 -3.15158970E-03 -8.06848383E-06
  6.69892358E-02  2.08523229E-03 -1.74453850E-02 -3.46769996E-06  1.65077857E-02
 -3.15638234E-02  1.14365404E-02  4.04581357E-02  5.46670790E-06 -5.41100144E-02
  1.44325368E-03 -1.09558349E-02  3.59564914E-06  2.85369229E-02 -7.84785305E-03
 -1.01849095E-01 -7.76605295E-02  3.22274838E-05 -8.64088500E-02  4.06300332E-02
  9.84916588E-03  2.40234757E-05  5.21052319E-03 -2.86822869E-02  3.37173277E-02
  1.69307999E-01  3.99517137E-05  7.50954577E-02  6.16528206E-03  1.12983203E-01
  4.44692188E-07 -5.12239108E-06 -8.38104818E-06  5.41183047E-06 -4.48096899E-02
 -5.05551513E-06  1.31147200E-05  5.76262329E-06 -2.29325537E-02  1.48911920E-07
  2.66531486E-06 -4.83942560E-06  8.11232385E-07 -4.19524359E-02 -4.13882357E-05
 -1.62991471E-05  1.10106150E-05 -3.02293616E-02 -2.02937232E-06  3.47880458E-06
 -1.35391167E-06 -8.26660995E-06  2.10164289E-02  1.53993829E-05 -4.35293246E-05
 -1.64820155E-05  1.17765121E-02  1.94861842E-06 -1.20290330E-06 -1.98444890E-05
 -1.45386255E-06  2.16896094E-01 -5.02300961E-05  2.87218888E-05  1.27154425E-05
  1.17441967E-01 -5.82516592E-08 -3.97311129E-06  8.59379027E-06  1.69982650E-05
  2.38852178E-01  3.83508394E-05 -2.68063033E-06  3.41421768E-05  1.64858858E-01
  1.36526127E-02 -2.91325744E-02 -2.23267184E-02  5.80070802E-02  1.79249929E-06
  4.21098476E-02  2.39485928E-02 -5.44775245E-02 -3.78530198E-06 -4.57970403E-03
  1.16660180E-02 -9.71854831E-03 -2.04714523E-02  1.35290175E-06  1.06187742E-02
 -2.45745268E-02 -6.95000913E-03  2.65026665E-06 -8.15340197E-04  2.93684506E-03
 -1.51033232E-03 -5.13490901E-03  8.68835895E-07  2.03602135E-02 -1.26308491E-02
 -7.57556305E-03 -2.26558953E-06 -3.26171986E-03  1.16459496E-02 -9.12468449E-03
 -5.03812126E-03  4.36986154E-07 -3.77117486E-02  2.92817430E-02  1.33596054E-03
  2.28775809E-06  1.27780639E-02 -2.94638710E-02  6.45395767E-02 -1.75453324E-02
 -3.64935674E-07  7.55289544E-02 -1.71172383E-02  3.89708810E-02 -1.49455402E-06
  2.06914222E+00 -2.73085389E-02  5.31998695E-02  4.22881495E-02 -1.24535172E-01
 -3.99630257E-06 -4.23895769E-02 -2.40454364E-02  6.47247775E-02  3.17816555E-06
  1.13864266E-02 -2.60559422E-02  1.98459273E-02  4.51599126E-02 -1.10636999E-06
 -3.03486757E-02  3.48447734E-02  2.19415496E-02 -1.82805092E-06  3.63676127E-03
 -8.14512973E-03  5.64692277E-03  1.17121691E-02 -1.01041582E-06 -1.96326687E-02
  1.88039992E-02  5.25195060E-03  2.30499317E-06  1.12097302E-02 -2.64230528E-02
  2.29406640E-02  1.55405019E-02  7.94890534E-07  3.10980393E-02 -3.39333288E-02
 -6.37699038E-03 -3.11146398E-06 -2.50957640E-02  5.14025617E-02 -1.39391792E-01
  3.43657246E-02  4.74283403E-06 -9.42352975E-02  9.74641915E-03 -4.18015060E-02
  3.94310685E-06 -1.14439445E-01  3.80840909E-01  2.55111983E-02 -5.89124921E-02
 -2.74007829E-02  1.03477780E-01  1.33252419E-05 -2.85308373E-02  1.03894480E-02
 -2.90184892E-02  1.26728913E-07 -1.22058451E-03  6.29574111E-05 -3.32153858E-03
 -3.91078854E-03 -2.55914585E-06  3.16913210E-02  1.04847562E-03 -7.12017212E-03
 -1.48502690E-06  5.59773240E-03 -1.18014093E-02  5.38569706E-03  2.22244468E-02
 -3.04642728E-06 -3.39362461E-02  1.19796241E-02  1.03652865E-02 -9.76654408E-09
  2.07252472E-02 -4.87864933E-02  3.44055822E-02  3.59544441E-02 -2.57617519E-06
 -4.99156163E-02 -1.27734210E-02  2.14514392E-02 -7.94332893E-06 -7.14002143E-02
  1.57208799E-01 -3.22363829E-01  7.30045758E-02  6.23233931E-06  3.49106866E-02
 -3.40824988E-02  2.32071497E-03 -1.29653033E-06  5.46093907E-03 -8.57546184E-03
  4.97130771E-01 -7.14958041E-02  1.57238215E-01  1.18103097E-01 -2.84787192E-01
 -2.24532635E-05  6.57758788E-02  4.10777239E-02  5.34696810E-02 -8.64150816E-06
  2.15226364E-02 -4.69075141E-02  4.00456058E-02  7.99149266E-02 -9.12735312E-07
 -1.47238769E-01  6.54087625E-02  7.57185384E-02 -3.24651577E-06  1.78867033E-03
 -6.03882071E-03  1.29050866E-02  2.61470311E-03  2.00323868E-06 -1.17374827E-02
  2.93054420E-03 -1.15231170E-02  2.96361568E-06  2.98269189E-03 -1.02937142E-02
  1.15116604E-02  1.33799114E-02  4.53066855E-06 -2.98777065E-02  1.10896470E-02
  2.27813007E-02  3.01428541E-06  1.43860528E-02 -3.43001716E-02  7.06599340E-02
 -5.23429951E-03 -4.27057836E-06  1.40435581E-02  2.68187670E-02 -1.74409166E-02
 -2.46593786E-06  4.97773118E-04 -4.84365897E-03  9.66748716E-03  5.01761175E-01
 -5.42157959E-06  1.18803929E-05  2.10276408E-05 -1.55149609E-05  1.54396587E-01
  2.07940849E-05  1.22777064E-05 -7.32031826E-06  3.74308237E-02 -2.08683267E-06
  7.16395789E-06 -3.25313000E-07 -3.95999557E-06 -5.17673278E-02  3.08974857E-06
 -8.41724940E-06  7.26855746E-06 -4.76643103E-02  2.55052116E-06 -9.19971096E-06
  2.19536657E-06  1.18703379E-05 -6.63956086E-02  1.36381552E-05 -1.18633883E-06
 -2.13134171E-06 -2.48789939E-02 -6.66723712E-06  1.41937124E-05  1.52039051E-05
 -8.92758009E-06 -1.41156188E-01  1.46794981E-05  1.57137440E-05 -8.46108974E-06
 -1.15908597E-01  7.64180051E-06 -1.80592835E-05  1.73543239E-05  3.65762873E-06
  1.30136703E-01 -7.51168537E-06  2.59659702E-06  8.42825052E-06  3.09638365E-02
 -1.77119955E-06  6.40787421E-06  1.36581024E-05 -2.00652993E-05  6.68545316E-01
 -1.58596193E-02  2.83199094E-02  9.20238249E-02 -1.32480909E-01  3.75485339E-06
 -7.52802209E-02  9.93001939E-03  3.22134943E-01  6.02974385E-06  1.30666901E-02
 -3.67786187E-02  8.62680630E-02  1.36524492E-01 -1.92005447E-05 -2.10274790E-01
  1.68415790E-01  1.24851698E-01 -2.86668700E-05 -1.39990842E-02  9.79695621E-03
 -2.46921193E-02  3.02355755E-02 -1.26761074E-05  1.34368958E-02  4.96065606E-02
 -5.04456563E-02 -1.87881197E-06 -1.16986151E-02 -1.01057610E-02  7.28156844E-02
  1.50403698E-03 -2.29638469E-05  4.17129737E-02 -6.61165405E-02 -7.45141635E-02
 -2.34806149E-05 -7.73679124E-03  2.38701338E-02 -1.52635929E-01  6.56011637E-02
 -3.66768642E-05 -2.21665635E-01  1.23902102E-02 -9.07307670E-02 -2.11138815E-05
 -3.13695763E-01  4.92713213E-01 -2.44034539E-02  8.12209759E-02 -1.86729265E-06
  8.77603755E-01  9.61314506E-03 -2.76424701E-02  2.21032288E-02  3.67700870E-02
  6.72500242E-06 -1.98867500E-02 -9.96845264E-03 -7.42491241E-02  4.03275472E-06
 -1.39816925E-02  1.30431595E-02 -2.37106854E-02 -2.85144847E-02 -5.25033296E-06
  6.02781542E-02 -3.93764229E-02 -3.30505486E-02 -1.85025075E-06  5.94121052E-03
 -9.17289944E-03  3.51588050E-03  1.52768615E-02 -4.40225795E-06 -2.39404495E-02
 -9.51015565E-03  2.82867028E-02 -2.14821849E-06 -3.28830680E-04 -1.55973688E-02
  3.88183461E-02  1.64702002E-02 -1.93751830E-05  1.52057786E-02 -2.39358590E-02
  1.58556536E-02 -1.54837596E-05 -3.99290614E-02  7.72179976E-02 -1.82359771E-01
  3.60694998E-02 -1.83675040E-05 -2.14344017E-02 -8.91268143E-03 -1.08096247E-02
 -1.63353263E-05 -1.53088444E-02  1.50120180E-02  2.58877037E-01 -4.94950396E-03
  1.36012483E-05 -2.19898397E-02  1.60210384E-01 -3.00709161E-02  6.27954304E-02
  7.49648958E-02 -1.52246732E-01 -1.27836179E-05  1.18141619E-02  3.27357698E-02
  1.30696643E-01 -5.00667183E-06  1.15613071E-02 -2.69939093E-02  4.96732993E-02
  8.68011422E-02 -1.15672854E-06 -1.36816473E-01  9.14984036E-02  8.16132623E-02
 -6.87767651E-06 -1.08938971E-02  7.24713850E-03 -3.11930323E-03 -1.00494402E-02
  3.48706922E-06  1.07556478E-02  2.06026467E-02 -3.82139679E-02  3.63494676E-06
 -2.07177931E-03 -2.50755694E-03 -3.33811120E-03  1.27981496E-02  1.23741707E-05
 -2.63146081E-02  2.48712406E-03 -1.16461760E-02  7.25258879E-06  2.65055256E-03
 -7.49496292E-03  3.70042822E-02  6.81057528E-04  1.13569945E-06 -8.27663737E-03
  1.04135684E-02 -2.24716562E-02  2.91921285E-06 -3.67406857E-02  4.03123171E-02
  1.63405170E-03  2.90691417E-01 -3.12032556E-05  1.81768979E-01 -2.22055785E-02
  2.08748194E-01 -1.71249591E-06  4.80738444E-06  1.26256682E-05 -6.01021634E-06
  9.29960362E-02  1.46662331E-05  7.13418983E-06  2.65547288E-06  1.27839122E-02
 -1.59458502E-06  6.36485358E-06  2.76751195E-06 -2.81516173E-06 -4.39176650E-02
  6.39659246E-06  1.69851449E-06  6.43130702E-06 -3.63038353E-02  6.81229373E-07
 -6.19671374E-06  7.35276740E-07  1.13023780E-05 -5.48022553E-02  9.96688407E-06
  8.65699570E-06 -2.60914897E-06 -1.94388954E-02 -4.60858881E-06  1.07754193E-05
  1.28675937E-05 -6.55061458E-06 -1.58386573E-01  1.63125265E-05  9.04900327E-06
 -1.08662837E-05 -1.19088066E-01  6.11669811E-06 -1.26362363E-05  8.40165798E-06
  4.59585787E-06  5.78203307E-02 -1.13542018E-05  9.99238241E-07  2.92017774E-06
 -6.48374581E-03 -1.77644593E-06  6.73369553E-06  1.50375703E-05 -2.18938766E-05
  5.27049335E-01  1.04590736E-05  1.34150658E-05 -2.60907453E-05  4.26475489E-01
  1.17260578E-02 -8.98015856E-03  3.89295221E-02 -8.08589445E-03 -2.80378491E-06
  5.77473266E-02 -4.20515494E-02  7.46143896E-03  3.10027864E-06 -1.89065724E-03
  3.44369170E-03 -1.10098544E-02  6.31077319E-04  1.05410430E-06  2.22106954E-03
 -2.51486656E-03  3.10894441E-03  3.49953458E-07  2.83676905E-04 -3.56886911E-03
  5.28998518E-03 -4.37227248E-04 -7.72432263E-08  4.05429662E-03 -6.20562572E-03
 -1.81939338E-03 -3.42609491E-08 -7.00151835E-04  3.70236660E-04 -8.44278435E-07
  9.24656054E-04 -5.69653598E-07 -9.26944951E-04  2.24990282E-03  2.20760050E-03
  1.35151815E-07  4.41274585E-04 -4.00672537E-03  5.10280151E-03 -2.51020616E-03
 -3.55217990E-07  6.02572275E-03 -1.45242771E-03  5.97589781E-03 -7.92210376E-07
 -2.07567380E-03  3.85869569E-03 -1.00416779E-02  4.13214996E-03  1.00427960E-06
  3.71033477E-03 -2.21811017E-03 -3.52475566E-03  3.44981802E-07  2.08752700E+00
 -2.15256314E-02  1.82000357E-02 -8.68992307E-02  1.78083207E-02  6.28501205E-06
 -9.56126885E-02  1.77285894E-02 -1.14518153E-03 -5.91910487E-07  1.85628426E-03
 -9.45325132E-03  2.71326698E-02  3.01888094E-03 -4.35990410E-06  2.15880939E-02
  1.94198627E-02 -2.34412410E-02 -2.35751916E-06 -3.22743818E-03  7.04637711E-03
 -9.78996446E-03  3.02579130E-03 -1.18771999E-07 -1.94639018E-02  1.87756374E-02
  5.69758425E-03  1.50996511E-06  7.67303747E-04 -2.83351455E-03  2.01880224E-03
 -3.52960098E-03  3.46901500E-07  9.17897287E-03 -1.02998177E-02 -4.67912128E-03
 -7.29417345E-07 -3.48711331E-03  6.64727120E-03 -9.97055242E-03  3.83761800E-03
 -9.13198216E-07 -2.24556770E-02  4.55642231E-03 -1.43841431E-02  5.39439793E-07
  2.87477798E-03 -1.11477077E-02  2.19934354E-02 -1.35614722E-02 -3.24305799E-06
  1.37417151E-02  2.23236965E-02  1.77580572E-02 -1.45976922E-06 -1.73739519E-01
  5.18029130E-01 -1.03680396E-01  2.56430342E-01 -3.94614070E-01  1.08263554E-01
  5.37678624E-05  1.43131784E-01  8.13003624E-02  8.19387456E-02  5.14864845E-06
  2.00558857E-02 -3.62620147E-02  7.23847701E-02  3.53573713E-02 -2.29818871E-05
 -1.61598378E-01  5.54194286E-02  8.05548118E-02 -2.65671382E-05 -1.02879039E-02
  2.97049464E-02 -5.63272884E-02  6.54912229E-03 -4.34402552E-06  6.68554788E-02
 -2.09824634E-03 -9.07359407E-03 -3.02689772E-06  2.15459065E-03 -2.57487508E-04
 -5.68702923E-03 -7.85881264E-03  1.22660354E-05 -1.17827611E-02  1.19935800E-03
 -3.49988291E-02  6.85793841E-06 -5.44062673E-03  2.34964168E-02 -3.05809989E-02
  1.47539752E-02  1.36315480E-06  2.04261182E-02 -3.38557916E-02 -1.97586550E-02
  4.89919585E-06  6.41557454E-03 -1.59533013E-02  2.82551524E-02 -3.08599503E-02
 -1.65440521E-05 -3.94242863E-03 -4.01183528E-02 -1.67680110E-02 -1.46716050E-05
  3.92867431E-02 -7.70653671E-02  5.70900723E-01  2.10374766E-02 -5.10626942E-02
  1.06536574E-01  1.13644734E-01 -7.66207314E-06 -1.83903812E-02  9.18662213E-02
  4.79707233E-01 -1.13573740E-05  3.18443503E-02 -4.60260672E-02  7.30533841E-02
  4.40082302E-02 -9.31267876E-06 -3.97745849E-01  2.12705006E-01  1.30605684E-01
 -2.99961946E-05 -1.23737171E-02  1.77118165E-02 -4.51287418E-02  6.60454225E-03
 -9.53929787E-06  6.60565569E-02  2.57211080E-02 -1.02991656E-01 -1.49181396E-06
  1.71411855E-03 -3.25988937E-03  5.65111096E-03 -8.06683255E-03 -6.38076792E-06
 -2.90040695E-02 -1.27017121E-02 -8.92528211E-02 -1.11969954E-05  1.34696684E-02
 -2.79024520E-02  6.39230569E-02 -1.27873020E-02  5.63514107E-06 -9.02314765E-02
 -7.96986779E-03 -6.23622078E-02  7.22060022E-06 -3.98241140E-02  6.01302820E-02
 -6.52397748E-02  8.92635401E-02  4.68097964E-06  4.69918985E-01 -1.17892574E-01
  2.09761313E-01  1.68590189E-05 -8.11818904E-03  1.64348362E-02  4.58817055E-02
  7.94218349E-01  6.98878077E-06 -1.61916168E-05  5.77810880E-05 -9.57904585E-06
  3.02725749E-01 -2.18770366E-05 -4.57584720E-06 -2.26096886E-06  1.96545598E-01
 -3.67543862E-06  5.68998157E-06 -1.51779333E-05 -3.28895793E-06 -1.50491142E-01
  3.09624697E-05 -1.43445887E-05 -2.59676990E-05 -1.70732737E-01  2.43368124E-06
 -4.00099822E-06  1.68112725E-05 -5.19257021E-06 -1.49780891E-02 -2.33285835E-05
  1.23199214E-07  1.38175956E-05 -4.65136167E-03  2.53263835E-06 -6.96855754E-06
 -1.15727407E-05  3.66332522E-06  8.85950776E-02  5.99802115E-06 -1.52972030E-05
  1.25774146E-05  6.75180985E-02  1.37841386E-07 -9.87957957E-07  7.84369783E-06
 -4.94659913E-07  4.43833343E-04 -1.11903752E-05  4.43552276E-06  2.41648021E-07
  7.26501668E-03  6.94287853E-07 -4.76724787E-06 -1.35145785E-05  8.19380052E-06
 -1.46602214E-01  1.03563158E-05 -3.69575750E-06  1.64594260E-05 -1.67615672E-01
 -2.80205812E-06  6.42168519E-06  3.03725294E-06 -3.97567541E-06  6.29186593E-01
 -8.24894135E-03 -4.42691100E-02  3.22564567E-03  2.50773725E-03 -2.90437464E-06
 -1.39686576E-01  1.56613048E-02 -2.24775004E-04 -1.97436606E-06  1.54263414E-02
 -2.08864548E-02  3.50504438E-02 -3.30590874E-02  6.86415621E-06  1.52275702E-02
  2.55068904E-02 -5.38573598E-02  7.11173929E-06  1.06178370E-02 -5.11839255E-03
 -2.25562133E-02 -6.01719747E-03  2.59008075E-06 -3.81590858E-02  1.28328236E-02
  9.65739503E-03  3.88360016E-06  8.15496472E-03 -1.14487472E-02 -3.52274345E-03
  8.95105208E-04  1.06168658E-05  9.70223420E-03 -1.41399839E-02  4.36281450E-03
  4.65277791E-06  9.08812387E-03  3.32410467E-04 -1.98164023E-02  1.46765401E-02
  1.35888444E-05 -3.64390624E-02  1.00391109E-02 -8.76370648E-03  1.06522155E-05
  1.29994083E-02 -1.72473251E-02  4.86303597E-02  1.05559778E-02 -2.50022159E-07
  2.16004965E-02  4.55094690E-02  3.85227578E-02 -5.62504151E-07 -3.24818771E-01
  5.95623498E-01 -2.15444487E-01  4.49649266E-02  9.96090431E-06  7.30997380E-01
 -5.53280562E-02  1.25462994E-01 -1.92744949E-01  5.34939705E-02  2.78838123E-05
  7.33467018E-02  4.40636743E-02  5.13011777E-02  3.36342720E-06  1.19392981E-02
 -2.04381776E-02  5.14491386E-02  8.80584256E-03 -1.47915498E-05 -8.96314592E-02
  4.10167977E-02  3.83738078E-02 -1.68626166E-05 -2.92730770E-03  1.44752104E-02
 -4.21643687E-02  6.27406232E-04 -1.93105375E-06  3.33378208E-02 -1.03339338E-04
 -7.58762977E-03 -7.44651300E-07  3.42651056E-03 -3.44549002E-03 -4.73814256E-03
 -5.47236585E-03  1.14802633E-05 -1.19102121E-02 -4.53672679E-04 -2.07655732E-02
  6.31499330E-06 -1.33768306E-03  1.29848904E-02 -2.20384129E-02  1.34395756E-02
  4.28425245E-06  8.23124380E-03 -1.85797579E-02 -8.47660113E-03  5.49333395E-06
  4.13346640E-03 -6.60295633E-03  2.61596240E-02 -6.85105764E-03 -1.27311099E-05
  7.14690749E-03 -1.63637477E-02 -1.36751864E-03 -1.15386497E-05  9.94596619E-03
 -5.75100436E-02  2.91928847E-01  3.88270817E-02  7.99235180E-06 -1.25723457E-01
  1.51712805E-01  1.07769997E-02 -2.41110040E-02  5.15737215E-02  5.52489039E-02
 -3.40975958E-06 -7.75010346E-03  5.69994285E-02  2.91061066E-01 -7.04115271E-06
  1.75420336E-02 -3.10489773E-02  5.41164910E-02  3.76395395E-02 -8.46218887E-06
 -2.48217668E-01  1.33804416E-01  8.62135290E-02 -2.04123528E-05 -7.18492492E-03
  1.23141178E-02 -3.35120453E-02  2.03224467E-03 -6.32265500E-06  4.31178135E-02
  1.50975086E-02 -6.20283770E-02 -7.85413468E-07  4.99119585E-04 -1.23989409E-03
  3.53806816E-03 -4.59662870E-03 -6.14445033E-06 -1.54893558E-02 -8.11983494E-03
 -5.48553112E-02 -8.24845705E-06  7.31709527E-03 -1.82133749E-02  4.71688428E-02
 -1.44451981E-02  2.13647993E-06 -5.39734578E-02 -4.27527636E-03 -4.12173525E-02
  3.17043690E-06 -2.15500375E-02  3.72313480E-02 -5.12482943E-02  6.46385851E-02
  4.99161818E-06  2.86636815E-01 -7.84451407E-02  1.33165343E-01  1.18594265E-05
 -1.74777306E-03  1.14676660E-02  3.96835406E-02  4.80530856E-01 -3.13552733E-06
  2.51688167E-02  2.92424659E-02  2.92062592E-01  3.98285077E-06 -8.09194718E-06
  2.99597025E-05 -5.36512151E-06  1.76343265E-01 -1.35314273E-05 -3.34810019E-06
 -1.13918900E-07  1.20957606E-01 -2.18841947E-06  4.36015013E-06 -1.20929218E-05
 -1.15036181E-06 -1.31768547E-01  1.71694861E-05 -1.11536099E-05 -1.61722139E-05
 -1.37720484E-01  4.06397797E-07 -1.06301213E-06  1.29267090E-05 -2.98575857E-06
 -8.37578331E-03 -1.38581006E-05 -2.10183087E-06  9.21286062E-06 -3.91923656E-04
  2.36840459E-06 -5.68577933E-06 -9.71001372E-06  3.05775071E-06  7.28974242E-02
  2.01617547E-06 -1.02737755E-05  9.20646866E-06  5.33710443E-02  2.54887177E-08
 -3.91374869E-07  6.11192660E-06 -7.38068859E-07  4.83940839E-03 -6.10239070E-06
  2.68235107E-06  6.24356874E-07  1.02469724E-02  1.27614580E-06 -4.51483613E-06
 -1.13681979E-05  6.86031558E-06 -1.25258547E-01  5.44158225E-06 -4.83792620E-06
  1.24901955E-05 -1.32903694E-01 -5.28639230E-07  4.35721744E-06  9.99978294E-06
 -2.04505909E-06  4.21210282E-01  4.36581364E-06  9.51190864E-06 -1.50095519E-06
  2.85353503E-01  3.50017940E-04 -3.77930443E-03 -4.15365840E-03 -3.37023591E-03
  5.24082314E-07  3.04440448E-03  4.13648319E-03  5.52344065E-03 -8.11599030E-08
 -2.02354731E-03  2.72051129E-03  7.43215776E-03  7.23761945E-03  1.24274719E-06
  9.39282748E-03  4.89162989E-03  2.98360254E-03  4.48559429E-07  1.15627326E-02
 -8.85261361E-03 -2.53654999E-02 -3.21126620E-02 -2.32494108E-06  5.76800150E-02
  4.00067846E-02  3.45730156E-02  2.94935939E-06 -2.04181688E-03  4.33133576E-03
  3.77715545E-03  9.96839721E-03 -2.87785089E-07  9.39062257E-03 -1.32108741E-02
 -1.05945221E-02 -1.18976513E-06  6.13783762E-04 -2.60020878E-03 -1.87115630E-03
 -4.94468083E-03 -5.82173057E-07 -1.01855957E-02 -6.91786172E-03 -1.66417241E-03
 -3.76598935E-07 -3.89536520E-04  4.27762579E-04 -4.64733413E-04  1.11109718E-03
 -1.37999864E-07  1.58247203E-03 -2.74404160E-03  3.42222759E-03  2.74024672E-07
 -2.11964862E-05 -2.86494144E-04  1.59552530E-03  2.05124638E-03 -5.61539352E-07
  9.08639662E-04  6.87932543E-04  6.11954594E-04 -6.04443615E-07  2.08788361E+00
 -3.84246516E-03  7.80770550E-03  6.48047191E-03  7.61256000E-03 -2.55310201E-07
 -1.27430993E-02 -1.28493904E-02 -1.34118771E-02  2.46629413E-06  1.56215182E-03
 -7.66849698E-03 -2.01292557E-02 -1.52704108E-02 -4.19179497E-06  1.09761814E-02
 -5.98519379E-03 -2.78292769E-02 -2.75804617E-06 -2.00838658E-02  1.78431859E-02
  5.47480063E-02  7.26966767E-02  4.33367514E-06 -1.04175311E-01 -3.01838190E-02
 -1.32003998E-02 -1.80488957E-06  4.17681892E-03 -1.42248028E-02 -4.18059958E-03
 -2.56634859E-02 -1.20595432E-06  1.20880735E-02 -4.12737330E-03  1.85392409E-02
  3.97326839E-07 -2.56177789E-03  4.58403135E-03  3.21920723E-03  7.59860484E-03
 -1.98186500E-06  1.53833191E-04  1.24886917E-02 -2.65223052E-03 -1.04366437E-06
  4.70487937E-04 -2.07004443E-03  1.08784714E-03 -4.49550207E-03  7.31007167E-07
  5.75892469E-04  8.07155413E-03 -7.42617516E-03 -2.38405469E-07 -4.28471917E-04
  1.28154066E-03 -2.47730587E-03 -1.00121662E-02  1.98045717E-06 -2.10668248E-03
 -8.98353112E-04 -4.94924359E-03  1.11518548E-06 -1.74516301E-01  5.20607353E-01
  1.63052439E-02 -4.03572295E-02 -5.24309121E-02 -5.14914335E-02  1.42419767E-05
 -8.50505770E-02 -3.44139189E-02  4.74992472E-02  6.68273535E-06 -3.94769594E-02
  6.52589270E-02  1.21301072E-01  1.59076195E-02  1.22778744E-05  3.96984784E-01
  2.23999912E-01 -1.99213765E-02  1.72121865E-05  6.71845267E-02 -1.74964187E-01
 -7.78001566E-02 -2.55665514E-01 -2.01422789E-05 -4.10028682E-02  3.13781025E-01
 -2.27600537E-01 -4.94800472E-06  1.59370910E-02 -2.35716920E-02  9.90323324E-03
 -4.46721485E-02  5.11687349E-06 -2.81763168E-01  1.83044488E-02 -2.19227927E-01
 -5.84371547E-06 -2.13980255E-03 -1.55373041E-03  8.96610741E-03 -4.22720657E-03
 -3.40675746E-06  3.70895498E-03 -6.68405399E-02  5.57625316E-02 -1.39086802E-06
 -3.54847201E-03  7.39388461E-03 -6.60182328E-04  5.53187789E-03 -3.91489900E-06
  2.64727660E-02 -3.98729475E-02  3.41708288E-02  6.31780695E-07 -3.09768791E-03
  9.44033179E-03  3.12793912E-02  2.65270539E-02 -1.31268811E-05  3.19218792E-03
  2.37436448E-02  1.80440266E-02 -1.17171069E-05 -2.57998303E-02  5.18535361E-02
  7.24329694E-01 -2.46717820E-03 -3.74780953E-03 -2.82335225E-03 -1.26907265E-03
 -1.29875434E-06 -3.17433709E-03  2.40296500E-02 -5.39994867E-02  1.94683118E-06
  1.46146013E-02 -2.20187484E-02 -2.50788234E-02  5.41634930E-03  1.11909488E-05
 -1.97083658E-01 -1.18102345E-01 -3.68691861E-02  8.57781486E-06  7.90640972E-02
 -1.82355218E-01 -2.61808557E-01 -2.26449829E-01 -3.75993811E-05 -1.46602313E-01
 -1.69773351E-01  2.41700480E-01 -4.34627628E-06 -2.95736719E-02  4.34398304E-02
 -2.11816649E-02  1.22151989E-01 -5.22590376E-07  3.98105511E-01 -1.24052709E-01
  1.90521278E-01  3.66692211E-06  1.13182893E-02 -2.79388324E-02 -3.44754429E-02
 -3.82528566E-02  9.68051842E-06 -1.14427329E-01  1.14364722E-02 -7.92200755E-02
  8.05840456E-06  2.86205845E-03 -7.63677105E-03 -1.26797056E-02  8.79945135E-04
 -5.84591485E-06 -1.39246971E-02  2.30878371E-02 -1.10902321E-02 -1.08348057E-05
  8.14788735E-04 -6.23544225E-03 -2.97508405E-03  8.62016043E-04 -1.83197598E-07
  1.96848540E-02  4.69449433E-03  6.25944290E-03 -1.75951692E-06 -3.02418990E-02
  5.93891109E-02 -1.20947215E-01  6.70217369E-01  2.20953421E-06 -4.74154775E-06
 -9.87934397E-06 -1.27271054E-05 -1.85381594E-02 -5.45284819E-06 -1.48473166E-05
 -8.58678754E-07 -1.02129858E-02 -3.55370576E-06  6.71543052E-06 -1.79808371E-06
 -2.09995377E-06 -1.53743580E-01  2.81854834E-05  2.33255104E-06 -1.13145382E-05
 -1.71345439E-01  5.47311677E-06 -1.52311088E-05 -2.32769343E-05 -3.71359261E-05
  3.16214615E-01  5.83067749E-06  1.66017128E-05 -1.07274647E-06  2.04265575E-01
 -3.03351100E-06  2.49962832E-06  1.28680905E-05  6.60287456E-06 -7.78489763E-02
  4.72641326E-05 -2.81378682E-05 -1.80166041E-05 -8.67109098E-02  3.72088896E-07
 -1.32691753E-07 -6.13244582E-06 -1.89734340E-05 -1.02015562E-01 -4.77582688E-05
 -4.99594801E-06 -3.17804782E-05 -8.86422290E-02 -1.11633759E-06 -1.27461276E-07
  1.86075207E-06 -3.09167189E-06  9.42363399E-02  2.54937384E-05  1.43755781E-05
 -1.66011224E-06  9.93588364E-02 -2.53797623E-08  1.38779550E-06  7.04911805E-06
  1.17999000E-05  3.20257518E-02 -7.72265085E-06  3.37456370E-06  1.04666333E-05
  2.81016109E-02 -2.06951150E-06  5.85595318E-06 -7.17394886E-06  4.38742903E-06
  5.98593969E-01  1.34859650E-02 -9.13971063E-03  2.20137956E-02  1.05548130E-02
 -7.67792478E-06 -3.18383167E-02 -1.06370541E-02 -2.96822214E-03 -5.40546371E-07
  1.89910849E-02 -2.39245092E-02 -1.17755543E-02 -4.23230047E-02  1.18382767E-06
 -6.27625827E-03  4.53030598E-03 -5.05589460E-02  2.12624696E-06 -1.18427281E-02
 -3.89171406E-02  1.18010320E-02  4.41814539E-03  6.04697680E-06 -1.33199943E-01
 -3.39474547E-02 -2.84105613E-02  1.47092772E-06  8.08765688E-03 -1.12628045E-02
 -5.92351065E-02 -3.14041400E-02  1.75998667E-05  2.04127789E-02 -1.33684571E-02
  7.73152413E-03  1.11060016E-05 -5.03303873E-04  6.54064610E-03  1.66591999E-02
  4.01555684E-02  2.90002354E-05 -7.87724652E-03  7.96731858E-03  1.24619830E-02
  2.41323829E-05  5.63248113E-03 -9.21076322E-03 -2.46159038E-03 -3.83567681E-04
 -1.36046799E-06  6.90091510E-04  3.37868166E-03  9.78210834E-04 -5.87593520E-06
  2.12315193E-03 -4.71971193E-03 -1.52320163E-02  2.05580785E-02  5.86409595E-07
  3.73043072E-03 -3.01295441E-03  1.36426445E-02 -6.26230776E-08 -3.30084285E-01
  6.04437141E-01  1.44494560E-01  1.54050128E-01 -1.93198412E-06  7.50003100E-01
  7.52820950E-03 -2.25324835E-02 -4.19314224E-02 -3.48747461E-02  9.95651668E-06
 -4.80784049E-02 -2.12265302E-02  2.93818822E-02  3.80168731E-06 -2.32886301E-02
  4.14138953E-02  8.43119591E-02  1.67481394E-02  8.12506111E-06  2.45161474E-01
  1.43353989E-01 -6.38965085E-03  1.08819199E-05  4.13505807E-02 -9.30289308E-02
 -4.05242719E-02 -1.13580748E-01 -9.94678169E-06 -3.16225848E-02  1.88466966E-01
 -1.33797479E-01 -2.61969097E-06  1.36962060E-02 -2.41267107E-02  1.39241244E-02
 -4.64554824E-02  3.91941525E-06 -1.88834904E-01  1.88745010E-02 -1.29773137E-01
 -2.81260538E-06 -3.20499197E-03  2.65504680E-03  8.00283388E-03  5.31630109E-04
 -3.38192948E-06  1.89632392E-02 -3.59551788E-02  3.80097811E-02 -2.09429243E-06
 -3.40087740E-03  6.28504872E-03  2.37417151E-04  3.29659029E-03 -1.65167656E-06
  1.67222434E-02 -2.54003176E-02  1.93526435E-02  1.30113632E-06 -1.76716959E-03
  5.56121566E-03  2.78561703E-02  1.08016449E-02 -9.63861202E-06 -2.27805619E-03
  1.83040768E-02  7.92447283E-03 -8.09044152E-06 -6.52283380E-03  3.78805047E-02
  4.18223955E-01 -1.05412637E-01 -6.99981734E-06  8.34877091E-02  2.45759306E-01
 -3.89719720E-03  1.65580578E-03 -2.46335525E-03 -3.79026246E-04  8.19056027E-07
  4.84961726E-03  1.44767466E-02 -3.12770665E-02  1.55919710E-06  6.97020646E-03
 -1.57356227E-02 -2.77130479E-02  1.43795860E-02  8.94741843E-06 -1.33476464E-01
 -8.09879177E-02 -1.10104655E-02  6.86611362E-06  3.67440960E-02 -8.04810767E-02
 -1.27530632E-01 -1.24317984E-01 -2.22339531E-05 -6.41782137E-02 -1.06197970E-01
  1.38037582E-01 -4.39828939E-06 -1.87500263E-02  2.90520425E-02 -1.00774829E-03
  9.17768079E-02 -6.43580481E-06  2.42036164E-01 -7.19655081E-02  1.13269682E-01
 -1.22185596E-06  8.20675565E-03 -2.06851142E-02 -2.61343114E-02 -4.03037758E-02
 -1.17483829E-06 -7.73335144E-02  5.63914352E-03 -5.74999817E-02 -8.77208611E-07
  1.61372931E-03 -4.05282172E-03 -8.59794950E-03  1.91773961E-03 -3.42622612E-06
 -4.81184676E-03  1.45711026E-02 -5.78024048E-03 -5.60529484E-06  3.09855733E-04
 -3.65476507E-03 -6.86895146E-04  1.09515463E-03 -9.10945004E-07  8.53781956E-03
  1.92696368E-03  4.18381783E-03 -1.54844478E-06 -5.35860026E-03  4.09702556E-02
 -1.03135276E-01  3.75574700E-01  3.49648235E-06  8.61308119E-02 -7.96775221E-02
  2.14943990E-01  4.57133144E-07 -1.42520976E-06 -7.44438397E-06 -8.54084184E-06
 -8.77059596E-03 -1.35561038E-06 -1.12204367E-05 -5.19787778E-07 -4.18460237E-03
 -2.85999670E-06  5.54483334E-06 -3.25152650E-06 -1.04536029E-06 -1.30128156E-01
  2.22507643E-05  1.04903722E-06 -7.92549638E-06 -1.34574138E-01  3.20867013E-06
 -8.15106536E-06 -1.08704748E-05 -2.01538457E-05  1.82964853E-01  4.84357538E-06
  1.53655802E-05  1.57681267E-06  1.21975719E-01 -1.82315478E-06  9.87044750E-07
  1.10662023E-05  5.55514252E-06 -7.79972763E-02  3.70973553E-05 -2.21526412E-05
 -1.39763330E-05 -7.09945965E-02  3.31110150E-07  4.30900719E-08 -4.75518183E-06
 -1.67023290E-05 -8.53123302E-02 -3.77910931E-05 -2.81672278E-06 -2.55083212E-05
 -7.27588765E-02 -2.35180443E-07 -6.33906645E-07  1.59788120E-06 -3.12800614E-06
  7.77709403E-02  1.99541662E-05  1.17484987E-05 -2.64487973E-06  8.07868946E-02
 -2.40408877E-07  9.22599078E-07  6.73044721E-06  8.06030224E-06  2.55005332E-02
 -7.44581152E-06  2.78419130E-06  7.36894195E-06  2.14624662E-02 -3.50463342E-07
  4.27511237E-06 -8.72861286E-06 -7.35703331E-07  3.94101240E-01 -5.39235296E-06
 -6.66980474E-06  1.32108258E-06  2.63550611E-01 -6.02398694E-05  2.81318015E-04
  1.88948715E-04 -6.13464037E-04 -1.37171782E-07 -2.46380171E-03  8.53354342E-04
  3.13074940E-04 -1.26765141E-06  6.27184906E-04 -7.11685187E-04 -3.66286362E-03
  2.49949280E-03  5.06000470E-07 -1.10621958E-02 -5.65208211E-03  8.05496232E-04
  1.38194794E-06 -1.96556368E-03  3.72109547E-03  7.10004594E-03 -6.27407330E-03
  1.40063396E-06  1.36646523E-02 -1.60315881E-02 -1.05731686E-02 -3.69562049E-06
  3.55938891E-03  2.75260385E-03 -1.87329766E-02  4.19499346E-03 -2.70431516E-06
  2.07822566E-02  4.32133584E-02 -1.03924126E-02  8.37945762E-06 -2.23661242E-03
  4.62504372E-03  9.17472784E-03 -2.11126717E-04  2.01187666E-06  1.65554817E-02
 -1.23419963E-02  8.78789954E-03 -2.30238697E-06  7.32840945E-04 -8.61755299E-04
 -5.09429224E-03  1.40722667E-04  4.70222682E-07 -1.13117957E-02 -6.25850364E-03
  3.31254415E-03  1.94387977E-06  8.67020508E-05 -5.31311764E-04 -7.39214263E-04
  7.45344621E-04 -2.58550355E-07  9.25628645E-04 -8.67987836E-05  4.13857256E-04
  2.26955236E-07  1.02703204E-06 -1.07308164E-03  1.68880153E-03 -3.47148986E-03
  1.33664561E-07  7.17196378E-03 -5.01556987E-04 -2.09178497E-03  9.34617970E-07
  2.09630290E+00  7.34896971E-04 -3.84815301E-05 -1.41875793E-03  1.70469233E-03
  1.60014318E-07  5.04999590E-03  1.16113507E-03 -1.83034316E-03  5.06178300E-07
 -2.78520254E-04  1.48789153E-03  6.30511432E-03 -3.79676359E-03  9.47243571E-07
  2.43872663E-03  4.61132995E-03  9.25554307E-05 -8.71903482E-09  3.49181333E-03
 -9.88383787E-03 -1.37976150E-02  1.68653360E-02 -1.71603248E-06 -7.05849315E-03
  5.08310167E-03  3.54453020E-03  2.30016606E-06 -1.29771355E-04 -1.00168185E-02
  3.48145618E-02 -8.04427603E-03  8.58348076E-06 -6.88690900E-02 -3.18147489E-02
  1.39197460E-02 -6.73851180E-06  5.39645443E-03 -1.18802963E-02 -2.00728075E-02
 -1.60826325E-03  6.62027933E-07 -8.03191224E-04  1.15490362E-02  1.02264745E-02
  2.77505627E-06 -5.00956049E-04  2.23609744E-03  9.41966900E-03 -1.29635293E-03
 -1.67097549E-06  2.48506843E-03  5.41981018E-03 -8.07182386E-03 -2.66553082E-06
 -3.21369841E-04  5.34342372E-04  2.33942277E-03 -2.12959750E-03  3.03809778E-07
 -2.32284275E-04  1.15049117E-03 -1.25048716E-03  2.08112590E-08 -6.41689324E-04
 -1.54509637E-03 -7.70541414E-03  4.35672396E-03 -3.84575743E-06 -3.40183848E-04
 -3.07242806E-03 -1.20169867E-04 -3.29441054E-06 -1.92543272E-01  5.31659777E-01
  7.26540359E-04 -2.94002944E-03 -3.51511565E-03 -2.67159787E-03 -5.93108301E-06
 -2.26446372E-02  5.18331581E-03  3.20587409E-03 -4.93948797E-06  7.71673079E-03
 -1.67936730E-02 -3.67567783E-02  1.65176137E-02  3.77803625E-06 -8.40771944E-02
 -5.02610747E-02 -2.79443057E-03  2.08895149E-06 -1.10959764E-02  2.09120444E-02
  2.23956755E-02 -3.94106560E-02  8.41295145E-06  4.43728470E-02 -8.93091565E-02
 -3.65733240E-02  5.40924463E-06  7.36244848E-02 -1.59255376E-01 -3.61956312E-01
  8.10302747E-02 -6.47304291E-05 -1.65961986E-01  1.07773156E-01  7.54003808E-02
 -4.67454879E-06 -2.36701909E-02  4.37560803E-02  5.93214122E-02  3.49348640E-02
  2.16642965E-05  2.45027994E-01 -2.36810796E-02  1.19043988E-01  1.25579279E-05
  1.14590840E-02 -2.23084037E-02 -5.61865841E-02  6.08418377E-03  1.54647391E-06
 -1.15128146E-01 -7.84589939E-02  1.51705084E-02  5.28560284E-06  1.22717787E-03
 -4.69936417E-03 -6.48384070E-03  5.72112810E-03  4.08563717E-06  3.18580598E-03
 -2.70317399E-03  3.67582312E-03  4.13911772E-06 -6.20288723E-04 -3.72391946E-03
 -1.04979646E-02 -1.59568049E-02  8.91701975E-07  4.31481898E-02 -8.79513552E-03
 -1.94575132E-02 -2.27362528E-06 -2.99544028E-02  7.10692285E-02  6.31928825E-01
 -9.26686569E-04  2.28733492E-03  2.27546957E-03 -1.67741887E-03 -2.01958522E-07
 -6.87603731E-03  5.27343216E-04  2.64205216E-02  2.55964496E-06 -7.51701742E-03
  1.09856194E-02  2.98189943E-02 -8.82940227E-03 -2.51249787E-06  9.00649483E-02
  6.37824992E-02 -4.31996321E-02 -9.78043162E-06  2.52507066E-02 -4.00930857E-02
 -3.72104031E-02  8.52125319E-02  1.33365162E-06 -3.52782972E-01  2.63471406E-02
  2.11281150E-01  2.64054098E-05 -1.80464186E-02  3.62378313E-02  7.57629863E-02
 -1.60694637E-02  1.91714946E-05  7.07766057E-02  3.14025649E-02  3.08058173E-01
  9.48465977E-06 -1.91218604E-02  4.07518714E-02  4.71773661E-02  3.11037095E-02
 -2.60843083E-06  3.12145112E-01  4.27192507E-02  6.70722153E-02 -8.48111925E-06
  5.13029570E-03 -4.82295555E-03 -1.40485972E-02  3.56262334E-03  2.84842146E-06
 -5.64662740E-02 -5.93236352E-02  6.48106284E-04  8.95986428E-06 -2.03894021E-04
  9.54393053E-04  1.76853987E-03  6.18882495E-03 -1.34047041E-07 -5.41008959E-04
  6.09494056E-04  1.50415139E-03 -9.89888605E-07  3.26002196E-03 -4.61291745E-03
 -1.56979988E-02  1.48639005E-02 -8.37062012E-06 -4.64743223E-02  1.39021082E-02
 -4.81516743E-03 -8.81507317E-06  5.59597670E-03 -1.20621985E-02  5.67859639E-02
  8.83339815E-01 -1.75969494E-06  4.95187076E-06  6.36380618E-06 -4.42201319E-06
  3.69644226E-02 -3.11504812E-06 -2.18606102E-05  8.34097611E-07  1.41579347E-02
  4.01511208E-07 -7.29575145E-06 -6.25543462E-06  3.60168231E-06 -2.49196387E-03
  5.24713285E-05  1.25233991E-05 -1.97751556E-05  4.74393019E-03 -6.70412954E-07
  4.98460475E-06  6.28044984E-06 -3.03654981E-10 -4.94213458E-02 -5.12985077E-05
  6.94315377E-05  5.99714049E-05 -6.67071828E-02  1.41393586E-05 -5.52144858E-05
 -7.72973144E-05  2.10954892E-05  2.89518740E-02  1.13341084E-04 -1.10673026E-04
  4.53853222E-06  7.03331395E-02 -4.36536704E-06  1.03687986E-05  3.00254951E-06
 -1.49630680E-05 -1.28420327E-01 -8.68363432E-05  6.92138994E-06 -6.04400445E-05
 -1.41925347E-01  1.50740815E-06 -7.89042300E-06 -1.04040453E-05 -6.32323262E-07
  4.89054590E-02  3.59532555E-05  1.28663498E-05  2.58895189E-07  6.39154891E-02
  6.90146867E-07 -6.28371302E-08 -6.57085959E-06  4.04285696E-06 -3.76301320E-02
 -1.50803384E-05 -8.01006637E-06  4.46177273E-06 -3.10464431E-02  1.02261693E-06
  4.39022761E-06 -2.64273908E-06 -2.90580829E-06  1.12157145E-02 -4.70773217E-05
  2.85899793E-06  8.20200669E-06  3.09825445E-02 -7.69534921E-06  1.18649901E-05
 -5.99400811E-05  1.03424057E-05  8.83165563E-01 -1.93897111E-03 -6.00220456E-04
  3.00174140E-03  1.30756058E-03  3.07593772E-06 -1.72580420E-03  9.23191218E-04
 -2.32322906E-03  3.01711838E-06 -8.31969568E-03  1.22090469E-02  2.41436247E-02
 -1.54871525E-02 -1.17262192E-05  2.07579408E-02  1.64832298E-02 -1.02217076E-02
 -1.04296390E-05  8.89178831E-03 -1.93549722E-02 -4.40166019E-02  1.05982881E-02
 -1.16981640E-05 -1.99903851E-02  8.45681945E-03  8.77087115E-03 -1.12847821E-06
 -6.20733090E-03 -2.29012493E-02  3.71744805E-02 -8.09253315E-03 -1.70381776E-05
 -8.04802357E-02 -4.41321496E-02  1.64353143E-02 -2.15368793E-05  5.08735191E-03
 -1.41338833E-02 -4.35392320E-02  8.20203964E-03 -3.01101537E-05 -1.22635162E-02
  1.10329530E-02  1.29872908E-02 -1.94982292E-05 -8.25210498E-03  1.30229510E-02
  3.09651725E-02  9.82020825E-04 -7.89542576E-07  1.73436663E-02  1.82623658E-02
 -6.75661774E-03  2.60087559E-06 -6.23252729E-04  3.11279049E-03  1.06402817E-03
 -2.13800855E-03  1.68667094E-06  6.46845029E-03  2.28943677E-03 -1.61431070E-03
  4.91830492E-07  2.13890107E-03  5.04694901E-03  6.52808059E-03  2.98636047E-02
  1.26481709E-05  1.38705955E-02  4.32722686E-03  1.18229573E-02  1.02750559E-05
 -3.21880894E-01  6.16643960E-01  8.62313881E-02 -1.64861506E-02  5.31952457E-05
  7.24389337E-01  1.80294800E-04 -1.05587577E-03 -3.19064410E-03 -1.82099012E-03
 -5.47690334E-06 -1.27563071E-02  2.95279165E-03  3.69213161E-03 -4.10409400E-06
  5.85404323E-03 -1.27922664E-02 -2.99118164E-02  1.55060787E-02  7.31789150E-06
 -5.73022077E-02 -3.51495983E-02  2.07328942E-03  5.07472672E-06 -8.39555484E-03
  1.55145879E-02  2.37626154E-02 -2.53171470E-02  1.09560285E-05  3.23379004E-02
 -5.60799958E-02 -2.60420368E-02  6.02166910E-06  4.95675435E-02 -9.70318526E-02
 -2.31749852E-01  5.20987061E-02 -2.80444296E-05 -1.04348340E-01  7.11343569E-02
  4.71344663E-02  4.08583148E-06 -1.58836387E-02  3.05313761E-02  4.66889341E-02
  1.63002496E-02  2.78612440E-05  1.61420723E-01 -1.45564061E-02  7.41640709E-02
  1.82123270E-05  7.53655852E-03 -1.55044833E-02 -4.53631820E-02  2.40817956E-03
 -1.42316763E-06 -7.47749275E-02 -5.58821309E-02  9.58292925E-03 -6.62929119E-07
  8.00805671E-04 -3.19324089E-03 -3.87916463E-03  6.15833131E-03  3.51910767E-06
  1.67790911E-04 -2.29504171E-03  4.07593621E-03  3.53874709E-06 -4.62906687E-04
 -4.28206269E-03 -7.92712784E-03 -1.80955277E-02 -4.81690571E-06  2.35527422E-02
 -6.10779399E-03 -1.62123736E-02 -6.37130973E-06 -5.13551366E-03  3.72479413E-02
  4.03292960E-01  3.77067716E-02 -5.39100873E-05  4.35920745E-02  2.58193780E-01
  1.18852939E-04  7.88952711E-05  2.14105235E-04  1.10367878E-03  1.15872914E-06
 -7.11365222E-03 -3.37881598E-05  2.41684337E-02  2.08102880E-06 -6.20775888E-03
  9.60260367E-03  2.88888329E-02 -1.05154903E-02 -3.05246685E-06  7.24828795E-02
  5.52100513E-02 -3.00161683E-02 -7.72899474E-06  1.74429220E-02 -3.12599490E-02
 -2.76149129E-02  6.30884838E-02  1.04647899E-06 -2.33194945E-01  2.84401754E-02
  1.28214201E-01  1.73274606E-05 -9.89859019E-03  1.81693175E-02  5.03016704E-02
 -2.61153452E-02  6.96563916E-06  2.59765068E-02  2.34289706E-02  1.88324741E-01
  2.59004429E-06 -1.38229140E-02  3.12442190E-02  3.26565840E-02  2.42443423E-02
 -7.74014608E-06  2.08159275E-01  2.74679111E-02  4.73349116E-02 -9.81372338E-06
  1.24197784E-03  1.54956664E-04 -7.52554712E-03 -9.41341333E-04  3.34907076E-06
 -2.89777973E-02 -3.98362627E-02  8.70547586E-04  8.30121524E-06 -3.98762361E-04
  1.30418887E-03  4.51140971E-03  1.19743693E-02 -1.26310515E-06 -1.13647080E-04
  2.57920617E-03  5.61137057E-03 -1.59140551E-06  9.75793055E-04 -8.05703146E-04
  1.10092586E-02 -7.26540372E-03 -1.37837690E-06 -2.67013427E-02  2.25721923E-02
 -1.42798225E-02 -2.63683123E-06  1.32094632E-03 -7.66453757E-03  3.50778978E-02
  5.75791526E-01  1.12026470E-05 -1.00125251E-02  2.32719895E-02  3.76788066E-01
 -8.42428503E-07  4.07839745E-06  4.60057707E-06 -3.92874546E-06  2.97446153E-02
  4.71049778E-07 -1.57917899E-05  1.24107727E-06  1.12261860E-02  1.55282137E-06
 -6.39616074E-06 -5.02504413E-06  3.41853768E-06 -4.77530753E-03  3.78648261E-05
  1.03063529E-05 -1.26065617E-05  8.26099545E-04 -6.53292216E-07  3.14076684E-06
  8.26657800E-06  3.62464879E-06 -4.10490455E-02 -3.34623930E-05  5.30102273E-05
  4.03215445E-05 -4.83112878E-02  1.16214430E-05 -3.64531054E-05 -4.57287574E-05
  1.33346259E-05 -1.21852956E-02  8.03192332E-05 -7.62593864E-05 -9.51696129E-07
  2.89777840E-02 -2.69559947E-06  6.97767710E-06  3.51151585E-06 -1.63450151E-05
 -1.12009880E-01 -6.28839354E-05  5.05632030E-06 -4.59561366E-05 -1.14322287E-01
  2.00458831E-06 -6.75677197E-06 -8.87409853E-06 -8.17569070E-07  4.56743023E-02
  2.65276234E-05  9.44817947E-06 -8.63106961E-07  5.72301831E-02  4.25249809E-07
 -2.99922234E-07 -4.75772525E-06  4.36166810E-06 -3.22540357E-02 -1.22563368E-05
 -6.24093107E-06  4.29155988E-06 -2.64337810E-02 -1.62296370E-08  2.59277258E-06
 -2.12664112E-06 -7.64718231E-06  1.96608371E-02 -3.62359591E-05  2.10221998E-06
  3.26594041E-06  3.13135856E-02 -1.65300480E-06  5.99277927E-06 -4.48247611E-05
  6.46805747E-06  6.09116931E-01  3.55626966E-05 -4.02163526E-05  7.85037380E-06
  4.22545352E-01  1.22699020E-02 -3.15559115E-02 -2.65279538E-02 -4.32097961E-02
  3.26119312E-06 -4.45893653E-02 -3.81807246E-02 -3.38563092E-04  3.56322278E-06
 -5.87208698E-02  1.21365707E-01 -9.71441564E-02  2.79907624E-01  1.18016137E-05
  1.37455829E-01 -5.18297582E-02  1.33353535E-01  9.82493739E-06  1.10186014E-02
 -2.63211986E-02  4.79159829E-02 -2.54930544E-02  2.40565092E-06 -2.51853431E-02
  2.37710388E-02  1.40203178E-02  1.53540473E-06 -9.30845738E-03  2.02658070E-02
 -7.81378622E-03  3.42398466E-02  2.24887706E-06  5.09878457E-02 -6.41766562E-03
  2.39596263E-02  3.54639053E-06 -1.70969070E-03  2.64799823E-03 -4.48598903E-03
  5.69151880E-03  1.37044417E-06  2.16868785E-03 -1.93749880E-03 -3.75330054E-03
  8.96486623E-07 -9.00160433E-03  1.77545790E-02 -2.95422470E-03  3.83653503E-02
 -4.64106550E-06  5.30028619E-02 -5.90072954E-03  4.01632847E-02 -4.27085558E-06
  3.11612164E-03 -2.89846893E-03 -2.59172477E-02 -4.88138968E-03  4.08349295E-06
 -2.14081026E-02 -2.09757048E-02  3.71185563E-04  3.06146499E-06  3.34491441E-03
 -4.30749856E-03  2.09757858E-02  1.74631760E-02 -1.08611857E-07 -1.94846937E-02
  1.25276493E-02  1.71332610E-02  1.40706097E-08  2.02681394E-03 -3.61444235E-03
  1.67281128E-02 -1.07075060E-02  3.28633934E-06 -8.69912870E-03  1.36810472E-02
 -1.11349670E-02  2.05299582E-06  2.09833800E-01  1.08235007E-02 -2.49683292E-02
  5.07949538E-03 -3.50714575E-02  5.55903032E-07 -2.22716238E-02 -5.97260395E-03
  1.58973172E-02  2.17367573E-06  2.93497248E-03  3.48054519E-03 -4.16400963E-02
  1.08410449E-01 -2.12947590E-06 -3.50597734E-02 -2.73641806E-02  5.48658325E-02
 -2.91500709E-06  7.99423435E-03 -1.76126494E-02  1.86005942E-02 -4.82435994E-02
 -6.60094093E-07 -4.35037842E-03 -1.22552783E-02  1.17044967E-02  1.01345912E-06
 -9.01944679E-03  1.91151221E-02 -1.53396610E-02  4.77302285E-02 -3.89626367E-07
  5.83625726E-02 -1.14489164E-02  2.67876660E-02  1.77755713E-06  7.39481259E-04
 -3.19105987E-03 -3.84410174E-03 -5.01421753E-03 -1.29481561E-06 -1.53819849E-02
 -6.75601020E-04 -1.24526936E-02 -8.49803947E-07 -6.37438784E-03  1.33930663E-02
 -3.88343939E-03  4.02680681E-02 -9.94290838E-06  4.57268778E-02 -3.70284261E-03
  3.73732108E-02 -8.36579539E-06 -7.01529564E-03  1.91378084E-02 -3.47864656E-02
  3.59021879E-02  1.30132716E-05  2.61296310E-02 -1.96865028E-02  2.36104588E-02
  8.97691607E-06 -6.22166140E-03  1.71852330E-02 -4.18609869E-03  6.52475790E-02
  6.95479331E-06  2.64555627E-02 -7.27067250E-03  4.07552850E-02  4.50068209E-06
  9.34214220E-04 -1.00030903E-03  2.06754465E-02 -1.46823200E-02  5.21506455E-06
 -1.47940586E-03  1.40252972E-02 -1.31959132E-02  3.12615739E-06  7.27297097E-02
  4.04523362E-02 -7.41935082E-03  2.17412719E-02  1.85279887E-02 -3.60953175E-02
 -8.62605469E-06  3.99611786E-02  3.11580261E-03 -8.07374571E-03 -3.69488027E-06
  1.54930353E-03 -2.85400969E-03  3.51748259E-03 -6.47668431E-04 -1.79459242E-06
 -1.43740994E-02  5.49298014E-03  6.57450250E-03 -6.77422783E-07 -7.75227076E-03
  1.80273207E-02  4.51304014E-03 -3.33539488E-02 -1.05585163E-06  4.64971198E-02
  1.68444252E-02 -1.28227922E-02 -6.13950564E-07  1.10175606E-02 -2.53394584E-02
  2.86842038E-02  4.25247092E-02  1.18878669E-05 -9.07106086E-03  8.49796121E-03
 -4.86889498E-03  6.12884123E-06 -6.69152249E-02  1.30591860E-01  6.45316612E-02
 -2.68733841E-01  3.98948875E-05  1.14136001E-01 -2.05080845E-03 -1.02798763E-01
  1.59343515E-05  1.29310760E-02 -2.81045140E-02 -3.42558993E-02  3.38664712E-02
 -8.27304594E-06 -5.72472214E-02 -2.31485739E-02  2.24862909E-02 -1.30488418E-05
  1.49330334E-03 -2.83076347E-03 -1.16264891E-02  1.51765855E-02  7.08126850E-06
 -9.53490340E-03 -9.25885070E-03  1.45610734E-02  6.36030414E-06  2.02748833E-03
 -3.60572582E-03  1.44426961E-03  1.91732056E-02 -4.07831037E-06 -1.54063333E-02
 -8.32342401E-04  1.90655760E-02 -2.79673337E-06  4.06745213E-03 -5.62058877E-03
  3.26226986E-02  6.20371406E-03 -2.54056329E-06 -1.52783140E-02  2.66028656E-02
  2.69537480E-03 -1.24519281E-06  1.15514634E-03  7.44748933E-03  2.20951913E-01
  2.49544110E-03  8.28244233E-03  2.72992572E-02 -3.79883465E-02 -7.98934097E-06
  2.51859126E-02  2.81911564E-03 -6.23726853E-03 -2.21510934E-06  2.95411174E-03
 -3.64449813E-03  5.99056155E-05 -1.30470080E-04 -7.84017544E-06 -1.57586290E-02
  1.62499748E-03  5.45624206E-03 -5.25741958E-06 -6.64549647E-03  1.63220106E-02
  5.81100987E-03 -5.84366450E-02 -5.43646221E-06  6.16890439E-02  1.44345054E-02
 -3.02616969E-02 -3.24545262E-06  2.43127642E-02 -4.00652062E-02  1.11229136E-02
  7.24937085E-02  1.22889296E-06 -2.74789826E-02  1.17713264E-02 -1.48469948E-02
  2.57014184E-06 -8.80805978E-03  3.09879359E-02  4.13468147E-02 -1.90269847E-01
  2.16493618E-05  3.80262246E-02 -1.40172966E-02 -6.10114003E-02  8.01368020E-06
  2.15488055E-02 -3.46983223E-02 -5.04743702E-02  3.86098089E-02 -1.06254484E-05
 -5.62325446E-02 -3.06980754E-02  2.29721299E-02 -1.25800719E-05  3.65171526E-03
 -6.98080346E-03 -2.68676250E-02  1.36287620E-02  1.21905762E-05 -6.14829839E-03
 -1.54745482E-02  1.21924895E-02  9.54832095E-06  2.47756313E-03 -4.25241571E-03
  2.30066506E-02  2.13329835E-02 -7.59627026E-07 -3.77975428E-03  9.12469899E-03
  1.78013445E-02 -1.02673257E-07  1.97473928E-03  7.11633099E-03  5.59620016E-02
 -3.44350429E-02 -8.63111120E-07  2.95582843E-03  3.90956132E-02 -2.44006350E-02
 -1.65070113E-07  3.79959903E-03  1.04483476E-02  1.35907732E-01  9.89900766E-02
  1.24404660E-02 -3.07628937E-02 -5.17059052E-03  5.17908222E-02 -6.48654544E-07
 -3.75774781E-02 -3.08191509E-02  1.06156406E-02  5.18017934E-06 -8.62850980E-03
  1.71489428E-02 -1.81376093E-02 -3.41675421E-02  2.56985832E-06  4.81574636E-02
 -2.18555248E-02 -3.37814606E-02  2.18194084E-06 -8.25474935E-04  8.21771883E-04
 -5.26040030E-03 -1.32220399E-03  2.62875249E-06  6.15901228E-04 -4.65969585E-03
  5.41208065E-03  3.40787002E-07 -1.06618678E-02  2.39206571E-02 -2.53194876E-02
 -2.88912541E-02  8.98893108E-06  4.76069454E-02 -1.19258266E-02 -1.71271344E-02
  7.89569129E-06  1.13686781E-02 -2.78317162E-02  5.56345093E-02  1.41963961E-02
  2.61879562E-06 -4.78993678E-02  9.57023103E-03  3.92621429E-03  6.13054970E-06
 -6.09812426E-02  1.26078679E-01 -1.95474015E-01 -2.20821769E-01 -9.17351827E-06
  1.34934880E-01 -8.94607024E-02 -1.11862009E-01 -6.55676697E-06  2.83155475E-03
 -2.42801171E-03 -2.14975915E-02  1.15130867E-02  8.90632253E-06 -1.86279617E-02
 -1.82521264E-02  5.92322369E-03  6.13429080E-06 -8.67497733E-04  2.35992495E-03
 -4.42365480E-03  9.24635687E-04 -5.15533336E-06  3.45607971E-03 -2.81150972E-03
 -9.38750506E-04 -4.20680801E-06  1.64061110E-03 -2.81830481E-03  1.75270852E-02
  3.84826399E-03 -6.55143815E-07 -7.74745487E-03  1.46561745E-02  4.60043446E-03
 -1.15780749E-06 -1.44910820E-02 -1.29237923E-02 -2.53862543E-02 -1.87889040E-02
  2.12634411E-01  1.12945892E-02 -2.63389827E-02  1.93192643E-02  3.71498118E-02
 -1.96030570E-06 -2.27873405E-02 -1.64293768E-02 -2.57029368E-02  3.03087236E-06
 -6.81857450E-03  1.44471225E-02 -2.32907617E-02 -3.99159439E-02  3.83064332E-06
  4.48312441E-02 -3.01715865E-02 -3.70655714E-02  3.98017265E-06  8.52640588E-04
 -3.12316633E-03  8.96663118E-04  2.18159553E-03  3.13266665E-06 -1.29056013E-02
 -1.29290792E-02  1.20608507E-02  5.46430377E-07 -9.37490301E-03  1.98886786E-02
 -2.75456370E-02 -2.34805277E-02  1.09940201E-05  2.63627042E-02 -2.75026949E-03
  4.52844755E-03  8.95659920E-06  2.87425292E-03 -8.51980140E-03  3.61671498E-02
  2.60113684E-02  6.91078466E-06 -2.42707359E-03  8.78780728E-03  1.66465614E-02
  6.99507948E-06 -1.72697482E-03  1.15539358E-02 -6.70147213E-02 -9.52634899E-02
 -5.60057416E-06 -1.39338410E-02 -2.41755815E-02 -5.88959089E-02 -5.88918162E-06
 -8.05273170E-03  2.17889375E-02 -4.72079046E-02 -3.27898961E-02  9.60634691E-06
  2.82191578E-02 -2.77796401E-02 -2.20071109E-02  6.11071542E-06 -7.02482093E-04
  2.20524557E-03 -1.62278612E-02  4.79500371E-03 -7.84468585E-06  5.68264389E-03
 -1.07061907E-02  9.09877154E-04 -6.32569572E-06  5.44538911E-04 -1.02313944E-03
  1.74889143E-02  3.20699590E-03 -4.00941629E-06 -2.89512811E-03  1.21062850E-02
  2.18567021E-03 -3.98002184E-06 -1.40485917E-02 -8.11389695E-03 -1.81598565E-02
 -1.21902815E-02  7.48492461E-02  3.68474501E-02
Grdnt Energy                               R     -5.138851448983094E+02
Grdnt NVar                                 I               54
Grdnt IGetFC                               I                4
Internal Forces                            R   N=          54
  1.67975109E-05 -1.07566018E-05  9.42290328E-06 -2.34390906E-05  2.15437149E-07
  2.06884557E-05  2.53737624E-05  1.32939234E-07 -7.95353668E-05  7.48344876E-06
  1.01740616E-06  2.59081639E-06  2.91628026E-06 -3.97497661E-06  1.05891383E-06
 -5.91133283E-06 -3.60631069E-07  6.27253474E-06  1.09259385E-05  1.11657453E-05
 -2.20916807E-05 -1.13283014E-05 -1.75145145E-06  1.30812820E-05  1.55192898E-06
  4.43861041E-06 -5.98892106E-06  1.84613865E-06  2.87780157E-06 -4.72393109E-06
  3.81275904E-06  5.88474159E-07  8.88016609E-07 -2.33626827E-06 -9.03936574E-07
 -1.17424076E-06  1.98748690E-06  1.71718272E-06 -3.70137688E-06 -3.52173897E-06
 -4.72856106E-07 -2.93218194E-07  6.86987686E-07 -5.29329884E-06  4.97006085E-07
 -5.48328044E-06  1.72645057E-06 -5.32885178E-06  7.88875686E-06  8.33454499E-07
 -1.65458007E-06 -1.37070490E-06  5.08183062E-06  5.36570579E-06
Internal Force Constants                   R   N=        1485
  3.49485177E-01  2.03655353E-02  3.47860170E-01  6.01956452E-02  6.25604144E-02
  7.31152647E-01  4.52399062E-03  8.15990537E-03 -4.75858819E-03  3.11056367E-01
  3.24551545E-03 -2.45091864E-03 -8.40849938E-04  5.00663667E-03  4.66332157E-01
  1.07438439E-02  5.38730397E-02 -3.93110603E-04  1.52335970E-02 -1.87881841E-03
  3.07306978E-01 -4.25008230E-03 -1.26869821E-03  5.84237279E-03  6.78497811E-02
 -3.45889822E-04  4.73943308E-02  7.37244093E-01  6.48166740E-02  1.45153426E-02
 -2.85051335E-03  2.06776349E-02 -9.29404280E-04  8.32955895E-04 -7.45735925E-03
  5.17702039E-01 -1.72291241E-03 -8.46370427E-03  5.32330245E-03 -3.28984475E-03
 -2.63010017E-04  1.38268570E-02  5.76677462E-03  2.30478690E-02  4.04055369E-01
  1.46453828E-02  3.43272959E-03  1.06282021E-03  6.32245213E-02 -4.24601166E-04
  3.74981204E-03  3.96802635E-03  5.68508332E-03  8.88010614E-03  3.85433064E-01
 -1.37880654E-04 -2.20135825E-03  4.04618417E-04 -1.17533305E-03  5.59329104E-05
 -7.32406699E-04  4.24112533E-04  3.44197966E-03  9.09801372E-05  4.64441873E-03
  3.76651247E-01 -1.96142927E-03  4.23727340E-03 -5.90590182E-04 -1.58933392E-03
 -1.53370295E-05  6.18053813E-04 -1.00175901E-03 -2.99329007E-03 -8.61913091E-04
  2.84938809E-03  4.57651941E-04  4.76707490E-01 -2.43513260E-02 -2.63061151E-02
 -3.95513623E-02 -6.82909526E-03  5.27672092E-03  3.42555151E-02  3.89131536E-03
  5.97337332E-02 -2.07122348E-03 -1.25196073E-02  2.82732426E-04  5.39541472E-03
  9.44634027E-02  4.42613897E-02 -1.91136911E-02  1.70893221E-02 -8.19419155E-03
 -4.98699922E-03 -1.30330772E-02  1.77128592E-03 -3.22955184E-02 -7.73644765E-04
  1.46811190E-02 -8.58530202E-04 -7.43819868E-04 -4.55857816E-02  1.48996009E-01
 -1.99100636E-02  4.54198064E-02  2.24620404E-02  1.50232867E-02 -2.89721683E-04
 -2.12224379E-02 -5.66260129E-03 -2.74382147E-02  2.84486821E-03 -2.16151146E-03
  5.75797777E-04 -4.65159486E-03 -4.88776211E-02 -1.03410228E-01  1.52287849E-01
 -3.05698121E-02 -9.23610174E-03  1.26989623E-02 -2.68167111E-02 -9.69212513E-03
 -8.30710988E-03  1.12309247E-02  4.49897391E-02  7.29200696E-04  3.95417821E-02
  1.83073874E-05 -1.20476589E-03 -4.36480880E-02  2.52951114E-02  1.83529767E-02
  9.12023385E-02  2.83055663E-02  2.57863446E-03 -4.94476872E-03  2.99710359E-03
  4.92032574E-03  7.23470512E-03 -7.00163897E-03 -2.03477849E-02 -1.58126789E-03
 -2.29396258E-02  1.98049497E-05  9.38333157E-04  2.88617281E-02 -2.15074707E-02
 -7.35425734E-03 -4.68071720E-02  8.70329145E-02  2.26424610E-03  6.65746718E-03
 -7.75419350E-03  2.38196077E-02  4.77179960E-03  1.07240458E-03 -4.22928557E-03
 -2.46419534E-02  8.52067308E-04 -1.66021558E-02 -3.81123225E-05  2.66432723E-04
  1.47863593E-02 -3.78764017E-03 -1.09987193E-02 -4.43951655E-02 -4.02257427E-02
  8.46209078E-02 -5.64021010E-03  3.87040320E-02  6.24739174E-03 -1.97494402E-02
  5.23139504E-03 -2.57544996E-02 -3.84202643E-02 -2.65107103E-03  1.86126918E-02
  4.55915298E-02 -9.69673608E-04 -3.50683424E-04 -7.19361320E-03 -5.02314600E-03
  1.22167593E-02 -3.96553332E-02  1.37232629E-02  2.59320698E-02  8.45444859E-02
 -5.31256159E-03 -1.54300567E-02 -5.67649679E-04  4.24505611E-02 -5.03521882E-03
 -7.39661106E-03  2.68531233E-02  5.97923167E-03 -1.37035591E-03 -2.91302913E-02
  2.57898106E-05  6.22973377E-04 -4.30817038E-03  1.23714723E-02 -8.06330192E-03
  2.91479369E-02 -4.62501708E-03 -2.45229195E-02 -5.19723810E-02  1.50799596E-01
  1.09527717E-02 -2.32739752E-02 -5.67974207E-03 -2.27011209E-02 -1.96176213E-04
  3.31511107E-02  1.15671410E-02 -3.32816059E-03 -1.72423359E-02 -1.64612385E-02
  9.43883796E-04 -2.72289951E-04  1.15017836E-02 -7.34832630E-03 -4.15345736E-03
  1.05073964E-02 -9.09824586E-03 -1.40915032E-03 -3.25721049E-02 -9.88272154E-02
  1.31399320E-01  3.28386224E-02  3.55231940E-02  3.74661272E-03 -7.41408945E-03
 -6.26596587E-04 -2.16439691E-02  1.49556520E-02 -4.46184398E-02 -3.24697411E-02
 -1.85373823E-02  4.79411841E-03  5.18502550E-04  1.15765150E-02 -4.61636813E-03
 -6.96014694E-03 -7.70655357E-03  1.14971334E-02 -3.79057995E-03 -4.63797942E-02
  2.36136993E-02  2.27660950E-02  9.17830432E-02 -1.96585620E-02 -1.42824920E-02
 -1.96812022E-03  3.26674708E-03  6.10452150E-04  3.05282559E-02 -1.47877288E-02
  2.59605542E-03  6.01894412E-03  1.24766104E-02 -7.79815096E-04 -7.07377342E-04
 -4.96418782E-03  3.05558805E-03  1.90859973E-03 -4.30112923E-03 -3.50665280E-03
  7.80778158E-03  2.77400295E-02 -1.21542141E-02 -1.55858153E-02 -4.53190810E-02
  1.21715819E-01 -1.31800595E-02 -2.12407005E-02 -1.77849219E-03  4.14734206E-03
  1.61443849E-05 -8.88428699E-03 -1.67923187E-04  4.20223840E-02  2.64507983E-02
  6.06077142E-03 -4.01430316E-03  1.88874851E-04 -6.61232752E-03  1.56078027E-03
  5.05154726E-03  1.20076832E-02 -7.99048037E-03 -4.01720224E-03  1.86397636E-02
 -1.14594846E-02 -7.18027912E-03 -4.64639604E-02 -7.63967388E-02  1.22860699E-01
  3.62316074E-02 -1.23754092E-02  6.17978139E-03  2.98189730E-02 -8.74881792E-05
 -6.09880141E-03  5.63621154E-03 -4.19737873E-02  1.28948525E-02 -2.00866469E-02
 -7.68903905E-03  4.02713936E-03 -5.30944360E-03  9.54397025E-03 -4.23452665E-03
  2.11948794E-03 -9.92796021E-04 -1.12669166E-03 -8.70284149E-04  1.03537311E-02
 -9.48344692E-03 -4.02110392E-02  1.49361155E-02  2.52749229E-02  8.25174839E-02
 -1.70333689E-02  8.56129687E-03 -4.53890243E-03 -1.48042320E-02  3.12673308E-05
  1.46338071E-03 -1.87437964E-03  3.12586608E-02 -7.58363555E-03 -1.12560238E-02
  5.75476413E-03 -1.02390741E-03  7.43711900E-03 -5.28190588E-03 -2.15521334E-03
 -1.00653099E-03  4.40561853E-04  5.65969018E-04 -6.15358687E-03 -4.06261413E-03
  1.02162010E-02  2.24250349E-02 -5.56045032E-03 -1.68645847E-02 -3.71565064E-02
  7.98261909E-02 -1.91982376E-02  3.81411176E-03 -1.64087863E-03 -1.50147404E-02
  5.62207716E-05  4.63542050E-03 -3.76183163E-03  1.07151259E-02 -5.31121682E-03
  3.13426715E-02  1.93427511E-03 -3.00323184E-03 -2.12767611E-03 -4.26206414E-03
  6.38974044E-03 -1.11295567E-03  5.52233559E-04  5.60722038E-04  7.02387048E-03
 -6.29111630E-03 -7.32754232E-04  1.77860032E-02 -9.37566407E-03 -8.41033821E-03
 -4.53609753E-02 -4.26696854E-02  8.80306600E-02 -8.50888178E-03 -2.63095997E-02
  1.06786142E-02  3.09903628E-02 -1.01906009E-04  2.75488649E-02  2.70616075E-03
 -1.54801729E-02  2.30421976E-03 -3.39896746E-02  3.56355444E-03 -8.38560732E-03
 -4.98887732E-02  2.03862142E-02  2.95025590E-02 -2.31185063E-03 -6.28215690E-03
  8.59400744E-03  9.55453846E-03 -6.83481568E-03 -2.71972279E-03 -9.06217147E-03
  1.19082528E-02 -2.84608141E-03 -3.82462047E-02  1.44544702E-02  2.37917333E-02
  8.99544612E-02  2.40368283E-03  2.51279153E-02 -3.65759846E-03 -1.80882056E-02
  2.99594597E-04 -1.09353112E-02 -1.45953473E-03  9.73185028E-03 -2.49817604E-03
 -1.23479614E-03 -1.42234285E-03  9.61716836E-03  3.14622435E-02 -7.45530614E-03
 -2.40069374E-02 -6.39197555E-03  8.29985221E-03 -1.90787661E-03 -5.33181549E-03
  4.15079893E-03  1.18101657E-03  1.05221581E-02 -7.38128310E-03 -3.14087498E-03
  1.58295158E-02 -5.98355124E-03 -9.84596426E-03 -4.60901263E-02  8.94953360E-02
  6.10519898E-03  1.18168445E-03 -7.02101573E-03 -1.29021571E-02 -1.97688582E-04
 -1.66135537E-02 -1.24662605E-03  5.74832257E-03  1.93956292E-04  3.52244707E-02
 -2.14121159E-03 -1.23156102E-03  1.84265296E-02 -1.29309080E-02 -5.49562159E-03
  8.70382613E-03 -2.01769527E-03 -6.68613083E-03 -4.22272288E-03  2.68401670E-03
  1.53870620E-03 -1.45998668E-03 -4.52696980E-03  5.98695650E-03  2.24166888E-02
 -8.47091903E-03 -1.39457690E-02 -4.38643349E-02 -4.34052098E-02  8.72695446E-02
  2.01415600E-06  4.08714451E-06  1.20098365E-06  4.54585678E-06  1.17883379E-06
 -2.17362041E-06 -1.21033185E-06 -3.48825946E-06  3.46062690E-07  1.89964515E-06
  4.97113973E-08 -3.51406524E-07 -2.94726445E-06  1.46010976E-07  3.49914733E-06
 -1.90912284E-06  5.19449086E-07  1.85362004E-06  4.45806970E-06 -2.93574494E-06
 -1.46941456E-06 -2.13355678E-06  3.05269705E-07  1.37814672E-06  1.06400175E-06
 -2.23915925E-06  1.28721182E-06  2.54591331E-06 -8.70601250E-07 -1.68916115E-06
  7.10388826E-03 -6.80663501E-07  3.59743730E-06  2.04957833E-06 -4.25800022E-07
 -9.02225965E-07 -1.53514223E-06 -1.06394462E-06 -3.54788324E-06 -3.44939762E-07
  2.30109319E-06 -2.78267124E-08 -3.78165373E-07 -3.26788010E-06 -1.12857103E-06
  5.04337683E-06  5.19928883E-07  5.04638416E-06 -6.16549313E-06  2.93068440E-06
 -1.00557186E-06 -1.88485646E-06 -1.34581875E-06  1.84883805E-06 -1.07223179E-06
 -2.12253451E-07 -1.64028473E-06  1.58929757E-06  1.99703991E-06 -1.13024202E-06
 -8.86106541E-07  4.48410913E-03  7.86751733E-03  1.82326548E-06 -3.12416119E-07
 -1.86781352E-06  4.92812620E-06  9.21007161E-07 -1.18734984E-06 -7.41620780E-07
 -3.32018627E-06  7.67832242E-07 -5.50132910E-07  1.25245750E-08 -4.71511070E-08
 -2.67588924E-07  5.64333892E-06 -6.24616769E-06 -3.92699338E-06 -4.08184614E-07
  4.67774002E-06  2.75178596E-06 -2.04883530E-06 -6.69206715E-07 -1.29336917E-06
  6.85150277E-07  1.03918150E-06  1.30957240E-06  8.23881251E-07 -1.58046419E-06
  1.23731234E-06  9.40415420E-07 -2.16004659E-06 -2.28144131E-03 -4.21579685E-03
  9.42400221E-03 -8.71554028E-07 -8.02123323E-07 -1.01921885E-06 -4.35305960E-08
 -1.16005260E-06 -5.48871665E-07 -5.95233549E-07 -3.37981004E-06  7.68297899E-08
 -1.48684874E-07 -6.50135347E-08 -7.39099563E-08 -5.88204577E-07  4.36875691E-06
 -4.70193819E-06 -1.49794166E-06  4.11875046E-06 -3.34137315E-06  1.22440066E-06
 -1.18662214E-07 -1.08464862E-06 -5.05631140E-07  2.22871862E-06 -1.41119701E-06
  3.33171990E-08  1.42275577E-06 -1.27837845E-06  6.88438944E-07  6.80774647E-07
 -1.35699198E-06 -4.90122044E-03 -8.32388655E-04  7.48964668E-03  1.15584785E-02
 -1.55236287E-06 -3.95679764E-07 -1.04902006E-06  3.91849017E-06  3.22929349E-07
 -2.20031052E-08 -5.10343124E-07 -2.31835731E-06  8.80523712E-07 -3.82219255E-06
  1.34769381E-07  3.64605063E-07  2.23788059E-06 -2.55426198E-06 -3.73567508E-07
 -5.71055063E-06  3.24217950E-06  2.39593719E-06  2.65443984E-06 -1.88821649E-06
 -7.36347684E-07 -6.74833156E-07  3.07761979E-07  1.01081821E-06  4.35116494E-08
  2.56854228E-06 -1.96288774E-06  9.11833240E-07 -5.05994390E-07 -3.08980770E-07
 -4.85009932E-03 -4.44108496E-03  4.42838581E-03  4.83740017E-03  7.33202948E-03
 -2.39234649E-06 -1.10989612E-06 -1.45024771E-06  3.13597170E-06  1.60827992E-07
  7.73408890E-07  2.21110463E-07 -1.04621899E-06  5.81554984E-07 -4.75625734E-06
  1.83904380E-07 -1.08493207E-07  3.13317039E-06 -3.39762629E-06 -3.56066418E-07
 -4.49257270E-06  1.95329317E-06  2.43821574E-06  3.50118204E-07 -3.79425230E-07
  2.42629375E-08  7.26555934E-07  2.26471615E-06 -2.30773383E-06 -5.65652296E-07
  4.43795793E-06 -3.26392180E-06  2.66174315E-07  1.98909153E-06 -2.33394368E-06
 -4.44000903E-03 -3.86932961E-03  3.90482218E-03  4.47550160E-03  4.46393037E-03
  6.79368797E-03  2.08536005E-06  5.36508303E-07  1.73792118E-06  2.30831964E-06
  3.21886932E-07 -5.94337758E-07 -5.80924141E-07 -2.80347604E-06  2.72481354E-07
 -4.88735799E-07  9.47074656E-08  2.66939367E-07 -3.30289838E-07  5.52628301E-06
 -4.33535127E-06 -3.30135777E-06  3.37515894E-06 -2.62223825E-08  3.42859334E-06
 -1.67025342E-06 -1.70951457E-06 -1.39202145E-06 -1.65140298E-09  1.16627273E-06
  5.41342248E-07 -6.34186531E-07  3.06057570E-07  1.76901666E-06 -1.44469351E-06
 -2.58639074E-07  4.42918290E-03  4.16051828E-03 -7.14479435E-03 -7.41345897E-03
 -1.84161585E-03 -3.78661068E-03  9.60158467E-03  1.24537643E-06 -1.77708051E-07
  1.33669352E-06  1.52580116E-06  1.59785576E-07  2.01074238E-07  1.50529445E-07
 -1.53133772E-06 -2.64873749E-08 -1.42280059E-06  1.43842465E-07 -2.06158902E-07
  5.64999962E-07  4.68291870E-06 -4.31785018E-06 -2.08337984E-06  2.08627261E-06
  1.60561634E-08  1.12427170E-06 -1.61462157E-07 -9.48903953E-07  9.36764161E-09
  1.95530276E-06 -2.15227931E-06 -6.78216979E-08  1.23522912E-06 -9.94976492E-07
  1.12335774E-06  1.05039241E-06 -2.28360199E-06  4.83927319E-03  4.73227364E-03
 -7.66835798E-03 -7.77535753E-03 -4.70971496E-03 -1.45685308E-03  7.65658985E-03
  1.09094517E-02 -4.50367900E-06  1.27110960E-06  1.82180377E-06 -1.83563594E-06
 -1.13175705E-06 -2.46636917E-06 -9.92482220E-07 -3.92982057E-06 -5.57329904E-07
  4.48221692E-06 -1.11410401E-07 -3.96388565E-07 -5.28164226E-06  3.15464894E-06
  1.83834735E-06  1.79460992E-06 -2.52399513E-06  2.54553901E-07  3.28103500E-06
 -2.03991513E-07 -3.21507618E-06 -3.00200413E-06  2.70606938E-06 -3.32775055E-08
 -1.09190943E-06 -9.63471282E-07  1.93936937E-06  3.29399754E-06 -2.24564442E-06
 -1.09831066E-06 -4.69103758E-03 -2.00979389E-03 -8.09304695E-04  1.87193900E-03
  1.68100064E-04  1.64741040E-03 -3.66977207E-03 -2.19046174E-03  6.79058245E-03
 -5.53546181E-06  4.27265201E-07  1.33027259E-06 -1.85791586E-06 -1.02189794E-06
  6.26654221E-08  3.96134887E-07 -1.09489178E-06 -7.59912434E-07  3.13345656E-06
 -1.76903024E-07 -2.48499134E-07 -3.98166655E-06  1.75025758E-06  2.02735630E-06
  4.22820820E-06 -5.20909077E-06  6.39064284E-07  2.00454305E-07 -1.64395931E-06
  1.61490044E-06 -1.30304492E-06  6.29499022E-06 -5.14762932E-06 -1.58010804E-06
  2.07911894E-06 -1.10894299E-06  2.42556388E-06 -1.89114990E-06 -5.14375709E-07
 -1.55054007E-03  3.79615190E-04  1.19357561E-03  3.12373087E-03  1.94137749E-03
  1.34801731E-03 -7.71731757E-04 -1.36509194E-03 -1.40238194E-03  8.77083625E-03
  1.02643733E-06  1.31190974E-06  1.28443175E-06  8.57166563E-07  9.64432060E-07
 -2.43635589E-06 -1.43696048E-06 -3.38106350E-06 -1.30753566E-07  3.40539493E-06
 -2.74180381E-08 -2.96725671E-07 -3.44232411E-06  2.50672936E-06  6.97995408E-07
 -8.61213282E-07  6.82284957E-06 -5.37170475E-06  3.45951487E-06  4.94035492E-08
 -3.63427753E-06 -2.12437030E-06 -7.77512361E-08  1.99216480E-06  2.01876869E-07
 -1.57741333E-06  1.63539774E-06  2.21764483E-06 -8.73364944E-07 -1.38876945E-06
 -2.06722599E-03 -5.39840890E-03  1.12802782E-03 -2.20315509E-03 -2.41543796E-04
  1.07585248E-03 -3.40069354E-03 -2.08329726E-03  4.10521124E-03 -3.33550891E-03
  7.44152315E-03 -5.34547696E-09  4.68065335E-07  7.92900578E-07  8.34886645E-07
  1.07429117E-06  9.26787012E-08 -4.83433762E-08 -5.46134713E-07 -3.33336097E-07
  2.05663458E-06 -9.29106620E-08 -1.48836239E-07 -2.14234839E-06  1.10233800E-06
  8.87004359E-07  1.57238499E-06  4.13775394E-06 -4.98719437E-06  3.78934182E-07
 -1.39056425E-06  1.19569910E-06 -4.25411094E-07  3.51116961E-06 -3.12218702E-06
 -2.86321740E-07  1.46517690E-06 -1.41291462E-06  1.34921117E-06 -5.18870431E-07
 -8.04834502E-07  1.07327152E-03 -3.00899983E-03  3.13090813E-03 -9.51363216E-04
  1.53173363E-03  7.76459394E-04 -5.02653221E-04 -1.25792746E-03 -4.08775315E-03
  6.83770928E-03  8.03002664E-07  1.09262654E-02 -4.01167985E-06  7.76030923E-07
  5.84302100E-07  7.33167017E-07 -3.68350882E-07 -1.26537250E-07  4.94538436E-07
  5.37097656E-06  3.30265040E-06  6.09169866E-07 -2.44209889E-07  6.40875444E-08
 -3.19405496E-06  9.18020191E-07  2.09775547E-06  6.72529304E-06 -2.80800834E-06
 -3.81920045E-06 -3.02565163E-06  1.86095080E-06  1.31725898E-06 -6.35856967E-07
  2.86651002E-07  1.36878420E-06 -1.15847336E-08  2.19873030E-06 -2.83420639E-06
  5.34076669E-07 -1.02405893E-06  5.28920205E-07 -2.50681860E-04 -8.04536381E-04
  2.14683163E-03  1.59297711E-03  2.61725058E-03  1.46424513E-03  2.46827129E-04
 -9.06178322E-04 -4.68856050E-03  4.36656566E-03 -4.13385332E-03  4.92127283E-03
  7.94819617E-03 -4.85331782E-06 -9.21658730E-07 -2.31206984E-07  1.13626283E-06
 -1.78160707E-07  1.84238508E-06  6.37691282E-07 -8.66233091E-07 -6.55943886E-06
  1.29682264E-06 -9.79841115E-08 -1.88142014E-07 -7.17455272E-07 -1.66751129E-07
  9.62069851E-07  3.10628593E-06 -2.25644118E-06 -8.34198901E-07 -2.68514902E-06
  1.99094997E-06  8.35327727E-07  1.40670830E-06  1.46659771E-05 -1.75525551E-05
 -1.67487035E-06  5.64300532E-06 -4.70039316E-06  1.00896927E-06 -4.35244887E-07
 -5.29533011E-07  1.50911870E-03  1.42077103E-03  4.62005087E-04  3.73657426E-04
  1.00554148E-04 -1.20801245E-03  1.13583610E-03 -1.72730503E-04 -3.40152199E-03
  4.97520522E-03 -3.31303849E-03  5.06368872E-03  3.96220676E-03  9.74768488E-03
 -2.71755791E-06  1.52942948E-06  1.03372238E-06 -2.10426584E-08 -4.30495321E-07
 -2.27104994E-06 -1.11754587E-06  2.26814297E-06  3.30219577E-06  2.13953671E-06
 -1.62820245E-07 -1.02575342E-07 -4.36445412E-06  2.16359433E-06  1.93331364E-06
  3.97068241E-06 -4.39081371E-08 -3.96905163E-06  3.73540197E-07  3.75605866E-07
 -9.23111072E-07 -2.39003479E-06 -3.57193780E-06  6.79843564E-06  2.61350345E-07
 -8.30425398E-07  4.43222678E-07  1.49082854E-06 -1.42890361E-06 -9.68498420E-08
 -3.56468289E-03 -3.32595351E-03  3.32979108E-05  2.72027288E-04  7.46004640E-04
  1.78017883E-03 -2.81132166E-03 -1.77714747E-03  3.95704179E-03 -6.36869381E-03
  3.71794537E-03 -6.60779023E-03 -1.60719991E-03 -4.87731078E-03  9.28900315E-03
 -3.55919589E-06 -1.68260177E-07  2.18213298E-07  3.82053158E-07 -2.40305146E-07
 -3.02127614E-07 -9.74393024E-07 -3.96906668E-06 -6.55989349E-06  2.82718948E-06
 -1.65944672E-08 -3.54804901E-07 -1.88785442E-06  1.07882301E-06  7.97628021E-07
  3.51675296E-07  5.07659024E-07 -9.84050086E-07  7.14042807E-07  5.05605035E-07
 -1.40504232E-06 -3.47469530E-07  1.08073883E-05 -1.21229037E-05 -1.40193527E-06
  2.61384963E-06 -1.42296409E-06  1.96572114E-06 -8.40089571E-07 -1.15530306E-06
 -1.80488234E-03 -1.10064610E-03 -1.65152864E-03 -9.47292400E-04 -1.77069179E-03
 -8.92078749E-04 -1.92231269E-03 -1.04369965E-03  5.24408030E-03 -5.76005424E-03
  4.53876021E-03 -6.46537434E-03 -5.59318932E-03  9.08167348E-04  6.01889229E-03
  1.25202490E-02 -2.69456529E-06 -2.07437613E-06 -3.95812481E-07  2.19422543E-06
 -2.04988785E-07 -1.17099868E-06  2.18795143E-06  9.26501566E-07 -3.15263082E-06
  3.29153960E-06  3.69931389E-07  1.55874539E-07 -2.27950724E-07 -4.38703266E-07
  8.31004325E-07  3.87666298E-06 -2.13060009E-06 -1.51705766E-06 -2.58858763E-06
  1.90003230E-06  5.97199245E-07 -1.00894910E-06 -2.09335948E-06  2.20322811E-06
  2.40378141E-06 -2.04186111E-06  1.02577000E-06 -2.43767075E-06  1.15183914E-06
  1.32046803E-06  1.97437413E-03  6.81243981E-04 -2.35821667E-04 -1.52895182E-03
 -3.07519215E-04 -1.33315085E-03  1.87770296E-03  8.52071330E-04  1.15222595E-03
 -4.27023656E-03  2.44734654E-03 -2.97511597E-03 -6.38850964E-03 -2.87360069E-03
 -6.66471540E-04  2.84843741E-03  8.30931696E-03 -3.74771737E-06  7.46776039E-08
 -1.61602968E-06  1.48174656E-06  1.21135118E-07 -1.01147463E-06  1.59577569E-06
  2.16359872E-06 -2.70322327E-06 -4.92793858E-06 -7.29027799E-07  1.19697062E-07
  3.26058598E-06 -8.45456789E-07 -2.10781581E-06 -1.52684842E-06  4.42302919E-07
  1.02375952E-06 -1.34433696E-06  6.58238334E-08  1.22344042E-06  1.22592333E-06
 -5.59004091E-06  3.37001592E-06 -3.89526843E-07  9.03006619E-06 -1.00228079E-05
 -1.21174152E-06  1.27535910E-06 -3.49863048E-08  1.48579137E-03  1.82903316E-03
 -2.64698227E-03 -2.30374047E-03 -3.13803238E-03 -3.98584337E-03  9.48044078E-04
  1.00233092E-04  1.65806173E-03 -1.61079258E-03  1.31429152E-03 -1.95456279E-03
 -3.56717561E-03  3.19213686E-04 -1.17726397E-04  3.76866290E-03  2.25866883E-03
  8.28567821E-03 -2.55153995E-06  1.22375495E-06  4.53950963E-07  1.55104032E-06
 -3.08636292E-07  3.14438855E-06 -2.37966745E-07  2.88352789E-07  3.24948286E-06
  3.45229750E-06  8.11361330E-07  2.71887700E-07 -2.37994869E-06  8.78937385E-07
  1.40131141E-06  4.80062468E-06 -1.82554501E-06 -2.66109122E-06 -1.92451114E-06
  1.90679300E-06 -6.18556024E-08 -1.92540081E-06  1.56681162E-05 -1.20651867E-05
  1.95497395E-06 -3.46124952E-06  2.98179356E-06 -5.62332889E-07 -4.87298718E-08
  6.40283550E-07  1.60245970E-04 -1.61276118E-03  1.50101766E-03 -2.71989493E-04
  2.28687088E-03  1.42160368E-03  9.61248882E-04  9.59816797E-05 -1.74544734E-04
 -4.89766375E-03  1.60119169E-03 -3.12192732E-03 -2.27946759E-03 -8.83767889E-03
  2.70459027E-03 -3.85362103E-03  4.68589734E-03 -1.74769999E-03  1.14465740E-02
 -3.60469203E-06  3.37280869E-06 -7.66266240E-07  8.38561447E-07  1.74876115E-08
  3.30391261E-06 -8.30142481E-07  1.52544995E-06  3.69889041E-06 -4.76718068E-06
 -2.87597859E-07  2.35710223E-07  1.10858801E-06  4.72183862E-07 -1.53750872E-06
 -6.02886717E-07  7.47357998E-07 -1.20274051E-07 -6.80260479E-07  7.25845328E-08
  5.64385571E-07  3.09471611E-07  1.21714348E-05 -1.08983989E-05 -8.38334304E-07
  7.61067778E-06 -8.06678431E-06  6.63596343E-07  7.47900866E-08 -7.15170790E-07
 -3.28336794E-04 -4.64971999E-04 -9.10142945E-04 -1.04677815E-03 -5.43642284E-04
 -1.23108884E-03  3.15899996E-05 -6.55856559E-04  3.31291042E-04 -2.23821977E-03
  4.68136663E-04 -2.10137415E-03  5.41866445E-04 -5.64486451E-03  3.25333541E-03
 -2.93339554E-03 -1.36475080E-03  4.27930939E-03  5.01297668E-03  1.06570369E-02
 -1.61746384E-06  9.70917238E-07 -1.88333822E-06  1.04212587E-06  2.98421568E-07
  2.66052705E-06  1.19470717E-07 -1.43950133E-06  2.30884902E-07 -2.37851537E-06
 -3.06891030E-07 -1.77998062E-07  4.35406119E-06 -1.14064086E-06 -2.90175788E-06
 -4.90513524E-06  2.06207068E-06  2.59370624E-06  3.57010650E-07  1.26365663E-07
 -4.92046652E-07  2.78056292E-06  1.22705825E-06 -4.01489819E-06 -2.82980984E-06
 -5.06947414E-08  1.46768040E-06  3.01320466E-07  6.34678724E-07 -1.04656613E-06
  7.90617420E-04  2.19867579E-03 -3.40064259E-03 -1.99258422E-03 -5.18906455E-03
 -1.91502749E-03 -1.04516254E-03  2.22887452E-03  1.36139355E-03  8.46763512E-04
 -4.88322934E-05 -5.63462329E-04  6.30148740E-04  6.58598576E-04  1.17321061E-03
  1.20166045E-03 -4.74054972E-03  1.41968750E-03 -4.76987694E-03  1.39036028E-03
  7.34848741E-03 -8.36549570E-07  2.18009707E-06 -1.36374970E-06  1.82360176E-06
  4.79151805E-07  2.01438765E-06 -6.46498263E-07 -2.72446420E-06  4.91468351E-07
 -2.27258004E-06 -3.34392580E-07  5.35093793E-07  3.58062092E-06 -8.80749002E-08
 -3.25375217E-06 -6.51779899E-06  3.62478813E-06  2.67370179E-06  2.77396248E-06
 -1.44140513E-06 -1.30457670E-06  1.54932845E-06 -8.60992695E-07 -7.37376733E-07
 -2.42419704E-06 -1.92449565E-06  2.97867275E-06  1.14278762E-06  8.02218037E-07
 -1.87133403E-06  3.60195860E-04  1.59857418E-03 -2.85112187E-03 -1.61274356E-03
 -2.17877200E-03 -4.36028876E-03  9.96260417E-04 -1.18525634E-03 -1.91257443E-04
  1.46954103E-03 -1.43154188E-03  2.29256592E-04  1.84031739E-03  2.03204076E-03
  8.77645275E-05  2.79487898E-04 -3.66406976E-03  2.30953094E-03 -3.86171189E-03
  2.11188880E-03  3.91213153E-03  6.20180268E-03 -8.00130272E-07 -1.78335937E-07
 -1.24962239E-06  1.32755982E-06 -1.54481627E-08  2.11107858E-06  8.92344102E-07
  1.11805263E-06 -7.29758570E-07 -7.51005886E-07  1.43572224E-06  1.01195663E-07
  2.56082237E-06 -1.04473854E-06 -1.34089092E-06  2.38856472E-07 -3.96812041E-07
  1.85225714E-07 -2.83087650E-06  2.06941843E-06  7.18152421E-07  1.93131503E-06
  4.93381939E-06 -6.78170639E-06 -9.14694347E-08  8.62109461E-06 -7.29830616E-06
 -1.74755392E-06  8.80093777E-07  7.62625569E-07  1.25700749E-03  1.10302036E-03
 -1.09900005E-03 -1.25298718E-03 -2.48711670E-03  6.17177075E-04 -1.57730266E-04
  2.94656351E-03  8.78533138E-04 -1.69188416E-03  1.03275723E-03 -1.53766006E-03
 -2.06303544E-03 -2.38919194E-03  6.49390069E-04  3.23233571E-04  1.03526870E-03
 -4.33356346E-03  1.37149606E-03 -3.99733610E-03  1.46805690E-03 -1.79014028E-03
  6.59303135E-03 -1.92160015E-08  1.03084389E-06 -7.30033870E-07  2.10903571E-06
  1.65282074E-07  1.46493917E-06  1.26375123E-07 -1.66910234E-07 -4.69175121E-07
 -6.45070557E-07  1.40822069E-06  8.14287517E-07  1.78738210E-06  7.82742462E-09
 -1.69288520E-06 -1.37380728E-06  1.16590541E-06  2.65221269E-07 -4.13924670E-07
  5.01647638E-07 -9.43776244E-08  7.00080553E-07  2.84576844E-06 -3.50418493E-06
  3.14143363E-07  6.74729370E-06 -5.78731381E-06 -9.06086766E-07  1.04763309E-06
 -6.21423293E-08  8.26585933E-04  5.02918752E-04 -5.49479332E-04 -8.73146512E-04
  5.23175844E-04 -1.82808419E-03  1.88369269E-03 -4.67567341E-04 -6.74117853E-04
 -1.06910663E-03 -3.49952356E-04 -7.44941137E-04 -8.52866793E-04 -1.01574976E-03
 -4.36056015E-04 -5.98938978E-04  2.11174866E-03 -3.44372002E-03  2.27966111E-03
 -3.27580758E-03 -1.96829898E-03  4.99530879E-04  3.33483417E-03  5.80266403E-03
Mulliken Charges                           R   N=          12
  7.01435939E-01 -7.10871077E-01  5.02198819E-01  2.58445852E-01  1.33620820E-01
 -6.89793048E-01 -4.16409001E-01 -4.03337513E-01 -3.03832090E-01  3.65777617E-01
  2.02542443E-01  3.60221239E-01
Optimization MaxStp                        I                2
Optimization Job offset                    I                0
Optimization Num results per geometry      I                2
Optimization Num geometry variables        I               36
Opt point       1 Results for each geome   R   N=           2
 -5.13885145E+02  0.00000000E+00
Opt point       1 Geometries               R   N=          36
 -3.09480922E+00  1.44003943E-01  7.21118144E-05 -1.22075083E+00  1.99501395E+00
 -1.92599436E-04  1.42782813E+00  1.67203631E+00 -1.04950942E-04  2.15167759E+00
 -9.85403129E-01 -2.35926383E-04  4.29074005E-01 -2.86408346E+00 -2.08746748E-04
 -2.12902380E+00 -2.31131971E+00 -8.10681685E-05 -5.39339246E+00  6.09478572E-01
  2.51000205E-04  2.88969202E+00  3.50541548E+00  3.03038477E-05  4.69966346E+00
 -1.52987445E+00  2.87861588E-04 -1.84203018E+00  3.80574064E+00 -9.65665736E-05
  9.68848849E-01 -4.83391232E+00  1.97189384E-04 -3.42838681E+00 -3.70729229E+00
 -1.61062743E-04
Opt point       1 Gradient at each geome   R   N=          36
 -5.19667863E-06  2.84166951E-05  1.42479902E-05 -3.60773943E-05 -1.77960276E-05
 -9.89113539E-06  7.08250923E-05 -3.07285791E-06  8.99074420E-06 -1.03184926E-04
  4.40021853E-05 -1.34331758E-05 -5.43129279E-06 -6.62446646E-06 -1.71492141E-05
  1.37383483E-05 -1.56529820E-05  5.21846046E-06  8.68901608E-06 -4.58626574E-06
 -2.62639623E-06 -2.73822023E-05 -1.05976830E-05 -7.24816911E-07  7.67290608E-05
 -2.15673936E-05  8.55433838E-06  2.83702379E-06  7.42063596E-07  5.69605467E-07
  5.19962885E-06  2.49676695E-06  8.36607555E-06 -7.45675655E-07  4.23996514E-06
 -2.12247573E-06
Optimization Number of geometries          I   N=           1
           1
ONIOM Charges                              I   N=          16
           0           0           0           0           0           0
           0           0           0           0           0           0
           0           0           0           0
ONIOM Multiplicities                       I   N=          16
           1           0           0           0           0           0
           0           0           0           0           0           0
           0           0           0           0
Atom Layers                                I   N=          12
           1           1           1           1           1           1
           1           1           1           1           1           1
Atom Modifiers                             I   N=          12
           0           0           0           0           0           0
           0           0           0           0           0           0
Force Field                                I                0
Atom Modified Types                        C   N=          12
                                                            
                                                            
                        
Int Atom Modified Types                    I   N=          12
           0           0           0           0           0           0
           0           0           0           0           0           0
Link Atoms                                 I   N=          12
           0           0           0           0           0           0
           0           0           0           0           0           0
Atom Modified MM Charges                   R   N=          12
  0.00000000E+00  0.00000000E+00  0.00000000E+00  0.00000000E+00  0.00000000E+00
  0.00000000E+00  0.00000000E+00  0.00000000E+00  0.00000000E+00  0.00000000E+00
  0.00000000E+00  0.00000000E+00
Link Distances                             R   N=          48
  0.00000000E+00  0.00000000E+00  0.00000000E+00  0.00000000E+00  0.00000000E+00
  0.00000000E+00  0.00000000E+00  0.00000000E+00  0.00000000E+00  0.00000000E+00
  0.00000000E+00  0.00000000E+00  0.00000000E+00  0.00000000E+00  0.00000000E+00
  0.00000000E+00  0.00000000E+00  0.00000000E+00  0.00000000E+00  0.00000000E+00
  0.00000000E+00  0.00000000E+00  0.00000000E+00  0.00000000E+00  0.00000000E+00
  0.00000000E+00  0.00000000E+00  0.00000000E+00  0.00000000E+00  0.00000000E+00
  0.00000000E+00  0.00000000E+00  0.00000000E+00  0.00000000E+00  0.00000000E+00
  0.00000000E+00  0.00000000E+00  0.00000000E+00  0.00000000E+00  0.00000000E+00
  0.00000000E+00  0.00000000E+00  0.00000000E+00  0.00000000E+00  0.00000000E+00
  0.00000000E+00  0.00000000E+00  0.00000000E+00
Cartesian Gradient                         R   N=          36
 -5.19667863E-06  2.84166951E-05  1.42479902E-05 -3.60773943E-05 -1.77960276E-05
 -9.89113539E-06  7.08250923E-05 -3.07285791E-06  8.99074420E-06 -1.03184926E-04
  4.40021853E-05 -1.34331758E-05 -5.43129279E-06 -6.62446646E-06 -1.71492141E-05
  1.37383483E-05 -1.56529820E-05  5.21846046E-06  8.68901608E-06 -4.58626574E-06
 -2.62639623E-06 -2.73822023E-05 -1.05976830E-05 -7.24816911E-07  7.67290608E-05
 -2.15673936E-05  8.55433838E-06  2.83702379E-06  7.42063596E-07  5.69605467E-07
  5.19962885E-06  2.49676695E-06  8.36607555E-06 -7.45675655E-07  4.23996514E-06
 -2.12247573E-06
Cartesian Force Constants                  R   N=         666
  9.53581515E-01 -6.99375339E-02  6.04503327E-01 -5.85198901E-05  8.90564662E-06
  2.00938319E-01 -1.88586436E-01 -2.49135056E-02  1.30440122E-05  6.70293568E-01
 -7.19772857E-02 -2.19750400E-01  1.34611676E-05 -4.37104623E-02  8.25342265E-01
  1.01487480E-05  7.48183725E-06 -6.54148559E-02 -2.41853582E-05  6.99280955E-06
  9.01108008E-02 -3.82626701E-02 -5.88490231E-02  1.84098352E-06 -2.10009429E-01
  6.09857498E-02  1.82803085E-06  6.48112478E-01 -2.00178948E-02  5.44152006E-02
 -1.86021095E-06  1.61111999E-02 -1.59500700E-01 -8.52313132E-07  1.73600129E-01
  8.23269925E-01  2.95048840E-06 -5.24433329E-07 -7.78990791E-03 -8.26153963E-06
  3.77327951E-07 -5.96676708E-02  2.28996752E-05  3.08464499E-05  1.88332372E-01
 -4.84575504E-03 -5.04163325E-04  6.94615519E-07 -2.02999922E-02  4.24628927E-02
  2.18476902E-06 -1.03429638E-01  5.43220301E-02  1.79873889E-06  7.68651096E-01
 -8.78855621E-04 -3.34808706E-02  1.60722028E-08  3.60705272E-02  5.10182076E-03
  1.00994016E-06  3.06312530E-02 -2.07862172E-01 -1.35832757E-05  1.04663179E-01
  6.91537317E-01 -4.77670842E-07  7.07581765E-06  1.48695413E-03 -3.14693952E-06
  1.55761428E-06  7.26415259E-03  3.77143314E-06 -4.44516257E-07 -7.15291947E-02
  5.42042763E-05 -5.35733237E-06  1.03004723E-01 -1.16603078E-02  6.16396431E-02
  2.26415018E-06 -2.87294586E-02 -1.71814632E-02 -8.73387133E-07  4.61381100E-02
 -3.58138219E-02  4.02811885E-06 -2.78312584E-01 -1.56464811E-01 -1.61182431E-05
  7.25502791E-01  4.25986953E-02 -1.56324291E-03 -8.53562078E-07 -9.54786828E-04
 -3.16826224E-03 -7.01523376E-07 -2.93330009E-02 -3.73562322E-02  5.21061907E-07
 -1.90298281E-01 -3.41941032E-01  1.38584527E-06  7.43254059E-02  8.51604134E-01
 -2.93161746E-07 -8.50678424E-06  8.25460103E-04  4.01185860E-06  7.62173929E-07
  1.97537517E-04 -1.88067039E-06  1.31537097E-06  2.76859111E-03  6.90661701E-06
  9.61956447E-06 -5.36207170E-02  1.55846017E-05 -6.74904780E-05  1.30437101E-01
 -1.55404754E-01  5.46705992E-03  4.59458915E-06  3.55788704E-02 -2.02990315E-02
 -8.88239477E-07 -2.10620340E-02  3.13376146E-02 -1.44620820E-06 -4.70857117E-02
 -3.26844481E-02  9.97791811E-06 -3.15428690E-01  4.60731662E-02 -1.83845425E-07
  8.09340707E-01  3.59076368E-02 -2.39143990E-01 -7.90153765E-06 -2.15631262E-02
 -6.24456436E-02 -3.29360889E-07  2.75056249E-02 -2.23693318E-02  2.49683118E-07
 -3.35637931E-02  3.24931832E-02 -6.75371414E-06  1.37226583E-02 -1.46983289E-01
  7.86938876E-06  1.02552056E-01  7.43785652E-01  7.09630189E-06 -9.86964263E-06
 -6.87974154E-02 -7.42369945E-07  2.72138657E-06  1.00184781E-02  9.56133553E-07
 -1.90724785E-06 -4.30830979E-03  1.34862892E-06  2.19019402E-06  5.62231607E-03
  9.14176650E-06 -1.45404475E-06 -4.47762773E-02 -1.13686525E-05  2.89793286E-05
  8.44647258E-02 -5.95392965E-01  1.00866145E-01  4.18022094E-05 -7.63288075E-02
 -1.34765079E-02  9.23272833E-06  1.38910561E-02 -3.68651972E-03  1.29348273E-06
  3.44842302E-03  2.69484701E-03  1.88944740E-06 -1.11840525E-03 -6.29660044E-04
 -3.51021583E-07 -3.43208443E-02  3.99071247E-02  4.70604071E-06  7.05097859E-01
  1.01422806E-01 -1.16454674E-01 -8.55892370E-06 -4.89817833E-02  1.86267445E-02
  3.37099112E-06  1.05288067E-02 -1.08029343E-02  8.81961478E-07 -9.71097907E-04
  5.92867495E-03 -1.60216946E-06 -9.59864175E-03 -5.22898617E-03  1.48934743E-06
  7.18280701E-02 -1.92957085E-02 -6.23774175E-06 -1.26371038E-01  1.18428596E-01
  4.02471502E-05 -8.69803722E-06 -7.42293049E-02  1.14971871E-05  8.45972821E-07
  2.00363629E-02 -2.24754721E-06  1.16702186E-06  5.70659817E-03 -1.85570401E-07
 -1.94194819E-07 -8.58168415E-04 -6.29926579E-07 -1.00659568E-06  4.09653913E-03
  7.32325513E-06 -3.79496710E-06  1.98753602E-02 -5.70601113E-05  1.04981488E-05
  3.43885834E-02  4.89334134E-03  1.89713853E-02 -2.62930386E-06 -7.34639359E-02
 -6.19291238E-02 -4.52205482E-06 -2.87444974E-01 -2.55340107E-01 -1.91043504E-05
  2.89408787E-03 -1.64607395E-02 -5.29743353E-06 -1.79689221E-03  7.63098236E-03
  9.93879196E-07  2.53562338E-04 -7.45838781E-03  3.09519675E-07 -6.29950916E-03
 -4.16978395E-03  1.16742987E-06  3.46252285E-01  5.62087305E-03 -3.80415602E-03
 -9.00383638E-07 -2.90083731E-02  1.31035985E-02 -1.36754914E-06 -2.54559914E-01
 -4.32317713E-01 -2.66361302E-05 -4.00738127E-02 -6.50160438E-02 -7.64763311E-06
  1.72129524E-02  7.28271570E-04  6.90579222E-08 -9.51797206E-03  3.93671114E-03
  9.58922919E-07 -3.10509514E-03  8.35421252E-04  3.35540520E-07  3.18287099E-01
  4.78251151E-01  6.17751679E-07  1.23199667E-07  5.81790878E-03 -3.05601545E-06
 -3.03274470E-06  1.83586007E-02 -2.01398858E-05 -2.55021467E-05 -6.86185056E-02
 -4.42342501E-06 -5.76468139E-06  1.89987208E-02  1.01912605E-06  2.66710398E-07
  2.79140031E-03 -3.41638250E-07  3.80531796E-07  6.38200060E-04 -8.25586489E-07
 -7.66195076E-08 -1.25740523E-03  2.59794955E-05  3.35597526E-05  3.11439964E-02
  4.50928498E-03 -9.82765783E-03  3.72124350E-08  5.22251706E-03  4.16921596E-03
 -6.24796123E-07 -3.52588180E-02 -2.46550190E-03 -7.44415519E-06 -3.25037989E-01
  5.23785287E-02 -4.57969936E-05 -3.69607301E-02  1.09791783E-02 -1.20776437E-05
 -9.08358306E-03  2.50421464E-03 -1.46893172E-06 -4.78644253E-03  2.66965187E-03
  1.71380449E-07  9.21542902E-03  1.36421427E-03  1.66835025E-06  3.92174874E-01
 -2.08097206E-03 -9.22723067E-06 -1.47427688E-07  3.65286281E-04 -7.08460610E-03
 -2.64631351E-07  3.95404995E-02 -6.16228874E-03  6.99656512E-06  5.11963880E-02
 -7.28873884E-02  8.12331434E-06 -3.10610589E-02  1.31228166E-02 -2.21033852E-06
  1.52867187E-03 -5.00835786E-03 -7.14667395E-07  1.10369447E-03  2.06409693E-04
  1.28608118E-08  5.99535339E-04  4.99779053E-03  4.02443711E-09 -6.34429989E-02
  7.04448217E-02  5.10331849E-07 -3.83001180E-06 -8.39852667E-04  1.65655727E-06
  1.84446472E-07  3.31583375E-03 -5.76227912E-06 -2.13956102E-06  1.04505031E-03
 -5.95341603E-05  1.09428802E-05 -2.66834142E-02  9.32711951E-07  1.80558605E-06
  7.44257965E-04 -2.57382831E-06  3.67760636E-06  9.00845507E-03 -1.26311995E-06
  1.00129094E-06 -3.10540541E-04  2.77550825E-06  9.36952219E-07 -1.23530072E-03
  6.26416060E-05 -1.15056846E-05  1.90712330E-02  1.75411774E-02 -3.07433767E-02
 -1.62283724E-06 -1.13341706E-01  1.16805127E-01  7.34026170E-06 -7.10064899E-03
  4.30613579E-02  3.37589009E-06 -5.51937633E-03 -2.54864346E-03 -7.59272683E-07
 -1.03526360E-03 -2.70925163E-05  8.68336154E-08 -4.58082106E-03 -4.15027716E-03
  7.57195688E-07 -8.63371564E-04  4.10348331E-03 -3.90116636E-07  4.28456852E-03
 -5.02398357E-03 -3.70453792E-07 -7.86936597E-04  1.66721556E-03  3.08592771E-08
  1.10617537E-01  1.24759185E-02 -2.34980616E-02 -3.19183533E-06  1.12395925E-01
 -4.06398600E-01 -1.41647123E-05  1.61939562E-03  7.43962786E-04 -1.34812931E-06
 -1.29025820E-04  1.02090684E-03  1.16220602E-07 -3.38691782E-04  9.15633436E-04
 -4.90525227E-09 -4.49930647E-03  2.87788193E-04  4.64973683E-07  9.95350526E-04
  3.30700419E-03  2.15159565E-07 -4.63695526E-04 -6.49564772E-04  4.71731236E-07
 -5.92353647E-04  3.94207275E-04 -1.40469689E-07 -1.21973549E-01  4.24507785E-01
 -7.91279121E-07  6.06237685E-06  2.16168214E-03  1.05115950E-05 -2.47168840E-05
 -2.68525563E-02 -1.95397676E-06  1.27570460E-06  4.59963606E-03 -3.23598401E-07
  5.82295471E-07  4.09461639E-03 -1.84111245E-07  1.02258278E-07 -6.58730954E-04
  7.61979788E-07 -2.89201753E-07  3.71775490E-03 -3.54991578E-07 -6.61692518E-07
 -3.55653727E-03  6.86140285E-07  4.23122923E-07 -4.24511453E-03  1.40334146E-07
 -2.08877660E-07  4.32270226E-05 -8.46242375E-06  1.74120048E-05  1.99513028E-02
 -4.03201549E-03 -4.82333621E-03 -1.50807951E-06  1.16990814E-03  5.52767039E-04
  3.76947789E-08 -5.30665974E-03 -6.10167458E-04 -7.54653383E-08  1.20544642E-02
 -2.28145156E-02  2.83792431E-06 -7.68829850E-02  6.66643844E-02 -1.20260544E-05
 -1.09188820E-02  3.77380902E-02 -3.36954032E-06 -1.11337890E-03  1.93757080E-03
  5.45587859E-07  8.07058397E-04 -1.64088517E-03 -1.35541708E-07  1.46991837E-03
  1.62373521E-03  6.14075338E-08  2.61453249E-05  3.69562494E-05  2.49208592E-09
  8.18070548E-02 -7.12908723E-04  2.48628383E-03  1.17342199E-06 -4.10935115E-04
  5.50332469E-04 -1.19213071E-07 -3.25622215E-03 -1.31759737E-04  2.05356902E-06
  1.03054413E-02 -1.62701660E-02  4.18919570E-06  7.25853688E-02 -3.43196049E-01
  5.65358709E-05 -6.99890208E-04 -1.09037771E-04  3.69543699E-07 -1.97210454E-05
 -1.73583626E-04 -2.56625289E-08  2.64613361E-04 -1.04675022E-03 -4.61207458E-07
  5.79489298E-04  1.72314424E-03 -1.17052752E-06 -3.49397806E-06 -5.48452435E-05
 -6.26031792E-08 -7.89207285E-02  3.55538465E-01  1.66001632E-06  1.97502415E-06
  3.16586851E-03 -1.64786024E-06 -4.78723968E-07 -6.20628705E-04  7.51785569E-07
 -2.92555514E-06  9.75272142E-03 -3.08009648E-06  2.36912844E-06  1.00496791E-02
 -1.85316947E-05  6.55167227E-05 -3.96859112E-02  4.71693658E-06 -3.99312239E-06
  2.09639734E-03 -2.84889152E-07 -5.05707441E-07 -7.27207943E-05 -4.43914727E-08
  6.52552676E-07 -2.12572982E-03  3.17351661E-06 -7.10990944E-07 -5.82398616E-03
 -8.06725014E-08 -1.19317904E-08 -2.51569086E-04  1.34347884E-05 -6.19028470E-05
  2.46211368E-02  1.76595841E-02  1.26543636E-02  2.33837097E-09 -1.50509848E-03
  3.59812192E-03  3.21603265E-07 -2.66772588E-04 -4.98318529E-04 -1.46754477E-08
 -2.51702555E-03  5.41367814E-03 -1.08444595E-06 -1.97155841E-02 -2.70289908E-02
 -7.71392911E-07 -2.47287819E-01 -1.93101821E-01 -7.36609251E-06 -2.21361394E-03
 -2.39804435E-03 -4.38718633E-07  4.04978406E-04  4.44896489E-04  7.82289668E-09
 -6.77524238E-04 -1.03999637E-03  5.24405415E-07  7.58696155E-04  4.73075966E-04
 -3.21603676E-08  9.19371934E-04  2.88987005E-04 -6.74390513E-08  2.54440807E-01
 -3.24204791E-02 -2.37001893E-02 -1.42427393E-07  4.60003352E-03 -4.37654880E-03
 -1.05627489E-06  1.58670171E-03 -1.92595777E-03  1.65350034E-07  2.59024282E-03
  1.37576947E-03 -6.42642460E-07  1.09724601E-02  1.30662383E-02  5.51731676E-07
 -1.91085990E-01 -2.85147975E-01 -1.55010051E-05  1.72138034E-03  4.62303538E-03
  6.44752938E-07  6.82218844E-05  9.81283838E-04  3.14495966E-08  1.68401913E-03
  2.62678210E-04  2.37492339E-07 -1.16676732E-03 -5.76216296E-04  8.14962614E-08
  2.56129028E-04  6.83966027E-04  1.54507264E-08  2.01194048E-01  2.94733916E-01
 -3.14878655E-06 -1.94992938E-07  2.67514437E-03  3.18872805E-07  1.32545352E-06
  3.25394525E-03 -6.36826006E-08  1.02700371E-06 -2.91380803E-04  4.09204824E-07
 -1.83059084E-06  2.17033271E-03  3.36688755E-06  1.90801937E-06 -3.11925086E-03
 -1.05722669E-05 -1.80946348E-05 -1.75596851E-02  1.21581161E-06  4.01114520E-07
 -3.81876661E-03 -3.14438648E-07 -3.84205654E-07 -2.66771172E-04 -4.19879600E-07
  6.25853465E-07  1.66503719E-03  9.47362488E-08  1.81893877E-07  9.96288818E-04
  1.94786285E-07 -5.79540552E-07 -1.10525737E-03  8.91875499E-06  1.56146263E-05
  1.54003636E-02
Nonadiabatic coupling                      R   N=          36
  0.00000000E+00  0.00000000E+00  0.00000000E+00  0.00000000E+00  0.00000000E+00
  0.00000000E+00  0.00000000E+00  0.00000000E+00  0.00000000E+00  0.00000000E+00
  0.00000000E+00  0.00000000E+00  0.00000000E+00  0.00000000E+00  0.00000000E+00
  0.00000000E+00  0.00000000E+00  0.00000000E+00  0.00000000E+00  0.00000000E+00
  0.00000000E+00  0.00000000E+00  0.00000000E+00  0.00000000E+00  0.00000000E+00
  0.00000000E+00  0.00000000E+00  0.00000000E+00  0.00000000E+00  0.00000000E+00
  0.00000000E+00  0.00000000E+00  0.00000000E+00  0.00000000E+00  0.00000000E+00
  0.00000000E+00
Dipole Moment                              R   N=           3
 -5.61314706E-01 -1.59460403E+00 -1.20289259E-04
Dipole Derivatives                         R   N=         108
  1.91118307E+00 -4.43656225E-02 -1.77177614E-04 -3.80097404E-01  1.17168656E+00
  2.61916330E-05 -1.33553332E-04  4.84933099E-05  4.79671331E-01 -1.25413802E+00
 -2.34923304E-01  1.30967272E-05 -2.54211599E-01 -4.55961684E-01  3.75422695E-05
  2.93451853E-05  4.42295479E-05 -4.83049247E-01  1.32835840E+00  1.59899758E-01
  2.64393526E-05  4.97534659E-01  1.33657267E+00  7.74108746E-05 -1.31570040E-05
  3.11801937E-05  3.85709040E-01  8.27915143E-01 -1.04127943E-01  1.11025124E-04
 -5.08113343E-01 -4.68617591E-01 -2.98079587E-05  3.24546419E-04 -4.29455765E-06
  7.04369125E-02  8.68930363E-01  4.79200057E-01 -6.57972169E-05 -8.43613910E-02
  2.10501300E-01 -4.21711797E-05 -1.61980116E-04 -1.73500537E-04  3.45505868E-02
 -1.05009969E+00 -2.29520796E-01  3.19467368E-05  6.90801330E-01 -6.29592240E-01
 -1.54227427E-05  9.60228813E-05  6.87279823E-05 -4.75645451E-01 -1.35292418E+00
  1.26318810E-01  8.47174199E-05  2.01280791E-01 -5.32691667E-01 -2.03330575E-05
  3.94170317E-05 -1.61653456E-05 -4.19417303E-01 -7.86974860E-01 -2.56391255E-01
 -1.67181224E-05 -4.83987922E-01 -9.49769513E-01 -3.09267325E-05 -2.47751462E-05
 -3.41502583E-05 -3.83717937E-01 -9.16264972E-01  7.29031207E-02 -3.74428853E-05
  2.26735404E-01 -2.04613151E-01  8.21167713E-06 -2.22593553E-04  1.59806415E-05
 -1.54951891E-01  1.49820931E-01 -3.33034555E-02  9.37200560E-06 -2.33353374E-02
  2.31913988E-01 -7.96274695E-06  2.87462651E-05 -2.10150285E-05  3.73904805E-01
  7.77813838E-02  1.12508321E-02  9.20016472E-06  4.06288988E-02  3.99861724E-02
  7.34120242E-06  3.20335202E-05  9.92078504E-05  1.88841010E-01  1.96412429E-01
  5.30597982E-02  1.13383094E-05  7.71259125E-02  2.50585151E-01 -1.00732380E-05
  5.94784954E-06 -5.86938006E-05  3.83668145E-01
Polarizability                             R   N=           6
  7.96402922E+01  8.11662240E+00  6.55824396E+01 -6.17532608E-04  3.41854339E-04
  2.08791601E+01
Quadrupole Moment                          R   N=           6
 -1.05485042E+01  7.69035956E+00  2.85814461E+00 -6.68338632E-01  4.12674688E-04
 -1.25858357E-04
QEq coupling tensors                       R   N=          72
  1.55649390E-01 -2.97444240E-02 -2.20014279E-02 -1.79779288E-05  4.11639224E-06
 -1.33647962E-01 -4.58720511E-01 -7.21530826E-02 -3.65638668E-01  5.53299506E-05
  7.59752360E-05  8.24359178E-01 -2.07366274E-02  2.39440889E-02  2.28740975E-01
  5.54016047E-06  1.24008833E-05 -2.08004347E-01 -3.72197389E-01  1.57334822E-01
  1.93208624E-01 -1.03553368E-04 -1.67002657E-05  1.78988765E-01 -1.01306957E-01
  7.61016583E-02  2.17016674E-01  3.50514153E-05  8.74522382E-06 -1.15709718E-01
 -4.67008919E-01  6.57115656E-02 -4.30634857E-01  9.93145409E-05 -1.50237136E-04
  8.97643775E-01 -1.08064973E+00  5.22412399E-01  1.45654584E+00  3.83561808E-05
 -4.45843025E-05 -3.75896109E-01  6.69008767E-01 -1.37317082E+00  5.28436312E-02
 -8.27460687E-05  4.80546531E-05 -7.21852398E-01 -2.98993784E+00  1.00448335E+00
  1.47085138E+00 -1.06815135E-03  1.85687603E-04  1.51908646E+00  1.08722644E-01
  1.71576503E-01 -3.36152652E-01  1.18470065E-05 -2.51381407E-05  2.27430008E-01
  1.13676885E-01  1.17980125E-01 -2.88298205E-01 -2.17607374E-05  8.79739383E-05
  1.74621320E-01 -9.09633980E-02 -2.84922086E-01 -1.44963136E-01 -1.29575129E-05
 -2.14681042E-05  2.35926534E-01
Number of Normal Modes                     I               30
Vib-LE2Fix                                 I               14
Vib-NDFDPol                                I                0
Vib-NumROA                                 I                0
Vib-NDim                                   I               12
Vib-NDim0                                  I               12
Vib-LFlags                                 I                8
Vib-IFlags                                 I   N=         240
           0           0           1           0           0           0
           0           0           0           0           2           0
           0           0           0           0           0           0
           3           0           0           0           0           0
           0           0           4           0           0           0
           0           0           0           0           5           0
           0           0           0           0           0           0
           6           0           0           0           0           0
           0           0           7           0           0           0
           0           0           0           0           8           0
           0           0           0           0           0           0
           9           0           0           0           0           0
           0           0          10           0           0           0
           0           0           0           0          11           0
           0           0           0           0           0           0
          12           0           0           0           0           0
           0           0          13           0           0           0
           0           0           0           0          14           0
           0           0           0           0           0           0
          15           0           0           0           0           0
           0           0          16           0           0           0
           0           0           0           0          17           0
           0           0           0           0           0           0
          18           0           0           0           0           0
           0           0          19           0           0           0
           0           0           0           0          20           0
           0           0           0           0           0           0
          21           0           0           0           0           0
           0           0          22           0           0           0
           0           0           0           0          23           0
           0           0           0           0           0           0
          24           0           0           0           0           0
           0           0          25           0           0           0
           0           0           0           0          26           0
           0           0           0           0           0           0
          27           0           0           0           0           0
           0           0          28           0           0           0
           0           0           0           0          29           0
           0           0           0           0           0           0
          30           0           0           0           0           0
Vib-AtMass                                 R   N=          12
  1.20000000E+01  1.40030740E+01  1.20000000E+01  1.20000000E+01  1.20000000E+01
  1.40030740E+01  1.59949146E+01  1.59949146E+01  1.89984032E+01  1.00782504E+00
  1.00782504E+00  1.00782504E+00
Vib-E2                                     R   N=         420
  1.25646311E+02  1.78682797E+02  2.98332008E+02  3.56945376E+02  3.83798665E+02
  4.10404009E+02  4.58963983E+02  5.44641529E+02  6.22557246E+02  6.49924463E+02
  7.20116874E+02  7.48357768E+02  7.60108595E+02  8.13303984E+02  8.31828270E+02
  9.23950227E+02  9.77793155E+02  1.17242731E+03  1.21324566E+03  1.27356382E+03
  1.37017053E+03  1.43225659E+03  1.44057433E+03  1.50825308E+03  1.71789964E+03
  1.74477664E+03  1.76948023E+03  3.27393518E+03  3.61698259E+03  3.65944273E+03
  1.04483053E+01  7.87570147E+00  1.55928807E+01  9.85888099E+00  1.30274807E+01
  3.02626023E+00  1.15953402E+01  8.31362948E+00  6.12145460E+00  1.27155211E+00
  1.96459230E+00  7.45651078E+00  5.25767110E+00  7.82646737E+00  2.24294121E+00
  1.38247815E+00  3.23490587E+00  3.18047721E+00  2.44313622E+00  7.59188025E+00
  2.09895570E+00  1.73996559E+00  2.89237903E+00  2.36452524E+00  6.60687305E+00
  7.44397718E+00  6.01495420E+00  1.09537640E+00  1.07705916E+00  1.07853436E+00
  9.71841723E-02  1.48151118E-01  8.17666603E-01  7.40084564E-01  1.13062233E+00
  3.00316824E-01  1.43909979E+00  1.45298916E+00  1.39785917E+00  3.16453666E-01
  6.00245089E-01  2.46039250E+00  1.78976044E+00  3.05015409E+00  9.14398371E-01
  6.95353479E-01  1.82224109E+00  2.57581306E+00  2.11882642E+00  7.25505950E+00
  2.32168193E+00  2.10296729E+00  3.53652516E+00  3.16914858E+00  1.14879290E+01
  1.33516491E+01  1.10961918E+01  6.91757276E+00  8.30199744E+00  8.50969700E+00
  3.06669700E+00  3.31423278E+00  8.96752175E-01  9.54069959E-02  1.98003570E+01
  8.66560930E+00  6.91927204E+00  6.16992379E+00  2.11973660E+00  1.06029791E+02
  3.01390350E+00  1.33516376E+01  1.89052539E+01  2.63161378E+01  2.20729870E+02
  2.79228735E+01  1.26391999E+01  2.77588086E+01  8.38609344E+01  1.73505808E+02
  2.57860655E+01  2.19705804E+00  5.59835252E+01  1.50049242E+01  1.04949778E+02
  3.29617733E+02  5.89959299E+02  2.23849450E+00  6.58497934E+01  9.99993532E+01
  0.00000000E+00  0.00000000E+00  0.00000000E+00  0.00000000E+00  0.00000000E+00
  0.00000000E+00  0.00000000E+00  0.00000000E+00  0.00000000E+00  0.00000000E+00
  0.00000000E+00  0.00000000E+00  0.00000000E+00  0.00000000E+00  0.00000000E+00
  0.00000000E+00  0.00000000E+00  0.00000000E+00  0.00000000E+00  0.00000000E+00
  0.00000000E+00  0.00000000E+00  0.00000000E+00  0.00000000E+00  0.00000000E+00
  0.00000000E+00  0.00000000E+00  0.00000000E+00  0.00000000E+00  0.00000000E+00
  0.00000000E+00  0.00000000E+00  0.00000000E+00  0.00000000E+00  0.00000000E+00
  0.00000000E+00  0.00000000E+00  0.00000000E+00  0.00000000E+00  0.00000000E+00
  0.00000000E+00  0.00000000E+00  0.00000000E+00  0.00000000E+00  0.00000000E+00
  0.00000000E+00  0.00000000E+00  0.00000000E+00  0.00000000E+00  0.00000000E+00
  0.00000000E+00  0.00000000E+00  0.00000000E+00  0.00000000E+00  0.00000000E+00
  0.00000000E+00  0.00000000E+00  0.00000000E+00  0.00000000E+00  0.00000000E+00
  0.00000000E+00  0.00000000E+00  0.00000000E+00  0.00000000E+00  0.00000000E+00
  0.00000000E+00  0.00000000E+00  0.00000000E+00  0.00000000E+00  0.00000000E+00
  0.00000000E+00  0.00000000E+00  0.00000000E+00  0.00000000E+00  0.00000000E+00
  0.00000000E+00  0.00000000E+00  0.00000000E+00  0.00000000E+00  0.00000000E+00
  0.00000000E+00  0.00000000E+00  0.00000000E+00  0.00000000E+00  0.00000000E+00
  0.00000000E+00  0.00000000E+00  0.00000000E+00  0.00000000E+00  0.00000000E+00
  0.00000000E+00  0.00000000E+00  0.00000000E+00  0.00000000E+00  0.00000000E+00
  0.00000000E+00  0.00000000E+00  0.00000000E+00  0.00000000E+00  0.00000000E+00
  0.00000000E+00  0.00000000E+00  0.00000000E+00  0.00000000E+00  0.00000000E+00
  0.00000000E+00  0.00000000E+00  0.00000000E+00  0.00000000E+00  0.00000000E+00
  0.00000000E+00  0.00000000E+00  0.00000000E+00  0.00000000E+00  0.00000000E+00
  0.00000000E+00  0.00000000E+00  0.00000000E+00  0.00000000E+00  0.00000000E+00
  0.00000000E+00  0.00000000E+00  0.00000000E+00  0.00000000E+00  0.00000000E+00
  0.00000000E+00  0.00000000E+00  0.00000000E+00  0.00000000E+00  0.00000000E+00
  0.00000000E+00  0.00000000E+00  0.00000000E+00  0.00000000E+00  0.00000000E+00
  0.00000000E+00  0.00000000E+00  0.00000000E+00  0.00000000E+00  0.00000000E+00
  0.00000000E+00  0.00000000E+00  0.00000000E+00  0.00000000E+00  0.00000000E+00
  0.00000000E+00  0.00000000E+00  0.00000000E+00  0.00000000E+00  0.00000000E+00
  1.00000000E+02  1.00000000E+02  1.00000000E+02  1.00000000E+02  1.00000000E+02
  1.00000000E+02  1.00000000E+02  1.00000000E+02  1.00000000E+02  1.00000000E+02
  1.00000000E+02  1.00000000E+02  1.00000000E+02  1.00000000E+02  1.00000000E+02
  1.00000000E+02  1.00000000E+02  1.00000000E+02  1.00000000E+02  1.00000000E+02
  1.00000000E+02  1.00000000E+02  1.00000000E+02  1.00000000E+02  1.00000000E+02
  1.00000000E+02  1.00000000E+02  1.00000000E+02  1.00000000E+02  1.00000000E+02
  0.00000000E+00  0.00000000E+00  0.00000000E+00  0.00000000E+00  0.00000000E+00
  0.00000000E+00  0.00000000E+00  0.00000000E+00  0.00000000E+00  0.00000000E+00
  0.00000000E+00  0.00000000E+00  0.00000000E+00  0.00000000E+00  0.00000000E+00
  0.00000000E+00  0.00000000E+00  0.00000000E+00  0.00000000E+00  0.00000000E+00
  0.00000000E+00  0.00000000E+00  0.00000000E+00  0.00000000E+00  0.00000000E+00
  0.00000000E+00  0.00000000E+00  0.00000000E+00  0.00000000E+00  0.00000000E+00
  0.00000000E+00  0.00000000E+00  0.00000000E+00  0.00000000E+00  0.00000000E+00
  0.00000000E+00  0.00000000E+00  0.00000000E+00  0.00000000E+00  0.00000000E+00
  0.00000000E+00  0.00000000E+00  0.00000000E+00  0.00000000E+00  0.00000000E+00
  0.00000000E+00  0.00000000E+00  0.00000000E+00  0.00000000E+00  0.00000000E+00
  0.00000000E+00  0.00000000E+00  0.00000000E+00  0.00000000E+00  0.00000000E+00
  0.00000000E+00  0.00000000E+00  0.00000000E+00  0.00000000E+00  0.00000000E+00
  0.00000000E+00  0.00000000E+00  0.00000000E+00  0.00000000E+00  0.00000000E+00
  0.00000000E+00  0.00000000E+00  0.00000000E+00  0.00000000E+00  0.00000000E+00
  0.00000000E+00  0.00000000E+00  0.00000000E+00  0.00000000E+00  0.00000000E+00
  0.00000000E+00  0.00000000E+00  0.00000000E+00  0.00000000E+00  0.00000000E+00
  0.00000000E+00  0.00000000E+00  0.00000000E+00  0.00000000E+00  0.00000000E+00
  0.00000000E+00  0.00000000E+00  0.00000000E+00  0.00000000E+00  0.00000000E+00
  0.00000000E+00  0.00000000E+00  0.00000000E+00  0.00000000E+00  0.00000000E+00
  0.00000000E+00  0.00000000E+00  0.00000000E+00  0.00000000E+00  0.00000000E+00
  0.00000000E+00  0.00000000E+00  0.00000000E+00  0.00000000E+00  0.00000000E+00
  0.00000000E+00  0.00000000E+00  0.00000000E+00  0.00000000E+00  0.00000000E+00
  0.00000000E+00  0.00000000E+00  0.00000000E+00  0.00000000E+00  0.00000000E+00
  0.00000000E+00  0.00000000E+00  0.00000000E+00  0.00000000E+00  0.00000000E+00
Vib-Modes                                  R   N=        1080
  2.20725077E-05 -1.15170377E-05  2.79848059E-02  3.39000510E-06  6.46865480E-06
 -2.06558860E-03  6.51873164E-06  9.61161125E-06 -1.02837593E-01  3.56534958E-06
  2.47256696E-06  1.44316314E-02  3.07545931E-06  5.06722103E-07 -2.52875972E-01
 -4.02161767E-06  1.40582193E-06 -3.97273282E-01  5.05599850E-05 -2.61330943E-05
  3.98287686E-01  1.03451838E-05  1.91173067E-05 -2.65433043E-01 -7.22554700E-05
 -5.33692948E-07  4.16843888E-01  6.58636921E-06  1.63678953E-06  1.19729307E-01
 -1.51655871E-05 -1.33161566E-05 -2.94720173E-01 -6.67589219E-06  1.08885616E-05
 -5.12459479E-01 -1.60645025E-05 -8.04044499E-06  7.73332299E-02  8.64791370E-06
  2.17154917E-05  5.36654654E-01  1.05066261E-05  1.18170320E-05  8.63470325E-02
 -6.88470537E-06  2.71292016E-06  8.26379366E-02 -1.93309900E-06  2.78262974E-06
 -7.08017111E-03 -3.92067252E-06  4.71875696E-06 -3.53754327E-02 -5.30063286E-05
 -3.59998065E-05 -2.78831732E-01  5.19889052E-05  1.29713763E-05 -3.38654778E-01
  7.05292194E-06 -7.09317764E-06 -9.62413555E-03  8.02693535E-06  1.55474528E-05
  6.13945925E-01 -8.20692679E-06 -2.05184930E-05 -1.19392166E-01 -1.11398244E-05
  2.64732263E-05 -3.26686472E-01 -2.24971686E-02  1.46134297E-02 -1.02579826E-06
 -1.57736816E-02  2.46060069E-02  4.29542130E-05 -9.39190573E-02 -1.87024802E-01
 -5.53396972E-05 -1.19746249E-01 -1.22601341E-01 -8.72975811E-05 -4.74759376E-02
 -1.78437731E-01  1.25271081E-05 -6.76331810E-02 -2.03056778E-02 -3.56631218E-05
 -1.00144984E-02  8.27306059E-02  6.50687750E-06  3.00041202E-01 -5.11528116E-01
  5.18176138E-05  1.11321084E-02  6.64550406E-01  1.79253114E-05  6.38619627E-03
  3.03626557E-02  1.66320811E-04 -1.57499642E-01 -2.07792624E-01  1.30953910E-04
 -1.25552854E-01  3.29311811E-02 -1.00726342E-04 -4.23408150E-05 -7.98088042E-06
 -1.19043152E-01 -1.83025455E-06 -7.37210949E-05 -1.20040931E-01 -3.42068816E-05
 -6.38275423E-05  2.34793450E-01  3.18360540E-06 -6.47672614E-05  6.39127620E-01
 -1.50508790E-05 -5.62888026E-05  2.17061154E-01 -6.84805954E-05 -1.50997805E-05
 -3.03523586E-01  8.27861310E-06  1.53129564E-04  1.16477120E-01 -9.90425158E-05
  1.43817485E-05 -9.97721181E-02  1.93039938E-04  5.86590617E-05 -2.73353021E-01
  1.59023280E-05 -5.68956711E-05 -3.32397865E-01 -1.41288423E-04 -1.45823247E-04
 -7.45537599E-02 -4.34349156E-05 -3.10701898E-05 -3.92778171E-01  1.64593729E-02
 -8.67320501E-02  8.39840088E-05  7.36887080E-02 -2.93555245E-01  9.71759437E-05
 -4.85524195E-02 -1.69945617E-01 -3.14857845E-05  9.10772390E-02 -1.53637570E-01
 -1.89692526E-04  2.75034045E-02 -1.50481205E-01 -2.13178867E-04 -6.63057643E-02
 -1.63830238E-01  1.40160867E-04  1.57503936E-01  5.81017554E-01 -7.61463927E-05
 -4.37899766E-01  1.33447979E-01  2.33064798E-06  1.72171412E-01  1.25013370E-01
  1.16943681E-04  1.06703071E-01 -2.83625513E-01  1.11182212E-04 -2.03478578E-02
 -1.66699876E-01 -3.10503025E-04 -1.42292325E-02 -2.12993688E-01  4.05297776E-05
 -2.17096710E-06 -1.95798603E-06 -7.15405220E-02  6.51752471E-06 -1.03752858E-05
  7.88861411E-02  1.97597678E-06 -1.13994052E-05 -1.25439757E-01  2.76112834E-05
 -2.13709476E-05 -1.49616099E-01  9.29290577E-06 -4.71041297E-06  2.88379251E-01
 -8.11691027E-06 -7.07395951E-07 -1.87934157E-01  1.61150923E-05  3.36058086E-05
  4.27882157E-02 -6.21473203E-05  2.26934768E-05  5.89766464E-02  1.47337061E-05
 -1.76278518E-05 -2.30954688E-02  3.88365876E-05 -1.46449507E-05  3.78359759E-01
 -5.58795122E-06  9.04703785E-05  8.10742834E-01  4.70497144E-06 -1.34580485E-05
 -1.60481883E-01 -2.63081552E-01  2.16689248E-01  2.87275690E-05 -1.15653328E-01
  3.49897564E-02 -4.27101938E-06 -2.71301070E-02 -2.09245801E-01 -5.42134343E-05
  3.04466848E-01 -1.34359375E-01 -1.00126899E-04  4.90348801E-02  8.80364245E-02
 -7.55333773E-05  3.18489867E-02  3.00854747E-01  2.87859512E-05 -3.57262727E-01
 -6.30336583E-02  2.32000651E-05 -1.39033894E-01 -1.53087711E-01 -4.24910339E-06
  4.36732738E-01 -6.15701765E-02  9.36068692E-05  2.52401940E-01  1.62146990E-01
  3.92308306E-05 -2.97019853E-01 -9.87672084E-03 -1.40100864E-04  9.92255811E-02
  2.34976017E-01  8.99249143E-05 -2.63367086E-01 -2.12004487E-01 -8.61188274E-06
  2.59124012E-03 -2.71059683E-01 -2.19826975E-06  1.90499650E-01  1.18288419E-01
 -6.71435701E-06  8.15501336E-02  1.62478256E-01 -4.75145122E-05 -4.12740553E-02
  2.33305395E-01 -6.86017718E-07 -1.86786148E-01 -1.90907501E-01 -2.64463250E-05
 -2.28462683E-01  1.31631970E-01  3.00755325E-05  3.03172136E-01  6.58995485E-02
  1.31009868E-05  9.08300778E-02  8.83209162E-03  1.97115538E-05 -1.63711498E-01
 -3.24132348E-01 -1.18804466E-04  1.39339346E-01  2.81902408E-01  7.30073242E-05
  7.37790002E-02 -4.37164528E-01  1.43374424E-04 -4.51839376E-02 -7.83546493E-02
 -9.00625555E-06 -2.33250664E-01  7.84052229E-02 -1.02177904E-06 -2.54968467E-01
  4.71029461E-02  6.24070301E-06  2.91308389E-02  1.56626123E-01  3.08839247E-05
  2.65791944E-01  6.68046421E-02  3.94722355E-06  2.18004010E-01 -5.43370765E-02
 -3.04307818E-06  1.03013524E-02  2.10501877E-01  4.51018939E-06  3.18084059E-02
 -2.22153257E-01 -1.98473410E-05 -4.37843646E-02 -1.25260093E-01 -5.86462371E-06
 -4.19744324E-01  1.39644651E-02  8.04032701E-05  4.59371933E-01  1.21938310E-01
  5.28896074E-05  3.91544960E-01 -2.12376555E-01 -1.04648754E-04  1.19012118E-06
  5.46424132E-07 -1.23486272E-01  4.03989386E-06 -1.23660846E-06  4.20335232E-02
 -7.92340663E-06 -1.25536989E-05  4.68083231E-02 -2.72694566E-06  2.00044234E-06
  9.39822557E-04 -1.07610127E-06  3.95048332E-06 -2.58837015E-02  9.01902068E-06
  1.32328300E-05 -4.67456105E-02  1.36890305E-05  1.68560430E-06  2.33389975E-02
 -9.78706114E-06 -8.44143788E-06 -1.77023950E-02 -7.72484105E-06  3.79735138E-06
  4.91028829E-03  6.62726742E-06 -4.22963904E-06  9.48878865E-02 -1.54379479E-05
  9.73112722E-06  1.47717658E-02  3.65129291E-05 -6.44327685E-05  9.83785132E-01
 -1.85630053E-05 -1.82866825E-05 -1.28465689E-01 -4.35794985E-05  8.53738508E-05
 -1.31490604E-02  2.74670941E-06  6.93653137E-05 -1.88529827E-01 -1.53872274E-05
 -3.71130255E-05  1.39961241E-01 -1.21131096E-05 -7.98186102E-05 -4.38015858E-02
 -4.09932690E-05 -6.53462495E-05  9.34839390E-02 -3.26968282E-06  9.94850580E-06
  2.45157903E-02  3.73265758E-05  4.45284532E-05  3.89798285E-02  6.97078609E-05
 -1.33048489E-05 -5.99317493E-03 -6.45941691E-05  3.55227766E-05  9.29413356E-01
 -2.60986909E-05 -1.15335234E-04 -1.95681630E-01 -7.30228895E-05 -2.81381791E-05
 -1.15222742E-01  3.99207783E-02  1.84244581E-02 -3.92164442E-05  1.71013011E-01
 -2.97104776E-01 -7.37448047E-06  3.90508430E-02 -2.40944154E-01 -2.40586981E-04
  3.19417640E-02  1.77639566E-01  2.29980456E-04 -5.67215582E-03  3.83867091E-01
 -1.87289875E-05  8.88297165E-02  1.93976164E-01  6.09980566E-05  4.42779181E-02
 -5.41034302E-02 -4.23014090E-06 -1.44739209E-01 -1.71610104E-01  3.76657665E-05
 -2.13881961E-01  3.66036061E-02 -4.59536982E-05  4.52665474E-01 -2.11125911E-01
  8.42994061E-04  8.20993765E-02  4.23041196E-01 -2.72634903E-04  2.28059840E-01
  7.69569792E-02 -1.63566833E-04  2.87405423E-05 -1.75570197E-05  3.87673153E-01
 -3.03259890E-05  2.46311925E-05  2.43861152E-02 -1.24550395E-05  5.64017342E-05
 -3.60250247E-01 -2.27403923E-05 -1.73288038E-05  1.91735841E-01  3.65228364E-06
 -5.38504387E-05 -4.05797222E-02 -8.67262698E-06 -3.23143211E-06 -1.73141719E-01
 -1.09655526E-05  1.31295070E-05 -1.14369849E-01  1.55728296E-05  1.27040422E-05
  1.00496249E-01  3.41655275E-05 -1.25310917E-05 -1.55620458E-02 -9.78943191E-05
  1.64057359E-05 -2.81906445E-01 -3.07340804E-05 -5.74478475E-05 -4.29248089E-03
 -1.33126020E-05 -4.50668536E-05  7.40294109E-01  1.81968876E-01 -9.96642541E-02
  3.87857523E-05 -1.19600031E-01  4.85554398E-02 -1.13188468E-05 -1.84057553E-01
  5.20669053E-02  4.04077207E-05  2.36904954E-02  9.82438580E-02 -7.43338024E-05
 -2.51674948E-01  2.88174083E-01  3.22128845E-05 -2.66329701E-01 -3.53963386E-02
 -7.35281361E-07  3.07265556E-01 -7.92836067E-02 -4.41839954E-05 -3.41841881E-02
[truncated: 76,646 more chars]
