# Supplementary material for: Evaluation of anticancer potential of tetracene-5,12-dione (A01) and pyrimidine-2,4-dione (A02) via caspase 3 and lactate dehydrogenase cytotoxicity investigations
Source: PLoS One. 2023 Dec 21;18(12):e0292455. doi: 10.1371/journal.pone.0292455 (PMC10734984; doi:10.1371/journal.pone.0292455)
Supplement: S1 Data — (ZIP) [file pone.0292455.s002.zip › caspase_3.pdbqt]

REMARK   4 XXXX COMPLIES WITH FORMAT V. 2.0
ATOM      1  N   ASP A  34     -20.011  -6.973  10.769  1.00 97.40     0.627 N 
ATOM      2  CA  ASP A  34     -19.904  -5.692  10.005  1.00 97.46     0.391 C 
ATOM      3  C   ASP A  34     -21.272  -5.257   9.461  1.00 93.93     0.290 C 
ATOM      4  O   ASP A  34     -21.692  -5.700   8.398  1.00 93.50    -0.268 OA
ATOM      5  CB  ASP A  34     -18.859  -5.818   8.878  1.00100.72     0.147 C 
ATOM      6  CG  ASP A  34     -17.798  -4.693   8.909  1.00108.48     0.188 C 
ATOM      7  OD1 ASP A  34     -16.679  -4.914   8.389  1.00114.01    -0.647 OA
ATOM      8  OD2 ASP A  34     -17.990  -3.561   9.416  1.00114.66    -0.647 OA
ATOM      9  N   ASN A  35     -21.957  -4.385  10.199  1.00 90.12    -0.228 NA
ATOM     10  CA  ASN A  35     -23.359  -4.050   9.931  1.00 86.43     0.196 C 
ATOM     11  C   ASN A  35     -23.603  -2.866   8.991  1.00 80.93     0.275 C 
ATOM     12  O   ASN A  35     -24.452  -2.925   8.095  1.00 79.64    -0.268 OA
ATOM     13  CB  ASN A  35     -24.072  -3.773  11.256  1.00 89.25     0.126 C 
ATOM     14  CG  ASN A  35     -24.532  -5.036  11.952  1.00 95.73     0.276 C 
ATOM     15  OD1 ASN A  35     -24.808  -5.021  13.151  1.00101.85    -0.269 OA
ATOM     16  ND2 ASN A  35     -24.635  -6.131  11.206  1.00100.71    -0.107 N 
ATOM     17  N   SER A  36     -22.887  -1.771   9.235  1.00 74.92    -0.226 NA
ATOM     18  CA  SER A  36     -23.074  -0.536   8.481  1.00 69.20     0.219 C 
ATOM     19  C   SER A  36     -21.800  -0.194   7.740  1.00 66.15     0.277 C 
ATOM     20  O   SER A  36     -20.744  -0.693   8.089  1.00 65.35    -0.268 OA
ATOM     21  CB  SER A  36     -23.469   0.600   9.414  1.00 68.18     0.216 C 
ATOM     22  OG  SER A  36     -22.973   0.349  10.706  1.00 65.14    -0.218 OA
ATOM     23  N   TYR A  37     -21.902   0.635   6.704  1.00 63.19    -0.228 NA
ATOM     24  CA  TYR A  37     -20.728   0.981   5.916  1.00 60.77     0.191 C 
ATOM     25  C   TYR A  37     -19.731   1.737   6.773  1.00 61.07     0.275 C 
ATOM     26  O   TYR A  37     -20.089   2.403   7.751  1.00 61.01    -0.268 OA
ATOM     27  CB  TYR A  37     -21.084   1.797   4.663  1.00 58.98     0.060 C 
ATOM     28  CG  TYR A  37     -21.755   1.004   3.549  1.00 54.49    -0.020 A 
ATOM     29  CD1 TYR A  37     -21.026   0.116   2.771  1.00 50.33    -0.002 A 
ATOM     30  CD2 TYR A  37     -23.131   1.151   3.276  1.00 51.53    -0.002 A 
ATOM     31  CE1 TYR A  37     -21.627  -0.607   1.756  1.00 48.42     0.027 A 
ATOM     32  CE2 TYR A  37     -23.745   0.424   2.263  1.00 48.77     0.027 A 
ATOM     33  CZ  TYR A  37     -22.984  -0.452   1.503  1.00 48.12     0.131 A 
ATOM     34  OH  TYR A  37     -23.552  -1.188   0.479  1.00 47.79    -0.190 OA
ATOM     35  N   LYS A  38     -18.467   1.601   6.420  1.00 61.79    -0.229 NA
ATOM     36  CA  LYS A  38     -17.429   2.402   7.036  1.00 63.33     0.186 C 
ATOM     37  C   LYS A  38     -17.484   3.780   6.344  1.00 64.35     0.274 C 
ATOM     38  O   LYS A  38     -17.249   3.894   5.128  1.00 63.89    -0.268 OA
ATOM     39  CB  LYS A  38     -16.081   1.652   6.901  1.00 63.41     0.034 C 
ATOM     40  CG  LYS A  38     -14.787   2.451   6.956  1.00 64.52     0.005 C 
ATOM     41  CD  LYS A  38     -13.598   1.580   6.478  1.00 66.66     0.041 C 
ATOM     42  CE  LYS A  38     -12.250   2.330   6.438  1.00 67.93     0.338 C 
ATOM     43  NZ  LYS A  38     -11.863   2.915   7.769  1.00 69.05     0.618 N 
ATOM     44  N   MET A  39     -17.867   4.807   7.101  1.00 65.91    -0.229 NA
ATOM     45  CA  MET A  39     -17.965   6.170   6.562  1.00 67.86     0.187 C 
ATOM     46  C   MET A  39     -16.940   7.121   7.192  1.00 70.06     0.274 C 
ATOM     47  O   MET A  39     -17.223   8.322   7.332  1.00 70.64    -0.268 OA
ATOM     48  CB  MET A  39     -19.361   6.749   6.816  1.00 67.20     0.046 C 
ATOM     49  CG  MET A  39     -20.497   6.049   6.122  1.00 65.48     0.060 C 
ATOM     50  SD  MET A  39     -20.268   5.947   4.361  1.00 63.34    -0.139 SA
ATOM     51  CE  MET A  39     -20.713   7.608   3.867  1.00 62.61     0.069 C 
ATOM     52  N   ASP A  40     -15.771   6.590   7.579  1.00 71.78    -0.228 NA
ATOM     53  CA  ASP A  40     -14.784   7.345   8.361  1.00 73.12     0.197 C 
ATOM     54  C   ASP A  40     -13.442   7.556   7.636  1.00 73.43     0.275 C 
ATOM     55  O   ASP A  40     -12.447   7.909   8.278  1.00 73.91    -0.268 OA
ATOM     56  CB  ASP A  40     -14.534   6.657   9.706  1.00 73.67     0.132 C 
ATOM     57  CG  ASP A  40     -13.798   5.319   9.550  1.00 75.12     0.188 C 
ATOM     58  OD1 ASP A  40     -13.680   4.822   8.406  1.00 76.83    -0.647 OA
ATOM     59  OD2 ASP A  40     -13.303   4.687  10.503  1.00 75.43    -0.647 OA
ATOM     60  N   TYR A  41     -13.413   7.323   6.322  1.00 73.34    -0.228 NA
ATOM     61  CA  TYR A  41     -12.250   7.633   5.472  1.00 73.07     0.189 C 
ATOM     62  C   TYR A  41     -11.810   9.101   5.610  1.00 73.16     0.257 C 
ATOM     63  O   TYR A  41     -12.559   9.923   6.146  1.00 72.93    -0.270 OA
ATOM     64  CB  TYR A  41     -12.562   7.309   3.998  1.00 72.80     0.060 C 
ATOM     65  CG  TYR A  41     -12.489   5.831   3.691  1.00 72.08    -0.020 A 
ATOM     66  CD1 TYR A  41     -13.606   5.006   3.835  1.00 71.46    -0.002 A 
ATOM     67  CD2 TYR A  41     -11.297   5.251   3.266  1.00 71.56    -0.002 A 
ATOM     68  CE1 TYR A  41     -13.531   3.633   3.558  1.00 70.98     0.027 A 
ATOM     69  CE2 TYR A  41     -11.214   3.888   2.998  1.00 71.19     0.027 A 
ATOM     70  CZ  TYR A  41     -12.327   3.091   3.146  1.00 70.80     0.131 A 
ATOM     71  OH  TYR A  41     -12.216   1.755   2.887  1.00 71.02    -0.190 OA
ATOM     72  N   PRO A  42     -10.609   9.441   5.139  1.00 73.40    -0.312 N 
ATOM     73  CA  PRO A  42     -10.167  10.842   5.142  1.00 74.23     0.165 C 
ATOM     74  C   PRO A  42     -11.206  11.781   4.489  1.00 75.85     0.272 C 
ATOM     75  O   PRO A  42     -11.234  12.965   4.838  1.00 76.30    -0.269 OA
ATOM     76  CB  PRO A  42      -8.888  10.812   4.300  1.00 73.53     0.034 C 
ATOM     77  CG  PRO A  42      -8.403   9.423   4.362  1.00 72.95     0.027 C 
ATOM     78  CD  PRO A  42      -9.590   8.541   4.568  1.00 73.12     0.105 C 
ATOM     79  N   GLU A  43     -12.026  11.255   3.566  1.00 77.35    -0.229 NA
ATOM     80  CA  GLU A  43     -13.063  12.015   2.862  1.00 78.51     0.187 C 
ATOM     81  C   GLU A  43     -14.369  11.226   2.679  1.00 76.12     0.274 C 
ATOM     82  O   GLU A  43     -14.353   9.998   2.547  1.00 75.77    -0.268 OA
ATOM     83  CB  GLU A  43     -12.549  12.439   1.493  1.00 81.25     0.045 C 
ATOM     84  CG  GLU A  43     -11.269  13.255   1.522  1.00 90.24     0.100 C 
ATOM     85  CD  GLU A  43     -10.472  13.161   0.228  1.00100.98     0.185 C 
ATOM     86  OE1 GLU A  43     -10.789  12.310  -0.639  1.00104.92    -0.647 OA
ATOM     87  OE2 GLU A  43      -9.509  13.949   0.074  1.00105.64    -0.647 OA
ATOM     88  N   MET A  44     -15.496  11.937   2.669  1.00 73.44    -0.229 NA
ATOM     89  CA  MET A  44     -16.788  11.332   2.337  1.00 70.83     0.187 C 
ATOM     90  C   MET A  44     -16.756  10.837   0.893  1.00 69.17     0.274 C 
ATOM     91  O   MET A  44     -17.083   9.683   0.600  1.00 69.36    -0.268 OA
ATOM     92  CB  MET A  44     -17.939  12.332   2.499  1.00 70.56     0.046 C 
ATOM     93  CG  MET A  44     -18.366  12.614   3.928  1.00 70.54     0.060 C 
ATOM     94  SD  MET A  44     -18.809  11.140   4.835  1.00 71.45    -0.139 SA
ATOM     95  CE  MET A  44     -20.406  10.831   4.224  1.00 72.29     0.069 C 
ATOM     96  N   GLY A  45     -16.343  11.712  -0.012  1.00 67.18    -0.226 NA
ATOM     97  CA  GLY A  45     -16.321  11.378  -1.418  1.00 64.96     0.218 C 
ATOM     98  C   GLY A  45     -16.940  12.477  -2.235  1.00 63.92     0.277 C 
ATOM     99  O   GLY A  45     -17.460  13.458  -1.706  1.00 62.68    -0.268 OA
ATOM    100  N   LEU A  46     -16.881  12.303  -3.542  1.00 64.40    -0.229 NA
ATOM    101  CA  LEU A  46     -17.419  13.288  -4.468  1.00 65.57     0.186 C 
ATOM    102  C   LEU A  46     -18.918  13.191  -4.606  1.00 64.37     0.274 C 
ATOM    103  O   LEU A  46     -19.534  12.145  -4.373  1.00 63.65    -0.268 OA
ATOM    104  CB  LEU A  46     -16.793  13.141  -5.857  1.00 67.64     0.034 C 
ATOM    105  CG  LEU A  46     -15.614  12.194  -6.066  1.00 73.99     0.002 C 
ATOM    106  CD1 LEU A  46     -15.819  10.792  -5.365  1.00 79.00     0.000 C 
ATOM    107  CD2 LEU A  46     -15.345  12.070  -7.562  1.00 78.22     0.000 C 
ATOM    108  N   CYS A  47     -19.492  14.312  -5.016  1.00 63.82    -0.228 NA
ATOM    109  CA  CYS A  47     -20.894  14.421  -5.351  1.00 63.18     0.198 C 
ATOM    110  C   CYS A  47     -20.955  15.194  -6.668  1.00 62.54     0.275 C 
ATOM    111  O   CYS A  47     -21.040  16.430  -6.676  1.00 62.63    -0.268 OA
ATOM    112  CB  CYS A  47     -21.621  15.144  -4.221  1.00 63.33     0.103 C 
ATOM    113  SG  CYS A  47     -23.331  15.614  -4.574  1.00 64.89    -0.080 SA
ATOM    114  N   ILE A  48     -20.853  14.485  -7.789  1.00 61.58    -0.229 NA
ATOM    115  CA  ILE A  48     -21.115  15.151  -9.066  1.00 61.13     0.186 C 
ATOM    116  C   ILE A  48     -22.622  15.427  -9.166  1.00 59.18     0.274 C 
ATOM    117  O   ILE A  48     -23.426  14.691  -8.613  1.00 59.28    -0.268 OA
ATOM    118  CB  ILE A  48     -20.572  14.358 -10.297  1.00 62.21     0.032 C 
ATOM    119  CG1 ILE A  48     -19.049  14.443 -10.374  1.00 64.37     0.002 C 
ATOM    120  CG2 ILE A  48     -21.088  14.958 -11.599  1.00 62.91     0.003 C 
ATOM    121  CD1 ILE A  48     -18.342  13.375  -9.573  1.00 68.69     0.000 C 
ATOM    122  N   ILE A  49     -22.991  16.506  -9.846  1.00 57.08    -0.229 NA
ATOM    123  CA  ILE A  49     -24.375  16.930  -9.968  1.00 54.95     0.186 C 
ATOM    124  C   ILE A  49     -24.540  17.439 -11.394  1.00 55.52     0.274 C 
ATOM    125  O   ILE A  49     -24.033  18.510 -11.719  1.00 55.74    -0.268 OA
ATOM    126  CB  ILE A  49     -24.657  18.052  -8.935  1.00 53.62     0.032 C 
ATOM    127  CG1 ILE A  49     -24.432  17.543  -7.519  1.00 51.21     0.002 C 
ATOM    128  CG2 ILE A  49     -26.072  18.657  -9.109  1.00 52.08     0.003 C 
ATOM    129  CD1 ILE A  49     -25.104  18.403  -6.466  1.00 50.32     0.000 C 
ATOM    130  N   ILE A  50     -25.194  16.665 -12.260  1.00 56.07    -0.229 NA
ATOM    131  CA  ILE A  50     -25.372  17.062 -13.664  1.00 56.61     0.186 C 
ATOM    132  C   ILE A  50     -26.737  17.682 -13.764  1.00 56.17     0.274 C 
ATOM    133  O   ILE A  50     -27.733  16.977 -13.693  1.00 56.75    -0.268 OA
ATOM    134  CB  ILE A  50     -25.274  15.859 -14.649  1.00 57.44     0.032 C 
ATOM    135  CG1 ILE A  50     -23.857  15.314 -14.748  1.00 58.93     0.002 C 
ATOM    136  CG2 ILE A  50     -25.630  16.290 -16.071  1.00 58.60     0.003 C 
ATOM    137  CD1 ILE A  50     -23.601  14.202 -13.838  1.00 61.70     0.000 C 
ATOM    138  N   ASN A  51     -26.769  19.001 -13.936  1.00 55.42    -0.228 NA
ATOM    139  CA  ASN A  51     -27.982  19.803 -13.968  1.00 54.59     0.196 C 
ATOM    140  C   ASN A  51     -28.233  20.380 -15.371  1.00 54.67     0.275 C 
ATOM    141  O   ASN A  51     -27.592  21.322 -15.771  1.00 54.62    -0.268 OA
ATOM    142  CB  ASN A  51     -27.837  20.898 -12.903  1.00 54.25     0.126 C 
ATOM    143  CG  ASN A  51     -28.811  22.074 -13.076  1.00 55.08     0.276 C 
ATOM    144  OD1 ASN A  51     -28.458  23.214 -12.762  1.00 55.42    -0.269 OA
ATOM    145  ND2 ASN A  51     -30.032  21.809 -13.562  1.00 55.29    -0.107 N 
ATOM    146  N   ASN A  52     -29.171  19.824 -16.120  1.00 55.48    -0.228 NA
ATOM    147  CA  ASN A  52     -29.439  20.297 -17.476  1.00 57.18     0.196 C 
ATOM    148  C   ASN A  52     -30.666  21.196 -17.664  1.00 58.26     0.275 C 
ATOM    149  O   ASN A  52     -31.796  20.710 -17.623  1.00 57.97    -0.268 OA
ATOM    150  CB  ASN A  52     -29.541  19.106 -18.412  1.00 57.62     0.126 C 
ATOM    151  CG  ASN A  52     -28.178  18.526 -18.753  1.00 59.22     0.276 C 
ATOM    152  OD1 ASN A  52     -27.134  19.149 -18.484  1.00 59.01    -0.269 OA
ATOM    153  ND2 ASN A  52     -28.177  17.324 -19.350  1.00 60.75    -0.107 N 
ATOM    154  N   LYS A  53     -30.440  22.486 -17.923  1.00 60.10    -0.229 NA
ATOM    155  CA  LYS A  53     -31.532  23.466 -18.002  1.00 62.18     0.186 C 
ATOM    156  C   LYS A  53     -31.975  23.861 -19.424  1.00 64.49     0.274 C 
ATOM    157  O   LYS A  53     -33.172  24.008 -19.673  1.00 63.33    -0.268 OA
ATOM    158  CB  LYS A  53     -31.186  24.717 -17.208  1.00 61.40     0.034 C 
ATOM    159  CG  LYS A  53     -32.117  25.878 -17.464  1.00 61.39     0.005 C 
ATOM    160  CD  LYS A  53     -32.029  26.923 -16.340  1.00 62.32     0.041 C 
ATOM    161  CE  LYS A  53     -30.722  27.759 -16.398  1.00 61.79     0.338 C 
ATOM    162  NZ  LYS A  53     -30.734  28.877 -15.422  1.00 61.06     0.618 N 
ATOM    163  N   ASN A  54     -31.006  24.043 -20.328  1.00 68.08    -0.228 NA
ATOM    164  CA  ASN A  54     -31.269  24.433 -21.726  1.00 71.52     0.196 C 
ATOM    165  C   ASN A  54     -30.895  23.348 -22.715  1.00 73.30     0.275 C 
ATOM    166  O   ASN A  54     -29.812  22.756 -22.625  1.00 74.73    -0.268 OA
ATOM    167  CB  ASN A  54     -30.528  25.720 -22.079  1.00 72.02     0.126 C 
ATOM    168  CG  ASN A  54     -30.788  26.822 -21.081  1.00 73.73     0.276 C 
ATOM    169  OD1 ASN A  54     -31.898  27.385 -21.037  1.00 74.61    -0.269 OA
ATOM    170  ND2 ASN A  54     -29.784  27.118 -20.236  1.00 74.08    -0.107 N 
ATOM    171  N   PHE A  55     -31.793  23.088 -23.658  1.00 74.47    -0.228 NA
ATOM    172  CA  PHE A  55     -31.605  21.996 -24.611  1.00 75.50     0.191 C 
ATOM    173  C   PHE A  55     -31.493  22.519 -26.045  1.00 79.00     0.275 C 
ATOM    174  O   PHE A  55     -31.880  23.662 -26.330  1.00 79.18    -0.268 OA
ATOM    175  CB  PHE A  55     -32.724  20.960 -24.457  1.00 72.83     0.060 C 
ATOM    176  CG  PHE A  55     -32.737  20.295 -23.110  1.00 67.07    -0.020 A 
ATOM    177  CD1 PHE A  55     -33.183  20.986 -21.978  1.00 63.13    -0.004 A 
ATOM    178  CD2 PHE A  55     -32.276  18.999 -22.954  1.00 62.89    -0.004 A 
ATOM    179  CE1 PHE A  55     -33.176  20.404 -20.723  1.00 60.35    -0.000 A 
ATOM    180  CE2 PHE A  55     -32.279  18.393 -21.681  1.00 61.23    -0.000 A 
ATOM    181  CZ  PHE A  55     -32.729  19.104 -20.565  1.00 59.81    -0.000 A 
ATOM    182  N   HIS A  56     -30.943  21.690 -26.934  1.00 83.22    -0.228 NA
ATOM    183  CA  HIS A  56     -30.754  22.069 -28.335  1.00 87.59     0.192 C 
ATOM    184  C   HIS A  56     -32.067  22.250 -29.098  1.00 89.32     0.275 C 
ATOM    185  O   HIS A  56     -33.062  21.577 -28.824  1.00 88.47    -0.268 OA
ATOM    186  CB  HIS A  56     -29.816  21.089 -29.056  1.00 89.03     0.082 C 
ATOM    187  CG  HIS A  56     -28.412  21.098 -28.527  1.00 94.15     0.082 A 
ATOM    188  ND1 HIS A  56     -27.411  20.313 -29.061  1.00 97.72    -0.227 NA
ATOM    189  CD2 HIS A  56     -27.842  21.791 -27.507  1.00 97.58     0.116 A 
ATOM    190  CE1 HIS A  56     -26.288  20.520 -28.394  1.00 99.58     0.199 A 
ATOM    191  NE2 HIS A  56     -26.522  21.410 -27.444  1.00 99.39    -0.221 NA
ATOM    192  N   LYS A  57     -32.044  23.179 -30.051  1.00 92.65    -0.229 NA
ATOM    193  CA  LYS A  57     -33.195  23.500 -30.891  1.00 96.29     0.186 C 
ATOM    194  C   LYS A  57     -33.649  22.279 -31.701  1.00 95.73     0.274 C 
ATOM    195  O   LYS A  57     -34.839  22.129 -32.011  1.00 95.67    -0.268 OA
ATOM    196  CB  LYS A  57     -32.848  24.676 -31.815  1.00 98.99     0.034 C 
ATOM    197  CG  LYS A  57     -34.051  25.394 -32.416  1.00108.29     0.005 C 
ATOM    198  CD  LYS A  57     -34.620  26.458 -31.465  1.00120.35     0.041 C 
ATOM    199  CE  LYS A  57     -36.015  26.066 -30.939  1.00127.50     0.338 C 
ATOM    200  NZ  LYS A  57     -36.593  27.126 -30.064  1.00131.66     0.618 N 
ATOM    201  N   SER A  58     -32.693  21.405 -32.014  1.00 95.18    -0.226 NA
ATOM    202  CA  SER A  58     -32.940  20.185 -32.787  1.00 94.42     0.219 C 
ATOM    203  C   SER A  58     -33.474  19.016 -31.951  1.00 92.87     0.277 C 
ATOM    204  O   SER A  58     -33.310  17.848 -32.338  1.00 92.78    -0.268 OA
ATOM    205  CB  SER A  58     -31.640  19.748 -33.455  1.00 95.27     0.216 C 
ATOM    206  OG  SER A  58     -30.622  19.562 -32.484  1.00 96.91    -0.218 OA
ATOM    207  N   THR A  59     -34.103  19.322 -30.814  1.00 90.73    -0.226 NA
ATOM    208  CA  THR A  59     -34.544  18.286 -29.879  1.00 88.64     0.216 C 
ATOM    209  C   THR A  59     -36.021  18.374 -29.500  1.00 86.37     0.277 C 
ATOM    210  O   THR A  59     -36.589  17.414 -28.967  1.00 85.49    -0.268 OA
ATOM    211  CB  THR A  59     -33.673  18.302 -28.600  1.00 89.14     0.184 C 
ATOM    212  OG1 THR A  59     -32.369  18.812 -28.911  1.00 90.19    -0.221 OA
ATOM    213  CG2 THR A  59     -33.387  16.873 -28.132  1.00 90.15     0.038 C 
ATOM    214  N   GLY A  60     -36.635  19.528 -29.757  1.00 84.64    -0.226 NA
ATOM    215  CA  GLY A  60     -38.005  19.784 -29.338  1.00 83.29     0.218 C 
ATOM    216  C   GLY A  60     -38.142  19.948 -27.830  1.00 82.74     0.277 C 
ATOM    217  O   GLY A  60     -39.115  20.537 -27.359  1.00 81.97    -0.268 OA
ATOM    218  N   MET A  61     -37.155  19.434 -27.088  1.00 83.30    -0.229 NA
ATOM    219  CA  MET A  61     -37.112  19.465 -25.627  1.00 84.35     0.187 C 
ATOM    220  C   MET A  61     -37.156  20.898 -25.118  1.00 82.55     0.274 C 
ATOM    221  O   MET A  61     -36.373  21.744 -25.548  1.00 81.98    -0.268 OA
ATOM    222  CB  MET A  61     -35.841  18.769 -25.102  1.00 86.52     0.046 C 
ATOM    223  CG  MET A  61     -35.722  17.277 -25.406  1.00 94.47     0.060 C 
ATOM    224  SD  MET A  61     -36.817  16.246 -24.386  1.00105.49    -0.139 SA
ATOM    225  CE  MET A  61     -37.869  15.394 -25.675  1.00110.76     0.069 C 
ATOM    226  N   THR A  62     -38.076  21.168 -24.199  1.00 81.01    -0.226 NA
ATOM    227  CA  THR A  62     -38.205  22.509 -23.635  1.00 79.46     0.216 C 
ATOM    228  C   THR A  62     -37.235  22.684 -22.469  1.00 77.01     0.277 C 
ATOM    229  O   THR A  62     -36.712  21.704 -21.927  1.00 77.58    -0.268 OA
ATOM    230  CB  THR A  62     -39.643  22.775 -23.199  1.00 80.33     0.184 C 
ATOM    231  OG1 THR A  62     -40.072  21.719 -22.327  1.00 82.11    -0.221 OA
ATOM    232  CG2 THR A  62     -40.584  22.659 -24.399  1.00 80.65     0.038 C 
ATOM    233  N   SER A  63     -36.987  23.931 -22.091  1.00 73.24    -0.226 NA
ATOM    234  CA  SER A  63     -35.991  24.205 -21.069  1.00 69.32     0.219 C 
ATOM    235  C   SER A  63     -36.558  24.001 -19.655  1.00 67.41     0.277 C 
ATOM    236  O   SER A  63     -37.708  24.345 -19.368  1.00 66.87    -0.268 OA
ATOM    237  CB  SER A  63     -35.300  25.572 -21.292  1.00 68.38     0.216 C 
ATOM    238  OG  SER A  63     -36.089  26.643 -20.857  1.00 65.32    -0.218 OA
ATOM    239  N   ARG A  64     -35.742  23.403 -18.796  1.00 65.27    -0.229 NA
ATOM    240  CA  ARG A  64     -36.193  22.940 -17.498  1.00 63.72     0.186 C 
ATOM    241  C   ARG A  64     -36.152  24.066 -16.457  1.00 64.73     0.274 C 
ATOM    242  O   ARG A  64     -35.218  24.165 -15.661  1.00 64.95    -0.268 OA
ATOM    243  CB  ARG A  64     -35.391  21.705 -17.076  1.00 61.88     0.036 C 
ATOM    244  CG  ARG A  64     -35.653  20.471 -17.957  1.00 57.82     0.029 C 
ATOM    245  CD  ARG A  64     -34.949  19.175 -17.529  1.00 53.87     0.145 C 
ATOM    246  NE  ARG A  64     -35.252  18.738 -16.156  1.00 52.09    -0.083 NA
ATOM    247  CZ  ARG A  64     -34.671  19.217 -15.042  1.00 50.81     0.782 C 
ATOM    248  NH1 ARG A  64     -33.731  20.147 -15.094  1.00 47.93     0.063 N 
ATOM    249  NH2 ARG A  64     -35.045  18.770 -13.853  1.00 52.70     0.063 N 
ATOM    250  N   SER A  65     -37.178  24.914 -16.465  1.00 65.82    -0.226 NA
ATOM    251  CA  SER A  65     -37.226  26.084 -15.593  1.00 67.35     0.219 C 
ATOM    252  C   SER A  65     -37.144  25.790 -14.104  1.00 67.15     0.277 C 
ATOM    253  O   SER A  65     -37.856  24.925 -13.577  1.00 67.98    -0.268 OA
ATOM    254  CB  SER A  65     -38.483  26.905 -15.860  1.00 68.48     0.216 C 
ATOM    255  OG  SER A  65     -38.708  27.040 -17.250  1.00 72.70    -0.218 OA
ATOM    256  N   GLY A  66     -36.274  26.531 -13.427  1.00 66.31    -0.226 NA
ATOM    257  CA  GLY A  66     -36.151  26.459 -11.981  1.00 64.51     0.218 C 
ATOM    258  C   GLY A  66     -35.322  25.293 -11.494  1.00 63.32     0.277 C 
ATOM    259  O   GLY A  66     -35.244  25.063 -10.281  1.00 63.61    -0.268 OA
ATOM    260  N   THR A  67     -34.703  24.553 -12.419  1.00 61.65    -0.226 NA
ATOM    261  CA  THR A  67     -33.841  23.448 -12.032  1.00 60.07     0.216 C 
ATOM    262  C   THR A  67     -32.611  23.889 -11.242  1.00 60.52     0.277 C 
ATOM    263  O   THR A  67     -32.121  23.147 -10.383  1.00 60.80    -0.268 OA
ATOM    264  CB  THR A  67     -33.464  22.585 -13.230  1.00 59.17     0.184 C 
ATOM    265  OG1 THR A  67     -32.869  21.370 -12.765  1.00 57.19    -0.221 OA
ATOM    266  CG2 THR A  67     -32.380  23.221 -14.049  1.00 58.74     0.038 C 
ATOM    267  N   ASP A  68     -32.116  25.095 -11.514  1.00 60.76    -0.228 NA
ATOM    268  CA  ASP A  68     -30.985  25.626 -10.742  1.00 60.65     0.197 C 
ATOM    269  C   ASP A  68     -31.320  25.668  -9.243  1.00 58.85     0.275 C 
ATOM    270  O   ASP A  68     -30.437  25.444  -8.408  1.00 58.88    -0.268 OA
ATOM    271  CB  ASP A  68     -30.553  27.016 -11.242  1.00 62.14     0.132 C 
ATOM    272  CG  ASP A  68     -29.811  26.976 -12.597  1.00 65.71     0.188 C 
ATOM    273  OD1 ASP A  68     -29.360  25.892 -13.052  1.00 68.32    -0.647 OA
ATOM    274  OD2 ASP A  68     -29.632  28.013 -13.279  1.00 68.14    -0.647 OA
ATOM    275  N   VAL A  69     -32.590  25.930  -8.907  1.00 56.42    -0.229 NA
ATOM    276  CA  VAL A  69     -33.032  25.898  -7.504  1.00 54.52     0.186 C 
ATOM    277  C   VAL A  69     -32.720  24.571  -6.796  1.00 55.25     0.274 C 
ATOM    278  O   VAL A  69     -32.274  24.575  -5.659  1.00 55.29    -0.268 OA
ATOM    279  CB  VAL A  69     -34.528  26.215  -7.348  1.00 53.30     0.032 C 
ATOM    280  CG1 VAL A  69     -34.976  26.083  -5.869  1.00 50.71     0.003 C 
ATOM    281  CG2 VAL A  69     -34.868  27.606  -7.940  1.00 50.71     0.003 C 
ATOM    282  N   ASP A  70     -32.954  23.448  -7.476  1.00 56.12    -0.228 NA
ATOM    283  CA  ASP A  70     -32.548  22.131  -6.988  1.00 56.88     0.197 C 
ATOM    284  C   ASP A  70     -31.019  22.007  -6.950  1.00 56.61     0.275 C 
ATOM    285  O   ASP A  70     -30.457  21.480  -5.986  1.00 56.73    -0.268 OA
ATOM    286  CB  ASP A  70     -33.126  21.002  -7.866  1.00 57.55     0.132 C 
ATOM    287  CG  ASP A  70     -34.637  20.822  -7.705  1.00 60.45     0.188 C 
ATOM    288  OD1 ASP A  70     -35.201  20.928  -6.579  1.00 61.18    -0.647 OA
ATOM    289  OD2 ASP A  70     -35.350  20.571  -8.695  1.00 63.63    -0.647 OA
ATOM    290  N   ALA A  71     -30.351  22.479  -8.003  1.00 56.29    -0.229 NA
ATOM    291  CA  ALA A  71     -28.911  22.260  -8.138  1.00 55.98     0.186 C 
ATOM    292  C   ALA A  71     -28.199  22.918  -6.978  1.00 55.81     0.274 C 
ATOM    293  O   ALA A  71     -27.293  22.339  -6.379  1.00 55.40    -0.268 OA
ATOM    294  CB  ALA A  71     -28.405  22.790  -9.462  1.00 55.87     0.037 C 
ATOM    295  N   ALA A  72     -28.660  24.119  -6.645  1.00 56.07    -0.229 NA
ATOM    296  CA  ALA A  72     -28.181  24.861  -5.493  1.00 56.17     0.186 C 
ATOM    297  C   ALA A  72     -28.527  24.142  -4.188  1.00 56.29     0.274 C 
ATOM    298  O   ALA A  72     -27.650  23.714  -3.453  1.00 55.65    -0.268 OA
ATOM    299  CB  ALA A  72     -28.763  26.266  -5.516  1.00 56.32     0.037 C 
ATOM    300  N   ASN A  73     -29.812  23.996  -3.921  1.00 57.35    -0.228 NA
ATOM    301  CA  ASN A  73     -30.274  23.285  -2.743  1.00 58.79     0.196 C 
ATOM    302  C   ASN A  73     -29.537  21.964  -2.525  1.00 57.50     0.275 C 
ATOM    303  O   ASN A  73     -29.261  21.588  -1.390  1.00 56.68    -0.268 OA
ATOM    304  CB  ASN A  73     -31.780  23.054  -2.839  1.00 61.04     0.126 C 
ATOM    305  CG  ASN A  73     -32.422  22.815  -1.488  1.00 67.39     0.276 C 
ATOM    306  OD1 ASN A  73     -31.775  22.967  -0.451  1.00 72.53    -0.269 OA
ATOM    307  ND2 ASN A  73     -33.708  22.428  -1.491  1.00 72.48    -0.107 N 
ATOM    308  N   LEU A  74     -29.190  21.273  -3.605  1.00 56.85    -0.229 NA
ATOM    309  CA  LEU A  74     -28.465  20.020  -3.465  1.00 57.25     0.186 C 
ATOM    310  C   LEU A  74     -27.026  20.236  -3.049  1.00 58.71     0.274 C 
ATOM    311  O   LEU A  74     -26.544  19.574  -2.132  1.00 57.29    -0.268 OA
ATOM    312  CB  LEU A  74     -28.505  19.185  -4.743  1.00 56.54     0.034 C 
ATOM    313  CG  LEU A  74     -29.672  18.216  -4.871  1.00 55.50     0.002 C 
ATOM    314  CD1 LEU A  74     -29.972  17.924  -6.344  1.00 55.60     0.000 C 
ATOM    315  CD2 LEU A  74     -29.413  16.944  -4.098  1.00 53.85     0.000 C 
ATOM    316  N   ARG A  75     -26.355  21.162  -3.746  1.00 61.81    -0.229 NA
ATOM    317  CA  ARG A  75     -24.948  21.511  -3.501  1.00 64.78     0.186 C 
ATOM    318  C   ARG A  75     -24.734  21.882  -2.025  1.00 64.71     0.274 C 
ATOM    319  O   ARG A  75     -23.895  21.287  -1.342  1.00 64.15    -0.268 OA
ATOM    320  CB  ARG A  75     -24.472  22.638  -4.446  1.00 66.55     0.036 C 
ATOM    321  CG  ARG A  75     -23.099  23.216  -4.059  1.00 73.18     0.029 C 
ATOM    322  CD  ARG A  75     -22.473  24.200  -5.040  1.00 82.03     0.145 C 
ATOM    323  NE  ARG A  75     -21.040  24.386  -4.750  1.00 89.33    -0.083 NA
ATOM    324  CZ  ARG A  75     -20.038  23.682  -5.303  1.00 92.81     0.782 C 
ATOM    325  NH1 ARG A  75     -20.278  22.728  -6.191  1.00 94.77     0.063 N 
ATOM    326  NH2 ARG A  75     -18.782  23.930  -4.966  1.00 93.80     0.063 N 
ATOM    327  N   GLU A  76     -25.523  22.833  -1.540  1.00 65.38    -0.229 NA
ATOM    328  CA  GLU A  76     -25.425  23.259  -0.159  1.00 67.04     0.187 C 
ATOM    329  C   GLU A  76     -25.540  22.071   0.809  1.00 65.18     0.274 C 
ATOM    330  O   GLU A  76     -24.744  21.928   1.736  1.00 63.76    -0.268 OA
ATOM    331  CB  GLU A  76     -26.446  24.369   0.117  1.00 69.69     0.045 C 
ATOM    332  CG  GLU A  76     -27.376  24.153   1.301  1.00 79.89     0.100 C 
ATOM    333  CD  GLU A  76     -26.943  24.914   2.540  1.00 91.11     0.185 C 
ATOM    334  OE1 GLU A  76     -27.672  25.852   2.960  1.00 95.14    -0.647 OA
ATOM    335  OE2 GLU A  76     -25.877  24.558   3.100  1.00 96.15    -0.647 OA
ATOM    336  N   THR A  77     -26.500  21.191   0.535  1.00 64.10    -0.226 NA
ATOM    337  CA  THR A  77     -26.789  20.036   1.379  1.00 62.93     0.216 C 
ATOM    338  C   THR A  77     -25.645  19.026   1.455  1.00 62.76     0.277 C 
ATOM    339  O   THR A  77     -25.236  18.654   2.551  1.00 62.53    -0.268 OA
ATOM    340  CB  THR A  77     -28.081  19.362   0.916  1.00 62.42     0.184 C 
ATOM    341  OG1 THR A  77     -29.131  20.323   0.919  1.00 61.60    -0.221 OA
ATOM    342  CG2 THR A  77     -28.565  18.358   1.939  1.00 62.74     0.038 C 
ATOM    343  N   PHE A  78     -25.134  18.580   0.312  1.00 63.20    -0.228 NA
ATOM    344  CA  PHE A  78     -24.112  17.530   0.317  1.00 64.68     0.191 C 
ATOM    345  C   PHE A  78     -22.759  18.050   0.816  1.00 67.85     0.275 C 
ATOM    346  O   PHE A  78     -21.975  17.301   1.396  1.00 67.45    -0.268 OA
ATOM    347  CB  PHE A  78     -24.001  16.858  -1.054  1.00 62.71     0.060 C 
ATOM    348  CG  PHE A  78     -25.019  15.775  -1.273  1.00 59.47    -0.020 A 
ATOM    349  CD1 PHE A  78     -24.764  14.465  -0.851  1.00 57.39    -0.004 A 
ATOM    350  CD2 PHE A  78     -26.258  16.054  -1.870  1.00 55.36    -0.004 A 
ATOM    351  CE1 PHE A  78     -25.709  13.452  -1.063  1.00 54.67    -0.000 A 
ATOM    352  CE2 PHE A  78     -27.199  15.040  -2.060  1.00 52.53    -0.000 A 
ATOM    353  CZ  PHE A  78     -26.920  13.745  -1.665  1.00 52.81    -0.000 A 
ATOM    354  N   ARG A  79     -22.511  19.340   0.578  1.00 72.16    -0.229 NA
ATOM    355  CA  ARG A  79     -21.424  20.084   1.206  1.00 76.13     0.186 C 
ATOM    356  C   ARG A  79     -21.511  19.953   2.725  1.00 74.99     0.274 C 
ATOM    357  O   ARG A  79     -20.525  19.604   3.344  1.00 75.62    -0.268 OA
ATOM    358  CB  ARG A  79     -21.452  21.562   0.781  1.00 79.68     0.036 C 
ATOM    359  CG  ARG A  79     -20.079  22.265   0.768  1.00 90.12     0.029 C 
ATOM    360  CD  ARG A  79     -20.090  23.795   1.078  1.00104.03     0.145 C 
ATOM    361  NE  ARG A  79     -20.941  24.210   2.218  1.00112.98    -0.083 NA
ATOM    362  CZ  ARG A  79     -20.669  24.030   3.523  1.00117.83     0.782 C 
ATOM    363  NH1 ARG A  79     -19.562  23.417   3.928  1.00119.65     0.063 N 
ATOM    364  NH2 ARG A  79     -21.527  24.465   4.436  1.00119.85     0.063 N 
ATOM    365  N   ASN A  80     -22.679  20.201   3.322  1.00 73.37    -0.228 NA
ATOM    366  CA  ASN A  80     -22.844  19.997   4.764  1.00 71.70     0.196 C 
ATOM    367  C   ASN A  80     -22.552  18.564   5.176  1.00 70.97     0.275 C 
ATOM    368  O   ASN A  80     -22.234  18.304   6.322  1.00 70.83    -0.268 OA
ATOM    369  CB  ASN A  80     -24.249  20.344   5.253  1.00 71.36     0.126 C 
ATOM    370  CG  ASN A  80     -24.587  21.825   5.122  1.00 70.50     0.276 C 
ATOM    371  OD1 ASN A  80     -23.710  22.689   5.024  1.00 68.63    -0.269 OA
ATOM    372  ND2 ASN A  80     -25.888  22.121   5.134  1.00 70.38    -0.107 N 
ATOM    373  N   LEU A  81     -22.669  17.623   4.251  1.00 70.22    -0.229 NA
ATOM    374  CA  LEU A  81     -22.346  16.248   4.600  1.00 69.87     0.186 C 
ATOM    375  C   LEU A  81     -20.863  15.984   4.386  1.00 69.81     0.274 C 
ATOM    376  O   LEU A  81     -20.386  14.852   4.556  1.00 70.06    -0.268 OA
ATOM    377  CB  LEU A  81     -23.234  15.247   3.858  1.00 69.66     0.034 C 
ATOM    378  CG  LEU A  81     -24.732  15.316   4.232  1.00 69.81     0.002 C 
ATOM    379  CD1 LEU A  81     -25.593  14.402   3.312  1.00 69.88     0.000 C 
ATOM    380  CD2 LEU A  81     -25.012  15.076   5.749  1.00 67.92     0.000 C 
ATOM    381  N   LYS A  82     -20.136  17.053   4.058  1.00 69.61    -0.229 NA
ATOM    382  CA  LYS A  82     -18.691  17.017   3.841  1.00 69.63     0.186 C 
ATOM    383  C   LYS A  82     -18.307  16.366   2.507  1.00 67.73     0.274 C 
ATOM    384  O   LYS A  82     -17.174  15.924   2.332  1.00 66.88    -0.268 OA
ATOM    385  CB  LYS A  82     -17.951  16.359   5.029  1.00 71.35     0.034 C 
ATOM    386  CG  LYS A  82     -17.773  17.236   6.290  1.00 77.39     0.005 C 
ATOM    387  CD  LYS A  82     -19.115  17.731   6.901  1.00 85.70     0.041 C 
ATOM    388  CE  LYS A  82     -19.360  17.275   8.370  1.00 90.40     0.338 C 
ATOM    389  NZ  LYS A  82     -20.336  18.181   9.102  1.00 92.34     0.618 N 
ATOM    390  N   TYR A  83     -19.243  16.323   1.567  1.00 66.35    -0.228 NA
ATOM    391  CA  TYR A  83     -18.928  15.875   0.206  1.00 65.69     0.191 C 
ATOM    392  C   TYR A  83     -18.189  16.938  -0.635  1.00 64.93     0.275 C 
ATOM    393  O   TYR A  83     -18.455  18.138  -0.508  1.00 64.76    -0.268 OA
ATOM    394  CB  TYR A  83     -20.190  15.373  -0.537  1.00 65.91     0.060 C 
ATOM    395  CG  TYR A  83     -20.607  13.957  -0.136  1.00 64.92    -0.020 A 
ATOM    396  CD1 TYR A  83     -21.389  13.741   1.012  1.00 63.92    -0.002 A 
ATOM    397  CD2 TYR A  83     -20.204  12.844  -0.890  1.00 62.78    -0.002 A 
ATOM    398  CE1 TYR A  83     -21.756  12.466   1.398  1.00 62.55     0.027 A 
ATOM    399  CE2 TYR A  83     -20.565  11.575  -0.516  1.00 62.03     0.027 A 
ATOM    400  CZ  TYR A  83     -21.345  11.393   0.631  1.00 62.50     0.131 A 
ATOM    401  OH  TYR A  83     -21.708  10.133   1.026  1.00 62.52    -0.190 OA
ATOM    402  N   GLU A  84     -17.256  16.462  -1.467  1.00 63.87    -0.229 NA
ATOM    403  CA  GLU A  84     -16.549  17.247  -2.470  1.00 62.90     0.187 C 
ATOM    404  C   GLU A  84     -17.474  17.463  -3.685  1.00 61.34     0.274 C 
ATOM    405  O   GLU A  84     -17.428  16.702  -4.648  1.00 61.14    -0.268 OA
ATOM    406  CB  GLU A  84     -15.279  16.488  -2.887  1.00 63.73     0.045 C 
ATOM    407  CG  GLU A  84     -14.108  17.368  -3.310  1.00 67.76     0.100 C 
ATOM    408  CD  GLU A  84     -13.197  16.703  -4.336  1.00 72.67     0.185 C 
ATOM    409  OE1 GLU A  84     -13.435  16.877  -5.558  1.00 75.90    -0.647 OA
ATOM    410  OE2 GLU A  84     -12.230  16.009  -3.934  1.00 74.03    -0.647 OA
ATOM    411  N   VAL A  85     -18.303  18.506  -3.656  1.00 59.71    -0.229 NA
ATOM    412  CA  VAL A  85     -19.400  18.622  -4.616  1.00 58.47     0.186 C 
ATOM    413  C   VAL A  85     -18.930  19.188  -5.931  1.00 57.62     0.274 C 
ATOM    414  O   VAL A  85     -18.256  20.212  -5.940  1.00 57.73    -0.268 OA
ATOM    415  CB  VAL A  85     -20.527  19.548  -4.100  1.00 58.65     0.032 C 
ATOM    416  CG1 VAL A  85     -21.764  19.422  -4.992  1.00 58.76     0.003 C 
ATOM    417  CG2 VAL A  85     -20.877  19.269  -2.627  1.00 58.91     0.003 C 
ATOM    418  N   ARG A  86     -19.303  18.564  -7.045  1.00 56.80    -0.229 NA
ATOM    419  CA  ARG A  86     -18.915  19.105  -8.350  1.00 56.59     0.186 C 
ATOM    420  C   ARG A  86     -20.097  19.418  -9.257  1.00 58.21     0.274 C 
ATOM    421  O   ARG A  86     -20.725  18.519  -9.814  1.00 57.57    -0.268 OA
ATOM    422  CB  ARG A  86     -17.949  18.183  -9.084  1.00 55.07     0.036 C 
ATOM    423  CG  ARG A  86     -16.673  17.888  -8.353  1.00 52.46     0.029 C 
ATOM    424  CD  ARG A  86     -15.643  17.234  -9.248  1.00 49.00     0.145 C 
ATOM    425  NE  ARG A  86     -14.553  16.622  -8.508  1.00 46.72    -0.083 NA
ATOM    426  CZ  ARG A  86     -13.740  15.742  -9.046  1.00 46.17     0.782 C 
ATOM    427  NH1 ARG A  86     -13.897  15.403 -10.314  1.00 46.07     0.063 N 
ATOM    428  NH2 ARG A  86     -12.778  15.189  -8.325  1.00 47.41     0.063 N 
ATOM    429  N   ASN A  87     -20.376  20.705  -9.435  1.00 60.89    -0.228 NA
ATOM    430  CA  ASN A  87     -21.467  21.126 -10.313  1.00 63.52     0.196 C 
ATOM    431  C   ASN A  87     -21.129  21.112 -11.793  1.00 64.73     0.275 C 
ATOM    432  O   ASN A  87     -20.033  21.499 -12.200  1.00 65.03    -0.268 OA
ATOM    433  CB  ASN A  87     -21.976  22.499  -9.902  1.00 64.21     0.126 C 
ATOM    434  CG  ASN A  87     -22.718  22.459  -8.587  1.00 65.83     0.276 C 
ATOM    435  OD1 ASN A  87     -22.146  22.118  -7.564  1.00 67.13    -0.269 OA
ATOM    436  ND2 ASN A  87     -24.002  22.788  -8.615  1.00 67.16    -0.107 N 
ATOM    437  N   LYS A  88     -22.069  20.640 -12.600  1.00 66.08    -0.229 NA
ATOM    438  CA  LYS A  88     -21.919  20.720 -14.048  1.00 67.26     0.186 C 
ATOM    439  C   LYS A  88     -23.257  21.106 -14.662  1.00 66.76     0.274 C 
ATOM    440  O   LYS A  88     -24.270  20.527 -14.321  1.00 66.99    -0.268 OA
ATOM    441  CB  LYS A  88     -21.379  19.414 -14.628  1.00 68.19     0.034 C 
ATOM    442  CG  LYS A  88     -19.959  19.064 -14.173  1.00 72.79     0.005 C 
ATOM    443  CD  LYS A  88     -18.893  19.460 -15.213  1.00 78.76     0.041 C 
ATOM    444  CE  LYS A  88     -17.605  20.033 -14.581  1.00 81.03     0.338 C 
ATOM    445  NZ  LYS A  88     -17.262  21.344 -15.213  1.00 81.68     0.618 N 
ATOM    446  N   ASN A  89     -23.254  22.102 -15.539  1.00 66.41    -0.228 NA
ATOM    447  CA  ASN A  89     -24.463  22.539 -16.229  1.00 66.39     0.196 C 
ATOM    448  C   ASN A  89     -24.495  22.260 -17.726  1.00 67.36     0.275 C 
ATOM    449  O   ASN A  89     -23.460  22.257 -18.391  1.00 67.31    -0.268 OA
ATOM    450  CB  ASN A  89     -24.698  24.010 -15.973  1.00 65.35     0.126 C 
ATOM    451  CG  ASN A  89     -24.524  24.348 -14.544  1.00 64.60     0.276 C 
ATOM    452  OD1 ASN A  89     -25.382  24.043 -13.721  1.00 64.73    -0.269 OA
ATOM    453  ND2 ASN A  89     -23.392  24.946 -14.211  1.00 63.88    -0.107 N 
ATOM    454  N   ASP A  90     -25.702  22.008 -18.227  1.00 68.60    -0.228 NA
ATOM    455  CA  ASP A  90     -25.979  21.837 -19.656  1.00 69.90     0.197 C 
ATOM    456  C   ASP A  90     -24.992  20.942 -20.404  1.00 67.60     0.275 C 
ATOM    457  O   ASP A  90     -24.463  21.351 -21.423  1.00 67.92    -0.268 OA
ATOM    458  CB  ASP A  90     -26.089  23.201 -20.353  1.00 72.71     0.132 C 
ATOM    459  CG  ASP A  90     -27.256  24.030 -19.843  1.00 79.68     0.188 C 
ATOM    460  OD1 ASP A  90     -27.178  24.584 -18.720  1.00 85.18    -0.647 OA
ATOM    461  OD2 ASP A  90     -28.296  24.182 -20.505  1.00 85.17    -0.647 OA
ATOM    462  N   LEU A  91     -24.751  19.729 -19.909  1.00 64.80    -0.229 NA
ATOM    463  CA  LEU A  91     -23.872  18.787 -20.605  1.00 62.06     0.186 C 
ATOM    464  C   LEU A  91     -24.583  18.100 -21.756  1.00 60.93     0.274 C 
ATOM    465  O   LEU A  91     -25.777  17.804 -21.666  1.00 60.38    -0.268 OA
ATOM    466  CB  LEU A  91     -23.319  17.724 -19.647  1.00 61.63     0.034 C 
ATOM    467  CG  LEU A  91     -22.575  18.153 -18.366  1.00 60.84     0.002 C 
ATOM    468  CD1 LEU A  91     -21.712  17.015 -17.838  1.00 58.99     0.000 C 
ATOM    469  CD2 LEU A  91     -21.701  19.367 -18.634  1.00 62.13     0.000 C 
ATOM    470  N   THR A  92     -23.856  17.849 -22.846  1.00 60.07    -0.226 NA
ATOM    471  CA  THR A  92     -24.377  16.986 -23.912  1.00 59.39     0.216 C 
ATOM    472  C   THR A  92     -24.257  15.543 -23.428  1.00 59.94     0.277 C 
ATOM    473  O   THR A  92     -23.631  15.277 -22.400  1.00 58.71    -0.268 OA
ATOM    474  CB  THR A  92     -23.585  17.124 -25.248  1.00 58.66     0.184 C 
ATOM    475  OG1 THR A  92     -22.205  16.773 -25.030  1.00 58.20    -0.221 OA
ATOM    476  CG2 THR A  92     -23.571  18.547 -25.783  1.00 56.76     0.038 C 
ATOM    477  N   ARG A  93     -24.833  14.623 -24.196  1.00 61.49    -0.229 NA
ATOM    478  CA  ARG A  93     -24.754  13.213 -23.886  1.00 63.49     0.186 C 
ATOM    479  C   ARG A  93     -23.308  12.732 -23.910  1.00 63.05     0.274 C 
ATOM    480  O   ARG A  93     -22.905  11.909 -23.076  1.00 63.45    -0.268 OA
ATOM    481  CB  ARG A  93     -25.663  12.381 -24.804  1.00 65.22     0.036 C 
ATOM    482  CG  ARG A  93     -25.418  12.501 -26.279  1.00 71.62     0.029 C 
ATOM    483  CD  ARG A  93     -25.573  11.179 -27.009  1.00 81.01     0.145 C 
ATOM    484  NE  ARG A  93     -26.924  10.995 -27.524  1.00 87.94    -0.083 NA
ATOM    485  CZ  ARG A  93     -27.213  10.621 -28.768  1.00 92.50     0.782 C 
ATOM    486  NH1 ARG A  93     -26.241  10.382 -29.648  1.00 94.90     0.063 N 
ATOM    487  NH2 ARG A  93     -28.480  10.477 -29.136  1.00 93.84     0.063 N 
ATOM    488  N   GLU A  94     -22.512  13.280 -24.828  1.00 62.23    -0.229 NA
ATOM    489  CA  GLU A  94     -21.108  12.884 -24.935  1.00 60.79     0.187 C 
ATOM    490  C   GLU A  94     -20.359  13.411 -23.742  1.00 60.06     0.274 C 
ATOM    491  O   GLU A  94     -19.618  12.675 -23.115  1.00 60.10    -0.268 OA
ATOM    492  CB  GLU A  94     -20.493  13.358 -26.239  1.00 60.47     0.045 C 
ATOM    493  CG  GLU A  94     -21.108  12.690 -27.459  1.00 60.62     0.100 C 
ATOM    494  CD  GLU A  94     -22.428  13.336 -27.874  1.00 61.77     0.185 C 
ATOM    495  OE1 GLU A  94     -22.808  14.403 -27.286  1.00 62.70    -0.647 OA
ATOM    496  OE2 GLU A  94     -23.097  12.777 -28.778  1.00 61.43    -0.647 OA
ATOM    497  N   GLU A  95     -20.596  14.672 -23.404  1.00 59.75    -0.229 NA
ATOM    498  CA  GLU A  95     -20.002  15.276 -22.219  1.00 59.95     0.187 C 
ATOM    499  C   GLU A  95     -20.290  14.467 -20.956  1.00 59.51     0.274 C 
ATOM    500  O   GLU A  95     -19.385  14.244 -20.145  1.00 58.46    -0.268 OA
ATOM    501  CB  GLU A  95     -20.464  16.728 -22.071  1.00 60.62     0.045 C 
ATOM    502  CG  GLU A  95     -20.115  17.578 -23.284  1.00 64.58     0.100 C 
ATOM    503  CD  GLU A  95     -20.637  19.004 -23.200  1.00 70.09     0.185 C 
ATOM    504  OE1 GLU A  95     -21.879  19.221 -23.305  1.00 71.03    -0.647 OA
ATOM    505  OE2 GLU A  95     -19.786  19.918 -23.039  1.00 72.83    -0.647 OA
ATOM    506  N   ILE A  96     -21.541  14.005 -20.815  1.00 59.82    -0.229 NA
ATOM    507  CA  ILE A  96     -21.975  13.234 -19.644  1.00 60.14     0.186 C 
ATOM    508  C   ILE A  96     -21.227  11.910 -19.564  1.00 61.30     0.274 C 
ATOM    509  O   ILE A  96     -20.571  11.632 -18.563  1.00 61.83    -0.268 OA
ATOM    510  CB  ILE A  96     -23.510  13.039 -19.617  1.00 59.59     0.032 C 
ATOM    511  CG1 ILE A  96     -24.204  14.352 -19.213  1.00 59.55     0.002 C 
ATOM    512  CG2 ILE A  96     -23.904  11.927 -18.646  1.00 58.52     0.003 C 
ATOM    513  CD1 ILE A  96     -25.739  14.364 -19.393  1.00 59.33     0.000 C 
ATOM    514  N   VAL A  97     -21.293  11.121 -20.630  1.00 62.48    -0.229 NA
ATOM    515  CA  VAL A  97     -20.570   9.859 -20.715  1.00 63.79     0.186 C 
ATOM    516  C   VAL A  97     -19.096  10.064 -20.361  1.00 65.86     0.274 C 
ATOM    517  O   VAL A  97     -18.513   9.302 -19.564  1.00 66.14    -0.268 OA
ATOM    518  CB  VAL A  97     -20.701   9.247 -22.138  1.00 63.28     0.032 C 
ATOM    519  CG1 VAL A  97     -19.654   8.150 -22.380  1.00 62.87     0.003 C 
ATOM    520  CG2 VAL A  97     -22.112   8.682 -22.350  1.00 62.33     0.003 C 
ATOM    521  N   GLU A  98     -18.517  11.113 -20.944  1.00 68.25    -0.229 NA
ATOM    522  CA  GLU A  98     -17.105  11.427 -20.803  1.00 70.78     0.187 C 
ATOM    523  C   GLU A  98     -16.762  11.930 -19.401  1.00 69.53     0.274 C 
ATOM    524  O   GLU A  98     -15.667  11.671 -18.911  1.00 69.63    -0.268 OA
ATOM    525  CB  GLU A  98     -16.662  12.434 -21.876  1.00 73.38     0.045 C 
ATOM    526  CG  GLU A  98     -15.252  12.206 -22.414  1.00 83.19     0.100 C 
ATOM    527  CD  GLU A  98     -14.234  13.245 -21.915  1.00 93.64     0.185 C 
ATOM    528  OE1 GLU A  98     -14.407  14.458 -22.178  1.00 98.08    -0.647 OA
ATOM    529  OE2 GLU A  98     -13.240  12.849 -21.269  1.00 97.41    -0.647 OA
ATOM    530  N   LEU A  99     -17.678  12.632 -18.741  1.00 68.23    -0.229 NA
ATOM    531  CA  LEU A  99     -17.369  13.107 -17.396  1.00 67.39     0.186 C 
ATOM    532  C   LEU A  99     -17.341  11.921 -16.434  1.00 67.65     0.274 C 
ATOM    533  O   LEU A  99     -16.471  11.821 -15.553  1.00 67.23    -0.268 OA
ATOM    534  CB  LEU A  99     -18.377  14.151 -16.921  1.00 66.72     0.034 C 
ATOM    535  CG  LEU A  99     -18.393  14.434 -15.411  1.00 65.21     0.002 C 
ATOM    536  CD1 LEU A  99     -17.115  15.110 -14.928  1.00 63.78     0.000 C 
ATOM    537  CD2 LEU A  99     -19.608  15.264 -15.039  1.00 64.55     0.000 C 
ATOM    538  N   MET A 100     -18.300  11.019 -16.626  1.00 68.12    -0.229 NA
ATOM    539  CA  MET A 100     -18.438   9.867 -15.757  1.00 68.78     0.187 C 
ATOM    540  C   MET A 100     -17.234   8.946 -15.914  1.00 69.15     0.274 C 
ATOM    541  O   MET A 100     -16.668   8.485 -14.915  1.00 68.26    -0.268 OA
ATOM    542  CB  MET A 100     -19.775   9.153 -16.001  1.00 68.89     0.046 C 
ATOM    543  CG  MET A 100     -21.010  10.008 -15.643  1.00 69.63     0.060 C 
ATOM    544  SD  MET A 100     -21.149  10.361 -13.863  1.00 71.50    -0.139 SA
ATOM    545  CE  MET A 100     -20.844  12.142 -13.748  1.00 70.84     0.069 C 
ATOM    546  N   ARG A 101     -16.815   8.719 -17.159  1.00 70.29    -0.229 NA
ATOM    547  CA  ARG A 101     -15.642   7.879 -17.420  1.00 71.97     0.186 C 
ATOM    548  C   ARG A 101     -14.373   8.334 -16.689  1.00 71.46     0.274 C 
ATOM    549  O   ARG A 101     -13.650   7.510 -16.126  1.00 71.46    -0.268 OA
ATOM    550  CB  ARG A 101     -15.355   7.806 -18.904  1.00 73.47     0.036 C 
ATOM    551  CG  ARG A 101     -14.619   6.535 -19.286  1.00 78.17     0.029 C 
ATOM    552  CD  ARG A 101     -14.279   6.454 -20.758  1.00 84.77     0.145 C 
ATOM    553  NE  ARG A 101     -13.403   7.566 -21.102  1.00 89.45    -0.083 NA
ATOM    554  CZ  ARG A 101     -12.108   7.635 -20.797  1.00 92.53     0.782 C 
ATOM    555  NH1 ARG A 101     -11.494   6.643 -20.154  1.00 93.73     0.063 N 
ATOM    556  NH2 ARG A 101     -11.417   8.708 -21.154  1.00 94.20     0.063 N 
ATOM    557  N   ASP A 102     -14.130   9.648 -16.706  1.00 70.70    -0.228 NA
ATOM    558  CA  ASP A 102     -13.036  10.286 -15.978  1.00 69.72     0.197 C 
ATOM    559  C   ASP A 102     -13.165  10.129 -14.463  1.00 68.36     0.275 C 
ATOM    560  O   ASP A 102     -12.283   9.577 -13.817  1.00 68.19    -0.268 OA
ATOM    561  CB  ASP A 102     -12.967  11.779 -16.332  1.00 70.39     0.132 C 
ATOM    562  CG  ASP A 102     -12.691  12.029 -17.819  1.00 71.82     0.188 C 
ATOM    563  OD1 ASP A 102     -13.042  13.133 -18.277  1.00 74.17    -0.647 OA
ATOM    564  OD2 ASP A 102     -12.144  11.208 -18.600  1.00 71.87    -0.647 OA
ATOM    565  N   VAL A 103     -14.262  10.627 -13.904  1.00 67.03    -0.229 NA
ATOM    566  CA  VAL A 103     -14.560  10.491 -12.473  1.00 65.79     0.186 C 
ATOM    567  C   VAL A 103     -14.431   9.046 -11.975  1.00 64.29     0.274 C 
ATOM    568  O   VAL A 103     -13.922   8.817 -10.890  1.00 63.86    -0.268 OA
ATOM    569  CB  VAL A 103     -15.965  11.059 -12.138  1.00 66.11     0.032 C 
ATOM    570  CG1 VAL A 103     -16.289  10.892 -10.675  1.00 67.07     0.003 C 
ATOM    571  CG2 VAL A 103     -16.045  12.510 -12.512  1.00 66.41     0.003 C 
ATOM    572  N   SER A 104     -14.875   8.087 -12.775  1.00 63.22    -0.226 NA
ATOM    573  CA  SER A 104     -14.706   6.676 -12.467  1.00 63.33     0.219 C 
ATOM    574  C   SER A 104     -13.257   6.198 -12.585  1.00 64.72     0.277 C 
ATOM    575  O   SER A 104     -12.914   5.123 -12.078  1.00 64.29    -0.268 OA
ATOM    576  CB  SER A 104     -15.532   5.835 -13.433  1.00 62.61     0.216 C 
ATOM    577  OG  SER A 104     -14.859   5.727 -14.673  1.00 60.23    -0.218 OA
ATOM    578  N   LYS A 105     -12.430   6.961 -13.302  1.00 66.52    -0.229 NA
ATOM    579  CA  LYS A 105     -11.029   6.604 -13.516  1.00 68.26     0.186 C 
ATOM    580  C   LYS A 105     -10.136   7.217 -12.444  1.00 68.12     0.274 C 
ATOM    581  O   LYS A 105      -8.954   6.870 -12.346  1.00 68.95    -0.268 OA
ATOM    582  CB  LYS A 105     -10.558   7.030 -14.900  1.00 69.50     0.034 C 
ATOM    583  CG  LYS A 105     -11.026   6.115 -16.030  1.00 74.11     0.005 C 
ATOM    584  CD  LYS A 105      -9.880   5.324 -16.679  1.00 80.32     0.041 C 
ATOM    585  CE  LYS A 105      -9.286   4.279 -15.681  1.00 83.88     0.338 C 
ATOM    586  NZ  LYS A 105      -8.206   3.438 -16.255  1.00 84.46     0.618 N 
ATOM    587  N   GLU A 106     -10.707   8.106 -11.630  1.00 67.50    -0.229 NA
ATOM    588  CA  GLU A 106     -10.003   8.684 -10.489  1.00 66.91     0.187 C 
ATOM    589  C   GLU A 106      -9.797   7.663  -9.384  1.00 67.39     0.274 C 
ATOM    590  O   GLU A 106     -10.386   6.580  -9.386  1.00 65.98    -0.268 OA
ATOM    591  CB  GLU A 106     -10.764   9.888  -9.918  1.00 66.36     0.045 C 
ATOM    592  CG  GLU A 106     -11.169  10.932 -10.954  1.00 65.98     0.100 C 
ATOM    593  CD  GLU A 106     -11.758  12.205 -10.349  1.00 65.72     0.185 C 
ATOM    594  OE1 GLU A 106     -11.693  12.400  -9.109  1.00 64.91    -0.647 OA
ATOM    595  OE2 GLU A 106     -12.289  13.023 -11.130  1.00 66.48    -0.647 OA
ATOM    596  N   ASP A 107      -8.967   8.044  -8.425  1.00 69.37    -0.228 NA
ATOM    597  CA  ASP A 107      -8.622   7.179  -7.314  1.00 72.01     0.197 C 
ATOM    598  C   ASP A 107      -9.452   7.493  -6.067  1.00 74.06     0.275 C 
ATOM    599  O   ASP A 107      -9.259   8.533  -5.399  1.00 74.12    -0.268 OA
ATOM    600  CB  ASP A 107      -7.141   7.288  -6.996  1.00 71.78     0.132 C 
ATOM    601  CG  ASP A 107      -6.744   6.394  -5.872  1.00 72.76     0.188 C 
ATOM    602  OD1 ASP A 107      -6.676   5.162  -6.093  1.00 73.22    -0.647 OA
ATOM    603  OD2 ASP A 107      -6.522   6.827  -4.723  1.00 74.41    -0.647 OA
ATOM    604  N   HIS A 108     -10.355   6.565  -5.743  1.00 76.13    -0.228 NA
ATOM    605  CA  HIS A 108     -11.329   6.786  -4.671  1.00 77.52     0.192 C 
ATOM    606  C   HIS A 108     -10.952   6.167  -3.312  1.00 79.17     0.275 C 
ATOM    607  O   HIS A 108     -11.711   6.277  -2.358  1.00 80.01    -0.268 OA
ATOM    608  CB  HIS A 108     -12.731   6.376  -5.143  1.00 76.70     0.082 C 
ATOM    609  CG  HIS A 108     -13.232   7.161  -6.325  1.00 73.48     0.082 A 
ATOM    610  ND1 HIS A 108     -13.723   8.446  -6.219  1.00 70.63    -0.227 NA
ATOM    611  CD2 HIS A 108     -13.330   6.832  -7.636  1.00 71.28     0.116 A 
ATOM    612  CE1 HIS A 108     -14.100   8.873  -7.411  1.00 68.98     0.199 A 
ATOM    613  NE2 HIS A 108     -13.872   7.913  -8.287  1.00 69.44    -0.221 NA
ATOM    614  N   SER A 109      -9.755   5.578  -3.229  1.00 80.66    -0.226 NA
ATOM    615  CA  SER A 109      -9.208   4.912  -2.010  1.00 81.46     0.219 C 
ATOM    616  C   SER A 109      -9.366   5.617  -0.651  1.00 83.12     0.277 C 
ATOM    617  O   SER A 109      -9.503   4.962   0.373  1.00 83.20    -0.268 OA
ATOM    618  CB  SER A 109      -7.719   4.594  -2.201  1.00 80.23     0.216 C 
ATOM    619  OG  SER A 109      -7.537   3.743  -3.304  1.00 77.43    -0.218 OA
ATOM    620  N   LYS A 110      -9.304   6.943  -0.644  1.00 85.35    -0.229 NA
ATOM    621  CA  LYS A 110      -9.403   7.700   0.600  1.00 87.37     0.186 C 
ATOM    622  C   LYS A 110     -10.823   8.213   0.786  1.00 82.64     0.274 C 
ATOM    623  O   LYS A 110     -11.110   8.953   1.741  1.00 82.25    -0.268 OA
ATOM    624  CB  LYS A 110      -8.394   8.862   0.636  1.00 92.68     0.034 C 
ATOM    625  CG  LYS A 110      -7.012   8.562   0.016  1.00108.54     0.005 C 
ATOM    626  CD  LYS A 110      -5.889   8.451   1.059  1.00128.37     0.041 C 
ATOM    627  CE  LYS A 110      -5.529   6.994   1.361  1.00140.59     0.338 C 
ATOM    628  NZ  LYS A 110      -5.170   6.197   0.150  1.00147.24     0.618 N 
ATOM    629  N   ARG A 111     -11.706   7.797  -0.124  1.00 77.27    -0.229 NA
ATOM    630  CA  ARG A 111     -13.107   8.213  -0.100  1.00 72.43     0.186 C 
ATOM    631  C   ARG A 111     -14.050   7.104   0.394  1.00 68.26     0.274 C 
ATOM    632  O   ARG A 111     -13.895   5.927   0.024  1.00 65.58    -0.268 OA
ATOM    633  CB  ARG A 111     -13.551   8.730  -1.479  1.00 73.13     0.036 C 
ATOM    634  CG  ARG A 111     -12.975  10.098  -1.896  1.00 75.30     0.029 C 
ATOM    635  CD  ARG A 111     -12.771  10.239  -3.409  1.00 79.03     0.145 C 
ATOM    636  NE  ARG A 111     -12.178  11.519  -3.803  1.00 81.49    -0.083 NA
ATOM    637  CZ  ARG A 111     -11.849  11.854  -5.055  1.00 82.80     0.782 C 
ATOM    638  NH1 ARG A 111     -12.047  11.017  -6.062  1.00 83.21     0.063 N 
ATOM    639  NH2 ARG A 111     -11.324  13.042  -5.306  1.00 83.14     0.063 N 
ATOM    640  N   SER A 112     -15.023   7.520   1.221  1.00 65.15    -0.226 NA
ATOM    641  CA  SER A 112     -16.005   6.647   1.885  1.00 63.05     0.219 C 
ATOM    642  C   SER A 112     -17.134   6.110   0.981  1.00 61.08     0.277 C 
ATOM    643  O   SER A 112     -17.462   4.907   1.043  1.00 60.15    -0.268 OA
ATOM    644  CB  SER A 112     -16.639   7.386   3.074  1.00 63.58     0.216 C 
ATOM    645  OG  SER A 112     -15.948   7.150   4.297  1.00 65.22    -0.218 OA
ATOM    646  N   SER A 113     -17.721   7.006   0.168  1.00 58.88    -0.226 NA
ATOM    647  CA  SER A 113     -18.826   6.670  -0.735  1.00 56.93     0.219 C 
ATOM    648  C   SER A 113     -18.669   7.345  -2.087  1.00 56.85     0.277 C 
ATOM    649  O   SER A 113     -17.583   7.770  -2.439  1.00 57.68    -0.268 OA
ATOM    650  CB  SER A 113     -20.147   7.102  -0.123  1.00 56.03     0.216 C 
ATOM    651  OG  SER A 113     -20.145   8.496   0.157  1.00 52.12    -0.218 OA
ATOM    652  N   PHE A 114     -19.757   7.414  -2.850  1.00 56.15    -0.228 NA
ATOM    653  CA  PHE A 114     -19.800   8.188  -4.082  1.00 55.35     0.191 C 
ATOM    654  C   PHE A 114     -21.224   8.533  -4.433  1.00 54.31     0.275 C 
ATOM    655  O   PHE A 114     -22.094   7.650  -4.427  1.00 54.38    -0.268 OA
ATOM    656  CB  PHE A 114     -19.214   7.446  -5.279  1.00 55.77     0.060 C 
ATOM    657  CG  PHE A 114     -19.539   8.110  -6.611  1.00 57.73    -0.020 A 
ATOM    658  CD1 PHE A 114     -19.123   9.429  -6.874  1.00 58.77    -0.004 A 
ATOM    659  CD2 PHE A 114     -20.267   7.432  -7.590  1.00 59.32    -0.004 A 
ATOM    660  CE1 PHE A 114     -19.409  10.051  -8.098  1.00 60.29    -0.000 A 
ATOM    661  CE2 PHE A 114     -20.577   8.046  -8.824  1.00 60.53    -0.000 A 
ATOM    662  CZ  PHE A 114     -20.137   9.358  -9.082  1.00 60.93    -0.000 A 
ATOM    663  N   VAL A 115     -21.441   9.801  -4.795  1.00 52.50    -0.229 NA
ATOM    664  CA  VAL A 115     -22.776  10.314  -5.080  1.00 50.36     0.186 C 
ATOM    665  C   VAL A 115     -22.806  11.004  -6.435  1.00 50.85     0.274 C 
ATOM    666  O   VAL A 115     -21.971  11.866  -6.717  1.00 51.51    -0.268 OA
ATOM    667  CB  VAL A 115     -23.220  11.293  -3.980  1.00 48.99     0.032 C 
ATOM    668  CG1 VAL A 115     -24.481  12.033  -4.365  1.00 47.08     0.003 C 
ATOM    669  CG2 VAL A 115     -23.404  10.568  -2.675  1.00 46.59     0.003 C 
ATOM    670  N   CYS A 116     -23.769  10.639  -7.273  1.00 50.60    -0.228 NA
ATOM    671  CA  CYS A 116     -23.981  11.369  -8.510  1.00 50.50     0.198 C 
ATOM    672  C   CYS A 116     -25.442  11.759  -8.661  1.00 50.13     0.275 C 
ATOM    673  O   CYS A 116     -26.311  10.887  -8.663  1.00 50.37    -0.268 OA
ATOM    674  CB  CYS A 116     -23.511  10.536  -9.694  1.00 50.99     0.103 C 
ATOM    675  SG  CYS A 116     -24.063  11.142 -11.300  1.00 52.28    -0.080 SA
ATOM    676  N   VAL A 117     -25.713  13.056  -8.794  1.00 49.69    -0.229 NA
ATOM    677  CA  VAL A 117     -27.086  13.536  -8.974  1.00 49.78     0.186 C 
ATOM    678  C   VAL A 117     -27.377  13.971 -10.406  1.00 50.25     0.274 C 
ATOM    679  O   VAL A 117     -26.632  14.749 -10.979  1.00 50.45    -0.268 OA
ATOM    680  CB  VAL A 117     -27.398  14.722  -8.061  1.00 49.60     0.032 C 
ATOM    681  CG1 VAL A 117     -28.814  15.272  -8.358  1.00 48.46     0.003 C 
ATOM    682  CG2 VAL A 117     -27.206  14.324  -6.573  1.00 49.50     0.003 C 
ATOM    683  N   LEU A 118     -28.476  13.476 -10.966  1.00 50.92    -0.229 NA
ATOM    684  CA  LEU A 118     -28.913  13.820 -12.314  1.00 51.44     0.186 C 
ATOM    685  C   LEU A 118     -30.235  14.579 -12.267  1.00 52.03     0.274 C 
ATOM    686  O   LEU A 118     -31.220  14.107 -11.673  1.00 51.93    -0.268 OA
ATOM    687  CB  LEU A 118     -29.070  12.546 -13.128  1.00 51.56     0.034 C 
ATOM    688  CG  LEU A 118     -27.802  11.686 -13.112  1.00 53.00     0.002 C 
ATOM    689  CD1 LEU A 118     -28.068  10.200 -13.381  1.00 53.39     0.000 C 
ATOM    690  CD2 LEU A 118     -26.825  12.240 -14.124  1.00 54.18     0.000 C 
ATOM    691  N   LEU A 119     -30.235  15.763 -12.881  1.00 52.50    -0.229 NA
ATOM    692  CA  LEU A 119     -31.404  16.638 -12.976  1.00 52.83     0.186 C 
ATOM    693  C   LEU A 119     -31.700  16.942 -14.427  1.00 55.02     0.274 C 
ATOM    694  O   LEU A 119     -31.069  17.816 -15.009  1.00 56.42    -0.268 OA
ATOM    695  CB  LEU A 119     -31.129  17.948 -12.267  1.00 50.76     0.034 C 
ATOM    696  CG  LEU A 119     -30.582  17.828 -10.854  1.00 47.15     0.002 C 
ATOM    697  CD1 LEU A 119     -30.156  19.201 -10.331  1.00 44.43     0.000 C 
ATOM    698  CD2 LEU A 119     -31.592  17.183  -9.908  1.00 43.98     0.000 C 
ATOM    699  N   SER A 120     -32.657  16.235 -15.020  1.00 56.39    -0.226 NA
ATOM    700  CA  SER A 120     -32.930  16.416 -16.448  1.00 56.99     0.219 C 
ATOM    701  C   SER A 120     -34.254  15.783 -16.916  1.00 56.21     0.277 C 
ATOM    702  O   SER A 120     -34.953  15.172 -16.113  1.00 57.06    -0.268 OA
ATOM    703  CB  SER A 120     -31.768  15.864 -17.253  1.00 57.65     0.216 C 
ATOM    704  OG  SER A 120     -31.824  16.377 -18.556  1.00 59.98    -0.218 OA
ATOM    705  N   HIS A 121     -34.602  15.955 -18.196  1.00 54.38    -0.228 NA
ATOM    706  CA  HIS A 121     -35.673  15.194 -18.841  1.00 52.76     0.192 C 
ATOM    707  C   HIS A 121     -35.262  13.721 -18.831  1.00 51.68     0.275 C 
ATOM    708  O   HIS A 121     -34.080  13.415 -18.789  1.00 50.26    -0.268 OA
ATOM    709  CB  HIS A 121     -35.868  15.621 -20.309  1.00 52.72     0.082 C 
ATOM    710  CG  HIS A 121     -36.453  16.988 -20.493  1.00 54.57     0.082 A 
ATOM    711  ND1 HIS A 121     -37.541  17.444 -19.780  1.00 56.65    -0.227 NA
ATOM    712  CD2 HIS A 121     -36.108  17.998 -21.330  1.00 56.18     0.116 A 
ATOM    713  CE1 HIS A 121     -37.836  18.675 -20.162  1.00 56.97     0.199 A 
ATOM    714  NE2 HIS A 121     -36.981  19.036 -21.102  1.00 56.91    -0.221 NA
ATOM    715  N   GLY A 122     -36.225  12.809 -18.878  1.00 51.73    -0.226 NA
ATOM    716  CA  GLY A 122     -35.904  11.396 -18.996  1.00 52.36     0.218 C 
ATOM    717  C   GLY A 122     -37.042  10.534 -19.508  1.00 53.14     0.277 C 
ATOM    718  O   GLY A 122     -38.158  10.988 -19.762  1.00 53.75    -0.268 OA
ATOM    719  N   GLU A 123     -36.748   9.266 -19.678  1.00 53.61    -0.229 NA
ATOM    720  CA  GLU A 123     -37.757   8.277 -20.006  1.00 54.25     0.187 C 
ATOM    721  C   GLU A 123     -37.292   7.066 -19.231  1.00 52.37     0.274 C 
ATOM    722  O   GLU A 123     -36.164   7.053 -18.711  1.00 52.25    -0.268 OA
ATOM    723  CB  GLU A 123     -37.771   8.007 -21.523  1.00 56.39     0.045 C 
ATOM    724  CG  GLU A 123     -37.449   9.251 -22.355  1.00 63.51     0.100 C 
ATOM    725  CD  GLU A 123     -37.739   9.141 -23.846  1.00 71.44     0.185 C 
ATOM    726  OE1 GLU A 123     -37.238   8.204 -24.497  1.00 74.85    -0.647 OA
ATOM    727  OE2 GLU A 123     -38.442  10.026 -24.385  1.00 74.66    -0.647 OA
ATOM    728  N   GLU A 124     -38.113   6.036 -19.130  1.00 50.28    -0.229 NA
ATOM    729  CA  GLU A 124     -37.638   4.869 -18.400  1.00 48.95     0.187 C 
ATOM    730  C   GLU A 124     -36.212   4.527 -18.838  1.00 47.83     0.274 C 
ATOM    731  O   GLU A 124     -35.936   4.363 -20.030  1.00 46.84    -0.268 OA
ATOM    732  CB  GLU A 124     -38.562   3.683 -18.582  1.00 48.82     0.045 C 
ATOM    733  CG  GLU A 124     -38.273   2.567 -17.616  1.00 52.51     0.100 C 
ATOM    734  CD  GLU A 124     -38.420   2.999 -16.160  1.00 58.01     0.185 C 
ATOM    735  OE1 GLU A 124     -39.527   3.456 -15.768  1.00 59.79    -0.647 OA
ATOM    736  OE2 GLU A 124     -37.425   2.885 -15.397  1.00 60.52    -0.647 OA
ATOM    737  N   GLY A 125     -35.301   4.480 -17.870  1.00 47.50    -0.226 NA
ATOM    738  CA  GLY A 125     -33.956   3.963 -18.077  1.00 47.87     0.218 C 
ATOM    739  C   GLY A 125     -32.966   4.911 -18.728  1.00 49.00     0.277 C 
ATOM    740  O   GLY A 125     -31.791   4.562 -18.903  1.00 49.17    -0.268 OA
ATOM    741  N   ILE A 126     -33.427   6.104 -19.092  1.00 49.84    -0.229 NA
ATOM    742  CA  ILE A 126     -32.587   7.062 -19.776  1.00 51.00     0.186 C 
ATOM    743  C   ILE A 126     -32.803   8.427 -19.158  1.00 50.64     0.274 C 
ATOM    744  O   ILE A 126     -33.923   8.758 -18.694  1.00 50.85    -0.268 OA
ATOM    745  CB  ILE A 126     -32.923   7.159 -21.313  1.00 52.61     0.032 C 
ATOM    746  CG1 ILE A 126     -33.709   8.436 -21.604  1.00 55.07     0.002 C 
ATOM    747  CG2 ILE A 126     -33.667   5.881 -21.902  1.00 53.41     0.003 C 
ATOM    748  CD1 ILE A 126     -33.878   8.710 -23.029  1.00 60.10     0.000 C 
ATOM    749  N   ILE A 127     -31.737   9.227 -19.156  1.00 49.81    -0.229 NA
ATOM    750  CA  ILE A 127     -31.861  10.647 -18.872  1.00 49.21     0.186 C 
ATOM    751  C   ILE A 127     -31.338  11.372 -20.092  1.00 50.55     0.274 C 
ATOM    752  O   ILE A 127     -30.540  10.815 -20.848  1.00 50.38    -0.268 OA
ATOM    753  CB  ILE A 127     -31.111  11.066 -17.565  1.00 48.21     0.032 C 
ATOM    754  CG1 ILE A 127     -29.672  11.527 -17.843  1.00 45.54     0.002 C 
ATOM    755  CG2 ILE A 127     -31.176   9.958 -16.512  1.00 47.25     0.003 C 
ATOM    756  CD1 ILE A 127     -28.802  10.470 -18.390  1.00 44.33     0.000 C 
ATOM    757  N   PHE A 128     -31.794  12.604 -20.291  1.00 52.43    -0.228 NA
ATOM    758  CA  PHE A 128     -31.396  13.375 -21.451  1.00 54.27     0.191 C 
ATOM    759  C   PHE A 128     -30.209  14.264 -21.205  1.00 55.12     0.275 C 
ATOM    760  O   PHE A 128     -30.102  14.926 -20.152  1.00 54.66    -0.268 OA
ATOM    761  CB  PHE A 128     -32.554  14.183 -21.988  1.00 55.15     0.060 C 
ATOM    762  CG  PHE A 128     -33.491  13.371 -22.830  1.00 58.24    -0.020 A 
ATOM    763  CD1 PHE A 128     -33.265  13.230 -24.209  1.00 60.61    -0.004 A 
ATOM    764  CD2 PHE A 128     -34.583  12.727 -22.253  1.00 58.82    -0.004 A 
ATOM    765  CE1 PHE A 128     -34.117  12.465 -25.004  1.00 60.76    -0.000 A 
ATOM    766  CE2 PHE A 128     -35.429  11.963 -23.023  1.00 60.04    -0.000 A 
ATOM    767  CZ  PHE A 128     -35.201  11.834 -24.409  1.00 61.26    -0.000 A 
ATOM    768  N   GLY A 129     -29.305  14.224 -22.193  1.00 56.14    -0.226 NA
ATOM    769  CA  GLY A 129     -28.267  15.212 -22.387  1.00 57.65     0.218 C 
ATOM    770  C   GLY A 129     -28.957  16.362 -23.085  1.00 59.27     0.277 C 
ATOM    771  O   GLY A 129     -30.119  16.243 -23.437  1.00 58.01    -0.268 OA
ATOM    772  N   THR A 130     -28.262  17.480 -23.261  1.00 62.30    -0.226 NA
ATOM    773  CA  THR A 130     -28.831  18.633 -23.976  1.00 65.37     0.216 C 
ATOM    774  C   THR A 130     -29.090  18.336 -25.458  1.00 68.36     0.277 C 
ATOM    775  O   THR A 130     -30.060  18.818 -26.048  1.00 69.03    -0.268 OA
ATOM    776  CB  THR A 130     -27.917  19.826 -23.853  1.00 64.81     0.184 C 
ATOM    777  OG1 THR A 130     -26.604  19.428 -24.266  1.00 64.29    -0.221 OA
ATOM    778  CG2 THR A 130     -27.757  20.234 -22.367  1.00 63.49     0.038 C 
ATOM    779  N   ASN A 131     -28.228  17.524 -26.046  1.00 71.58    -0.228 NA
ATOM    780  CA  ASN A 131     -28.356  17.191 -27.453  1.00 74.49     0.196 C 
ATOM    781  C   ASN A 131     -29.113  15.902 -27.699  1.00 75.55     0.275 C 
ATOM    782  O   ASN A 131     -29.410  15.592 -28.861  1.00 76.39    -0.268 OA
ATOM    783  CB  ASN A 131     -26.976  17.100 -28.109  1.00 75.40     0.126 C 
ATOM    784  CG  ASN A 131     -26.139  15.988 -27.535  1.00 77.43     0.276 C 
ATOM    785  OD1 ASN A 131     -26.077  15.818 -26.313  1.00 79.72    -0.269 OA
ATOM    786  ND2 ASN A 131     -25.498  15.214 -28.403  1.00 77.62    -0.107 N 
ATOM    787  N   GLY A 132     -29.408  15.144 -26.631  1.00 75.84    -0.226 NA
ATOM    788  CA  GLY A 132     -30.115  13.863 -26.746  1.00 75.13     0.216 C 
ATOM    789  C   GLY A 132     -29.912  12.830 -25.642  1.00 74.07     0.259 C 
ATOM    790  O   GLY A 132     -29.306  13.120 -24.622  1.00 75.30    -0.270 OA
ATOM    791  N   PRO A 133     -30.381  11.608 -25.867  1.00 72.56    -0.312 N 
ATOM    792  CA  PRO A 133     -30.554  10.599 -24.808  1.00 71.32     0.165 C 
ATOM    793  C   PRO A 133     -29.304   9.809 -24.354  1.00 70.16     0.272 C 
ATOM    794  O   PRO A 133     -28.358   9.692 -25.113  1.00 70.53    -0.269 OA
ATOM    795  CB  PRO A 133     -31.556   9.636 -25.443  1.00 71.32     0.034 C 
ATOM    796  CG  PRO A 133     -31.244   9.699 -26.910  1.00 71.72     0.027 C 
ATOM    797  CD  PRO A 133     -30.796  11.102 -27.186  1.00 72.41     0.105 C 
ATOM    798  N   VAL A 134     -29.317   9.278 -23.126  1.00 68.39    -0.229 NA
ATOM    799  CA  VAL A 134     -28.269   8.371 -22.640  1.00 66.42     0.186 C 
ATOM    800  C   VAL A 134     -28.853   7.238 -21.797  1.00 65.94     0.274 C 
ATOM    801  O   VAL A 134     -29.552   7.508 -20.824  1.00 66.58    -0.268 OA
ATOM    802  CB  VAL A 134     -27.290   9.064 -21.692  1.00 65.76     0.032 C 
ATOM    803  CG1 VAL A 134     -26.081   8.157 -21.469  1.00 64.74     0.003 C 
ATOM    804  CG2 VAL A 134     -26.877  10.397 -22.200  1.00 64.49     0.003 C 
ATOM    805  N   ASP A 135     -28.545   5.986 -22.122  1.00 64.88    -0.228 NA
ATOM    806  CA  ASP A 135     -28.909   4.897 -21.229  1.00 64.06     0.197 C 
ATOM    807  C   ASP A 135     -28.187   5.082 -19.905  1.00 61.72     0.275 C 
ATOM    808  O   ASP A 135     -26.959   5.180 -19.848  1.00 60.11    -0.268 OA
ATOM    809  CB  ASP A 135     -28.568   3.527 -21.805  1.00 66.16     0.132 C 
ATOM    810  CG  ASP A 135     -29.410   3.174 -23.019  1.00 72.09     0.188 C 
ATOM    811  OD1 ASP A 135     -29.158   2.078 -23.587  1.00 77.42    -0.647 OA
ATOM    812  OD2 ASP A 135     -30.324   3.915 -23.479  1.00 75.94    -0.647 OA
ATOM    813  N   LEU A 136     -28.993   5.141 -18.850  1.00 60.07    -0.229 NA
ATOM    814  CA  LEU A 136     -28.552   5.291 -17.483  1.00 58.82     0.186 C 
ATOM    815  C   LEU A 136     -27.551   4.213 -17.103  1.00 58.95     0.274 C 
ATOM    816  O   LEU A 136     -26.591   4.462 -16.375  1.00 58.26    -0.268 OA
ATOM    817  CB  LEU A 136     -29.763   5.186 -16.578  1.00 58.02     0.034 C 
ATOM    818  CG  LEU A 136     -30.034   6.469 -15.823  1.00 58.03     0.002 C 
ATOM    819  CD1 LEU A 136     -31.221   6.245 -14.927  1.00 58.26     0.000 C 
ATOM    820  CD2 LEU A 136     -28.795   6.863 -15.013  1.00 58.35     0.000 C 
ATOM    821  N   LYS A 137     -27.800   3.010 -17.602  1.00 60.01    -0.229 NA
ATOM    822  CA  LYS A 137     -26.939   1.868 -17.385  1.00 61.61     0.186 C 
ATOM    823  C   LYS A 137     -25.559   2.218 -17.958  1.00 63.06     0.274 C 
ATOM    824  O   LYS A 137     -24.534   1.857 -17.385  1.00 62.51    -0.268 OA
ATOM    825  CB  LYS A 137     -27.582   0.629 -18.048  1.00 61.54     0.034 C 
ATOM    826  CG  LYS A 137     -27.162  -0.742 -17.511  1.00 63.53     0.005 C 
ATOM    827  CD  LYS A 137     -27.888  -1.127 -16.209  1.00 66.54     0.041 C 
ATOM    828  CE  LYS A 137     -27.232  -2.359 -15.533  1.00 68.98     0.338 C 
ATOM    829  NZ  LYS A 137     -27.806  -2.753 -14.203  1.00 69.94     0.618 N 
ATOM    830  N   LYS A 138     -25.538   2.974 -19.058  1.00 65.57    -0.229 NA
ATOM    831  CA  LYS A 138     -24.283   3.367 -19.692  1.00 68.43     0.186 C 
ATOM    832  C   LYS A 138     -23.427   4.231 -18.774  1.00 67.99     0.274 C 
ATOM    833  O   LYS A 138     -22.200   4.074 -18.739  1.00 68.43    -0.268 OA
ATOM    834  CB  LYS A 138     -24.526   4.014 -21.075  1.00 70.65     0.034 C 
ATOM    835  CG  LYS A 138     -23.348   4.820 -21.734  1.00 77.09     0.005 C 
ATOM    836  CD  LYS A 138     -22.020   4.057 -21.829  1.00 84.86     0.041 C 
ATOM    837  CE  LYS A 138     -21.706   3.581 -23.243  1.00 89.19     0.338 C 
ATOM    838  NZ  LYS A 138     -20.447   2.778 -23.240  1.00 91.11     0.618 N 
ATOM    839  N   ILE A 139     -24.067   5.115 -18.019  1.00 67.29    -0.229 NA
ATOM    840  CA  ILE A 139     -23.337   5.965 -17.091  1.00 66.50     0.186 C 
ATOM    841  C   ILE A 139     -22.969   5.265 -15.791  1.00 65.18     0.274 C 
ATOM    842  O   ILE A 139     -21.913   5.561 -15.236  1.00 64.88    -0.268 OA
ATOM    843  CB  ILE A 139     -24.042   7.342 -16.839  1.00 67.20     0.032 C 
ATOM    844  CG1 ILE A 139     -24.375   7.548 -15.360  1.00 68.73     0.002 C 
ATOM    845  CG2 ILE A 139     -25.307   7.531 -17.705  1.00 68.05     0.003 C 
ATOM    846  CD1 ILE A 139     -24.631   9.007 -14.979  1.00 71.10     0.000 C 
ATOM    847  N   THR A 140     -23.805   4.336 -15.313  1.00 63.99    -0.226 NA
ATOM    848  CA  THR A 140     -23.542   3.649 -14.029  1.00 63.25     0.216 C 
ATOM    849  C   THR A 140     -22.555   2.491 -14.118  1.00 63.00     0.277 C 
ATOM    850  O   THR A 140     -21.793   2.237 -13.166  1.00 62.30    -0.268 OA
ATOM    851  CB  THR A 140     -24.821   3.115 -13.376  1.00 63.21     0.184 C 
ATOM    852  OG1 THR A 140     -25.411   2.125 -14.223  1.00 63.13    -0.221 OA
ATOM    853  CG2 THR A 140     -25.881   4.213 -13.218  1.00 63.59     0.038 C 
ATOM    854  N   ASN A 141     -22.584   1.782 -15.246  1.00 63.13    -0.228 NA
ATOM    855  CA  ASN A 141     -21.640   0.709 -15.506  1.00 63.82     0.196 C 
ATOM    856  C   ASN A 141     -20.217   1.159 -15.206  1.00 62.94     0.275 C 
ATOM    857  O   ASN A 141     -19.386   0.375 -14.714  1.00 63.33    -0.268 OA
ATOM    858  CB  ASN A 141     -21.750   0.212 -16.952  1.00 65.38     0.126 C 
ATOM    859  CG  ASN A 141     -22.803  -0.877 -17.126  1.00 69.39     0.276 C 
ATOM    860  OD1 ASN A 141     -23.140  -1.606 -16.177  1.00 73.15    -0.269 OA
ATOM    861  ND2 ASN A 141     -23.336  -0.986 -18.338  1.00 71.81    -0.107 N 
ATOM    862  N   PHE A 142     -19.929   2.424 -15.472  1.00 61.63    -0.228 NA
ATOM    863  CA  PHE A 142     -18.618   2.958 -15.148  1.00 61.17     0.191 C 
ATOM    864  C   PHE A 142     -18.144   2.624 -13.724  1.00 62.87     0.275 C 
ATOM    865  O   PHE A 142     -16.940   2.481 -13.498  1.00 63.26    -0.268 OA
ATOM    866  CB  PHE A 142     -18.563   4.461 -15.388  1.00 59.34     0.060 C 
ATOM    867  CG  PHE A 142     -18.456   4.831 -16.825  1.00 55.02    -0.020 A 
ATOM    868  CD1 PHE A 142     -17.305   4.566 -17.537  1.00 51.76    -0.004 A 
ATOM    869  CD2 PHE A 142     -19.514   5.451 -17.474  1.00 53.20    -0.004 A 
ATOM    870  CE1 PHE A 142     -17.213   4.908 -18.895  1.00 50.72    -0.000 A 
ATOM    871  CE2 PHE A 142     -19.428   5.808 -18.825  1.00 51.69    -0.000 A 
ATOM    872  CZ  PHE A 142     -18.270   5.536 -19.539  1.00 50.41    -0.000 A 
ATOM    873  N   PHE A 143     -19.072   2.459 -12.784  1.00 64.46    -0.228 NA
ATOM    874  CA  PHE A 143     -18.688   2.319 -11.378  1.00 66.26     0.191 C 
ATOM    875  C   PHE A 143     -18.829   0.909 -10.821  1.00 67.84     0.275 C 
ATOM    876  O   PHE A 143     -18.560   0.655  -9.628  1.00 67.91    -0.268 OA
ATOM    877  CB  PHE A 143     -19.461   3.329 -10.541  1.00 66.05     0.060 C 
ATOM    878  CG  PHE A 143     -19.357   4.726 -11.065  1.00 66.43    -0.020 A 
ATOM    879  CD1 PHE A 143     -18.330   5.563 -10.642  1.00 66.37    -0.004 A 
ATOM    880  CD2 PHE A 143     -20.263   5.200 -12.004  1.00 66.15    -0.004 A 
ATOM    881  CE1 PHE A 143     -18.221   6.851 -11.132  1.00 65.40    -0.000 A 
ATOM    882  CE2 PHE A 143     -20.154   6.490 -12.494  1.00 65.79    -0.000 A 
ATOM    883  CZ  PHE A 143     -19.129   7.314 -12.058  1.00 65.16    -0.000 A 
ATOM    884  N   ARG A 144     -19.238  -0.011 -11.690  1.00 69.82    -0.229 NA
ATOM    885  CA  ARG A 144     -19.442  -1.393 -11.302  1.00 72.39     0.186 C 
ATOM    886  C   ARG A 144     -18.211  -1.871 -10.588  1.00 74.43     0.274 C 
ATOM    887  O   ARG A 144     -17.107  -1.580 -11.018  1.00 74.44    -0.268 OA
ATOM    888  CB  ARG A 144     -19.675  -2.252 -12.527  1.00 72.33     0.036 C 
ATOM    889  CG  ARG A 144     -21.080  -2.219 -13.029  1.00 73.88     0.029 C 
ATOM    890  CD  ARG A 144     -21.335  -3.176 -14.154  1.00 77.54     0.145 C 
ATOM    891  NE  ARG A 144     -20.257  -4.159 -14.271  1.00 80.67    -0.083 NA
ATOM    892  CZ  ARG A 144     -20.085  -4.976 -15.310  1.00 81.85     0.782 C 
ATOM    893  NH1 ARG A 144     -20.925  -4.944 -16.339  1.00 81.63     0.063 N 
ATOM    894  NH2 ARG A 144     -19.064  -5.827 -15.315  1.00 82.72     0.063 N 
ATOM    895  N   GLY A 145     -18.394  -2.601  -9.493  1.00 76.91    -0.226 NA
ATOM    896  CA  GLY A 145     -17.274  -3.094  -8.700  1.00 79.45     0.218 C 
ATOM    897  C   GLY A 145     -16.016  -3.474  -9.477  1.00 80.41     0.277 C 
ATOM    898  O   GLY A 145     -14.904  -3.235  -8.990  1.00 81.46    -0.268 OA
ATOM    899  N   ASP A 146     -16.196  -4.045 -10.675  1.00 80.13    -0.228 NA
ATOM    900  CA  ASP A 146     -15.081  -4.530 -11.505  1.00 79.49     0.197 C 
ATOM    901  C   ASP A 146     -14.384  -3.488 -12.388  1.00 78.67     0.275 C 
ATOM    902  O   ASP A 146     -13.400  -3.806 -13.055  1.00 78.81    -0.268 OA
ATOM    903  CB  ASP A 146     -15.513  -5.728 -12.370  1.00 79.74     0.132 C 
ATOM    904  CG  ASP A 146     -16.623  -5.385 -13.365  1.00 80.27     0.188 C 
ATOM    905  OD1 ASP A 146     -17.557  -4.624 -13.017  1.00 81.10    -0.647 OA
ATOM    906  OD2 ASP A 146     -16.659  -5.859 -14.520  1.00 80.01    -0.647 OA
ATOM    907  N   ARG A 147     -14.894  -2.257 -12.387  1.00 77.39    -0.229 NA
ATOM    908  CA  ARG A 147     -14.444  -1.206 -13.304  1.00 75.75     0.186 C 
ATOM    909  C   ARG A 147     -13.860  -0.018 -12.562  1.00 74.37     0.274 C 
ATOM    910  O   ARG A 147     -12.953   0.649 -13.068  1.00 74.37    -0.268 OA
ATOM    911  CB  ARG A 147     -15.607  -0.726 -14.180  1.00 76.11     0.036 C 
ATOM    912  CG  ARG A 147     -16.202  -1.805 -15.059  1.00 76.60     0.029 C 
ATOM    913  CD  ARG A 147     -16.969  -1.290 -16.240  1.00 77.90     0.145 C 
ATOM    914  NE  ARG A 147     -17.657  -2.399 -16.900  1.00 79.62    -0.083 NA
ATOM    915  CZ  ARG A 147     -18.475  -2.284 -17.946  1.00 80.07     0.782 C 
ATOM    916  NH1 ARG A 147     -18.727  -1.090 -18.483  1.00 80.54     0.063 N 
ATOM    917  NH2 ARG A 147     -19.041  -3.371 -18.454  1.00 79.73     0.063 N 
ATOM    918  N   CYS A 148     -14.398   0.252 -11.370  1.00 72.63    -0.228 NA
ATOM    919  CA  CYS A 148     -13.875   1.298 -10.507  1.00 71.06     0.198 C 
ATOM    920  C   CYS A 148     -13.391   0.650  -9.227  1.00 71.14     0.275 C 
ATOM    921  O   CYS A 148     -13.944   0.856  -8.157  1.00 70.34    -0.268 OA
ATOM    922  CB  CYS A 148     -14.931   2.369 -10.241  1.00 70.28     0.103 C 
ATOM    923  SG  CYS A 148     -14.312   3.784  -9.294  1.00 68.99    -0.080 SA
ATOM    924  N   ARG A 149     -12.316  -0.115  -9.355  1.00 72.39    -0.229 NA
ATOM    925  CA  ARG A 149     -11.846  -1.009  -8.306  1.00 74.13     0.186 C 
ATOM    926  C   ARG A 149     -11.752  -0.378  -6.914  1.00 72.07     0.274 C 
ATOM    927  O   ARG A 149     -12.046  -1.022  -5.919  1.00 71.43    -0.268 OA
ATOM    928  CB  ARG A 149     -10.541  -1.675  -8.745  1.00 77.07     0.036 C 
ATOM    929  CG  ARG A 149     -10.001  -2.735  -7.797  1.00 87.46     0.029 C 
ATOM    930  CD  ARG A 149     -10.288  -4.176  -8.189  1.00102.47     0.145 C 
ATOM    931  NE  ARG A 149      -9.495  -5.107  -7.381  1.00114.18    -0.083 NA
ATOM    932  CZ  ARG A 149      -9.637  -5.307  -6.063  1.00121.78     0.782 C 
ATOM    933  NH1 ARG A 149      -8.848  -6.176  -5.445  1.00124.78     0.063 N 
ATOM    934  NH2 ARG A 149     -10.561  -4.654  -5.356  1.00124.79     0.063 N 
ATOM    935  N   SER A 150     -11.394   0.899  -6.856  1.00 70.65    -0.226 NA
ATOM    936  CA  SER A 150     -11.271   1.621  -5.584  1.00 69.11     0.219 C 
ATOM    937  C   SER A 150     -12.621   1.979  -4.915  1.00 67.66     0.277 C 
ATOM    938  O   SER A 150     -12.652   2.605  -3.836  1.00 68.19    -0.268 OA
ATOM    939  CB  SER A 150     -10.426   2.883  -5.791  1.00 69.33     0.216 C 
ATOM    940  OG  SER A 150     -11.000   3.723  -6.782  1.00 69.51    -0.218 OA
ATOM    941  N   LEU A 151     -13.737   1.609  -5.555  1.00 64.85    -0.229 NA
ATOM    942  CA  LEU A 151     -15.066   1.878  -4.987  1.00 61.42     0.186 C 
ATOM    943  C   LEU A 151     -15.790   0.591  -4.629  1.00 60.56     0.274 C 
ATOM    944  O   LEU A 151     -16.981   0.619  -4.261  1.00 61.61    -0.268 OA
ATOM    945  CB  LEU A 151     -15.927   2.711  -5.936  1.00 59.88     0.034 C 
ATOM    946  CG  LEU A 151     -15.800   4.231  -5.840  1.00 55.66     0.002 C 
ATOM    947  CD1 LEU A 151     -16.666   4.906  -6.881  1.00 52.78     0.000 C 
ATOM    948  CD2 LEU A 151     -16.119   4.750  -4.456  1.00 52.13     0.000 C 
ATOM    949  N   THR A 152     -15.091  -0.536  -4.740  1.00 58.35    -0.226 NA
ATOM    950  CA  THR A 152     -15.646  -1.811  -4.316  1.00 56.61     0.216 C 
ATOM    951  C   THR A 152     -15.837  -1.810  -2.812  1.00 56.57     0.277 C 
ATOM    952  O   THR A 152     -14.933  -1.419  -2.078  1.00 56.36    -0.268 OA
ATOM    953  CB  THR A 152     -14.740  -2.951  -4.716  1.00 55.93     0.184 C 
ATOM    954  OG1 THR A 152     -14.117  -2.644  -5.972  1.00 55.33    -0.221 OA
ATOM    955  CG2 THR A 152     -15.574  -4.178  -5.034  1.00 54.57     0.038 C 
ATOM    956  N   GLY A 153     -17.025  -2.219  -2.361  1.00 56.68    -0.226 NA
ATOM    957  CA  GLY A 153     -17.359  -2.211  -0.944  1.00 57.07     0.218 C 
ATOM    958  C   GLY A 153     -17.902  -0.878  -0.452  1.00 57.43     0.277 C 
ATOM    959  O   GLY A 153     -18.391  -0.762   0.678  1.00 57.93    -0.268 OA
ATOM    960  N   LYS A 154     -17.825   0.139  -1.301  1.00 57.30    -0.229 NA
ATOM    961  CA  LYS A 154     -18.312   1.459  -0.936  1.00 57.23     0.184 C 
ATOM    962  C   LYS A 154     -19.645   1.821  -1.621  1.00 55.54     0.256 C 
ATOM    963  O   LYS A 154     -19.861   1.516  -2.816  1.00 55.93    -0.270 OA
ATOM    964  CB  LYS A 154     -17.243   2.519  -1.226  1.00 58.38     0.034 C 
ATOM    965  CG  LYS A 154     -15.940   2.322  -0.476  1.00 61.92     0.005 C 
ATOM    966  CD  LYS A 154     -14.784   2.850  -1.301  1.00 66.51     0.041 C 
ATOM    967  CE  LYS A 154     -13.474   2.693  -0.576  1.00 68.53     0.338 C 
ATOM    968  NZ  LYS A 154     -12.638   3.855  -0.943  1.00 70.37     0.618 N 
ATOM    969  N   PRO A 155     -20.521   2.502  -0.878  1.00 53.26    -0.312 N 
ATOM    970  CA  PRO A 155     -21.839   2.858  -1.397  1.00 51.79     0.165 C 
ATOM    971  C   PRO A 155     -21.724   3.706  -2.655  1.00 50.28     0.272 C 
ATOM    972  O   PRO A 155     -20.944   4.664  -2.682  1.00 50.38    -0.269 OA
ATOM    973  CB  PRO A 155     -22.446   3.701  -0.265  1.00 51.76     0.034 C 
ATOM    974  CG  PRO A 155     -21.679   3.363   0.922  1.00 51.80     0.027 C 
ATOM    975  CD  PRO A 155     -20.311   3.018   0.485  1.00 52.64     0.105 C 
ATOM    976  N   LYS A 156     -22.502   3.365  -3.671  1.00 48.14    -0.229 NA
ATOM    977  CA  LYS A 156     -22.629   4.228  -4.824  1.00 46.67     0.186 C 
ATOM    978  C   LYS A 156     -24.079   4.763  -4.956  1.00 46.60     0.274 C 
ATOM    979  O   LYS A 156     -24.993   4.003  -5.279  1.00 46.08    -0.268 OA
ATOM    980  CB  LYS A 156     -22.193   3.463  -6.083  1.00 45.87     0.034 C 
ATOM    981  CG  LYS A 156     -20.693   3.504  -6.390  1.00 44.12     0.005 C 
ATOM    982  CD  LYS A 156     -19.961   2.284  -5.915  1.00 43.66     0.041 C 
ATOM    983  CE  LYS A 156     -20.569   0.989  -6.423  1.00 43.60     0.338 C 
ATOM    984  NZ  LYS A 156     -20.032  -0.102  -5.533  1.00 44.38     0.618 N 
ATOM    985  N   LEU A 157     -24.303   6.054  -4.718  1.00 46.50    -0.229 NA
ATOM    986  CA  LEU A 157     -25.670   6.579  -4.805  1.00 47.32     0.186 C 
ATOM    987  C   LEU A 157     -25.985   7.367  -6.090  1.00 48.05     0.274 C 
ATOM    988  O   LEU A 157     -25.162   8.154  -6.587  1.00 48.61    -0.268 OA
ATOM    989  CB  LEU A 157     -26.011   7.422  -3.584  1.00 47.32     0.034 C 
ATOM    990  CG  LEU A 157     -25.280   7.072  -2.292  1.00 47.99     0.002 C 
ATOM    991  CD1 LEU A 157     -25.759   8.015  -1.208  1.00 49.36     0.000 C 
ATOM    992  CD2 LEU A 157     -25.439   5.590  -1.870  1.00 46.84     0.000 C 
ATOM    993  N   PHE A 158     -27.187   7.171  -6.629  1.00 48.07    -0.228 NA
ATOM    994  CA  PHE A 158     -27.563   7.889  -7.833  1.00 48.36     0.191 C 
ATOM    995  C   PHE A 158     -28.940   8.399  -7.618  1.00 48.16     0.275 C 
ATOM    996  O   PHE A 158     -29.876   7.627  -7.469  1.00 48.38    -0.268 OA
ATOM    997  CB  PHE A 158     -27.492   6.985  -9.077  1.00 48.82     0.060 C 
ATOM    998  CG  PHE A 158     -26.087   6.608  -9.465  1.00 50.27    -0.020 A 
ATOM    999  CD1 PHE A 158     -25.490   5.458  -8.936  1.00 51.87    -0.004 A 
ATOM   1000  CD2 PHE A 158     -25.352   7.419 -10.336  1.00 51.05    -0.004 A 
ATOM   1001  CE1 PHE A 158     -24.171   5.096  -9.285  1.00 54.16    -0.000 A 
ATOM   1002  CE2 PHE A 158     -24.046   7.080 -10.712  1.00 53.03    -0.000 A 
ATOM   1003  CZ  PHE A 158     -23.439   5.912 -10.189  1.00 54.50    -0.000 A 
ATOM   1004  N   ILE A 159     -29.066   9.712  -7.555  1.00 48.09    -0.229 NA
ATOM   1005  CA  ILE A 159     -30.344  10.320  -7.231  1.00 47.86     0.186 C 
ATOM   1006  C   ILE A 159     -30.854  10.802  -8.545  1.00 48.05     0.274 C 
ATOM   1007  O   ILE A 159     -30.140  11.507  -9.233  1.00 49.75    -0.268 OA
ATOM   1008  CB  ILE A 159     -30.124  11.464  -6.260  1.00 47.50     0.032 C 
ATOM   1009  CG1 ILE A 159     -29.894  10.884  -4.857  1.00 47.13     0.002 C 
ATOM   1010  CG2 ILE A 159     -31.305  12.365  -6.262  1.00 47.34     0.003 C 
ATOM   1011  CD1 ILE A 159     -28.905  11.632  -4.007  1.00 46.81     0.000 C 
ATOM   1012  N   ILE A 160     -32.057  10.411  -8.942  1.00 47.17    -0.229 NA
ATOM   1013  CA  ILE A 160     -32.498  10.756 -10.295  1.00 45.96     0.186 C 
ATOM   1014  C   ILE A 160     -33.806  11.533 -10.388  1.00 44.94     0.274 C 
ATOM   1015  O   ILE A 160     -34.887  10.988 -10.349  1.00 44.45    -0.268 OA
ATOM   1016  CB  ILE A 160     -32.459   9.514 -11.240  1.00 46.17     0.032 C 
ATOM   1017  CG1 ILE A 160     -31.053   8.887 -11.201  1.00 46.82     0.002 C 
ATOM   1018  CG2 ILE A 160     -32.859   9.881 -12.690  1.00 44.38     0.003 C 
ATOM   1019  CD1 ILE A 160     -31.028   7.426 -11.614  1.00 47.26     0.000 C 
ATOM   1020  N   GLN A 161     -33.690  12.833 -10.534  1.00 44.70    -0.229 NA
ATOM   1021  CA  GLN A 161     -34.874  13.661 -10.724  1.00 44.46     0.187 C 
ATOM   1022  C   GLN A 161     -35.089  13.765 -12.219  1.00 43.86     0.274 C 
ATOM   1023  O   GLN A 161     -34.393  14.528 -12.866  1.00 43.97    -0.268 OA
ATOM   1024  CB  GLN A 161     -34.668  15.061 -10.120  1.00 44.16     0.044 C 
ATOM   1025  CG  GLN A 161     -35.753  16.074 -10.475  1.00 45.08     0.094 C 
ATOM   1026  CD  GLN A 161     -37.178  15.536 -10.325  1.00 45.71     0.274 C 
ATOM   1027  OE1 GLN A 161     -37.587  15.139  -9.222  1.00 47.55    -0.269 OA
ATOM   1028  NE2 GLN A 161     -37.933  15.521 -11.432  1.00 42.89    -0.107 N 
ATOM   1029  N   ALA A 162     -36.031  12.994 -12.749  1.00 43.28    -0.230 NA
ATOM   1030  CA  ALA A 162     -36.323  12.979 -14.172  1.00 44.14     0.171 C 
ATOM   1031  C   ALA A 162     -37.463  12.034 -14.509  1.00 44.87     0.231 C 
ATOM   1032  O   ALA A 162     -37.570  10.956 -13.928  1.00 45.21    -0.286 OA
ATOM   1033  CB  ALA A 162     -35.091  12.557 -14.958  1.00 43.98     0.035 C 
ATOM   1043  N   ARG A 164     -39.756   9.145 -15.901  1.00 42.86     0.626 N 
ATOM   1044  CA  ARG A 164     -39.562   7.717 -16.141  1.00 40.97     0.381 C 
ATOM   1045  C   ARG A 164     -40.731   7.223 -17.033  1.00 41.18     0.289 C 
ATOM   1046  O   ARG A 164     -41.067   6.022 -17.069  1.00 40.07    -0.268 OA
ATOM   1047  CB  ARG A 164     -39.513   6.960 -14.812  1.00 39.87     0.051 C 
ATOM   1048  CG  ARG A 164     -38.247   7.229 -14.025  1.00 37.79     0.030 C 
ATOM   1049  CD  ARG A 164     -38.124   6.495 -12.712  1.00 36.63     0.145 C 
ATOM   1050  NE  ARG A 164     -37.765   5.109 -12.912  1.00 38.84    -0.083 NA
ATOM   1051  CZ  ARG A 164     -37.867   4.134 -11.997  1.00 41.09     0.782 C 
ATOM   1052  NH1 ARG A 164     -38.316   4.389 -10.757  1.00 40.31     0.063 N 
ATOM   1053  NH2 ARG A 164     -37.512   2.880 -12.330  1.00 42.63     0.063 N 
ATOM   1054  N   GLY A 165     -41.343   8.171 -17.749  1.00 41.68    -0.226 NA
ATOM   1055  CA  GLY A 165     -42.489   7.890 -18.590  1.00 44.19     0.218 C 
ATOM   1056  C   GLY A 165     -43.483   9.024 -18.472  1.00 46.75     0.277 C 
ATOM   1057  O   GLY A 165     -43.132  10.087 -17.959  1.00 46.79    -0.268 OA
ATOM   1058  N   THR A 166     -44.729   8.809 -18.903  1.00 49.68    -0.226 NA
ATOM   1059  CA  THR A 166     -45.718   9.919 -18.964  1.00 52.08     0.216 C 
ATOM   1060  C   THR A 166     -47.034   9.684 -18.244  1.00 53.10     0.277 C 
ATOM   1061  O   THR A 166     -47.939  10.522 -18.318  1.00 53.01    -0.268 OA
ATOM   1062  CB  THR A 166     -46.034  10.314 -20.434  1.00 52.37     0.184 C 
ATOM   1063  OG1 THR A 166     -45.809   9.195 -21.290  1.00 53.45    -0.221 OA
ATOM   1064  CG2 THR A 166     -45.075  11.363 -20.946  1.00 52.78     0.038 C 
ATOM   1065  N   GLU A 167     -47.162   8.546 -17.570  1.00 54.76    -0.229 NA
ATOM   1066  CA  GLU A 167     -48.353   8.304 -16.758  1.00 56.12     0.187 C 
ATOM   1067  C   GLU A 167     -48.416   9.332 -15.641  1.00 53.03     0.274 C 
ATOM   1068  O   GLU A 167     -47.395   9.724 -15.095  1.00 52.03    -0.268 OA
ATOM   1069  CB  GLU A 167     -48.369   6.886 -16.183  1.00 59.58     0.045 C 
ATOM   1070  CG  GLU A 167     -49.188   5.866 -16.988  1.00 70.12     0.100 C 
ATOM   1071  CD  GLU A 167     -48.768   4.417 -16.705  1.00 81.71     0.185 C 
ATOM   1072  OE1 GLU A 167     -49.325   3.798 -15.759  1.00 85.86    -0.647 OA
ATOM   1073  OE2 GLU A 167     -47.872   3.897 -17.419  1.00 85.95    -0.647 OA
ATOM   1074  N   LEU A 168     -49.631   9.778 -15.347  1.00 50.59    -0.229 NA
ATOM   1075  CA  LEU A 168     -49.934  10.645 -14.196  1.00 48.34     0.186 C 
ATOM   1076  C   LEU A 168     -50.637   9.840 -13.102  1.00 48.54     0.274 C 
ATOM   1077  O   LEU A 168     -51.415   8.958 -13.411  1.00 48.73    -0.268 OA
ATOM   1078  CB  LEU A 168     -50.815  11.824 -14.633  1.00 46.32     0.034 C 
ATOM   1079  CG  LEU A 168     -50.218  12.761 -15.694  1.00 41.07     0.002 C 
ATOM   1080  CD1 LEU A 168     -51.150  13.909 -15.934  1.00 38.57     0.000 C 
ATOM   1081  CD2 LEU A 168     -48.848  13.252 -15.315  1.00 36.27     0.000 C 
ATOM   1082  N   ASP A 169     -50.359  10.115 -11.836  1.00 49.29    -0.228 NA
ATOM   1083  CA  ASP A 169     -50.943   9.318 -10.761  1.00 50.56     0.197 C 
ATOM   1084  C   ASP A 169     -52.141  10.055 -10.246  1.00 50.27     0.275 C 
ATOM   1085  O   ASP A 169     -51.989  11.102  -9.646  1.00 50.27    -0.268 OA
ATOM   1086  CB  ASP A 169     -49.918   9.107  -9.629  1.00 51.89     0.132 C 
ATOM   1087  CG  ASP A 169     -50.323   7.998  -8.643  1.00 56.46     0.188 C 
ATOM   1088  OD1 ASP A 169     -51.436   8.048  -8.058  1.00 59.67    -0.647 OA
ATOM   1089  OD2 ASP A 169     -49.567   7.039  -8.364  1.00 60.46    -0.647 OA
ATOM   1090  N   CYS A 170     -53.328   9.507 -10.452  1.00 51.29    -0.228 NA
ATOM   1091  CA  CYS A 170     -54.580  10.159 -10.044  1.00 53.36     0.198 C 
ATOM   1092  C   CYS A 170     -54.776  10.195  -8.536  1.00 52.40     0.275 C 
ATOM   1093  O   CYS A 170     -55.523  11.032  -8.011  1.00 51.37    -0.268 OA
ATOM   1094  CB  CYS A 170     -55.775   9.480 -10.716  1.00 55.41     0.103 C 
ATOM   1095  SG  CYS A 170     -55.894   9.914 -12.501  1.00 65.67    -0.080 SA
ATOM   1096  N   GLY A 171     -54.094   9.299  -7.833  1.00 52.59    -0.226 NA
ATOM   1097  CA  GLY A 171     -54.214   9.221  -6.397  1.00 54.54     0.218 C 
ATOM   1098  C   GLY A 171     -55.577   8.777  -5.895  1.00 56.81     0.277 C 
ATOM   1099  O   GLY A 171     -56.516   8.524  -6.656  1.00 55.75    -0.268 OA
ATOM   1100  N   ILE A 172     -55.684   8.687  -4.583  1.00 60.66    -0.229 NA
ATOM   1101  CA  ILE A 172     -56.868   8.148  -3.946  1.00 65.43     0.186 C 
ATOM   1102  C   ILE A 172     -56.991   8.732  -2.528  1.00 72.86     0.274 C 
ATOM   1103  O   ILE A 172     -55.989   9.193  -1.954  1.00 72.90    -0.268 OA
ATOM   1104  CB  ILE A 172     -56.796   6.590  -3.996  1.00 62.89     0.032 C 
ATOM   1105  CG1 ILE A 172     -58.199   5.986  -4.131  1.00 60.11     0.002 C 
ATOM   1106  CG2 ILE A 172     -55.865   5.992  -2.905  1.00 59.17     0.003 C 
ATOM   1107  CD1 ILE A 172     -58.858   5.697  -2.864  1.00 58.39     0.000 C 
ATOM   1108  N   GLU A 173     -58.207   8.742  -1.983  1.00 82.24    -0.230 NA
ATOM   1109  CA  GLU A 173     -58.467   9.327  -0.663  1.00 91.88     0.171 C 
ATOM   1110  C   GLU A 173     -58.388   8.293   0.468  1.00 91.21     0.231 C 
ATOM   1111  O   GLU A 173     -57.874   8.581   1.560  1.00 91.29    -0.286 OA
ATOM   1112  CB  GLU A 173     -59.828  10.038  -0.670  1.00 98.28     0.044 C 
ATOM   1113  CG  GLU A 173     -60.343  10.448   0.705  1.00119.70     0.100 C 
ATOM   1114  CD  GLU A 173     -60.292  11.946   0.938  1.00143.76     0.185 C 
ATOM   1115  OE1 GLU A 173     -59.540  12.642   0.209  1.00153.00    -0.647 OA
ATOM   1116  OE2 GLU A 173     -61.004  12.423   1.855  1.00152.56    -0.647 OA
ATOM   1117  N   LYS A 186     -15.106 -12.371  -2.633  1.00 64.70     0.626 N 
ATOM   1118  CA  LYS A 186     -15.797 -12.035  -3.885  1.00 64.32     0.381 C 
ATOM   1119  C   LYS A 186     -17.218 -11.516  -3.650  1.00 63.81     0.289 C 
ATOM   1120  O   LYS A 186     -17.993 -12.148  -2.954  1.00 64.41    -0.268 OA
ATOM   1121  CB  LYS A 186     -15.852 -13.258  -4.794  1.00 64.29     0.049 C 
ATOM   1122  CG  LYS A 186     -15.687 -12.962  -6.266  1.00 63.86     0.005 C 
ATOM   1123  CD  LYS A 186     -14.934 -14.086  -6.953  1.00 63.52     0.041 C 
ATOM   1124  CE  LYS A 186     -15.248 -14.149  -8.443  1.00 63.46     0.338 C 
ATOM   1125  NZ  LYS A 186     -16.664 -14.509  -8.728  1.00 63.36     0.618 N 
ATOM   1126  N   ILE A 187     -17.550 -10.359  -4.210  1.00 62.93    -0.229 NA
ATOM   1127  CA  ILE A 187     -18.931  -9.869  -4.187  1.00 62.20     0.184 C 
ATOM   1128  C   ILE A 187     -19.479  -9.558  -5.591  1.00 61.23     0.256 C 
ATOM   1129  O   ILE A 187     -18.700  -9.512  -6.543  1.00 60.77    -0.270 OA
ATOM   1130  CB  ILE A 187     -19.105  -8.662  -3.200  1.00 62.55     0.032 C 
ATOM   1131  CG1 ILE A 187     -18.740  -7.300  -3.826  1.00 63.03     0.002 C 
ATOM   1132  CG2 ILE A 187     -18.409  -8.936  -1.876  1.00 62.57     0.003 C 
ATOM   1133  CD1 ILE A 187     -17.510  -7.272  -4.640  1.00 63.99     0.000 C 
ATOM   1134  N   PRO A 188     -20.799  -9.362  -5.728  1.00 60.38    -0.312 N 
ATOM   1135  CA  PRO A 188     -21.395  -9.041  -7.041  1.00 59.64     0.165 C 
ATOM   1136  C   PRO A 188     -20.953  -7.679  -7.571  1.00 59.00     0.272 C 
ATOM   1137  O   PRO A 188     -20.760  -6.726  -6.809  1.00 58.45    -0.269 OA
ATOM   1138  CB  PRO A 188     -22.907  -9.058  -6.769  1.00 59.40     0.034 C 
ATOM   1139  CG  PRO A 188     -23.051  -9.814  -5.498  1.00 59.95     0.027 C 
ATOM   1140  CD  PRO A 188     -21.828  -9.452  -4.675  1.00 60.17     0.105 C 
ATOM   1141  N   VAL A 189     -20.756  -7.591  -8.877  1.00 58.67    -0.229 NA
ATOM   1142  CA  VAL A 189     -20.268  -6.339  -9.422  1.00 58.77     0.186 C 
ATOM   1143  C   VAL A 189     -21.366  -5.307  -9.323  1.00 59.17     0.274 C 
ATOM   1144  O   VAL A 189     -21.075  -4.112  -9.225  1.00 59.63    -0.268 OA
ATOM   1145  CB  VAL A 189     -19.731  -6.443 -10.871  1.00 58.62     0.032 C 
ATOM   1146  CG1 VAL A 189     -18.474  -7.296 -10.932  1.00 57.07     0.003 C 
ATOM   1147  CG2 VAL A 189     -20.812  -6.934 -11.839  1.00 58.83     0.003 C 
ATOM   1148  N   ASP A 190     -22.618  -5.779  -9.322  1.00 59.09    -0.228 NA
ATOM   1149  CA  ASP A 190     -23.787  -4.913  -9.165  1.00 58.89     0.197 C 
ATOM   1150  C   ASP A 190     -24.210  -4.591  -7.705  1.00 58.40     0.275 C 
ATOM   1151  O   ASP A 190     -25.185  -3.852  -7.479  1.00 59.21    -0.268 OA
ATOM   1152  CB  ASP A 190     -24.950  -5.426 -10.022  1.00 59.23     0.132 C 
ATOM   1153  CG  ASP A 190     -24.943  -4.812 -11.435  1.00 60.59     0.188 C 
ATOM   1154  OD1 ASP A 190     -25.024  -3.568 -11.557  1.00 61.54    -0.647 OA
ATOM   1155  OD2 ASP A 190     -24.827  -5.471 -12.489  1.00 61.35    -0.647 OA
ATOM   1156  N   ALA A 191     -23.462  -5.103  -6.726  1.00 56.77    -0.229 NA
ATOM   1157  CA  ALA A 191     -23.706  -4.803  -5.315  1.00 55.52     0.186 C 
ATOM   1158  C   ALA A 191     -23.312  -3.384  -4.932  1.00 55.32     0.274 C 
ATOM   1159  O   ALA A 191     -22.650  -2.689  -5.684  1.00 55.85    -0.268 OA
ATOM   1160  CB  ALA A 191     -22.976  -5.777  -4.427  1.00 54.62     0.037 C 
ATOM   1161  N   ASP A 192     -23.727  -2.970  -3.740  1.00 54.77    -0.228 NA
ATOM   1162  CA  ASP A 192     -23.419  -1.661  -3.170  1.00 53.82     0.197 C 
ATOM   1163  C   ASP A 192     -23.785  -0.482  -4.045  1.00 52.71     0.275 C 
ATOM   1164  O   ASP A 192     -23.093   0.518  -4.084  1.00 53.68    -0.268 OA
ATOM   1165  CB  ASP A 192     -21.963  -1.609  -2.701  1.00 54.20     0.132 C 
ATOM   1166  CG  ASP A 192     -21.606  -2.796  -1.839  1.00 54.35     0.188 C 
ATOM   1167  OD1 ASP A 192     -22.035  -2.842  -0.664  1.00 54.20    -0.647 OA
ATOM   1168  OD2 ASP A 192     -20.945  -3.745  -2.268  1.00 54.09    -0.647 OA
ATOM   1169  N   PHE A 193     -24.916  -0.599  -4.713  1.00 50.90    -0.228 NA
ATOM   1170  CA  PHE A 193     -25.493   0.485  -5.490  1.00 48.47     0.191 C 
ATOM   1171  C   PHE A 193     -26.867   0.858  -4.907  1.00 47.04     0.275 C 
ATOM   1172  O   PHE A 193     -27.598  -0.005  -4.403  1.00 46.72    -0.268 OA
ATOM   1173  CB  PHE A 193     -25.736  -0.016  -6.882  1.00 48.14     0.060 C 
ATOM   1174  CG  PHE A 193     -24.629   0.231  -7.841  1.00 47.38    -0.020 A 
ATOM   1175  CD1 PHE A 193     -24.542   1.444  -8.519  1.00 47.71    -0.004 A 
ATOM   1176  CD2 PHE A 193     -23.739  -0.793  -8.185  1.00 45.51    -0.004 A 
ATOM   1177  CE1 PHE A 193     -23.535   1.647  -9.482  1.00 46.34    -0.000 A 
ATOM   1178  CE2 PHE A 193     -22.748  -0.596  -9.134  1.00 43.25    -0.000 A 
ATOM   1179  CZ  PHE A 193     -22.645   0.614  -9.772  1.00 44.05    -0.000 A 
ATOM   1180  N   LEU A 194     -27.215   2.137  -4.985  1.00 44.77    -0.229 NA
ATOM   1181  CA  LEU A 194     -28.526   2.590  -4.598  1.00 43.14     0.186 C 
ATOM   1182  C   LEU A 194     -28.992   3.675  -5.557  1.00 42.92     0.274 C 
ATOM   1183  O   LEU A 194     -28.239   4.601  -5.853  1.00 43.05    -0.268 OA
ATOM   1184  CB  LEU A 194     -28.540   3.120  -3.149  1.00 42.53     0.034 C 
ATOM   1185  CG  LEU A 194     -29.949   3.630  -2.738  1.00 41.42     0.002 C 
ATOM   1186  CD1 LEU A 194     -30.262   3.438  -1.284  1.00 41.01     0.000 C 
ATOM   1187  CD2 LEU A 194     -30.192   5.092  -3.128  1.00 39.55     0.000 C 
ATOM   1188  N   TYR A 195     -30.234   3.571  -6.017  1.00 42.69    -0.228 NA
ATOM   1189  CA  TYR A 195     -30.828   4.586  -6.859  1.00 43.28     0.191 C 
ATOM   1190  C   TYR A 195     -32.026   5.214  -6.166  1.00 42.94     0.275 C 
ATOM   1191  O   TYR A 195     -32.991   4.529  -5.812  1.00 42.26    -0.268 OA
ATOM   1192  CB  TYR A 195     -31.263   3.997  -8.186  1.00 44.08     0.060 C 
ATOM   1193  CG  TYR A 195     -30.237   3.095  -8.818  1.00 49.62    -0.020 A 
ATOM   1194  CD1 TYR A 195     -29.957   1.839  -8.280  1.00 53.33    -0.002 A 
ATOM   1195  CD2 TYR A 195     -29.570   3.469  -9.986  1.00 53.55    -0.002 A 
ATOM   1196  CE1 TYR A 195     -29.030   1.003  -8.858  1.00 55.83     0.027 A 
ATOM   1197  CE2 TYR A 195     -28.638   2.634 -10.573  1.00 56.32     0.027 A 
ATOM   1198  CZ  TYR A 195     -28.370   1.402  -9.998  1.00 57.44     0.131 A 
ATOM   1199  OH  TYR A 195     -27.447   0.549 -10.558  1.00 59.08    -0.190 OA
ATOM   1200  N   ALA A 196     -31.971   6.523  -5.984  1.00 42.83    -0.229 NA
ATOM   1201  CA  ALA A 196     -33.098   7.234  -5.431  1.00 43.29     0.186 C 
ATOM   1202  C   ALA A 196     -33.825   7.986  -6.532  1.00 43.65     0.274 C 
ATOM   1203  O   ALA A 196     -33.545   9.180  -6.776  1.00 44.87    -0.268 OA
ATOM   1204  CB  ALA A 196     -32.644   8.187  -4.337  1.00 43.56     0.037 C 
ATOM   1205  N   TYR A 197     -34.742   7.296  -7.204  1.00 42.85    -0.228 NA
ATOM   1206  CA  TYR A 197     -35.564   7.907  -8.245  1.00 42.33     0.191 C 
ATOM   1207  C   TYR A 197     -36.663   8.833  -7.663  1.00 41.19     0.275 C 
ATOM   1208  O   TYR A 197     -37.281   8.535  -6.650  1.00 41.51    -0.268 OA
ATOM   1209  CB  TYR A 197     -36.261   6.814  -9.041  1.00 43.02     0.060 C 
ATOM   1210  CG  TYR A 197     -35.381   5.958  -9.891  1.00 45.95    -0.020 A 
ATOM   1211  CD1 TYR A 197     -34.942   6.402 -11.139  1.00 48.78    -0.002 A 
ATOM   1212  CD2 TYR A 197     -35.012   4.682  -9.486  1.00 47.66    -0.002 A 
ATOM   1213  CE1 TYR A 197     -34.150   5.620 -11.941  1.00 49.43     0.027 A 
ATOM   1214  CE2 TYR A 197     -34.210   3.886 -10.291  1.00 48.93     0.027 A 
ATOM   1215  CZ  TYR A 197     -33.787   4.366 -11.513  1.00 50.49     0.131 A 
ATOM   1216  OH  TYR A 197     -32.987   3.583 -12.328  1.00 53.56    -0.190 OA
ATOM   1217  N   SER A 198     -36.927   9.926  -8.352  1.00 40.18    -0.226 NA
ATOM   1218  CA  SER A 198     -37.999  10.858  -8.056  1.00 39.23     0.219 C 
ATOM   1219  C   SER A 198     -39.394  10.301  -8.281  1.00 40.47     0.277 C 
ATOM   1220  O   SER A 198     -40.330  10.842  -7.748  1.00 39.34    -0.268 OA
ATOM   1221  CB  SER A 198     -37.831  12.081  -8.958  1.00 38.47     0.216 C 
ATOM   1222  OG  SER A 198     -38.173  11.806 -10.321  1.00 34.64    -0.218 OA
ATOM   1223  N   THR A 199     -39.543   9.254  -9.105  1.00 43.11    -0.226 NA
ATOM   1224  CA  THR A 199     -40.881   8.674  -9.440  1.00 45.54     0.216 C 
ATOM   1225  C   THR A 199     -40.864   7.192  -9.685  1.00 45.68     0.277 C 
ATOM   1226  O   THR A 199     -39.815   6.623  -9.994  1.00 46.31    -0.268 OA
ATOM   1227  CB  THR A 199     -41.577   9.256 -10.716  1.00 46.26     0.184 C 
ATOM   1228  OG1 THR A 199     -40.836  10.336 -11.283  1.00 48.86    -0.221 OA
ATOM   1229  CG2 THR A 199     -42.900   9.851 -10.340  1.00 47.10     0.038 C 
ATOM   1230  N   ALA A 200     -42.064   6.600  -9.612  1.00 45.02    -0.229 NA
ATOM   1231  CA  ALA A 200     -42.275   5.188  -9.910  1.00 43.85     0.185 C 
ATOM   1232  C   ALA A 200     -42.036   4.916 -11.413  1.00 43.03     0.256 C 
ATOM   1233  O   ALA A 200     -42.166   5.807 -12.246  1.00 43.35    -0.270 OA
ATOM   1234  CB  ALA A 200     -43.662   4.825  -9.515  1.00 43.34     0.037 C 
ATOM   1235  N   PRO A 201     -41.632   3.716 -11.779  1.00 42.19    -0.312 N 
ATOM   1236  CA  PRO A 201     -41.471   3.424 -13.205  1.00 42.06     0.165 C 
ATOM   1237  C   PRO A 201     -42.722   3.718 -14.025  1.00 42.50     0.272 C 
ATOM   1238  O   PRO A 201     -43.830   3.399 -13.626  1.00 43.49    -0.269 OA
ATOM   1239  CB  PRO A 201     -41.088   1.944 -13.245  1.00 41.28     0.034 C 
ATOM   1240  CG  PRO A 201     -41.069   1.452 -11.870  1.00 41.06     0.027 C 
ATOM   1241  CD  PRO A 201     -41.180   2.610 -10.923  1.00 42.22     0.105 C 
ATOM   1242  N   GLY A 202     -42.536   4.349 -15.168  1.00 42.72    -0.226 NA
ATOM   1243  CA  GLY A 202     -43.643   4.694 -16.027  1.00 42.63     0.218 C 
ATOM   1244  C   GLY A 202     -44.113   6.124 -15.871  1.00 42.53     0.277 C 
ATOM   1245  O   GLY A 202     -44.773   6.667 -16.758  1.00 43.11    -0.268 OA
ATOM   1246  N   TYR A 203     -43.796   6.754 -14.751  1.00 42.17    -0.228 NA
ATOM   1247  CA  TYR A 203     -44.522   7.972 -14.400  1.00 41.51     0.191 C 
ATOM   1248  C   TYR A 203     -43.768   9.229 -14.739  1.00 42.06     0.275 C 
ATOM   1249  O   TYR A 203     -42.536   9.237 -14.852  1.00 42.13    -0.268 OA
ATOM   1250  CB  TYR A 203     -44.937   7.970 -12.910  1.00 40.38     0.060 C 
ATOM   1251  CG  TYR A 203     -46.067   7.023 -12.636  1.00 38.39    -0.020 A 
ATOM   1252  CD1 TYR A 203     -45.821   5.670 -12.429  1.00 37.08    -0.002 A 
ATOM   1253  CD2 TYR A 203     -47.404   7.480 -12.595  1.00 37.54    -0.002 A 
ATOM   1254  CE1 TYR A 203     -46.895   4.770 -12.203  1.00 37.76     0.027 A 
ATOM   1255  CE2 TYR A 203     -48.478   6.609 -12.368  1.00 37.12     0.027 A 
ATOM   1256  CZ  TYR A 203     -48.222   5.245 -12.191  1.00 37.77     0.131 A 
ATOM   1257  OH  TYR A 203     -49.277   4.356 -11.967  1.00 37.93    -0.190 OA
ATOM   1258  N   TYR A 204     -44.544  10.301 -14.865  1.00 42.55    -0.228 NA
ATOM   1259  CA  TYR A 204     -44.035  11.657 -14.945  1.00 42.65     0.191 C 
ATOM   1260  C   TYR A 204     -43.357  12.042 -13.617  1.00 43.59     0.275 C 
ATOM   1261  O   TYR A 204     -43.325  11.250 -12.693  1.00 43.89    -0.268 OA
ATOM   1262  CB  TYR A 204     -45.199  12.591 -15.264  1.00 41.89     0.060 C 
ATOM   1263  CG  TYR A 204     -44.784  14.018 -15.345  1.00 41.52    -0.020 A 
ATOM   1264  CD1 TYR A 204     -43.973  14.453 -16.378  1.00 41.60    -0.002 A 
ATOM   1265  CD2 TYR A 204     -45.150  14.926 -14.355  1.00 40.34    -0.002 A 
ATOM   1266  CE1 TYR A 204     -43.562  15.747 -16.440  1.00 41.48     0.027 A 
ATOM   1267  CE2 TYR A 204     -44.752  16.217 -14.413  1.00 39.87     0.027 A 
ATOM   1268  CZ  TYR A 204     -43.961  16.627 -15.459  1.00 41.08     0.131 A 
ATOM   1269  OH  TYR A 204     -43.539  17.931 -15.556  1.00 42.54    -0.190 OA
ATOM   1270  N   SER A 205     -42.814  13.254 -13.515  1.00 44.46    -0.226 NA
ATOM   1271  CA  SER A 205     -42.101  13.676 -12.321  1.00 44.81     0.219 C 
ATOM   1272  C   SER A 205     -42.328  15.168 -12.178  1.00 47.07     0.277 C 
ATOM   1273  O   SER A 205     -42.011  15.928 -13.087  1.00 49.12    -0.268 OA
ATOM   1274  CB  SER A 205     -40.641  13.409 -12.525  1.00 43.36     0.216 C 
ATOM   1275  OG  SER A 205     -39.946  13.598 -11.337  1.00 40.37    -0.218 OA
ATOM   1276  N   TRP A 206     -42.899  15.612 -11.068  1.00 47.98    -0.228 NA
ATOM   1277  CA  TRP A 206     -43.388  16.984 -11.027  1.00 48.24     0.191 C 
ATOM   1278  C   TRP A 206     -42.351  17.898 -10.452  1.00 49.03     0.275 C 
ATOM   1279  O   TRP A 206     -41.642  17.563  -9.502  1.00 49.79    -0.268 OA
ATOM   1280  CB  TRP A 206     -44.685  17.109 -10.221  1.00 47.60     0.062 C 
ATOM   1281  CG  TRP A 206     -45.843  16.464 -10.849  1.00 46.22     0.001 A 
ATOM   1282  CD1 TRP A 206     -46.177  15.151 -10.776  1.00 46.02     0.095 A 
ATOM   1283  CD2 TRP A 206     -46.845  17.092 -11.651  1.00 46.20     0.015 A 
ATOM   1284  NE1 TRP A 206     -47.332  14.914 -11.487  1.00 47.03    -0.244 NA
ATOM   1285  CE2 TRP A 206     -47.764  16.091 -12.036  1.00 46.05     0.081 A 
ATOM   1286  CE3 TRP A 206     -47.058  18.404 -12.102  1.00 46.17     0.001 A 
ATOM   1287  CZ2 TRP A 206     -48.869  16.352 -12.841  1.00 45.40     0.019 A 
ATOM   1288  CZ3 TRP A 206     -48.166  18.666 -12.903  1.00 45.72     0.000 A 
ATOM   1289  CH2 TRP A 206     -49.051  17.637 -13.268  1.00 45.33     0.002 A 
ATOM   1290  N   ARG A 207     -42.291  19.081 -11.021  1.00 49.45    -0.229 NA
ATOM   1291  CA  ARG A 207     -41.385  20.084 -10.539  1.00 49.97     0.186 C 
ATOM   1292  C   ARG A 207     -42.192  21.325 -10.309  1.00 49.62     0.274 C 
ATOM   1293  O   ARG A 207     -43.284  21.459 -10.849  1.00 48.23    -0.268 OA
ATOM   1294  CB  ARG A 207     -40.276  20.343 -11.562  1.00 50.51     0.036 C 
ATOM   1295  CG  ARG A 207     -39.115  19.376 -11.458  1.00 53.11     0.029 C 
ATOM   1296  CD  ARG A 207     -38.153  19.335 -12.670  1.00 58.43     0.145 C 
ATOM   1297  NE  ARG A 207     -37.878  20.645 -13.260  1.00 62.18    -0.083 NA
ATOM   1298  CZ  ARG A 207     -38.668  21.215 -14.156  1.00 64.99     0.782 C 
ATOM   1299  NH1 ARG A 207     -39.787  20.587 -14.558  1.00 66.39     0.063 N 
ATOM   1300  NH2 ARG A 207     -38.353  22.408 -14.645  1.00 65.57     0.063 N 
ATOM   1301  N   ASN A 208     -41.650  22.210  -9.476  1.00 50.46    -0.228 NA
ATOM   1302  CA  ASN A 208     -42.187  23.544  -9.267  1.00 51.46     0.196 C 
ATOM   1303  C   ASN A 208     -41.148  24.631  -9.583  1.00 54.17     0.275 C 
ATOM   1304  O   ASN A 208     -40.207  24.834  -8.812  1.00 54.46    -0.268 OA
ATOM   1305  CB  ASN A 208     -42.668  23.699  -7.836  1.00 49.66     0.126 C 
ATOM   1306  CG  ASN A 208     -43.235  25.069  -7.579  1.00 46.22     0.276 C 
ATOM   1307  OD1 ASN A 208     -42.585  26.067  -7.850  1.00 43.36    -0.269 OA
ATOM   1308  ND2 ASN A 208     -44.460  25.131  -7.089  1.00 44.22    -0.107 N 
ATOM   1309  N   SER A 209     -41.342  25.353 -10.684  1.00 57.35    -0.226 NA
ATOM   1310  CA  SER A 209     -40.305  26.248 -11.220  1.00 60.90     0.219 C 
ATOM   1311  C   SER A 209     -39.687  27.222 -10.205  1.00 63.69     0.277 C 
ATOM   1312  O   SER A 209     -38.509  27.542 -10.307  1.00 63.98    -0.268 OA
ATOM   1313  CB  SER A 209     -40.808  26.994 -12.458  1.00 60.68     0.216 C 
ATOM   1314  OG  SER A 209     -41.360  26.096 -13.411  1.00 60.67    -0.218 OA
ATOM   1315  N   LYS A 210     -40.466  27.668  -9.223  1.00 67.23    -0.229 NA
ATOM   1316  CA  LYS A 210     -39.943  28.532  -8.165  1.00 70.78     0.186 C 
ATOM   1317  C   LYS A 210     -39.359  27.773  -6.986  1.00 69.09     0.274 C 
ATOM   1318  O   LYS A 210     -38.270  28.098  -6.523  1.00 68.78    -0.268 OA
ATOM   1319  CB  LYS A 210     -41.023  29.489  -7.647  1.00 74.68     0.034 C 
ATOM   1320  CG  LYS A 210     -41.719  30.318  -8.737  1.00 87.55     0.005 C 
ATOM   1321  CD  LYS A 210     -41.050  31.683  -8.980  1.00103.80     0.041 C 
ATOM   1322  CE  LYS A 210     -41.614  32.752  -8.037  1.00113.87     0.338 C 
ATOM   1323  NZ  LYS A 210     -40.552  33.723  -7.602  1.00119.93     0.618 N 
ATOM   1324  N   ASP A 211     -40.086  26.775  -6.488  1.00 67.77    -0.228 NA
ATOM   1325  CA  ASP A 211     -39.703  26.093  -5.260  1.00 66.78     0.197 C 
ATOM   1326  C   ASP A 211     -38.763  24.905  -5.463  1.00 65.11     0.275 C 
ATOM   1327  O   ASP A 211     -38.179  24.411  -4.506  1.00 64.94    -0.268 OA
ATOM   1328  CB  ASP A 211     -40.951  25.656  -4.493  1.00 67.88     0.132 C 
ATOM   1329  CG  ASP A 211     -41.741  26.840  -3.924  1.00 71.24     0.188 C 
ATOM   1330  OD1 ASP A 211     -41.210  27.523  -3.007  1.00 75.22    -0.647 OA
ATOM   1331  OD2 ASP A 211     -42.897  27.155  -4.309  1.00 71.35    -0.647 OA
ATOM   1332  N   GLY A 212     -38.618  24.445  -6.703  1.00 63.35    -0.226 NA
ATOM   1333  CA  GLY A 212     -37.845  23.245  -7.007  1.00 61.30     0.218 C 
ATOM   1334  C   GLY A 212     -38.715  21.991  -7.104  1.00 59.76     0.277 C 
ATOM   1335  O   GLY A 212     -39.886  22.007  -6.691  1.00 59.55    -0.268 OA
ATOM   1336  N   SER A 213     -38.148  20.904  -7.644  1.00 57.92    -0.226 NA
ATOM   1337  CA  SER A 213     -38.866  19.634  -7.740  1.00 56.12     0.219 C 
ATOM   1338  C   SER A 213     -39.358  19.135  -6.384  1.00 54.74     0.277 C 
ATOM   1339  O   SER A 213     -38.670  19.245  -5.368  1.00 54.04    -0.268 OA
ATOM   1340  CB  SER A 213     -38.017  18.551  -8.418  1.00 56.39     0.216 C 
ATOM   1341  OG  SER A 213     -36.838  18.271  -7.699  1.00 57.06    -0.218 OA
ATOM   1342  N   TRP A 214     -40.566  18.586  -6.388  1.00 53.16    -0.228 NA
ATOM   1343  CA  TRP A 214     -41.147  17.922  -5.221  1.00 51.50     0.191 C 
ATOM   1344  C   TRP A 214     -40.134  17.010  -4.516  1.00 50.66     0.275 C 
ATOM   1345  O   TRP A 214     -39.948  17.089  -3.302  1.00 50.58    -0.268 OA
ATOM   1346  CB  TRP A 214     -42.321  17.091  -5.684  1.00 50.74     0.062 C 
ATOM   1347  CG  TRP A 214     -43.447  17.906  -6.216  1.00 50.56     0.001 A 
ATOM   1348  CD1 TRP A 214     -43.477  19.286  -6.445  1.00 50.00     0.095 A 
ATOM   1349  CD2 TRP A 214     -44.741  17.421  -6.579  1.00 49.16     0.015 A 
ATOM   1350  NE1 TRP A 214     -44.718  19.661  -6.907  1.00 47.79    -0.244 NA
ATOM   1351  CE2 TRP A 214     -45.514  18.544  -6.998  1.00 48.10     0.081 A 
ATOM   1352  CE3 TRP A 214     -45.336  16.147  -6.583  1.00 48.04     0.001 A 
ATOM   1353  CZ2 TRP A 214     -46.823  18.424  -7.426  1.00 47.88     0.019 A 
ATOM   1354  CZ3 TRP A 214     -46.630  16.031  -6.993  1.00 48.76     0.000 A 
ATOM   1355  CH2 TRP A 214     -47.372  17.164  -7.422  1.00 49.10     0.002 A 
ATOM   1356  N   PHE A 215     -39.456  16.183  -5.308  1.00 49.43    -0.228 NA
ATOM   1357  CA  PHE A 215     -38.510  15.200  -4.799  1.00 48.23     0.191 C 
ATOM   1358  C   PHE A 215     -37.216  15.803  -4.258  1.00 47.46     0.275 C 
ATOM   1359  O   PHE A 215     -36.825  15.485  -3.145  1.00 47.06    -0.268 OA
ATOM   1360  CB  PHE A 215     -38.198  14.168  -5.879  1.00 48.10     0.060 C 
ATOM   1361  CG  PHE A 215     -37.191  13.146  -5.474  1.00 47.37    -0.020 A 
ATOM   1362  CD1 PHE A 215     -37.459  12.262  -4.474  1.00 48.03    -0.004 A 
ATOM   1363  CD2 PHE A 215     -35.975  13.066  -6.122  1.00 47.41    -0.004 A 
ATOM   1364  CE1 PHE A 215     -36.519  11.302  -4.112  1.00 48.05    -0.000 A 
ATOM   1365  CE2 PHE A 215     -35.042  12.120  -5.787  1.00 47.06    -0.000 A 
ATOM   1366  CZ  PHE A 215     -35.312  11.233  -4.775  1.00 47.33    -0.000 A 
ATOM   1367  N   ILE A 216     -36.548  16.653  -5.034  1.00 46.63    -0.229 NA
ATOM   1368  CA  ILE A 216     -35.277  17.179  -4.577  1.00 46.43     0.186 C 
ATOM   1369  C   ILE A 216     -35.497  18.137  -3.418  1.00 47.16     0.274 C 
ATOM   1370  O   ILE A 216     -34.765  18.117  -2.439  1.00 47.09    -0.268 OA
ATOM   1371  CB  ILE A 216     -34.493  17.831  -5.715  1.00 45.82     0.032 C 
ATOM   1372  CG1 ILE A 216     -34.049  16.763  -6.737  1.00 45.87     0.002 C 
ATOM   1373  CG2 ILE A 216     -33.283  18.573  -5.169  1.00 44.71     0.003 C 
ATOM   1374  CD1 ILE A 216     -33.081  15.639  -6.235  1.00 43.75     0.000 C 
ATOM   1375  N   GLN A 217     -36.531  18.955  -3.529  1.00 48.28    -0.229 NA
ATOM   1376  CA  GLN A 217     -36.932  19.813  -2.445  1.00 49.42     0.187 C 
ATOM   1377  C   GLN A 217     -37.056  18.991  -1.171  1.00 49.48     0.274 C 
ATOM   1378  O   GLN A 217     -36.544  19.402  -0.139  1.00 49.50    -0.268 OA
ATOM   1379  CB  GLN A 217     -38.257  20.469  -2.797  1.00 50.33     0.044 C 
ATOM   1380  CG  GLN A 217     -38.817  21.398  -1.756  1.00 53.62     0.094 C 
ATOM   1381  CD  GLN A 217     -40.017  22.189  -2.250  1.00 58.23     0.274 C 
ATOM   1382  OE1 GLN A 217     -40.607  22.916  -1.473  1.00 60.47    -0.269 OA
ATOM   1383  NE2 GLN A 217     -40.380  22.050  -3.543  1.00 60.23    -0.107 N 
ATOM   1384  N   SER A 218     -37.705  17.823  -1.264  1.00 49.51    -0.226 NA
ATOM   1385  CA  SER A 218     -37.923  16.926  -0.109  1.00 49.27     0.219 C 
ATOM   1386  C   SER A 218     -36.702  16.134   0.379  1.00 49.22     0.277 C 
ATOM   1387  O   SER A 218     -36.559  15.907   1.581  1.00 49.94    -0.268 OA
ATOM   1388  CB  SER A 218     -39.072  15.953  -0.358  1.00 48.89     0.216 C 
ATOM   1389  OG  SER A 218     -40.307  16.603  -0.192  1.00 48.47    -0.218 OA
ATOM   1390  N   LEU A 219     -35.853  15.690  -0.535  1.00 48.47    -0.229 NA
ATOM   1391  CA  LEU A 219     -34.626  15.002  -0.166  1.00 48.03     0.186 C 
ATOM   1392  C   LEU A 219     -33.758  15.910   0.709  1.00 48.77     0.274 C 
ATOM   1393  O   LEU A 219     -33.409  15.556   1.845  1.00 47.51    -0.268 OA
ATOM   1394  CB  LEU A 219     -33.859  14.620  -1.433  1.00 47.24     0.034 C 
ATOM   1395  CG  LEU A 219     -32.586  13.782  -1.333  1.00 45.11     0.002 C 
ATOM   1396  CD1 LEU A 219     -32.825  12.556  -0.469  1.00 42.71     0.000 C 
ATOM   1397  CD2 LEU A 219     -32.123  13.410  -2.748  1.00 43.28     0.000 C 
ATOM   1398  N   CYS A 220     -33.435  17.085   0.162  1.00 49.89    -0.228 NA
ATOM   1399  CA  CYS A 220     -32.665  18.102   0.870  1.00 51.22     0.198 C 
ATOM   1400  C   CYS A 220     -33.266  18.462   2.213  1.00 52.23     0.275 C 
ATOM   1401  O   CYS A 220     -32.538  18.550   3.203  1.00 53.29    -0.268 OA
ATOM   1402  CB  CYS A 220     -32.542  19.370   0.053  1.00 51.09     0.103 C 
ATOM   1403  SG  CYS A 220     -31.629  19.098  -1.453  1.00 51.24    -0.080 SA
ATOM   1404  N   ALA A 221     -34.578  18.673   2.253  1.00 52.28    -0.229 NA
ATOM   1405  CA  ALA A 221     -35.239  19.001   3.515  1.00 52.30     0.186 C 
ATOM   1406  C   ALA A 221     -35.056  17.865   4.510  1.00 52.36     0.274 C 
ATOM   1407  O   ALA A 221     -34.858  18.092   5.706  1.00 53.05    -0.268 OA
ATOM   1408  CB  ALA A 221     -36.723  19.278   3.309  1.00 51.77     0.037 C 
ATOM   1409  N   MET A 222     -35.104  16.636   4.012  1.00 52.01    -0.229 NA
ATOM   1410  CA  MET A 222     -35.171  15.485   4.901  1.00 51.40     0.187 C 
ATOM   1411  C   MET A 222     -33.771  15.057   5.324  1.00 51.25     0.274 C 
ATOM   1412  O   MET A 222     -33.589  14.529   6.413  1.00 50.24    -0.268 OA
ATOM   1413  CB  MET A 222     -35.965  14.356   4.243  1.00 51.08     0.046 C 
ATOM   1414  CG  MET A 222     -36.871  13.643   5.169  1.00 52.43     0.060 C 
ATOM   1415  SD  MET A 222     -38.324  14.505   5.787  1.00 55.00    -0.139 SA
ATOM   1416  CE  MET A 222     -37.748  16.160   6.236  1.00 56.09     0.069 C 
ATOM   1417  N   LEU A 223     -32.787  15.311   4.456  1.00 52.06    -0.229 NA
ATOM   1418  CA  LEU A 223     -31.399  15.019   4.757  1.00 53.21     0.186 C 
ATOM   1419  C   LEU A 223     -30.900  16.073   5.721  1.00 57.54     0.274 C 
ATOM   1420  O   LEU A 223     -30.174  15.760   6.670  1.00 57.14    -0.268 OA
ATOM   1421  CB  LEU A 223     -30.549  15.039   3.498  1.00 50.61     0.034 C 
ATOM   1422  CG  LEU A 223     -30.388  13.730   2.724  1.00 45.39     0.002 C 
ATOM   1423  CD1 LEU A 223     -29.453  13.903   1.544  1.00 43.45     0.000 C 
ATOM   1424  CD2 LEU A 223     -29.901  12.615   3.582  1.00 40.78     0.000 C 
ATOM   1425  N   LYS A 224     -31.295  17.328   5.489  1.00 63.14    -0.229 NA
ATOM   1426  CA  LYS A 224     -30.931  18.415   6.394  1.00 68.85     0.186 C 
ATOM   1427  C   LYS A 224     -31.314  17.998   7.805  1.00 68.34     0.274 C 
ATOM   1428  O   LYS A 224     -30.505  18.076   8.719  1.00 68.86    -0.268 OA
ATOM   1429  CB  LYS A 224     -31.617  19.723   5.985  1.00 72.67     0.034 C 
ATOM   1430  CG  LYS A 224     -31.359  20.934   6.890  1.00 86.09     0.005 C 
ATOM   1431  CD  LYS A 224     -29.884  21.398   6.858  1.00103.72     0.041 C 
ATOM   1432  CE  LYS A 224     -29.422  22.022   8.193  1.00113.30     0.338 C 
ATOM   1433  NZ  LYS A 224     -28.834  21.013   9.149  1.00118.73     0.618 N 
ATOM   1434  N   GLN A 225     -32.529  17.488   7.956  1.00 67.61    -0.229 NA
ATOM   1435  CA  GLN A 225     -33.103  17.248   9.268  1.00 66.66     0.187 C 
ATOM   1436  C   GLN A 225     -32.825  15.881   9.910  1.00 64.48     0.274 C 
ATOM   1437  O   GLN A 225     -33.163  15.696  11.067  1.00 65.24    -0.268 OA
ATOM   1438  CB  GLN A 225     -34.611  17.510   9.205  1.00 67.88     0.044 C 
ATOM   1439  CG  GLN A 225     -35.450  16.777  10.235  1.00 71.58     0.094 C 
ATOM   1440  CD  GLN A 225     -36.335  17.717  11.029  1.00 76.70     0.274 C 
ATOM   1441  OE1 GLN A 225     -35.854  18.726  11.578  1.00 78.51    -0.269 OA
ATOM   1442  NE2 GLN A 225     -37.635  17.401  11.093  1.00 78.14    -0.107 N 
ATOM   1443  N   TYR A 226     -32.226  14.923   9.206  1.00 61.26    -0.228 NA
ATOM   1444  CA  TYR A 226     -32.187  13.563   9.733  1.00 58.31     0.191 C 
ATOM   1445  C   TYR A 226     -30.905  12.812   9.447  1.00 56.63     0.275 C 
ATOM   1446  O   TYR A 226     -30.631  11.767  10.053  1.00 55.27    -0.268 OA
ATOM   1447  CB  TYR A 226     -33.330  12.756   9.143  1.00 58.57     0.060 C 
ATOM   1448  CG  TYR A 226     -34.725  13.078   9.641  1.00 59.47    -0.020 A 
ATOM   1449  CD1 TYR A 226     -35.040  13.030  11.011  1.00 59.65    -0.002 A 
ATOM   1450  CD2 TYR A 226     -35.746  13.380   8.729  1.00 59.72    -0.002 A 
ATOM   1451  CE1 TYR A 226     -36.314  13.298  11.455  1.00 60.03     0.027 A 
ATOM   1452  CE2 TYR A 226     -37.022  13.655   9.162  1.00 60.44     0.027 A 
ATOM   1453  CZ  TYR A 226     -37.295  13.605  10.523  1.00 60.92     0.131 A 
ATOM   1454  OH  TYR A 226     -38.557  13.870  10.944  1.00 62.25    -0.190 OA
ATOM   1455  N   ALA A 227     -30.138  13.329   8.497  1.00 55.72    -0.229 NA
ATOM   1456  CA  ALA A 227     -28.831  12.789   8.142  1.00 55.68     0.186 C 
ATOM   1457  C   ALA A 227     -27.966  12.435   9.349  1.00 56.60     0.274 C 
ATOM   1458  O   ALA A 227     -27.046  11.633   9.223  1.00 56.24    -0.268 OA
ATOM   1459  CB  ALA A 227     -28.098  13.734   7.216  1.00 54.23     0.037 C 
ATOM   1460  N   ASP A 228     -28.270  12.995  10.517  1.00 58.73    -0.228 NA
ATOM   1461  CA  ASP A 228     -27.548  12.628  11.747  1.00 61.30     0.197 C 
ATOM   1462  C   ASP A 228     -28.365  11.863  12.798  1.00 63.49     0.275 C 
ATOM   1463  O   ASP A 228     -27.900  11.658  13.909  1.00 63.98    -0.268 OA
ATOM   1464  CB  ASP A 228     -26.964  13.863  12.403  1.00 60.97     0.132 C 
ATOM   1465  CG  ASP A 228     -28.037  14.765  12.998  1.00 61.56     0.188 C 
ATOM   1466  OD1 ASP A 228     -29.250  14.598  12.683  1.00 61.82    -0.647 OA
ATOM   1467  OD2 ASP A 228     -27.751  15.684  13.794  1.00 62.37    -0.647 OA
ATOM   1468  N   LYS A 229     -29.585  11.464  12.481  1.00 66.15    -0.229 NA
ATOM   1469  CA  LYS A 229     -30.292  10.563  13.376  1.00 68.60     0.186 C 
ATOM   1470  C   LYS A 229     -30.457   9.247  12.654  1.00 66.57     0.274 C 
ATOM   1471  O   LYS A 229     -29.872   8.232  13.063  1.00 67.59    -0.268 OA
ATOM   1472  CB  LYS A 229     -31.652  11.112  13.782  1.00 72.14     0.034 C 
ATOM   1473  CG  LYS A 229     -31.614  12.415  14.562  1.00 81.65     0.005 C 
ATOM   1474  CD  LYS A 229     -33.024  12.952  14.784  1.00 93.99     0.041 C 
ATOM   1475  CE  LYS A 229     -33.003  14.437  15.102  1.00101.93     0.338 C 
ATOM   1476  NZ  LYS A 229     -32.005  15.162  14.261  1.00106.29     0.618 N 
ATOM   1477  N   LEU A 230     -31.192   9.282  11.539  1.00 62.88    -0.229 NA
ATOM   1478  CA  LEU A 230     -31.625   8.065  10.856  1.00 58.70     0.186 C 
ATOM   1479  C   LEU A 230     -30.632   7.463   9.859  1.00 55.26     0.274 C 
ATOM   1480  O   LEU A 230     -29.763   8.132   9.332  1.00 54.28    -0.268 OA
ATOM   1481  CB  LEU A 230     -32.980   8.291  10.176  1.00 58.83     0.034 C 
ATOM   1482  CG  LEU A 230     -34.037   9.036  10.994  1.00 59.49     0.002 C 
ATOM   1483  CD1 LEU A 230     -35.254   9.368  10.106  1.00 59.75     0.000 C 
ATOM   1484  CD2 LEU A 230     -34.451   8.274  12.278  1.00 59.34     0.000 C 
ATOM   1485  N   GLU A 231     -30.786   6.173   9.617  1.00 51.75    -0.229 NA
ATOM   1486  CA  GLU A 231     -30.144   5.522   8.503  1.00 48.95     0.187 C 
ATOM   1487  C   GLU A 231     -30.746   6.052   7.162  1.00 47.90     0.274 C 
ATOM   1488  O   GLU A 231     -31.917   6.451   7.121  1.00 46.50    -0.268 OA
ATOM   1489  CB  GLU A 231     -30.326   4.007   8.663  1.00 48.07     0.045 C 
ATOM   1490  CG  GLU A 231     -29.346   3.155   7.864  1.00 46.32     0.100 C 
ATOM   1491  CD  GLU A 231     -29.916   2.729   6.505  1.00 43.75     0.185 C 
ATOM   1492  OE1 GLU A 231     -31.081   2.318   6.456  1.00 44.41    -0.647 OA
ATOM   1493  OE2 GLU A 231     -29.215   2.800   5.483  1.00 41.82    -0.647 OA
ATOM   1494  N   PHE A 232     -29.943   6.050   6.088  1.00 47.23    -0.228 NA
ATOM   1495  CA  PHE A 232     -30.340   6.571   4.782  1.00 47.52     0.191 C 
ATOM   1496  C   PHE A 232     -31.703   6.054   4.290  1.00 47.74     0.275 C 
ATOM   1497  O   PHE A 232     -32.583   6.861   3.922  1.00 46.84    -0.268 OA
ATOM   1498  CB  PHE A 232     -29.264   6.246   3.745  1.00 48.08     0.060 C 
ATOM   1499  CG  PHE A 232     -29.353   7.071   2.456  1.00 49.33    -0.020 A 
ATOM   1500  CD1 PHE A 232     -29.895   8.369   2.456  1.00 48.88    -0.004 A 
ATOM   1501  CD2 PHE A 232     -28.846   6.553   1.254  1.00 50.10    -0.004 A 
ATOM   1502  CE1 PHE A 232     -29.954   9.108   1.285  1.00 49.06    -0.000 A 
ATOM   1503  CE2 PHE A 232     -28.906   7.296   0.077  1.00 49.84    -0.000 A 
ATOM   1504  CZ  PHE A 232     -29.452   8.570   0.090  1.00 49.62    -0.000 A 
ATOM   1505  N   MET A 233     -31.872   4.722   4.303  1.00 48.16    -0.229 NA
ATOM   1506  CA  MET A 233     -33.128   4.073   3.901  1.00 48.95     0.187 C 
ATOM   1507  C   MET A 233     -34.351   4.675   4.558  1.00 48.36     0.274 C 
ATOM   1508  O   MET A 233     -35.404   4.816   3.908  1.00 47.73    -0.268 OA
ATOM   1509  CB  MET A 233     -33.108   2.580   4.195  1.00 49.96     0.046 C 
ATOM   1510  CG  MET A 233     -32.136   1.814   3.338  1.00 54.44     0.060 C 
ATOM   1511  SD  MET A 233     -32.295   2.266   1.610  1.00 60.66    -0.139 SA
ATOM   1512  CE  MET A 233     -33.861   1.347   1.158  1.00 61.13     0.069 C 
ATOM   1513  N   HIS A 234     -34.211   5.029   5.835  1.00 48.05    -0.228 NA
ATOM   1514  CA  HIS A 234     -35.308   5.645   6.578  1.00 48.42     0.192 C 
ATOM   1515  C   HIS A 234     -35.552   7.115   6.217  1.00 48.34     0.275 C 
ATOM   1516  O   HIS A 234     -36.703   7.560   6.160  1.00 47.21    -0.268 OA
ATOM   1517  CB  HIS A 234     -35.154   5.408   8.083  1.00 48.72     0.082 C 
ATOM   1518  CG  HIS A 234     -35.196   3.953   8.458  1.00 51.94     0.082 A 
ATOM   1519  ND1 HIS A 234     -34.799   3.483   9.696  1.00 54.15    -0.227 NA
ATOM   1520  CD2 HIS A 234     -35.581   2.860   7.749  1.00 53.84     0.116 A 
ATOM   1521  CE1 HIS A 234     -34.924   2.167   9.730  1.00 54.80     0.199 A 
ATOM   1522  NE2 HIS A 234     -35.398   1.764   8.563  1.00 55.34    -0.221 NA
ATOM   1523  N   ILE A 235     -34.470   7.854   5.938  1.00 49.04    -0.229 NA
ATOM   1524  CA  ILE A 235     -34.578   9.226   5.439  1.00 49.41     0.186 C 
ATOM   1525  C   ILE A 235     -35.426   9.172   4.166  1.00 47.59     0.274 C 
ATOM   1526  O   ILE A 235     -36.450   9.858   4.049  1.00 47.05    -0.268 OA
ATOM   1527  CB  ILE A 235     -33.199   9.811   5.087  1.00 50.85     0.032 C 
ATOM   1528  CG1 ILE A 235     -32.133   9.402   6.103  1.00 54.65     0.002 C 
ATOM   1529  CG2 ILE A 235     -33.281  11.331   4.900  1.00 52.09     0.003 C 
ATOM   1530  CD1 ILE A 235     -32.004  10.295   7.299  1.00 59.10     0.000 C 
ATOM   1531  N   LEU A 236     -34.971   8.334   3.237  1.00 45.26    -0.229 NA
ATOM   1532  CA  LEU A 236     -35.616   8.126   1.972  1.00 43.74     0.186 C 
ATOM   1533  C   LEU A 236     -37.072   7.698   2.122  1.00 43.01     0.274 C 
ATOM   1534  O   LEU A 236     -37.930   8.105   1.319  1.00 42.46    -0.268 OA
ATOM   1535  CB  LEU A 236     -34.822   7.093   1.173  1.00 44.15     0.034 C 
ATOM   1536  CG  LEU A 236     -33.426   7.509   0.652  1.00 43.66     0.002 C 
ATOM   1537  CD1 LEU A 236     -32.724   6.331   0.049  1.00 43.21     0.000 C 
ATOM   1538  CD2 LEU A 236     -33.541   8.636  -0.365  1.00 43.17     0.000 C 
ATOM   1539  N   THR A 237     -37.365   6.912   3.165  1.00 41.98    -0.226 NA
ATOM   1540  CA  THR A 237     -38.733   6.522   3.451  1.00 40.98     0.216 C 
ATOM   1541  C   THR A 237     -39.499   7.763   3.911  1.00 42.84     0.277 C 
ATOM   1542  O   THR A 237     -40.656   7.980   3.517  1.00 42.57    -0.268 OA
ATOM   1543  CB  THR A 237     -38.757   5.389   4.483  1.00 39.95     0.184 C 
ATOM   1544  OG1 THR A 237     -38.159   4.215   3.915  1.00 38.62    -0.221 OA
ATOM   1545  CG2 THR A 237     -40.173   4.951   4.815  1.00 36.45     0.038 C 
ATOM   1546  N   ARG A 238     -38.867   8.616   4.714  1.00 45.04    -0.229 NA
ATOM   1547  CA  ARG A 238     -39.508   9.919   5.012  1.00 47.39     0.186 C 
ATOM   1548  C   ARG A 238     -39.686  10.801   3.762  1.00 47.16     0.274 C 
ATOM   1549  O   ARG A 238     -40.636  11.589   3.692  1.00 47.75    -0.268 OA
ATOM   1550  CB  ARG A 238     -38.761  10.714   6.081  1.00 48.58     0.036 C 
ATOM   1551  CG  ARG A 238     -38.412   9.896   7.271  1.00 52.97     0.029 C 
ATOM   1552  CD  ARG A 238     -39.274  10.080   8.493  1.00 57.64     0.145 C 
ATOM   1553  NE  ARG A 238     -38.679   9.316   9.586  1.00 61.21    -0.083 NA
ATOM   1554  CZ  ARG A 238     -38.841   9.576  10.872  1.00 62.95     0.782 C 
ATOM   1555  NH1 ARG A 238     -39.597  10.601  11.255  1.00 64.81     0.063 N 
ATOM   1556  NH2 ARG A 238     -38.235   8.814  11.775  1.00 62.29     0.063 N 
ATOM   1557  N   VAL A 239     -38.790  10.681   2.784  1.00 46.08    -0.229 NA
ATOM   1558  CA  VAL A 239     -38.950  11.470   1.588  1.00 45.41     0.186 C 
ATOM   1559  C   VAL A 239     -40.192  10.971   0.845  1.00 45.69     0.274 C 
ATOM   1560  O   VAL A 239     -40.970  11.772   0.276  1.00 45.34    -0.268 OA
ATOM   1561  CB  VAL A 239     -37.731  11.426   0.708  1.00 45.23     0.032 C 
ATOM   1562  CG1 VAL A 239     -37.917  12.294  -0.512  1.00 44.61     0.003 C 
ATOM   1563  CG2 VAL A 239     -36.514  11.896   1.472  1.00 45.40     0.003 C 
ATOM   1564  N   ASN A 240     -40.412   9.654   0.885  1.00 45.49    -0.228 NA
ATOM   1565  CA  ASN A 240     -41.580   9.097   0.211  1.00 45.05     0.196 C 
ATOM   1566  C   ASN A 240     -42.851   9.632   0.838  1.00 45.96     0.275 C 
ATOM   1567  O   ASN A 240     -43.811   9.950   0.129  1.00 46.44    -0.268 OA
ATOM   1568  CB  ASN A 240     -41.566   7.574   0.231  1.00 43.99     0.126 C 
ATOM   1569  CG  ASN A 240     -40.618   6.979  -0.813  1.00 42.48     0.276 C 
ATOM   1570  OD1 ASN A 240     -40.011   7.694  -1.599  1.00 40.62    -0.269 OA
ATOM   1571  ND2 ASN A 240     -40.493   5.662  -0.821  1.00 42.26    -0.107 N 
ATOM   1572  N   ARG A 241     -42.860   9.758   2.169  1.00 46.32    -0.229 NA
ATOM   1573  CA  ARG A 241     -44.086  10.120   2.879  1.00 46.52     0.186 C 
ATOM   1574  C   ARG A 241     -44.346  11.572   2.578  1.00 45.50     0.274 C 
ATOM   1575  O   ARG A 241     -45.502  11.989   2.361  1.00 44.96    -0.268 OA
ATOM   1576  CB  ARG A 241     -43.890   9.911   4.374  1.00 47.65     0.036 C 
ATOM   1577  CG  ARG A 241     -45.073   9.896   5.312  1.00 51.51     0.029 C 
ATOM   1578  CD  ARG A 241     -44.552   9.619   6.749  1.00 61.26     0.145 C 
ATOM   1579  NE  ARG A 241     -45.412   9.969   7.889  1.00 69.91    -0.083 NA
ATOM   1580  CZ  ARG A 241     -46.759   9.969   7.889  1.00 76.26     0.782 C 
ATOM   1581  NH1 ARG A 241     -47.455   9.664   6.789  1.00 78.67     0.063 N 
ATOM   1582  NH2 ARG A 241     -47.418  10.279   9.007  1.00 78.81     0.063 N 
ATOM   1583  N   LYS A 242     -43.254  12.338   2.541  1.00 44.64    -0.229 NA
ATOM   1584  CA  LYS A 242     -43.346  13.784   2.374  1.00 43.91     0.186 C 
ATOM   1585  C   LYS A 242     -43.800  14.160   0.958  1.00 44.47     0.274 C 
ATOM   1586  O   LYS A 242     -44.728  14.956   0.774  1.00 44.11    -0.268 OA
ATOM   1587  CB  LYS A 242     -42.040  14.471   2.751  1.00 42.32     0.034 C 
ATOM   1588  CG  LYS A 242     -42.146  15.969   2.659  1.00 40.74     0.005 C 
ATOM   1589  CD  LYS A 242     -40.883  16.608   3.194  1.00 41.44     0.041 C 
ATOM   1590  CE  LYS A 242     -40.805  18.076   2.822  1.00 42.08     0.338 C 
ATOM   1591  NZ  LYS A 242     -41.918  18.785   3.464  1.00 42.89     0.618 N 
ATOM   1592  N   VAL A 243     -43.174  13.570  -0.042  1.00 45.68    -0.229 NA
ATOM   1593  CA  VAL A 243     -43.597  13.849  -1.405  1.00 47.46     0.186 C 
ATOM   1594  C   VAL A 243     -45.003  13.262  -1.573  1.00 48.20     0.274 C 
ATOM   1595  O   VAL A 243     -45.889  13.851  -2.201  1.00 48.91    -0.268 OA
ATOM   1596  CB  VAL A 243     -42.601  13.279  -2.466  1.00 47.58     0.032 C 
ATOM   1597  CG1 VAL A 243     -43.238  13.284  -3.851  1.00 48.10     0.003 C 
ATOM   1598  CG2 VAL A 243     -41.288  14.078  -2.485  1.00 46.81     0.003 C 
ATOM   1599  N   ALA A 244     -45.214  12.111  -0.967  1.00 48.53    -0.229 NA
ATOM   1600  CA  ALA A 244     -46.484  11.441  -1.122  1.00 48.89     0.186 C 
ATOM   1601  C   ALA A 244     -47.688  12.105  -0.429  1.00 48.79     0.274 C 
ATOM   1602  O   ALA A 244     -48.809  11.808  -0.796  1.00 49.19    -0.268 OA
ATOM   1603  CB  ALA A 244     -46.358   9.982  -0.686  1.00 49.02     0.037 C 
ATOM   1604  N   THR A 245     -47.495  12.940   0.586  1.00 48.64    -0.226 NA
ATOM   1605  CA  THR A 245     -48.667  13.453   1.292  1.00 49.17     0.216 C 
ATOM   1606  C   THR A 245     -48.761  14.972   1.303  1.00 49.95     0.277 C 
ATOM   1607  O   THR A 245     -49.843  15.536   1.498  1.00 49.70    -0.268 OA
ATOM   1608  CB  THR A 245     -48.794  12.906   2.745  1.00 49.03     0.184 C 
ATOM   1609  OG1 THR A 245     -47.667  13.329   3.521  1.00 50.31    -0.221 OA
ATOM   1610  CG2 THR A 245     -48.725  11.385   2.798  1.00 47.94     0.038 C 
ATOM   1611  N   GLU A 246     -47.636  15.639   1.079  1.00 50.95    -0.229 NA
ATOM   1612  CA  GLU A 246     -47.626  17.096   1.103  1.00 51.87     0.187 C 
ATOM   1613  C   GLU A 246     -47.840  17.795  -0.229  1.00 51.74     0.274 C 
ATOM   1614  O   GLU A 246     -48.219  18.959  -0.236  1.00 52.00    -0.268 OA
ATOM   1615  CB  GLU A 246     -46.351  17.590   1.753  1.00 52.35     0.045 C 
ATOM   1616  CG  GLU A 246     -46.389  17.431   3.254  1.00 55.17     0.100 C 
ATOM   1617  CD  GLU A 246     -45.038  17.669   3.845  1.00 58.81     0.185 C 
ATOM   1618  OE1 GLU A 246     -44.343  18.573   3.343  1.00 60.07    -0.647 OA
ATOM   1619  OE2 GLU A 246     -44.664  16.938   4.781  1.00 61.73    -0.647 OA
ATOM   1620  N   PHE A 247     -47.596  17.104  -1.341  1.00 51.86    -0.228 NA
ATOM   1621  CA  PHE A 247     -47.644  17.723  -2.674  1.00 52.11     0.191 C 
ATOM   1622  C   PHE A 247     -48.781  17.201  -3.532  1.00 52.75     0.275 C 
ATOM   1623  O   PHE A 247     -48.976  15.990  -3.639  1.00 52.23    -0.268 OA
ATOM   1624  CB  PHE A 247     -46.346  17.491  -3.440  1.00 51.67     0.060 C 
ATOM   1625  CG  PHE A 247     -45.168  18.186  -2.863  1.00 51.57    -0.020 A 
ATOM   1626  CD1 PHE A 247     -44.791  19.432  -3.331  1.00 51.12    -0.004 A 
ATOM   1627  CD2 PHE A 247     -44.414  17.580  -1.856  1.00 52.34    -0.004 A 
ATOM   1628  CE1 PHE A 247     -43.695  20.078  -2.798  1.00 52.71    -0.000 A 
ATOM   1629  CE2 PHE A 247     -43.305  18.219  -1.312  1.00 52.38    -0.000 A 
ATOM   1630  CZ  PHE A 247     -42.949  19.470  -1.776  1.00 53.14    -0.000 A 
ATOM   1631  N   GLU A 248     -49.501  18.124  -4.161  1.00 54.08    -0.229 NA
ATOM   1632  CA  GLU A 248     -50.590  17.785  -5.081  1.00 56.07     0.187 C 
ATOM   1633  C   GLU A 248     -50.615  18.738  -6.294  1.00 56.10     0.274 C 
ATOM   1634  O   GLU A 248     -50.622  19.946  -6.139  1.00 56.37    -0.268 OA
ATOM   1635  CB  GLU A 248     -51.928  17.778  -4.330  1.00 56.89     0.045 C 
ATOM   1636  CG  GLU A 248     -53.130  17.559  -5.212  1.00 62.19     0.100 C 
ATOM   1637  CD  GLU A 248     -54.431  17.485  -4.434  1.00 68.57     0.185 C 
ATOM   1638  OE1 GLU A 248     -54.990  18.563  -4.125  1.00 71.18    -0.647 OA
ATOM   1639  OE2 GLU A 248     -54.900  16.354  -4.147  1.00 70.71    -0.647 OA
ATOM   1640  N   SER A 249     -50.620  18.204  -7.501  1.00 56.76    -0.226 NA
ATOM   1641  CA  SER A 249     -50.610  19.061  -8.692  1.00 57.99     0.219 C 
ATOM   1642  C   SER A 249     -51.797  20.049  -8.826  1.00 58.25     0.277 C 
ATOM   1643  O   SER A 249     -52.904  19.802  -8.355  1.00 56.91    -0.268 OA
ATOM   1644  CB  SER A 249     -50.478  18.211  -9.955  1.00 58.49     0.216 C 
ATOM   1645  OG  SER A 249     -51.274  18.721 -11.001  1.00 60.31    -0.218 OA
ATOM   1646  N   PHE A 250     -51.538  21.161  -9.503  1.00 59.78    -0.228 NA
ATOM   1647  CA  PHE A 250     -52.571  22.145  -9.785  1.00 61.89     0.191 C 
ATOM   1648  C   PHE A 250     -52.633  22.618 -11.248  1.00 60.98     0.275 C 
ATOM   1649  O   PHE A 250     -51.653  23.119 -11.813  1.00 59.99    -0.268 OA
ATOM   1650  CB  PHE A 250     -52.447  23.348  -8.850  1.00 64.07     0.060 C 
ATOM   1651  CG  PHE A 250     -53.540  24.351  -9.024  1.00 70.62    -0.020 A 
ATOM   1652  CD1 PHE A 250     -54.716  24.246  -8.284  1.00 75.18    -0.004 A 
ATOM   1653  CD2 PHE A 250     -53.405  25.395  -9.952  1.00 75.33    -0.004 A 
ATOM   1654  CE1 PHE A 250     -55.745  25.183  -8.452  1.00 78.62    -0.000 A 
ATOM   1655  CE2 PHE A 250     -54.423  26.335 -10.131  1.00 78.17    -0.000 A 
ATOM   1656  CZ  PHE A 250     -55.595  26.233  -9.380  1.00 79.49    -0.000 A 
ATOM   1657  N   SER A 251     -53.824  22.483 -11.824  1.00 60.60    -0.226 NA
ATOM   1658  CA  SER A 251     -54.073  22.884 -13.198  1.00 60.36     0.219 C 
ATOM   1659  C   SER A 251     -55.519  23.352 -13.374  1.00 60.28     0.277 C 
ATOM   1660  O   SER A 251     -56.444  22.907 -12.655  1.00 60.19    -0.268 OA
ATOM   1661  CB  SER A 251     -53.764  21.715 -14.145  1.00 60.43     0.216 C 
ATOM   1662  OG  SER A 251     -54.449  21.806 -15.379  1.00 59.14    -0.218 OA
ATOM   1663  N   PHE A 252     -55.695  24.257 -14.337  1.00 59.71    -0.228 NA
ATOM   1664  CA  PHE A 252     -57.016  24.689 -14.752  1.00 58.89     0.191 C 
ATOM   1665  C   PHE A 252     -57.638  23.655 -15.662  1.00 55.76     0.275 C 
ATOM   1666  O   PHE A 252     -58.836  23.666 -15.861  1.00 55.38    -0.268 OA
ATOM   1667  CB  PHE A 252     -56.939  26.043 -15.454  1.00 61.38     0.060 C 
ATOM   1668  CG  PHE A 252     -56.309  27.136 -14.603  1.00 68.41    -0.020 A 
ATOM   1669  CD1 PHE A 252     -54.962  27.475 -14.762  1.00 73.52    -0.004 A 
ATOM   1670  CD2 PHE A 252     -57.057  27.813 -13.635  1.00 72.76    -0.004 A 
ATOM   1671  CE1 PHE A 252     -54.376  28.477 -13.985  1.00 75.66    -0.000 A 
ATOM   1672  CE2 PHE A 252     -56.476  28.814 -12.855  1.00 74.78    -0.000 A 
ATOM   1673  CZ  PHE A 252     -55.135  29.144 -13.035  1.00 75.91    -0.000 A 
ATOM   1674  N   ASP A 253     -56.812  22.766 -16.210  1.00 52.75    -0.228 NA
ATOM   1675  CA  ASP A 253     -57.255  21.635 -17.028  1.00 50.30     0.197 C 
ATOM   1676  C   ASP A 253     -57.264  20.362 -16.166  1.00 49.49     0.275 C 
ATOM   1677  O   ASP A 253     -56.232  19.985 -15.578  1.00 49.30    -0.268 OA
ATOM   1678  CB  ASP A 253     -56.299  21.460 -18.222  1.00 49.30     0.132 C 
ATOM   1679  CG  ASP A 253     -56.823  20.492 -19.283  1.00 47.98     0.188 C 
ATOM   1680  OD1 ASP A 253     -57.439  19.451 -18.906  1.00 49.30    -0.647 OA
ATOM   1681  OD2 ASP A 253     -56.643  20.672 -20.526  1.00 43.00    -0.647 OA
ATOM   1682  N   ALA A 254     -58.418  19.700 -16.097  1.00 48.34    -0.229 NA
ATOM   1683  CA  ALA A 254     -58.557  18.463 -15.315  1.00 47.65     0.186 C 
ATOM   1684  C   ALA A 254     -57.416  17.468 -15.529  1.00 47.99     0.274 C 
ATOM   1685  O   ALA A 254     -56.890  16.913 -14.552  1.00 48.58    -0.268 OA
ATOM   1686  CB  ALA A 254     -59.917  17.778 -15.572  1.00 46.22     0.037 C 
ATOM   1687  N   THR A 255     -57.036  17.251 -16.790  1.00 48.11    -0.226 NA
ATOM   1688  CA  THR A 255     -55.986  16.306 -17.140  1.00 48.42     0.216 C 
ATOM   1689  C   THR A 255     -54.760  16.406 -16.237  1.00 49.27     0.277 C 
ATOM   1690  O   THR A 255     -54.147  15.388 -15.912  1.00 48.94    -0.268 OA
ATOM   1691  CB  THR A 255     -55.581  16.528 -18.594  1.00 48.51     0.184 C 
ATOM   1692  OG1 THR A 255     -56.710  16.250 -19.437  1.00 49.65    -0.221 OA
ATOM   1693  CG2 THR A 255     -54.511  15.515 -19.057  1.00 47.00     0.038 C 
ATOM   1694  N   PHE A 256     -54.409  17.625 -15.823  1.00 50.40    -0.228 NA
ATOM   1695  CA  PHE A 256     -53.178  17.846 -15.047  1.00 51.45     0.191 C 
ATOM   1696  C   PHE A 256     -53.500  18.308 -13.651  1.00 52.68     0.275 C 
ATOM   1697  O   PHE A 256     -52.635  18.853 -12.954  1.00 53.19    -0.268 OA
ATOM   1698  CB  PHE A 256     -52.230  18.857 -15.738  1.00 50.65     0.060 C 
ATOM   1699  CG  PHE A 256     -52.033  18.585 -17.185  1.00 49.07    -0.020 A 
ATOM   1700  CD1 PHE A 256     -52.620  19.391 -18.136  1.00 48.75    -0.004 A 
ATOM   1701  CD2 PHE A 256     -51.324  17.473 -17.591  1.00 48.04    -0.004 A 
ATOM   1702  CE1 PHE A 256     -52.477  19.124 -19.485  1.00 49.32    -0.000 A 
ATOM   1703  CE2 PHE A 256     -51.177  17.186 -18.918  1.00 49.24    -0.000 A 
ATOM   1704  CZ  PHE A 256     -51.763  18.018 -19.884  1.00 49.61    -0.000 A 
ATOM   1705  N   HIS A 257     -54.750  18.114 -13.237  1.00 53.52    -0.228 NA
ATOM   1706  CA  HIS A 257     -55.148  18.606 -11.917  1.00 53.74     0.192 C 
ATOM   1707  C   HIS A 257     -55.122  17.542 -10.810  1.00 53.10     0.275 C 
ATOM   1708  O   HIS A 257     -55.545  16.399 -11.006  1.00 52.15    -0.268 OA
ATOM   1709  CB  HIS A 257     -56.508  19.321 -11.960  1.00 54.18     0.082 C 
ATOM   1710  CG  HIS A 257     -56.853  19.997 -10.671  1.00 54.86     0.082 A 
ATOM   1711  ND1 HIS A 257     -56.063  20.991 -10.118  1.00 55.80    -0.227 NA
ATOM   1712  CD2 HIS A 257     -57.855  19.778  -9.790  1.00 53.55     0.116 A 
ATOM   1713  CE1 HIS A 257     -56.584  21.371  -8.966  1.00 53.93     0.199 A 
ATOM   1714  NE2 HIS A 257     -57.669  20.650  -8.745  1.00 53.65    -0.221 NA
ATOM   1715  N   ALA A 258     -54.600  17.934  -9.651  1.00 52.76    -0.229 NA
ATOM   1716  CA  ALA A 258     -54.673  17.087  -8.450  1.00 52.60     0.186 C 
ATOM   1717  C   ALA A 258     -53.944  15.736  -8.627  1.00 51.60     0.274 C 
ATOM   1718  O   ALA A 258     -54.467  14.687  -8.255  1.00 52.23    -0.268 OA
ATOM   1719  CB  ALA A 258     -56.162  16.881  -8.006  1.00 52.59     0.037 C 
ATOM   1720  N   LYS A 259     -52.742  15.784  -9.206  1.00 49.47    -0.229 NA
ATOM   1721  CA  LYS A 259     -51.975  14.583  -9.460  1.00 46.91     0.186 C 
ATOM   1722  C   LYS A 259     -50.969  14.348  -8.345  1.00 45.55     0.274 C 
ATOM   1723  O   LYS A 259     -50.400  15.309  -7.803  1.00 44.54    -0.268 OA
ATOM   1724  CB  LYS A 259     -51.266  14.688 -10.795  1.00 46.89     0.034 C 
ATOM   1725  CG  LYS A 259     -52.197  14.841 -11.993  1.00 47.17     0.005 C 
ATOM   1726  CD  LYS A 259     -53.221  13.712 -12.072  1.00 47.78     0.041 C 
ATOM   1727  CE  LYS A 259     -54.244  13.986 -13.169  1.00 48.61     0.338 C 
ATOM   1728  NZ  LYS A 259     -55.428  13.090 -13.061  1.00 49.28     0.618 N 
ATOM   1729  N   LYS A 260     -50.761  13.075  -7.993  1.00 43.96    -0.229 NA
ATOM   1730  CA  LYS A 260     -49.862  12.748  -6.898  1.00 42.94     0.186 C 
ATOM   1731  C   LYS A 260     -48.598  12.154  -7.441  1.00 41.36     0.274 C 
ATOM   1732  O   LYS A 260     -48.529  11.875  -8.617  1.00 41.87    -0.268 OA
ATOM   1733  CB  LYS A 260     -50.538  11.775  -5.923  1.00 44.18     0.034 C 
ATOM   1734  CG  LYS A 260     -51.737  12.374  -5.132  1.00 45.78     0.005 C 
ATOM   1735  CD  LYS A 260     -51.390  13.716  -4.562  1.00 47.26     0.041 C 
ATOM   1736  CE  LYS A 260     -51.583  13.702  -3.059  1.00 49.14     0.338 C 
ATOM   1737  NZ  LYS A 260     -50.353  13.539  -2.300  1.00 48.90     0.618 N 
ATOM   1738  N   GLN A 261     -47.605  11.952  -6.586  1.00 39.92    -0.229 NA
ATOM   1739  CA  GLN A 261     -46.324  11.354  -6.963  1.00 38.80     0.187 C 
ATOM   1740  C   GLN A 261     -45.700  10.630  -5.789  1.00 38.15     0.274 C 
ATOM   1741  O   GLN A 261     -45.686  11.159  -4.679  1.00 38.17    -0.268 OA
ATOM   1742  CB  GLN A 261     -45.361  12.441  -7.397  1.00 39.13     0.044 C 
ATOM   1743  CG  GLN A 261     -43.994  11.953  -7.847  1.00 39.63     0.094 C 
ATOM   1744  CD  GLN A 261     -43.141  13.083  -8.395  1.00 40.82     0.274 C 
ATOM   1745  OE1 GLN A 261     -43.647  13.992  -9.042  1.00 42.04    -0.269 OA
ATOM   1746  NE2 GLN A 261     -41.857  13.038  -8.127  1.00 41.70    -0.107 N 
ATOM   1747  N   ILE A 262     -45.176   9.433  -6.048  1.00 37.60    -0.229 NA
ATOM   1748  CA  ILE A 262     -44.433   8.616  -5.080  1.00 37.11     0.184 C 
ATOM   1749  C   ILE A 262     -43.038   8.334  -5.633  1.00 37.59     0.256 C 
ATOM   1750  O   ILE A 262     -42.926   7.737  -6.685  1.00 37.25    -0.270 OA
ATOM   1751  CB  ILE A 262     -45.181   7.262  -4.778  1.00 36.67     0.032 C 
ATOM   1752  CG1 ILE A 262     -44.424   6.415  -3.743  1.00 35.53     0.002 C 
ATOM   1753  CG2 ILE A 262     -45.421   6.432  -6.064  1.00 34.53     0.003 C 
ATOM   1754  CD1 ILE A 262     -44.347   6.999  -2.404  1.00 34.47     0.000 C 
ATOM   1755  N   PRO A 263     -41.975   8.722  -4.932  1.00 38.36    -0.312 N 
ATOM   1756  CA  PRO A 263     -40.616   8.455  -5.436  1.00 38.58     0.165 C 
ATOM   1757  C   PRO A 263     -40.344   6.978  -5.258  1.00 38.14     0.272 C 
ATOM   1758  O   PRO A 263     -41.238   6.288  -4.778  1.00 38.71    -0.269 OA
ATOM   1759  CB  PRO A 263     -39.710   9.296  -4.543  1.00 38.71     0.034 C 
ATOM   1760  CG  PRO A 263     -40.661  10.159  -3.785  1.00 40.17     0.027 C 
ATOM   1761  CD  PRO A 263     -41.953   9.368  -3.613  1.00 38.85     0.105 C 
ATOM   1762  N   CYS A 264     -39.186   6.483  -5.661  1.00 37.46    -0.228 NA
ATOM   1763  CA  CYS A 264     -39.000   5.035  -5.658  1.00 37.09     0.198 C 
ATOM   1764  C   CYS A 264     -37.552   4.660  -5.336  1.00 36.34     0.275 C 
ATOM   1765  O   CYS A 264     -36.681   4.993  -6.100  1.00 35.97    -0.268 OA
ATOM   1766  CB  CYS A 264     -39.446   4.491  -7.004  1.00 37.04     0.103 C 
ATOM   1767  SG  CYS A 264     -38.770   2.893  -7.436  1.00 38.65    -0.080 SA
ATOM   1768  N   ILE A 265     -37.328   4.021  -4.182  1.00 35.94    -0.229 NA
ATOM   1769  CA  ILE A 265     -36.003   3.701  -3.667  1.00 36.59     0.186 C 
ATOM   1770  C   ILE A 265     -35.584   2.366  -4.257  1.00 36.74     0.274 C 
ATOM   1771  O   ILE A 265     -36.279   1.368  -4.056  1.00 36.37    -0.268 OA
ATOM   1772  CB  ILE A 265     -36.002   3.459  -2.109  1.00 37.28     0.032 C 
ATOM   1773  CG1 ILE A 265     -36.980   4.325  -1.301  1.00 39.72     0.002 C 
ATOM   1774  CG2 ILE A 265     -34.607   3.452  -1.557  1.00 36.94     0.003 C 
ATOM   1775  CD1 ILE A 265     -36.846   5.790  -1.581  1.00 45.10     0.000 C 
ATOM   1776  N   VAL A 266     -34.431   2.302  -4.922  1.00 37.07    -0.229 NA
ATOM   1777  CA  VAL A 266     -33.954   1.012  -5.443  1.00 37.70     0.186 C 
ATOM   1778  C   VAL A 266     -32.603   0.646  -4.858  1.00 39.76     0.274 C 
ATOM   1779  O   VAL A 266     -31.594   1.177  -5.296  1.00 39.49    -0.268 OA
ATOM   1780  CB  VAL A 266     -33.902   0.996  -6.999  1.00 36.68     0.032 C 
ATOM   1781  CG1 VAL A 266     -33.461  -0.347  -7.464  1.00 34.69     0.003 C 
ATOM   1782  CG2 VAL A 266     -35.297   1.363  -7.615  1.00 34.25     0.003 C 
ATOM   1783  N   SER A 267     -32.593  -0.249  -3.858  1.00 42.66    -0.226 NA
ATOM   1784  CA  SER A 267     -31.375  -0.540  -3.071  1.00 44.96     0.219 C 
ATOM   1785  C   SER A 267     -30.684  -1.886  -3.305  1.00 46.78     0.277 C 
ATOM   1786  O   SER A 267     -31.278  -2.948  -3.193  1.00 46.14    -0.268 OA
ATOM   1787  CB  SER A 267     -31.638  -0.370  -1.581  1.00 44.94     0.216 C 
ATOM   1788  OG  SER A 267     -30.459  -0.635  -0.835  1.00 45.97    -0.218 OA
ATOM   1789  N   MET A 268     -29.397  -1.822  -3.619  1.00 49.66    -0.229 NA
ATOM   1790  CA  MET A 268     -28.577  -3.019  -3.751  1.00 52.24     0.187 C 
ATOM   1791  C   MET A 268     -27.472  -2.968  -2.727  1.00 52.04     0.274 C 
ATOM   1792  O   MET A 268     -26.503  -3.718  -2.828  1.00 52.31    -0.268 OA
ATOM   1793  CB  MET A 268     -27.953  -3.145  -5.143  1.00 53.95     0.046 C 
ATOM   1794  CG  MET A 268     -28.705  -2.404  -6.216  1.00 58.84     0.060 C 
ATOM   1795  SD  MET A 268     -29.876  -3.473  -6.978  1.00 64.71    -0.139 SA
ATOM   1796  CE  MET A 268     -30.084  -2.660  -8.628  1.00 64.67     0.069 C 
ATOM   1797  N   LEU A 269     -27.621  -2.090  -1.737  1.00 51.44    -0.229 NA
ATOM   1798  CA  LEU A 269     -26.656  -2.013  -0.646  1.00 50.54     0.186 C 
ATOM   1799  C   LEU A 269     -26.746  -3.280   0.193  1.00 51.78     0.274 C 
ATOM   1800  O   LEU A 269     -27.725  -4.017   0.117  1.00 52.13    -0.268 OA
ATOM   1801  CB  LEU A 269     -26.886  -0.760   0.192  1.00 48.76     0.034 C 
ATOM   1802  CG  LEU A 269     -27.050   0.471  -0.698  1.00 44.91     0.002 C 
ATOM   1803  CD1 LEU A 269     -27.450   1.685   0.115  1.00 40.95     0.000 C 
ATOM   1804  CD2 LEU A 269     -25.769   0.715  -1.523  1.00 41.99     0.000 C 
ATOM   1805  N   THR A 270     -25.702  -3.538   0.963  1.00 53.12    -0.226 NA
ATOM   1806  CA  THR A 270     -25.563  -4.764   1.724  1.00 54.51     0.216 C 
ATOM   1807  C   THR A 270     -25.228  -4.390   3.153  1.00 54.00     0.277 C 
ATOM   1808  O   THR A 270     -25.011  -5.248   3.994  1.00 53.88    -0.268 OA
ATOM   1809  CB  THR A 270     -24.435  -5.607   1.122  1.00 55.70     0.184 C 
ATOM   1810  OG1 THR A 270     -23.324  -4.758   0.805  1.00 57.70    -0.221 OA
ATOM   1811  CG2 THR A 270     -24.847  -6.157  -0.240  1.00 57.61     0.038 C 
ATOM   1812  N   LYS A 271     -25.168  -3.089   3.415  1.00 53.74    -0.229 NA
ATOM   1813  CA  LYS A 271     -24.979  -2.567   4.766  1.00 53.55     0.186 C 
ATOM   1814  C   LYS A 271     -25.839  -1.318   5.004  1.00 53.53     0.274 C 
ATOM   1815  O   LYS A 271     -26.374  -0.727   4.071  1.00 53.15    -0.268 OA
ATOM   1816  CB  LYS A 271     -23.511  -2.219   4.991  1.00 53.14     0.034 C 
ATOM   1817  CG  LYS A 271     -22.606  -3.382   5.231  1.00 52.23     0.005 C 
ATOM   1818  CD  LYS A 271     -21.190  -2.883   5.242  1.00 52.76     0.041 C 
ATOM   1819  CE  LYS A 271     -20.238  -3.994   4.871  1.00 54.15     0.338 C 
ATOM   1820  NZ  LYS A 271     -18.906  -3.707   5.466  1.00 55.82     0.618 N 
ATOM   1821  N   GLU A 272     -25.964  -0.911   6.260  1.00 53.98    -0.229 NA
ATOM   1822  CA  GLU A 272     -26.680   0.319   6.571  1.00 54.14     0.187 C 
ATOM   1823  C   GLU A 272     -25.749   1.496   6.324  1.00 53.51     0.274 C 
ATOM   1824  O   GLU A 272     -24.515   1.352   6.287  1.00 52.81    -0.268 OA
ATOM   1825  CB  GLU A 272     -27.187   0.311   7.998  1.00 55.08     0.045 C 
ATOM   1826  CG  GLU A 272     -27.942  -0.945   8.409  1.00 58.71     0.100 C 
ATOM   1827  CD  GLU A 272     -28.194  -1.002   9.910  1.00 63.67     0.185 C 
ATOM   1828  OE1 GLU A 272     -27.288  -0.627  10.699  1.00 65.26    -0.647 OA
ATOM   1829  OE2 GLU A 272     -29.313  -1.410  10.311  1.00 65.95    -0.647 OA
ATOM   1830  N   LEU A 273     -26.343   2.661   6.100  1.00 53.08    -0.229 NA
ATOM   1831  CA  LEU A 273     -25.557   3.814   5.727  1.00 52.56     0.186 C 
ATOM   1832  C   LEU A 273     -25.924   4.997   6.605  1.00 53.84     0.274 C 
ATOM   1833  O   LEU A 273     -27.088   5.399   6.666  1.00 53.08    -0.268 OA
ATOM   1834  CB  LEU A 273     -25.713   4.098   4.236  1.00 51.37     0.034 C 
ATOM   1835  CG  LEU A 273     -25.150   5.384   3.620  1.00 48.75     0.002 C 
ATOM   1836  CD1 LEU A 273     -23.793   5.658   4.114  1.00 45.54     0.000 C 
ATOM   1837  CD2 LEU A 273     -25.130   5.255   2.111  1.00 47.52     0.000 C 
ATOM   1838  N   TYR A 274     -24.911   5.507   7.313  1.00 56.23    -0.228 NA
ATOM   1839  CA  TYR A 274     -25.056   6.626   8.245  1.00 58.74     0.191 C 
ATOM   1840  C   TYR A 274     -24.081   7.693   7.855  1.00 63.10     0.275 C 
ATOM   1841  O   TYR A 274     -22.874   7.459   7.795  1.00 63.47    -0.268 OA
ATOM   1842  CB  TYR A 274     -24.803   6.218   9.712  1.00 56.27     0.060 C 
ATOM   1843  CG  TYR A 274     -25.730   5.150  10.216  1.00 51.45    -0.020 A 
ATOM   1844  CD1 TYR A 274     -26.935   5.476  10.845  1.00 48.92    -0.002 A 
ATOM   1845  CD2 TYR A 274     -25.419   3.799  10.044  1.00 48.18    -0.002 A 
ATOM   1846  CE1 TYR A 274     -27.808   4.463  11.302  1.00 47.90     0.027 A 
ATOM   1847  CE2 TYR A 274     -26.281   2.784  10.489  1.00 46.30     0.027 A 
ATOM   1848  CZ  TYR A 274     -27.458   3.116  11.101  1.00 46.97     0.131 A 
ATOM   1849  OH  TYR A 274     -28.283   2.102  11.509  1.00 48.23    -0.190 OA
ATOM   1850  N   PHE A 275     -24.609   8.878   7.603  1.00 68.53    -0.228 NA
ATOM   1851  CA  PHE A 275     -23.783  10.020   7.277  1.00 74.15     0.191 C 
ATOM   1852  C   PHE A 275     -22.966  10.506   8.490  1.00 81.30     0.275 C 
ATOM   1853  O   PHE A 275     -22.256  11.516   8.430  1.00 82.57    -0.268 OA
ATOM   1854  CB  PHE A 275     -24.660  11.100   6.652  1.00 71.07     0.060 C 
ATOM   1855  CG  PHE A 275     -25.134  10.744   5.285  1.00 64.28    -0.020 A 
ATOM   1856  CD1 PHE A 275     -24.208  10.437   4.275  1.00 58.92    -0.004 A 
ATOM   1857  CD2 PHE A 275     -26.499  10.681   4.996  1.00 59.15    -0.004 A 
ATOM   1858  CE1 PHE A 275     -24.627  10.105   2.995  1.00 56.31    -0.000 A 
ATOM   1859  CE2 PHE A 275     -26.943  10.356   3.703  1.00 56.22    -0.000 A 
ATOM   1860  CZ  PHE A 275     -26.005  10.066   2.699  1.00 55.73    -0.000 A 
ATOM   1861  N   TYR A 276     -23.060   9.751   9.580  1.00 89.08    -0.228 NA
ATOM   1862  CA  TYR A 276     -22.331  10.031  10.809  1.00 96.21     0.191 C 
ATOM   1863  C   TYR A 276     -21.615   8.765  11.331  1.00102.82     0.275 C 
ATOM   1864  O   TYR A 276     -21.587   7.731  10.646  1.00104.10    -0.268 OA
ATOM   1865  CB  TYR A 276     -23.292  10.620  11.845  1.00 94.78     0.060 C 
ATOM   1866  CG  TYR A 276     -24.311   9.649  12.400  1.00 91.04    -0.020 A 
ATOM   1867  CD1 TYR A 276     -23.937   8.674  13.317  1.00 88.06    -0.002 A 
ATOM   1868  CD2 TYR A 276     -25.655   9.720  12.031  1.00 88.34    -0.002 A 
ATOM   1869  CE1 TYR A 276     -24.854   7.787  13.846  1.00 86.01     0.027 A 
ATOM   1870  CE2 TYR A 276     -26.597   8.832  12.565  1.00 86.13     0.027 A 
ATOM   1871  CZ  TYR A 276     -26.173   7.872  13.473  1.00 85.63     0.131 A 
ATOM   1872  OH  TYR A 276     -27.050   6.970  14.015  1.00 86.67    -0.190 OA
ATOM   1873  N   HIS A 277     -21.021   8.865  12.525  1.00109.92    -0.227 NA
ATOM   1874  CA  HIS A 277     -20.362   7.740  13.221  1.00116.15     0.199 C 
ATOM   1875  C   HIS A 277     -20.113   8.068  14.694  1.00116.68     0.209 C 
ATOM   1876  O   HIS A 277     -20.955   7.837  15.564  1.00116.95    -0.646 OA
ATOM   1877  CB  HIS A 277     -19.035   7.333  12.549  1.00119.71     0.083 C 
ATOM   1878  CG  HIS A 277     -18.458   8.381  11.647  1.00129.01     0.083 A 
ATOM   1879  ND1 HIS A 277     -17.883   8.080  10.430  1.00135.39    -0.227 NA
ATOM   1880  CD2 HIS A 277     -18.376   9.727  11.780  1.00135.33     0.116 A 
ATOM   1881  CE1 HIS A 277     -17.468   9.195   9.855  1.00138.76     0.199 A 
ATOM   1882  NE2 HIS A 277     -17.760  10.209  10.651  1.00138.79    -0.221 NA
ATOM   1883  OXT HIS A 277     -19.055   8.584  15.057  1.00117.37    -0.646 OA
TER    1884      HIS A 277 
ATOM   1885  N   LEU B  33     -46.063  10.282  16.629  1.00114.80     0.626 N 
ATOM   1886  CA  LEU B  33     -45.042   9.826  15.637  1.00114.80     0.381 C 
ATOM   1887  C   LEU B  33     -45.587   8.725  14.719  1.00111.99     0.289 C 
ATOM   1888  O   LEU B  33     -45.294   7.540  14.885  1.00111.66    -0.268 OA
ATOM   1889  CB  LEU B  33     -43.733   9.402  16.332  1.00117.33     0.049 C 
ATOM   1890  CG  LEU B  33     -42.864  10.486  17.001  1.00123.68     0.003 C 
ATOM   1891  CD1 LEU B  33     -41.768   9.849  17.877  1.00128.37     0.000 C 
ATOM   1892  CD2 LEU B  33     -42.249  11.470  15.978  1.00128.30     0.000 C 
ATOM   1893  N   ASP B  34     -46.399   9.154  13.756  1.00108.92    -0.228 NA
ATOM   1894  CA  ASP B  34     -46.866   8.333  12.645  1.00105.65     0.197 C 
ATOM   1895  C   ASP B  34     -45.711   8.086  11.659  1.00 99.47     0.275 C 
ATOM   1896  O   ASP B  34     -45.854   8.340  10.458  1.00 99.10    -0.268 OA
ATOM   1897  CB  ASP B  34     -48.008   9.076  11.928  1.00109.20     0.132 C 
ATOM   1898  CG  ASP B  34     -49.183   8.167  11.572  1.00117.02     0.188 C 
ATOM   1899  OD1 ASP B  34     -50.191   8.689  11.036  1.00122.75    -0.647 OA
ATOM   1900  OD2 ASP B  34     -49.191   6.929  11.786  1.00123.39    -0.647 OA
ATOM   1901  N   ASN B  35     -44.577   7.598  12.179  1.00 92.02    -0.228 NA
ATOM   1902  CA  ASN B  35     -43.374   7.304  11.399  1.00 84.67     0.196 C 
ATOM   1903  C   ASN B  35     -43.355   5.873  10.882  1.00 76.91     0.275 C 
ATOM   1904  O   ASN B  35     -42.537   5.526  10.020  1.00 75.04    -0.268 OA
ATOM   1905  CB  ASN B  35     -42.107   7.521  12.235  1.00 87.41     0.126 C 
ATOM   1906  CG  ASN B  35     -41.891   8.974  12.636  1.00 94.16     0.276 C 
ATOM   1907  OD1 ASN B  35     -41.413   9.264  13.747  1.00 99.68    -0.269 OA
ATOM   1908  ND2 ASN B  35     -42.218   9.894  11.733  1.00 99.45    -0.107 N 
ATOM   1909  N   SER B  36     -44.235   5.034  11.418  1.00 68.80    -0.226 NA
ATOM   1910  CA  SER B  36     -44.264   3.635  11.027  1.00 62.25     0.219 C 
ATOM   1911  C   SER B  36     -45.672   3.071  10.924  1.00 58.88     0.277 C 
ATOM   1912  O   SER B  36     -46.546   3.460  11.676  1.00 57.20    -0.268 OA
ATOM   1913  CB  SER B  36     -43.423   2.804  11.991  1.00 61.06     0.216 C 
ATOM   1914  OG  SER B  36     -43.952   2.879  13.280  1.00 58.96    -0.218 OA
ATOM   1915  N   TYR B  37     -45.874   2.143   9.988  1.00 56.52    -0.228 NA
ATOM   1916  CA  TYR B  37     -47.180   1.530   9.766  1.00 55.10     0.191 C 
ATOM   1917  C   TYR B  37     -47.683   0.842  11.020  1.00 55.34     0.275 C 
ATOM   1918  O   TYR B  37     -46.911   0.240  11.748  1.00 54.33    -0.268 OA
ATOM   1919  CB  TYR B  37     -47.116   0.483   8.657  1.00 54.19     0.060 C 
ATOM   1920  CG  TYR B  37     -46.869   0.993   7.259  1.00 53.38    -0.020 A 
ATOM   1921  CD1 TYR B  37     -47.843   1.710   6.569  1.00 52.28    -0.002 A 
ATOM   1922  CD2 TYR B  37     -45.667   0.723   6.610  1.00 53.41    -0.002 A 
ATOM   1923  CE1 TYR B  37     -47.621   2.160   5.283  1.00 52.25     0.027 A 
ATOM   1924  CE2 TYR B  37     -45.437   1.168   5.315  1.00 53.53     0.027 A 
ATOM   1925  CZ  TYR B  37     -46.417   1.885   4.659  1.00 53.36     0.131 A 
ATOM   1926  OH  TYR B  37     -46.194   2.322   3.370  1.00 54.12    -0.190 OA
ATOM   1927  N   LYS B  38     -48.997   0.926  11.219  1.00 57.05    -0.229 NA
ATOM   1928  CA  LYS B  38     -49.764   0.284  12.281  1.00 58.92     0.186 C 
ATOM   1929  C   LYS B  38     -49.926  -1.206  11.985  1.00 59.44     0.274 C 
ATOM   1930  O   LYS B  38     -50.611  -1.559  11.021  1.00 59.53    -0.268 OA
ATOM   1931  CB  LYS B  38     -51.160   0.931  12.292  1.00 59.74     0.034 C 
ATOM   1932  CG  LYS B  38     -52.012   0.544  13.485  1.00 63.33     0.005 C 
ATOM   1933  CD  LYS B  38     -53.465   0.947  13.311  1.00 67.38     0.041 C 
ATOM   1934  CE  LYS B  38     -54.340   0.016  14.126  1.00 70.13     0.338 C 
ATOM   1935  NZ  LYS B  38     -55.185   0.755  15.094  1.00 72.46     0.618 N 
ATOM   1936  N   MET B  39     -49.333  -2.077  12.804  1.00 60.34    -0.229 NA
ATOM   1937  CA  MET B  39     -49.343  -3.528  12.522  1.00 61.18     0.187 C 
ATOM   1938  C   MET B  39     -50.230  -4.345  13.454  1.00 63.06     0.274 C 
ATOM   1939  O   MET B  39     -50.376  -5.551  13.280  1.00 63.60    -0.268 OA
ATOM   1940  CB  MET B  39     -47.921  -4.101  12.504  1.00 60.03     0.046 C 
ATOM   1941  CG  MET B  39     -47.102  -3.636  11.318  1.00 57.57     0.060 C 
ATOM   1942  SD  MET B  39     -47.936  -3.932   9.731  1.00 54.78    -0.139 SA
ATOM   1943  CE  MET B  39     -47.311  -5.587   9.345  1.00 53.86     0.069 C 
ATOM   1944  N   ASP B  40     -50.845  -3.682  14.430  1.00 64.92    -0.228 NA
ATOM   1945  CA  ASP B  40     -51.768  -4.338  15.360  1.00 65.70     0.197 C 
ATOM   1946  C   ASP B  40     -53.244  -4.226  14.939  1.00 65.19     0.275 C 
ATOM   1947  O   ASP B  40     -54.113  -3.915  15.760  1.00 66.26    -0.268 OA
ATOM   1948  CB  ASP B  40     -51.574  -3.799  16.783  1.00 66.42     0.132 C 
ATOM   1949  CG  ASP B  40     -51.753  -2.285  16.875  1.00 68.10     0.188 C 
ATOM   1950  OD1 ASP B  40     -52.649  -1.703  16.209  1.00 68.16    -0.647 OA
ATOM   1951  OD2 ASP B  40     -51.021  -1.589  17.608  1.00 70.44    -0.647 OA
ATOM   1952  N   TYR B  41     -53.532  -4.464  13.667  1.00 63.52    -0.228 NA
ATOM   1953  CA  TYR B  41     -54.905  -4.775  13.277  1.00 61.86     0.189 C 
ATOM   1954  C   TYR B  41     -55.184  -6.206  13.735  1.00 59.05     0.257 C 
ATOM   1955  O   TYR B  41     -54.259  -7.017  13.849  1.00 58.96    -0.270 OA
ATOM   1956  CB  TYR B  41     -55.066  -4.705  11.758  1.00 63.21     0.060 C 
ATOM   1957  CG  TYR B  41     -55.249  -3.316  11.211  1.00 66.12    -0.020 A 
ATOM   1958  CD1 TYR B  41     -54.153  -2.459  11.038  1.00 68.01    -0.002 A 
ATOM   1959  CD2 TYR B  41     -56.514  -2.858  10.848  1.00 67.88    -0.002 A 
ATOM   1960  CE1 TYR B  41     -54.320  -1.185  10.542  1.00 68.64     0.027 A 
ATOM   1961  CE2 TYR B  41     -56.685  -1.575  10.334  1.00 69.01     0.027 A 
ATOM   1962  CZ  TYR B  41     -55.586  -0.753  10.193  1.00 69.07     0.131 A 
ATOM   1963  OH  TYR B  41     -55.752   0.501   9.692  1.00 69.11    -0.190 OA
ATOM   1964  N   PRO B  42     -56.434  -6.541  13.990  1.00 56.71    -0.312 N 
ATOM   1965  CA  PRO B  42     -56.769  -7.903  14.423  1.00 56.05     0.165 C 
ATOM   1966  C   PRO B  42     -55.925  -8.980  13.712  1.00 55.95     0.272 C 
ATOM   1967  O   PRO B  42     -55.289  -9.763  14.405  1.00 54.87    -0.269 OA
ATOM   1968  CB  PRO B  42     -58.255  -8.022  14.084  1.00 55.55     0.034 C 
ATOM   1969  CG  PRO B  42     -58.774  -6.606  14.138  1.00 55.56     0.027 C 
ATOM   1970  CD  PRO B  42     -57.613  -5.666  13.924  1.00 56.00     0.105 C 
ATOM   1971  N   GLU B  43     -55.888  -8.997  12.379  1.00 57.15    -0.229 NA
ATOM   1972  CA  GLU B  43     -54.990  -9.906  11.633  1.00 58.85     0.187 C 
ATOM   1973  C   GLU B  43     -53.775  -9.181  11.016  1.00 57.97     0.274 C 
ATOM   1974  O   GLU B  43     -53.884  -8.010  10.666  1.00 58.23    -0.268 OA
ATOM   1975  CB  GLU B  43     -55.771 -10.641  10.532  1.00 60.46     0.045 C 
ATOM   1976  CG  GLU B  43     -57.239 -10.875  10.863  1.00 65.44     0.100 C 
ATOM   1977  CD  GLU B  43     -58.061 -11.286   9.660  1.00 71.62     0.185 C 
ATOM   1978  OE1 GLU B  43     -57.485 -11.803   8.674  1.00 74.59    -0.647 OA
ATOM   1979  OE2 GLU B  43     -59.296 -11.088   9.702  1.00 74.13    -0.647 OA
ATOM   1980  N   MET B  44     -52.635  -9.867  10.877  1.00 56.94    -0.229 NA
ATOM   1981  CA  MET B  44     -51.466  -9.298  10.167  1.00 55.70     0.187 C 
ATOM   1982  C   MET B  44     -51.772  -9.121   8.680  1.00 54.89     0.274 C 
ATOM   1983  O   MET B  44     -51.387  -8.109   8.071  1.00 55.38    -0.268 OA
ATOM   1984  CB  MET B  44     -50.216 -10.171  10.290  1.00 55.33     0.046 C 
ATOM   1985  CG  MET B  44     -49.484 -10.089  11.597  1.00 55.63     0.060 C 
ATOM   1986  SD  MET B  44     -48.557  -8.561  11.927  1.00 55.55    -0.139 SA
ATOM   1987  CE  MET B  44     -47.123  -8.827  10.901  1.00 56.35     0.069 C 
ATOM   1988  N   GLY B  45     -52.447 -10.124   8.111  1.00 53.31    -0.226 NA
ATOM   1989  CA  GLY B  45     -52.883 -10.117   6.732  1.00 51.47     0.218 C 
ATOM   1990  C   GLY B  45     -52.556 -11.433   6.079  1.00 50.75     0.277 C 
ATOM   1991  O   GLY B  45     -51.894 -12.267   6.654  1.00 50.75    -0.268 OA
ATOM   1992  N   LEU B  46     -52.990 -11.641   4.858  1.00 51.05    -0.229 NA
ATOM   1993  CA  LEU B  46     -52.738 -12.934   4.264  1.00 52.16     0.186 C 
ATOM   1994  C   LEU B  46     -51.444 -12.922   3.485  1.00 52.76     0.274 C 
ATOM   1995  O   LEU B  46     -50.931 -11.870   3.125  1.00 52.32    -0.268 OA
ATOM   1996  CB  LEU B  46     -53.929 -13.410   3.400  1.00 52.72     0.034 C 
ATOM   1997  CG  LEU B  46     -54.816 -12.373   2.742  1.00 53.55     0.002 C 
ATOM   1998  CD1 LEU B  46     -53.903 -11.363   2.054  1.00 55.70     0.000 C 
ATOM   1999  CD2 LEU B  46     -55.725 -13.006   1.740  1.00 53.80     0.000 C 
ATOM   2000  N   CYS B  47     -50.913 -14.115   3.260  1.00 54.00    -0.228 NA
ATOM   2001  CA  CYS B  47     -49.672 -14.314   2.555  1.00 54.87     0.198 C 
ATOM   2002  C   CYS B  47     -50.052 -15.277   1.456  1.00 55.04     0.275 C 
ATOM   2003  O   CYS B  47     -50.510 -16.372   1.737  1.00 56.30    -0.268 OA
ATOM   2004  CB  CYS B  47     -48.645 -14.945   3.476  1.00 55.08     0.103 C 
ATOM   2005  SG  CYS B  47     -47.138 -15.441   2.619  1.00 57.21    -0.080 SA
ATOM   2006  N   ILE B  48     -49.911 -14.852   0.205  1.00 54.23    -0.229 NA
ATOM   2007  CA  ILE B  48     -50.275 -15.686  -0.927  1.00 52.60     0.186 C 
ATOM   2008  C   ILE B  48     -48.975 -16.151  -1.562  1.00 52.21     0.274 C 
ATOM   2009  O   ILE B  48     -48.223 -15.353  -2.106  1.00 52.33    -0.268 OA
ATOM   2010  CB  ILE B  48     -51.184 -14.896  -1.933  1.00 51.89     0.032 C 
ATOM   2011  CG1 ILE B  48     -52.667 -15.173  -1.696  1.00 50.28     0.002 C 
ATOM   2012  CG2 ILE B  48     -50.971 -15.395  -3.338  1.00 52.23     0.003 C 
ATOM   2013  CD1 ILE B  48     -53.202 -14.802  -0.378  1.00 49.17     0.000 C 
ATOM   2014  N   ILE B  49     -48.701 -17.444  -1.486  1.00 51.59    -0.229 NA
ATOM   2015  CA  ILE B  49     -47.458 -17.987  -2.039  1.00 50.51     0.186 C 
ATOM   2016  C   ILE B  49     -47.768 -18.753  -3.299  1.00 51.62     0.274 C 
ATOM   2017  O   ILE B  49     -48.369 -19.819  -3.238  1.00 52.93    -0.268 OA
ATOM   2018  CB  ILE B  49     -46.812 -18.955  -1.041  1.00 49.17     0.032 C 
ATOM   2019  CG1 ILE B  49     -46.548 -18.253   0.289  1.00 46.49     0.002 C 
ATOM   2020  CG2 ILE B  49     -45.558 -19.546  -1.632  1.00 47.51     0.003 C 
ATOM   2021  CD1 ILE B  49     -45.739 -19.058   1.230  1.00 43.60     0.000 C 
ATOM   2022  N   ILE B  50     -47.360 -18.236  -4.444  1.00 51.98    -0.229 NA
ATOM   2023  CA  ILE B  50     -47.600 -18.950  -5.689  1.00 51.91     0.186 C 
ATOM   2024  C   ILE B  50     -46.349 -19.704  -6.082  1.00 53.05     0.274 C 
ATOM   2025  O   ILE B  50     -45.326 -19.104  -6.436  1.00 53.11    -0.268 OA
ATOM   2026  CB  ILE B  50     -48.049 -17.995  -6.799  1.00 50.87     0.032 C 
ATOM   2027  CG1 ILE B  50     -49.456 -17.515  -6.502  1.00 48.85     0.002 C 
ATOM   2028  CG2 ILE B  50     -48.033 -18.710  -8.126  1.00 50.29     0.003 C 
ATOM   2029  CD1 ILE B  50     -49.778 -16.239  -7.137  1.00 47.64     0.000 C 
ATOM   2030  N   ASN B  51     -46.433 -21.020  -6.027  1.00 54.52    -0.228 NA
ATOM   2031  CA  ASN B  51     -45.252 -21.830  -6.232  1.00 56.77     0.196 C 
ATOM   2032  C   ASN B  51     -45.255 -22.639  -7.518  1.00 56.91     0.275 C 
ATOM   2033  O   ASN B  51     -45.730 -23.784  -7.509  1.00 56.87    -0.268 OA
ATOM   2034  CB  ASN B  51     -45.087 -22.759  -5.028  1.00 58.23     0.126 C 
ATOM   2035  CG  ASN B  51     -43.867 -23.649  -5.131  1.00 61.43     0.276 C 
ATOM   2036  OD1 ASN B  51     -43.819 -24.705  -4.508  1.00 64.65    -0.269 OA
ATOM   2037  ND2 ASN B  51     -42.884 -23.236  -5.922  1.00 63.21    -0.107 N 
ATOM   2038  N   ASN B  52     -44.707 -22.070  -8.602  1.00 57.31    -0.228 NA
ATOM   2039  CA  ASN B  52     -44.689 -22.746  -9.921  1.00 57.80     0.196 C 
ATOM   2040  C   ASN B  52     -43.478 -23.623 -10.174  1.00 59.53     0.275 C 
ATOM   2041  O   ASN B  52     -42.371 -23.120 -10.371  1.00 58.48    -0.268 OA
ATOM   2042  CB  ASN B  52     -44.756 -21.749 -11.058  1.00 56.88     0.126 C 
ATOM   2043  CG  ASN B  52     -46.128 -21.191 -11.263  1.00 55.17     0.276 C 
ATOM   2044  OD1 ASN B  52     -47.060 -21.495 -10.537  1.00 52.89    -0.269 OA
ATOM   2045  ND2 ASN B  52     -46.253 -20.342 -12.264  1.00 55.76    -0.107 N 
ATOM   2046  N   LYS B  53     -43.717 -24.936 -10.198  1.00 62.86    -0.229 NA
ATOM   2047  CA  LYS B  53     -42.673 -25.947 -10.391  1.00 66.45     0.186 C 
ATOM   2048  C   LYS B  53     -42.562 -26.449 -11.831  1.00 66.34     0.274 C 
ATOM   2049  O   LYS B  53     -41.506 -26.343 -12.437  1.00 65.22    -0.268 OA
ATOM   2050  CB  LYS B  53     -42.895 -27.133  -9.447  1.00 68.66     0.034 C 
ATOM   2051  CG  LYS B  53     -41.789 -28.200  -9.494  1.00 76.84     0.005 C 
ATOM   2052  CD  LYS B  53     -42.109 -29.359  -8.549  1.00 88.65     0.041 C 
ATOM   2053  CE  LYS B  53     -40.967 -30.363  -8.498  1.00 96.32     0.338 C 
ATOM   2054  NZ  LYS B  53     -41.016 -31.191  -7.264  1.00101.09     0.618 N 
ATOM   2055  N   ASN B  54     -43.665 -26.993 -12.352  1.00 67.84    -0.228 NA
ATOM   2056  CA  ASN B  54     -43.710 -27.653 -13.666  1.00 69.30     0.196 C 
ATOM   2057  C   ASN B  54     -44.432 -26.872 -14.749  1.00 71.91     0.275 C 
ATOM   2058  O   ASN B  54     -45.511 -26.331 -14.525  1.00 71.54    -0.268 OA
ATOM   2059  CB  ASN B  54     -44.338 -29.037 -13.540  1.00 68.06     0.126 C 
ATOM   2060  CG  ASN B  54     -43.562 -29.940 -12.600  1.00 66.03     0.276 C 
ATOM   2061  OD1 ASN B  54     -42.363 -30.175 -12.790  1.00 63.94    -0.269 OA
ATOM   2062  ND2 ASN B  54     -44.237 -30.435 -11.567  1.00 64.68    -0.107 N 
ATOM   2063  N   PHE B  55     -43.821 -26.859 -15.932  1.00 75.98    -0.228 NA
ATOM   2064  CA  PHE B  55     -44.246 -26.043 -17.067  1.00 80.22     0.191 C 
ATOM   2065  C   PHE B  55     -44.592 -26.883 -18.300  1.00 82.31     0.275 C 
ATOM   2066  O   PHE B  55     -43.908 -27.866 -18.588  1.00 82.11    -0.268 OA
ATOM   2067  CB  PHE B  55     -43.142 -25.022 -17.374  1.00 81.17     0.060 C 
ATOM   2068  CG  PHE B  55     -42.851 -24.118 -16.216  1.00 85.21    -0.020 A 
ATOM   2069  CD1 PHE B  55     -41.970 -24.507 -15.220  1.00 88.24    -0.004 A 
ATOM   2070  CD2 PHE B  55     -43.513 -22.901 -16.082  1.00 88.16    -0.004 A 
ATOM   2071  CE1 PHE B  55     -41.731 -23.685 -14.125  1.00 90.45    -0.000 A 
ATOM   2072  CE2 PHE B  55     -43.273 -22.079 -14.992  1.00 90.06    -0.000 A 
ATOM   2073  CZ  PHE B  55     -42.380 -22.474 -14.014  1.00 90.95    -0.000 A 
ATOM   2074  N   HIS B  56     -45.650 -26.479 -19.014  1.00 85.47    -0.228 NA
ATOM   2075  CA  HIS B  56     -46.159 -27.180 -20.206  1.00 88.86     0.192 C 
ATOM   2076  C   HIS B  56     -45.121 -27.425 -21.301  1.00 90.99     0.275 C 
ATOM   2077  O   HIS B  56     -44.187 -26.628 -21.476  1.00 90.76    -0.268 OA
ATOM   2078  CB  HIS B  56     -47.349 -26.434 -20.816  1.00 89.33     0.082 C 
ATOM   2079  CG  HIS B  56     -48.569 -26.419 -19.945  1.00 91.84     0.082 A 
ATOM   2080  ND1 HIS B  56     -49.797 -25.985 -20.396  1.00 93.54    -0.227 NA
ATOM   2081  CD2 HIS B  56     -48.753 -26.780 -18.651  1.00 93.54     0.116 A 
ATOM   2082  CE1 HIS B  56     -50.682 -26.074 -19.418  1.00 94.41     0.199 A 
ATOM   2083  NE2 HIS B  56     -50.073 -26.551 -18.347  1.00 94.34    -0.221 NA
ATOM   2084  N   LYS B  57     -45.307 -28.528 -22.041  1.00 93.78    -0.229 NA
ATOM   2085  CA  LYS B  57     -44.439 -28.894 -23.167  1.00 96.32     0.186 C 
ATOM   2086  C   LYS B  57     -44.356 -27.750 -24.164  1.00 95.56     0.274 C 
ATOM   2087  O   LYS B  57     -43.325 -27.555 -24.804  1.00 95.69    -0.268 OA
ATOM   2088  CB  LYS B  57     -44.942 -30.161 -23.870  1.00 98.58     0.034 C 
ATOM   2089  CG  LYS B  57     -44.843 -31.456 -23.049  1.00105.97     0.005 C 
ATOM   2090  CD  LYS B  57     -43.398 -31.891 -22.775  1.00115.64     0.041 C 
ATOM   2091  CE  LYS B  57     -43.128 -31.956 -21.258  1.00121.74     0.338 C 
ATOM   2092  NZ  LYS B  57     -41.671 -31.825 -20.924  1.00125.36     0.618 N 
ATOM   2093  N   SER B  58     -45.450 -26.995 -24.266  1.00 94.92    -0.226 NA
ATOM   2094  CA  SER B  58     -45.531 -25.785 -25.084  1.00 94.27     0.219 C 
ATOM   2095  C   SER B  58     -44.477 -24.740 -24.735  1.00 93.33     0.277 C 
ATOM   2096  O   SER B  58     -43.949 -24.090 -25.628  1.00 92.82    -0.268 OA
ATOM   2097  CB  SER B  58     -46.924 -25.150 -24.996  1.00 94.71     0.216 C 
ATOM   2098  OG  SER B  58     -47.838 -25.997 -24.314  1.00 96.76    -0.218 OA
ATOM   2099  N   THR B  59     -44.170 -24.567 -23.449  1.00 92.64    -0.226 NA
ATOM   2100  CA  THR B  59     -43.238 -23.509 -23.044  1.00 92.18     0.216 C 
ATOM   2101  C   THR B  59     -41.804 -23.888 -23.360  1.00 92.50     0.277 C 
ATOM   2102  O   THR B  59     -40.971 -23.020 -23.628  1.00 92.80    -0.268 OA
ATOM   2103  CB  THR B  59     -43.334 -23.158 -21.539  1.00 91.72     0.184 C 
ATOM   2104  OG1 THR B  59     -42.634 -24.143 -20.775  1.00 90.99    -0.221 OA
ATOM   2105  CG2 THR B  59     -44.760 -23.231 -21.017  1.00 91.15     0.038 C 
ATOM   2106  N   GLY B  60     -41.515 -25.183 -23.314  1.00 92.58    -0.226 NA
ATOM   2107  CA  GLY B  60     -40.141 -25.641 -23.363  1.00 92.83     0.218 C 
ATOM   2108  C   GLY B  60     -39.325 -24.973 -22.266  1.00 93.17     0.277 C 
ATOM   2109  O   GLY B  60     -38.214 -24.483 -22.514  1.00 93.04    -0.268 OA
ATOM   2110  N   MET B  61     -39.907 -24.926 -21.067  1.00 93.76    -0.229 NA
ATOM   2111  CA  MET B  61     -39.240 -24.429 -19.868  1.00 94.69     0.187 C 
ATOM   2112  C   MET B  61     -38.955 -25.631 -18.973  1.00 90.78     0.274 C 
ATOM   2113  O   MET B  61     -39.725 -26.594 -18.959  1.00 89.43    -0.268 OA
ATOM   2114  CB  MET B  61     -40.129 -23.411 -19.130  1.00 98.55     0.046 C 
ATOM   2115  CG  MET B  61     -40.002 -21.951 -19.592  1.00111.05     0.060 C 
ATOM   2116  SD  MET B  61     -38.417 -21.219 -19.106  1.00127.50    -0.139 SA
ATOM   2117  CE  MET B  61     -38.171 -19.954 -20.436  1.00136.59     0.069 C 
ATOM   2118  N   THR B  62     -37.857 -25.574 -18.227  1.00 87.44    -0.226 NA
ATOM   2119  CA  THR B  62     -37.466 -26.694 -17.368  1.00 84.90     0.216 C 
ATOM   2120  C   THR B  62     -38.321 -26.812 -16.084  1.00 84.12     0.277 C 
ATOM   2121  O   THR B  62     -39.250 -26.036 -15.867  1.00 83.88    -0.268 OA
ATOM   2122  CB  THR B  62     -35.958 -26.615 -17.028  1.00 84.22     0.184 C 
ATOM   2123  OG1 THR B  62     -35.703 -25.453 -16.221  1.00 83.31    -0.221 OA
ATOM   2124  CG2 THR B  62     -35.126 -26.376 -18.285  1.00 82.72     0.038 C 
ATOM   2125  N   SER B  63     -38.023 -27.798 -15.246  1.00 83.43    -0.226 NA
ATOM   2126  CA  SER B  63     -38.685 -27.883 -13.948  1.00 82.87     0.219 C 
ATOM   2127  C   SER B  63     -37.831 -27.186 -12.920  1.00 81.58     0.277 C 
ATOM   2128  O   SER B  63     -36.607 -27.347 -12.866  1.00 81.28    -0.268 OA
ATOM   2129  CB  SER B  63     -38.943 -29.323 -13.519  1.00 83.46     0.216 C 
ATOM   2130  OG  SER B  63     -37.712 -29.985 -13.303  1.00 85.85    -0.218 OA
ATOM   2131  N   ARG B  64     -38.505 -26.412 -12.094  1.00 80.17    -0.229 NA
ATOM   2132  CA  ARG B  64     -37.836 -25.544 -11.165  1.00 78.71     0.186 C 
ATOM   2133  C   ARG B  64     -37.574 -26.314  -9.900  1.00 79.12     0.274 C 
ATOM   2134  O   ARG B  64     -38.348 -26.233  -8.949  1.00 79.56    -0.268 OA
ATOM   2135  CB  ARG B  64     -38.710 -24.337 -10.898  1.00 77.40     0.036 C 
ATOM   2136  CG  ARG B  64     -38.838 -23.422 -12.091  1.00 72.59     0.029 C 
ATOM   2137  CD  ARG B  64     -39.391 -22.065 -11.741  1.00 66.07     0.145 C 
ATOM   2138  NE  ARG B  64     -38.552 -21.409 -10.734  1.00 60.62    -0.083 NA
ATOM   2139  CZ  ARG B  64     -38.782 -21.407  -9.428  1.00 54.43     0.782 C 
ATOM   2140  NH1 ARG B  64     -39.850 -22.009  -8.924  1.00 49.95     0.063 N 
ATOM   2141  NH2 ARG B  64     -37.923 -20.793  -8.638  1.00 53.27     0.063 N 
ATOM   2142  N   SER B  65     -36.481 -27.070  -9.901  1.00 79.14    -0.226 NA
ATOM   2143  CA  SER B  65     -36.133 -27.907  -8.760  1.00 79.08     0.219 C 
ATOM   2144  C   SER B  65     -35.600 -27.074  -7.588  1.00 78.66     0.277 C 
ATOM   2145  O   SER B  65     -34.782 -26.164  -7.791  1.00 78.72    -0.268 OA
ATOM   2146  CB  SER B  65     -35.122 -28.976  -9.176  1.00 79.35     0.216 C 
ATOM   2147  OG  SER B  65     -33.825 -28.429  -9.257  1.00 80.21    -0.218 OA
ATOM   2148  N   GLY B  66     -36.082 -27.387  -6.377  1.00 77.95    -0.226 NA
ATOM   2149  CA  GLY B  66     -35.704 -26.694  -5.149  1.00 76.71     0.218 C 
ATOM   2150  C   GLY B  66     -36.851 -25.907  -4.541  1.00 76.06     0.277 C 
ATOM   2151  O   GLY B  66     -36.898 -25.689  -3.332  1.00 76.25    -0.268 OA
ATOM   2152  N   THR B  67     -37.788 -25.493  -5.391  1.00 75.29    -0.226 NA
ATOM   2153  CA  THR B  67     -38.870 -24.578  -5.027  1.00 74.49     0.216 C 
ATOM   2154  C   THR B  67     -39.732 -25.051  -3.854  1.00 74.43     0.277 C 
ATOM   2155  O   THR B  67     -40.149 -24.250  -2.999  1.00 73.59    -0.268 OA
ATOM   2156  CB  THR B  67     -39.749 -24.287  -6.283  1.00 74.24     0.184 C 
ATOM   2157  OG1 THR B  67     -40.665 -23.222  -6.007  1.00 73.65    -0.221 OA
ATOM   2158  CG2 THR B  67     -40.658 -25.462  -6.639  1.00 73.78     0.038 C 
ATOM   2159  N   ASP B  68     -39.985 -26.360  -3.824  1.00 74.63    -0.228 NA
ATOM   2160  CA  ASP B  68     -40.884 -26.951  -2.841  1.00 74.63     0.197 C 
ATOM   2161  C   ASP B  68     -40.336 -26.695  -1.443  1.00 71.58     0.275 C 
ATOM   2162  O   ASP B  68     -41.112 -26.487  -0.505  1.00 71.48    -0.268 OA
ATOM   2163  CB  ASP B  68     -41.088 -28.450  -3.112  1.00 77.51     0.132 C 
ATOM   2164  CG  ASP B  68     -41.987 -28.719  -4.327  1.00 83.35     0.188 C 
ATOM   2165  OD1 ASP B  68     -43.178 -28.355  -4.274  1.00 87.93    -0.647 OA
ATOM   2166  OD2 ASP B  68     -41.594 -29.297  -5.370  1.00 87.98    -0.647 OA
ATOM   2167  N   VAL B  69     -39.000 -26.675  -1.334  1.00 67.73    -0.229 NA
ATOM   2168  CA  VAL B  69     -38.288 -26.290  -0.108  1.00 63.99     0.186 C 
ATOM   2169  C   VAL B  69     -38.611 -24.842   0.306  1.00 64.32     0.274 C 
ATOM   2170  O   VAL B  69     -38.999 -24.602   1.446  1.00 63.48    -0.268 OA
ATOM   2171  CB  VAL B  69     -36.751 -26.478  -0.255  1.00 62.12     0.032 C 
ATOM   2172  CG1 VAL B  69     -35.999 -26.147   1.068  1.00 58.93     0.003 C 
ATOM   2173  CG2 VAL B  69     -36.424 -27.880  -0.734  1.00 58.47     0.003 C 
ATOM   2174  N   ASP B  70     -38.443 -23.902  -0.636  1.00 65.02    -0.228 NA
ATOM   2175  CA  ASP B  70     -38.793 -22.486  -0.469  1.00 65.44     0.197 C 
ATOM   2176  C   ASP B  70     -40.220 -22.295   0.001  1.00 64.27     0.275 C 
ATOM   2177  O   ASP B  70     -40.456 -21.665   1.036  1.00 64.67    -0.268 OA
ATOM   2178  CB  ASP B  70     -38.654 -21.746  -1.793  1.00 67.24     0.132 C 
ATOM   2179  CG  ASP B  70     -37.233 -21.321  -2.087  1.00 70.93     0.188 C 
ATOM   2180  OD1 ASP B  70     -36.307 -21.733  -1.346  1.00 73.87    -0.647 OA
ATOM   2181  OD2 ASP B  70     -36.960 -20.571  -3.057  1.00 73.49    -0.647 OA
ATOM   2182  N   ALA B  71     -41.174 -22.828  -0.769  1.00 62.32    -0.229 NA
ATOM   2183  CA  ALA B  71     -42.593 -22.785  -0.386  1.00 59.86     0.186 C 
ATOM   2184  C   ALA B  71     -42.785 -23.221   1.066  1.00 58.10     0.274 C 
ATOM   2185  O   ALA B  71     -43.488 -22.554   1.827  1.00 57.84    -0.268 OA
ATOM   2186  CB  ALA B  71     -43.437 -23.639  -1.314  1.00 59.79     0.037 C 
ATOM   2187  N   ALA B  72     -42.146 -24.325   1.449  1.00 56.01    -0.229 NA
ATOM   2188  CA  ALA B  72     -42.205 -24.786   2.837  1.00 54.94     0.186 C 
ATOM   2189  C   ALA B  72     -41.552 -23.755   3.820  1.00 54.40     0.274 C 
ATOM   2190  O   ALA B  72     -42.167 -23.316   4.835  1.00 53.96    -0.268 OA
ATOM   2191  CB  ALA B  72     -41.563 -26.213   2.975  1.00 53.99     0.037 C 
ATOM   2192  N   ASN B  73     -40.322 -23.363   3.517  1.00 53.89    -0.228 NA
ATOM   2193  CA  ASN B  73     -39.673 -22.346   4.318  1.00 54.34     0.196 C 
ATOM   2194  C   ASN B  73     -40.522 -21.067   4.498  1.00 52.89     0.275 C 
ATOM   2195  O   ASN B  73     -40.652 -20.543   5.635  1.00 52.01    -0.268 OA
ATOM   2196  CB  ASN B  73     -38.291 -22.022   3.770  1.00 55.99     0.126 C 
ATOM   2197  CG  ASN B  73     -37.345 -21.601   4.844  1.00 61.07     0.276 C 
ATOM   2198  OD1 ASN B  73     -37.700 -21.548   6.034  1.00 65.71    -0.269 OA
ATOM   2199  ND2 ASN B  73     -36.128 -21.278   4.448  1.00 65.74    -0.107 N 
ATOM   2200  N   LEU B  74     -41.125 -20.592   3.396  1.00 51.19    -0.229 NA
ATOM   2201  CA  LEU B  74     -41.970 -19.394   3.464  1.00 49.84     0.186 C 
ATOM   2202  C   LEU B  74     -43.183 -19.597   4.344  1.00 50.73     0.274 C 
ATOM   2203  O   LEU B  74     -43.443 -18.794   5.237  1.00 50.00    -0.268 OA
ATOM   2204  CB  LEU B  74     -42.385 -18.941   2.087  1.00 48.28     0.034 C 
ATOM   2205  CG  LEU B  74     -41.197 -18.433   1.250  1.00 45.90     0.002 C 
ATOM   2206  CD1 LEU B  74     -41.468 -18.781  -0.239  1.00 44.96     0.000 C 
ATOM   2207  CD2 LEU B  74     -40.876 -16.930   1.463  1.00 40.00     0.000 C 
ATOM   2208  N   ARG B  75     -43.896 -20.699   4.109  1.00 52.54    -0.229 NA
ATOM   2209  CA  ARG B  75     -45.077 -21.051   4.879  1.00 54.41     0.186 C 
ATOM   2210  C   ARG B  75     -44.765 -21.066   6.372  1.00 54.93     0.274 C 
ATOM   2211  O   ARG B  75     -45.467 -20.441   7.165  1.00 54.03    -0.268 OA
ATOM   2212  CB  ARG B  75     -45.598 -22.408   4.435  1.00 55.51     0.036 C 
ATOM   2213  CG  ARG B  75     -46.905 -22.826   5.098  1.00 59.62     0.029 C 
ATOM   2214  CD  ARG B  75     -47.331 -24.251   4.759  1.00 65.53     0.145 C 
ATOM   2215  NE  ARG B  75     -48.478 -24.694   5.551  1.00 69.15    -0.083 NA
ATOM   2216  CZ  ARG B  75     -49.749 -24.586   5.181  1.00 71.21     0.782 C 
ATOM   2217  NH1 ARG B  75     -50.083 -24.031   4.022  1.00 71.59     0.063 N 
ATOM   2218  NH2 ARG B  75     -50.697 -25.029   5.990  1.00 72.96     0.063 N 
ATOM   2219  N   GLU B  76     -43.711 -21.765   6.773  1.00 56.56    -0.229 NA
ATOM   2220  CA  GLU B  76     -43.417 -21.808   8.213  1.00 58.65     0.187 C 
ATOM   2221  C   GLU B  76     -43.035 -20.431   8.774  1.00 57.75     0.274 C 
ATOM   2222  O   GLU B  76     -43.578 -20.000   9.792  1.00 57.10    -0.268 OA
ATOM   2223  CB  GLU B  76     -42.362 -22.870   8.566  1.00 60.34     0.045 C 
ATOM   2224  CG  GLU B  76     -42.278 -23.194  10.056  1.00 66.81     0.100 C 
ATOM   2225  CD  GLU B  76     -43.645 -23.466  10.710  1.00 74.33     0.185 C 
ATOM   2226  OE1 GLU B  76     -43.984 -22.794  11.718  1.00 77.28    -0.647 OA
ATOM   2227  OE2 GLU B  76     -44.386 -24.362  10.234  1.00 77.24    -0.647 OA
ATOM   2228  N   THR B  77     -42.116 -19.756   8.078  1.00 57.21    -0.226 NA
ATOM   2229  CA  THR B  77     -41.659 -18.410   8.422  1.00 56.37     0.216 C 
ATOM   2230  C   THR B  77     -42.849 -17.449   8.564  1.00 55.32     0.277 C 
ATOM   2231  O   THR B  77     -43.003 -16.769   9.594  1.00 55.78    -0.268 OA
ATOM   2232  CB  THR B  77     -40.610 -17.902   7.356  1.00 56.83     0.184 C 
ATOM   2233  OG1 THR B  77     -39.537 -18.845   7.239  1.00 57.30    -0.221 OA
ATOM   2234  CG2 THR B  77     -39.885 -16.628   7.809  1.00 56.63     0.038 C 
ATOM   2235  N   PHE B  78     -43.723 -17.429   7.563  1.00 53.48    -0.228 NA
ATOM   2236  CA  PHE B  78     -44.791 -16.457   7.575  1.00 52.18     0.191 C 
ATOM   2237  C   PHE B  78     -45.915 -16.734   8.571  1.00 52.50     0.275 C 
ATOM   2238  O   PHE B  78     -46.571 -15.819   9.047  1.00 51.78    -0.268 OA
ATOM   2239  CB  PHE B  78     -45.270 -16.170   6.158  1.00 51.38     0.060 C 
ATOM   2240  CG  PHE B  78     -44.491 -15.066   5.498  1.00 49.36    -0.020 A 
ATOM   2241  CD1 PHE B  78     -44.813 -13.740   5.734  1.00 48.54    -0.004 A 
ATOM   2242  CD2 PHE B  78     -43.393 -15.351   4.710  1.00 48.25    -0.004 A 
ATOM   2243  CE1 PHE B  78     -44.078 -12.708   5.167  1.00 47.79    -0.000 A 
ATOM   2244  CE2 PHE B  78     -42.657 -14.335   4.122  1.00 48.12    -0.000 A 
ATOM   2245  CZ  PHE B  78     -43.003 -13.004   4.352  1.00 48.04    -0.000 A 
ATOM   2246  N   ARG B  79     -46.124 -18.002   8.890  1.00 53.51    -0.229 NA
ATOM   2247  CA  ARG B  79     -47.027 -18.382   9.944  1.00 54.64     0.186 C 
ATOM   2248  C   ARG B  79     -46.499 -17.853  11.282  1.00 55.95     0.274 C 
ATOM   2249  O   ARG B  79     -47.257 -17.322  12.095  1.00 55.64    -0.268 OA
ATOM   2250  CB  ARG B  79     -47.140 -19.891   9.967  1.00 54.31     0.036 C 
ATOM   2251  CG  ARG B  79     -48.151 -20.422  10.947  1.00 54.26     0.029 C 
ATOM   2252  CD  ARG B  79     -48.262 -21.914  10.896  1.00 56.17     0.145 C 
ATOM   2253  NE  ARG B  79     -47.177 -22.577  11.607  1.00 58.68    -0.083 NA
ATOM   2254  CZ  ARG B  79     -47.216 -22.885  12.910  1.00 60.50     0.782 C 
ATOM   2255  NH1 ARG B  79     -48.282 -22.576  13.650  1.00 60.82     0.063 N 
ATOM   2256  NH2 ARG B  79     -46.184 -23.492  13.480  1.00 61.16     0.063 N 
ATOM   2257  N   ASN B  80     -45.197 -17.986  11.501  1.00 57.97    -0.228 NA
ATOM   2258  CA  ASN B  80     -44.574 -17.447  12.712  1.00 60.51     0.196 C 
ATOM   2259  C   ASN B  80     -44.703 -15.939  12.870  1.00 61.28     0.275 C 
ATOM   2260  O   ASN B  80     -44.767 -15.440  13.991  1.00 61.68    -0.268 OA
ATOM   2261  CB  ASN B  80     -43.116 -17.899  12.839  1.00 61.34     0.126 C 
ATOM   2262  CG  ASN B  80     -43.005 -19.397  13.053  1.00 63.56     0.276 C 
ATOM   2263  OD1 ASN B  80     -43.874 -20.006  13.682  1.00 65.11    -0.269 OA
ATOM   2264  ND2 ASN B  80     -41.964 -20.004  12.506  1.00 65.57    -0.107 N 
ATOM   2265  N   LEU B  81     -44.752 -15.228  11.744  1.00 61.90    -0.229 NA
ATOM   2266  CA  LEU B  81     -45.073 -13.813  11.733  1.00 62.00     0.186 C 
ATOM   2267  C   LEU B  81     -46.569 -13.571  11.856  1.00 63.24     0.274 C 
ATOM   2268  O   LEU B  81     -47.002 -12.429  11.992  1.00 63.84    -0.268 OA
ATOM   2269  CB  LEU B  81     -44.554 -13.192  10.451  1.00 61.33     0.034 C 
ATOM   2270  CG  LEU B  81     -43.036 -13.065  10.393  1.00 59.55     0.002 C 
ATOM   2271  CD1 LEU B  81     -42.628 -12.284   9.146  1.00 58.68     0.000 C 
ATOM   2272  CD2 LEU B  81     -42.544 -12.381  11.654  1.00 57.14     0.000 C 
ATOM   2273  N   LYS B  82     -47.351 -14.651  11.786  1.00 64.17    -0.229 NA
ATOM   2274  CA  LYS B  82     -48.816 -14.649  11.981  1.00 64.47     0.186 C 
ATOM   2275  C   LYS B  82     -49.655 -14.329  10.742  1.00 64.10     0.274 C 
ATOM   2276  O   LYS B  82     -50.785 -13.870  10.886  1.00 65.29    -0.268 OA
ATOM   2277  CB  LYS B  82     -49.234 -13.738  13.152  1.00 64.83     0.034 C 
ATOM   2278  CG  LYS B  82     -49.330 -14.410  14.513  1.00 64.19     0.005 C 
ATOM   2279  CD  LYS B  82     -48.078 -15.176  14.903  1.00 63.52     0.041 C 
ATOM   2280  CE  LYS B  82     -48.338 -16.104  16.097  1.00 63.13     0.338 C 
ATOM   2281  NZ  LYS B  82     -47.831 -17.491  15.840  1.00 62.11     0.618 N 
ATOM   2282  N   TYR B  83     -49.126 -14.578   9.544  1.00 62.66    -0.228 NA
ATOM   2283  CA  TYR B  83     -49.875 -14.311   8.303  1.00 60.80     0.191 C 
ATOM   2284  C   TYR B  83     -50.762 -15.486   7.978  1.00 60.28     0.275 C 
ATOM   2285  O   TYR B  83     -50.425 -16.630   8.273  1.00 60.93    -0.268 OA
ATOM   2286  CB  TYR B  83     -48.951 -13.971   7.099  1.00 60.08     0.060 C 
ATOM   2287  CG  TYR B  83     -48.431 -12.536   7.157  1.00 57.26    -0.020 A 
ATOM   2288  CD1 TYR B  83     -47.264 -12.225   7.862  1.00 54.92    -0.002 A 
ATOM   2289  CD2 TYR B  83     -49.134 -11.492   6.555  1.00 54.66    -0.002 A 
ATOM   2290  CE1 TYR B  83     -46.819 -10.933   7.957  1.00 53.47     0.027 A 
ATOM   2291  CE2 TYR B  83     -48.697 -10.201   6.637  1.00 53.57     0.027 A 
ATOM   2292  CZ  TYR B  83     -47.536  -9.927   7.346  1.00 53.75     0.131 A 
ATOM   2293  OH  TYR B  83     -47.097  -8.630   7.457  1.00 54.39    -0.190 OA
ATOM   2294  N   GLU B  84     -51.906 -15.204   7.383  1.00 59.21    -0.229 NA
ATOM   2295  CA  GLU B  84     -52.804 -16.243   6.924  1.00 58.24     0.187 C 
ATOM   2296  C   GLU B  84     -52.206 -16.772   5.628  1.00 55.73     0.274 C 
ATOM   2297  O   GLU B  84     -52.511 -16.259   4.561  1.00 54.72    -0.268 OA
ATOM   2298  CB  GLU B  84     -54.186 -15.620   6.664  1.00 59.83     0.045 C 
ATOM   2299  CG  GLU B  84     -55.370 -16.500   7.010  1.00 65.88     0.100 C 
ATOM   2300  CD  GLU B  84     -56.500 -16.431   5.984  1.00 73.24     0.185 C 
ATOM   2301  OE1 GLU B  84     -56.278 -16.753   4.777  1.00 75.68    -0.647 OA
ATOM   2302  OE2 GLU B  84     -57.633 -16.077   6.400  1.00 76.41    -0.647 OA
ATOM   2303  N   VAL B  85     -51.355 -17.788   5.707  1.00 53.69    -0.229 NA
ATOM   2304  CA  VAL B  85     -50.723 -18.319   4.499  1.00 52.56     0.186 C 
ATOM   2305  C   VAL B  85     -51.656 -19.190   3.653  1.00 53.23     0.274 C 
ATOM   2306  O   VAL B  85     -52.465 -19.967   4.195  1.00 53.97    -0.268 OA
ATOM   2307  CB  VAL B  85     -49.469 -19.147   4.795  1.00 51.87     0.032 C 
ATOM   2308  CG1 VAL B  85     -48.809 -19.515   3.491  1.00 50.54     0.003 C 
ATOM   2309  CG2 VAL B  85     -48.472 -18.382   5.722  1.00 50.63     0.003 C 
ATOM   2310  N   ARG B  86     -51.533 -19.057   2.329  1.00 53.08    -0.229 NA
ATOM   2311  CA  ARG B  86     -52.245 -19.881   1.368  1.00 53.31     0.186 C 
ATOM   2312  C   ARG B  86     -51.264 -20.311   0.272  1.00 55.13     0.274 C 
ATOM   2313  O   ARG B  86     -50.729 -19.470  -0.460  1.00 55.06    -0.268 OA
ATOM   2314  CB  ARG B  86     -53.398 -19.100   0.737  1.00 52.39     0.036 C 
ATOM   2315  CG  ARG B  86     -54.460 -18.578   1.686  1.00 50.16     0.029 C 
ATOM   2316  CD  ARG B  86     -55.645 -17.916   0.948  1.00 48.61     0.145 C 
ATOM   2317  NE  ARG B  86     -56.500 -17.135   1.841  1.00 47.57    -0.083 NA
ATOM   2318  CZ  ARG B  86     -57.433 -16.250   1.461  1.00 46.94     0.782 C 
ATOM   2319  NH1 ARG B  86     -57.664 -15.988   0.170  1.00 47.47     0.063 N 
ATOM   2320  NH2 ARG B  86     -58.138 -15.605   2.391  1.00 45.40     0.063 N 
ATOM   2321  N   ASN B  87     -51.019 -21.612   0.150  1.00 57.59    -0.228 NA
ATOM   2322  CA  ASN B  87     -50.100 -22.096  -0.864  1.00 60.76     0.196 C 
ATOM   2323  C   ASN B  87     -50.817 -22.598  -2.103  1.00 62.35     0.275 C 
ATOM   2324  O   ASN B  87     -51.599 -23.543  -2.031  1.00 62.25    -0.268 OA
ATOM   2325  CB  ASN B  87     -49.208 -23.199  -0.304  1.00 61.85     0.126 C 
ATOM   2326  CG  ASN B  87     -48.151 -22.672   0.652  1.00 64.58     0.276 C 
ATOM   2327  OD1 ASN B  87     -48.441 -22.415   1.825  1.00 65.39    -0.269 OA
ATOM   2328  ND2 ASN B  87     -46.905 -22.518   0.155  1.00 67.78    -0.107 N 
ATOM   2329  N   LYS B  88     -50.539 -21.962  -3.233  1.00 64.61    -0.229 NA
ATOM   2330  CA  LYS B  88     -51.099 -22.344  -4.519  1.00 67.36     0.186 C 
ATOM   2331  C   LYS B  88     -49.965 -22.810  -5.405  1.00 68.46     0.274 C 
ATOM   2332  O   LYS B  88     -49.014 -22.068  -5.634  1.00 68.83    -0.268 OA
ATOM   2333  CB  LYS B  88     -51.814 -21.151  -5.177  1.00 68.11     0.034 C 
ATOM   2334  CG  LYS B  88     -53.096 -20.703  -4.480  1.00 71.84     0.005 C 
ATOM   2335  CD  LYS B  88     -54.193 -21.737  -4.675  1.00 77.87     0.041 C 
ATOM   2336  CE  LYS B  88     -55.560 -21.180  -4.368  1.00 81.90     0.338 C 
ATOM   2337  NZ  LYS B  88     -55.844 -21.378  -2.928  1.00 84.73     0.618 N 
ATOM   2338  N   ASN B  89     -50.070 -24.032  -5.918  1.00 69.84    -0.228 NA
ATOM   2339  CA  ASN B  89     -49.023 -24.611  -6.763  1.00 70.99     0.196 C 
ATOM   2340  C   ASN B  89     -49.330 -24.690  -8.244  1.00 71.43     0.275 C 
ATOM   2341  O   ASN B  89     -50.476 -24.839  -8.623  1.00 71.81    -0.268 OA
ATOM   2342  CB  ASN B  89     -48.686 -25.992  -6.270  1.00 71.15     0.126 C 
ATOM   2343  CG  ASN B  89     -48.421 -26.002  -4.824  1.00 72.97     0.276 C 
ATOM   2344  OD1 ASN B  89     -47.412 -25.462  -4.367  1.00 75.10    -0.269 OA
ATOM   2345  ND2 ASN B  89     -49.335 -26.586  -4.063  1.00 74.31    -0.107 N 
ATOM   2346  N   ASP B  90     -48.280 -24.599  -9.061  1.00 71.74    -0.228 NA
ATOM   2347  CA  ASP B  90     -48.352 -24.791 -10.507  1.00 71.92     0.197 C 
ATOM   2348  C   ASP B  90     -49.583 -24.142 -11.119  1.00 70.83     0.275 C 
ATOM   2349  O   ASP B  90     -50.455 -24.839 -11.608  1.00 71.00    -0.268 OA
ATOM   2350  CB  ASP B  90     -48.307 -26.283 -10.859  1.00 73.03     0.132 C 
ATOM   2351  CG  ASP B  90     -47.027 -26.978 -10.367  1.00 76.22     0.188 C 
ATOM   2352  OD1 ASP B  90     -47.065 -28.221 -10.193  1.00 79.00    -0.647 OA
ATOM   2353  OD2 ASP B  90     -45.945 -26.385 -10.131  1.00 77.56    -0.647 OA
ATOM   2354  N   LEU B  91     -49.656 -22.813 -11.077  1.00 69.52    -0.229 NA
ATOM   2355  CA  LEU B  91     -50.803 -22.089 -11.604  1.00 68.47     0.186 C 
ATOM   2356  C   LEU B  91     -50.569 -21.590 -13.026  1.00 69.15     0.274 C 
ATOM   2357  O   LEU B  91     -49.437 -21.331 -13.415  1.00 68.90    -0.268 OA
ATOM   2358  CB  LEU B  91     -51.153 -20.912 -10.701  1.00 67.56     0.034 C 
ATOM   2359  CG  LEU B  91     -51.732 -21.128  -9.299  1.00 65.01     0.002 C 
ATOM   2360  CD1 LEU B  91     -52.230 -19.809  -8.743  1.00 62.94     0.000 C 
ATOM   2361  CD2 LEU B  91     -52.846 -22.132  -9.279  1.00 63.28     0.000 C 
ATOM   2362  N   THR B  92     -51.646 -21.461 -13.798  1.00 70.38    -0.226 NA
ATOM   2363  CA  THR B  92     -51.565 -21.032 -15.197  1.00 71.88     0.216 C 
ATOM   2364  C   THR B  92     -51.611 -19.526 -15.238  1.00 72.41     0.277 C 
ATOM   2365  O   THR B  92     -52.150 -18.907 -14.327  1.00 72.60    -0.268 OA
ATOM   2366  CB  THR B  92     -52.744 -21.590 -16.065  1.00 72.34     0.184 C 
ATOM   2367  OG1 THR B  92     -53.959 -20.889 -15.757  1.00 72.99    -0.221 OA
ATOM   2368  CG2 THR B  92     -53.062 -23.076 -15.754  1.00 73.00     0.038 C 
ATOM   2369  N   ARG B  93     -51.075 -18.934 -16.299  1.00 73.16    -0.229 NA
ATOM   2370  CA  ARG B  93     -51.078 -17.483 -16.420  1.00 74.17     0.186 C 
ATOM   2371  C   ARG B  93     -52.470 -16.913 -16.145  1.00 72.65     0.274 C 
ATOM   2372  O   ARG B  93     -52.609 -15.835 -15.568  1.00 72.97    -0.268 OA
ATOM   2373  CB  ARG B  93     -50.515 -17.021 -17.776  1.00 76.11     0.036 C 
ATOM   2374  CG  ARG B  93     -51.278 -17.462 -19.008  1.00 81.78     0.029 C 
ATOM   2375  CD  ARG B  93     -51.564 -16.331 -19.983  1.00 89.84     0.145 C 
ATOM   2376  NE  ARG B  93     -50.389 -15.952 -20.773  1.00 95.12    -0.083 NA
ATOM   2377  CZ  ARG B  93     -50.135 -16.390 -22.001  1.00 97.81     0.782 C 
ATOM   2378  NH1 ARG B  93     -50.961 -17.236 -22.597  1.00 99.21     0.063 N 
ATOM   2379  NH2 ARG B  93     -49.051 -15.987 -22.638  1.00 98.70     0.063 N 
ATOM   2380  N   GLU B  94     -53.497 -17.665 -16.523  1.00 70.53    -0.229 NA
ATOM   2381  CA  GLU B  94     -54.866 -17.255 -16.257  1.00 68.44     0.187 C 
ATOM   2382  C   GLU B  94     -55.158 -17.413 -14.770  1.00 66.94     0.274 C 
ATOM   2383  O   GLU B  94     -55.707 -16.516 -14.137  1.00 66.69    -0.268 OA
ATOM   2384  CB  GLU B  94     -55.872 -18.061 -17.102  1.00 68.48     0.045 C 
ATOM   2385  CG  GLU B  94     -55.781 -17.860 -18.618  1.00 68.04     0.100 C 
ATOM   2386  CD  GLU B  94     -54.615 -18.597 -19.273  1.00 68.25     0.185 C 
ATOM   2387  OE1 GLU B  94     -53.994 -19.501 -18.643  1.00 66.94    -0.647 OA
ATOM   2388  OE2 GLU B  94     -54.303 -18.246 -20.437  1.00 69.23    -0.647 OA
ATOM   2389  N   GLU B  95     -54.785 -18.551 -14.207  1.00 65.58    -0.229 NA
ATOM   2390  CA  GLU B  95     -55.101 -18.820 -12.814  1.00 64.76     0.187 C 
ATOM   2391  C   GLU B  95     -54.426 -17.792 -11.918  1.00 63.41     0.274 C 
ATOM   2392  O   GLU B  95     -55.061 -17.319 -10.977  1.00 63.25    -0.268 OA
ATOM   2393  CB  GLU B  95     -54.684 -20.237 -12.414  1.00 65.77     0.045 C 
ATOM   2394  CG  GLU B  95     -55.326 -21.352 -13.231  1.00 68.27     0.100 C 
ATOM   2395  CD  GLU B  95     -54.809 -22.735 -12.875  1.00 70.68     0.185 C 
ATOM   2396  OE1 GLU B  95     -53.592 -22.961 -12.931  1.00 71.21    -0.647 OA
ATOM   2397  OE2 GLU B  95     -55.633 -23.607 -12.547  1.00 72.70    -0.647 OA
ATOM   2398  N   ILE B  96     -53.167 -17.435 -12.222  1.00 62.01    -0.229 NA
ATOM   2399  CA  ILE B  96     -52.439 -16.360 -11.513  1.00 61.15     0.186 C 
ATOM   2400  C   ILE B  96     -53.300 -15.102 -11.359  1.00 59.81     0.274 C 
ATOM   2401  O   ILE B  96     -53.525 -14.605 -10.244  1.00 59.34    -0.268 OA
ATOM   2402  CB  ILE B  96     -51.102 -15.961 -12.231  1.00 61.78     0.032 C 
ATOM   2403  CG1 ILE B  96     -50.197 -17.169 -12.550  1.00 62.76     0.002 C 
ATOM   2404  CG2 ILE B  96     -50.337 -14.941 -11.398  1.00 62.55     0.003 C 
ATOM   2405  CD1 ILE B  96     -49.373 -17.675 -11.416  1.00 63.50     0.000 C 
ATOM   2406  N   VAL B  97     -53.782 -14.612 -12.506  1.00 58.41    -0.229 NA
ATOM   2407  CA  VAL B  97     -54.683 -13.461 -12.593  1.00 56.40     0.186 C 
ATOM   2408  C   VAL B  97     -55.925 -13.640 -11.727  1.00 58.07     0.274 C 
ATOM   2409  O   VAL B  97     -56.264 -12.762 -10.922  1.00 57.63    -0.268 OA
ATOM   2410  CB  VAL B  97     -55.137 -13.199 -14.062  1.00 54.36     0.032 C 
ATOM   2411  CG1 VAL B  97     -56.015 -11.964 -14.151  1.00 50.97     0.003 C 
ATOM   2412  CG2 VAL B  97     -53.963 -13.068 -14.974  1.00 51.48     0.003 C 
ATOM   2413  N   GLU B  98     -56.615 -14.762 -11.912  1.00 60.46    -0.229 NA
ATOM   2414  CA  GLU B  98     -57.919 -14.929 -11.289  1.00 63.46     0.187 C 
ATOM   2415  C   GLU B  98     -57.775 -14.952  -9.775  1.00 63.32     0.274 C 
ATOM   2416  O   GLU B  98     -58.551 -14.300  -9.048  1.00 63.04    -0.268 OA
ATOM   2417  CB  GLU B  98     -58.609 -16.182 -11.792  1.00 65.45     0.045 C 
ATOM   2418  CG  GLU B  98     -60.035 -15.928 -12.244  1.00 73.53     0.100 C 
ATOM   2419  CD  GLU B  98     -61.048 -16.235 -11.147  1.00 82.11     0.185 C 
ATOM   2420  OE1 GLU B  98     -61.422 -17.424 -10.994  1.00 86.31    -0.647 OA
ATOM   2421  OE2 GLU B  98     -61.469 -15.297 -10.432  1.00 84.40    -0.647 OA
ATOM   2422  N   LEU B  99     -56.755 -15.678  -9.311  1.00 63.25    -0.229 NA
ATOM   2423  CA  LEU B  99     -56.412 -15.723  -7.903  1.00 63.08     0.186 C 
ATOM   2424  C   LEU B  99     -56.172 -14.318  -7.391  1.00 64.46     0.274 C 
ATOM   2425  O   LEU B  99     -56.722 -13.933  -6.362  1.00 64.72    -0.268 OA
ATOM   2426  CB  LEU B  99     -55.169 -16.579  -7.688  1.00 61.94     0.034 C 
ATOM   2427  CG  LEU B  99     -54.616 -16.579  -6.264  1.00 59.76     0.002 C 
ATOM   2428  CD1 LEU B  99     -55.625 -17.122  -5.264  1.00 57.91     0.000 C 
ATOM   2429  CD2 LEU B  99     -53.315 -17.360  -6.200  1.00 58.69     0.000 C 
ATOM   2430  N   MET B 100     -55.346 -13.562  -8.115  1.00 66.18    -0.229 NA
ATOM   2431  CA  MET B 100     -55.027 -12.191  -7.751  1.00 68.10     0.187 C 
ATOM   2432  C   MET B 100     -56.252 -11.281  -7.791  1.00 68.73     0.274 C 
ATOM   2433  O   MET B 100     -56.414 -10.421  -6.927  1.00 68.73    -0.268 OA
ATOM   2434  CB  MET B 100     -53.893 -11.641  -8.628  1.00 68.96     0.046 C 
ATOM   2435  CG  MET B 100     -52.495 -12.133  -8.234  1.00 72.37     0.060 C 
ATOM   2436  SD  MET B 100     -52.163 -12.116  -6.447  1.00 76.75    -0.139 SA
ATOM   2437  CE  MET B 100     -52.164 -13.832  -6.086  1.00 78.60     0.069 C 
ATOM   2438  N   ARG B 101     -57.119 -11.475  -8.775  1.00 69.89    -0.229 NA
ATOM   2439  CA  ARG B 101     -58.358 -10.717  -8.840  1.00 71.74     0.186 C 
ATOM   2440  C   ARG B 101     -59.256 -10.875  -7.583  1.00 72.14     0.274 C 
ATOM   2441  O   ARG B 101     -59.834  -9.891  -7.111  1.00 71.53    -0.268 OA
ATOM   2442  CB  ARG B 101     -59.118 -11.095 -10.102  1.00 72.53     0.036 C 
ATOM   2443  CG  ARG B 101     -60.220 -10.146 -10.468  1.00 77.19     0.029 C 
ATOM   2444  CD  ARG B 101     -61.222 -10.712 -11.471  1.00 84.93     0.145 C 
ATOM   2445  NE  ARG B 101     -61.792 -11.992 -11.041  1.00 91.65    -0.083 NA
ATOM   2446  CZ  ARG B 101     -62.840 -12.141 -10.212  1.00 95.47     0.782 C 
ATOM   2447  NH1 ARG B 101     -63.476 -11.093  -9.693  1.00 96.80     0.063 N 
ATOM   2448  NH2 ARG B 101     -63.258 -13.360  -9.900  1.00 97.21     0.063 N 
ATOM   2449  N   ASP B 102     -59.374 -12.098  -7.054  1.00 73.18    -0.228 NA
ATOM   2450  CA  ASP B 102     -60.274 -12.362  -5.931  1.00 74.52     0.197 C 
ATOM   2451  C   ASP B 102     -59.739 -11.710  -4.698  1.00 72.35     0.275 C 
ATOM   2452  O   ASP B 102     -60.419 -10.884  -4.082  1.00 72.44    -0.268 OA
ATOM   2453  CB  ASP B 102     -60.415 -13.856  -5.615  1.00 77.74     0.132 C 
ATOM   2454  CG  ASP B 102     -60.956 -14.655  -6.765  1.00 85.37     0.188 C 
ATOM   2455  OD1 ASP B 102     -60.833 -15.897  -6.702  1.00 91.62    -0.647 OA
ATOM   2456  OD2 ASP B 102     -61.512 -14.145  -7.763  1.00 91.50    -0.647 OA
ATOM   2457  N   VAL B 103     -58.525 -12.120  -4.326  1.00 69.67    -0.229 NA
ATOM   2458  CA  VAL B 103     -57.880 -11.651  -3.113  1.00 67.27     0.186 C 
ATOM   2459  C   VAL B 103     -58.082 -10.138  -3.013  1.00 66.55     0.274 C 
ATOM   2460  O   VAL B 103     -58.434  -9.628  -1.951  1.00 64.96    -0.268 OA
ATOM   2461  CB  VAL B 103     -56.399 -12.032  -3.128  1.00 66.78     0.032 C 
ATOM   2462  CG1 VAL B 103     -55.643 -11.359  -2.000  1.00 66.48     0.003 C 
ATOM   2463  CG2 VAL B 103     -56.242 -13.549  -3.070  1.00 66.39     0.003 C 
ATOM   2464  N   SER B 104     -57.914  -9.441  -4.139  1.00 66.95    -0.226 NA
ATOM   2465  CA  SER B 104     -58.089  -7.994  -4.195  1.00 68.37     0.219 C 
ATOM   2466  C   SER B 104     -59.490  -7.547  -3.823  1.00 69.68     0.277 C 
ATOM   2467  O   SER B 104     -59.659  -6.478  -3.248  1.00 70.09    -0.268 OA
ATOM   2468  CB  SER B 104     -57.696  -7.440  -5.566  1.00 68.45     0.216 C 
ATOM   2469  OG  SER B 104     -58.722  -7.589  -6.538  1.00 68.70    -0.218 OA
ATOM   2470  N   LYS B 105     -60.492  -8.361  -4.141  1.00 71.44    -0.229 NA
ATOM   2471  CA  LYS B 105     -61.887  -8.019  -3.849  1.00 73.45     0.186 C 
ATOM   2472  C   LYS B 105     -62.293  -8.360  -2.403  1.00 71.89     0.274 C 
ATOM   2473  O   LYS B 105     -63.313  -7.872  -1.922  1.00 71.74    -0.268 OA
ATOM   2474  CB  LYS B 105     -62.857  -8.664  -4.859  1.00 75.87     0.034 C 
ATOM   2475  CG  LYS B 105     -62.481  -8.493  -6.344  1.00 84.64     0.005 C 
ATOM   2476  CD  LYS B 105     -63.430  -7.529  -7.096  1.00 96.01     0.041 C 
ATOM   2477  CE  LYS B 105     -62.873  -6.079  -7.162  1.00102.53     0.338 C 
ATOM   2478  NZ  LYS B 105     -63.941  -5.019  -7.174  1.00105.82     0.618 N 
ATOM   2479  N   GLU B 106     -61.504  -9.192  -1.721  1.00 70.40    -0.229 NA
ATOM   2480  CA  GLU B 106     -61.727  -9.495  -0.302  1.00 69.17     0.187 C 
ATOM   2481  C   GLU B 106     -61.725  -8.218   0.545  1.00 69.60     0.274 C 
ATOM   2482  O   GLU B 106     -61.325  -7.153   0.092  1.00 69.41    -0.268 OA
ATOM   2483  CB  GLU B 106     -60.690 -10.508   0.236  1.00 68.04     0.045 C 
ATOM   2484  CG  GLU B 106     -60.761 -11.905  -0.401  1.00 65.95     0.100 C 
ATOM   2485  CD  GLU B 106     -59.939 -12.984   0.322  1.00 63.93     0.185 C 
ATOM   2486  OE1 GLU B 106     -59.691 -12.863   1.559  1.00 63.31    -0.647 OA
ATOM   2487  OE2 GLU B 106     -59.533 -13.969  -0.352  1.00 62.58    -0.647 OA
ATOM   2488  N   ASP B 107     -62.191  -8.330   1.776  1.00 70.59    -0.228 NA
ATOM   2489  CA  ASP B 107     -62.218  -7.199   2.693  1.00 71.69     0.197 C 
ATOM   2490  C   ASP B 107     -61.020  -7.258   3.662  1.00 70.90     0.275 C 
ATOM   2491  O   ASP B 107     -61.054  -7.989   4.656  1.00 71.09    -0.268 OA
ATOM   2492  CB  ASP B 107     -63.543  -7.191   3.455  1.00 73.03     0.132 C 
ATOM   2493  CG  ASP B 107     -63.579  -6.145   4.537  1.00 76.94     0.188 C 
ATOM   2494  OD1 ASP B 107     -63.595  -4.947   4.208  1.00 79.78    -0.647 OA
ATOM   2495  OD2 ASP B 107     -63.598  -6.423   5.750  1.00 80.71    -0.647 OA
ATOM   2496  N   HIS B 108     -59.963  -6.498   3.359  1.00 69.45    -0.228 NA
ATOM   2497  CA  HIS B 108     -58.748  -6.486   4.172  1.00 67.85     0.192 C 
ATOM   2498  C   HIS B 108     -58.813  -5.400   5.226  1.00 68.48     0.275 C 
ATOM   2499  O   HIS B 108     -57.794  -4.793   5.547  1.00 68.53    -0.268 OA
ATOM   2500  CB  HIS B 108     -57.519  -6.245   3.308  1.00 66.56     0.082 C 
ATOM   2501  CG  HIS B 108     -57.382  -7.200   2.169  1.00 63.24     0.082 A 
ATOM   2502  ND1 HIS B 108     -56.553  -8.299   2.222  1.00 60.75    -0.227 NA
ATOM   2503  CD2 HIS B 108     -57.975  -7.227   0.951  1.00 60.87     0.116 A 
ATOM   2504  CE1 HIS B 108     -56.650  -8.970   1.088  1.00 60.68     0.199 A 
ATOM   2505  NE2 HIS B 108     -57.503  -8.337   0.298  1.00 60.47    -0.221 NA
ATOM   2506  N   SER B 109     -60.004  -5.149   5.767  1.00 69.19    -0.226 NA
ATOM   2507  CA  SER B 109     -60.157  -4.108   6.767  1.00 70.05     0.219 C 
ATOM   2508  C   SER B 109     -59.545  -4.482   8.084  1.00 71.81     0.277 C 
ATOM   2509  O   SER B 109     -58.985  -3.628   8.755  1.00 71.96    -0.268 OA
ATOM   2510  CB  SER B 109     -61.612  -3.754   6.978  1.00 69.19     0.216 C 
ATOM   2511  OG  SER B 109     -62.249  -3.679   5.733  1.00 68.39    -0.218 OA
ATOM   2512  N   LYS B 110     -59.646  -5.754   8.459  1.00 74.16    -0.229 NA
ATOM   2513  CA  LYS B 110     -59.146  -6.199   9.769  1.00 76.37     0.186 C 
ATOM   2514  C   LYS B 110     -57.657  -6.547   9.704  1.00 73.96     0.274 C 
ATOM   2515  O   LYS B 110     -57.031  -6.863  10.723  1.00 74.08    -0.268 OA
ATOM   2516  CB  LYS B 110     -59.969  -7.381  10.319  1.00 79.46     0.034 C 
ATOM   2517  CG  LYS B 110     -61.472  -7.315  10.034  1.00 89.02     0.005 C 
ATOM   2518  CD  LYS B 110     -62.301  -7.038  11.293  1.00101.09     0.041 C 
ATOM   2519  CE  LYS B 110     -62.437  -5.537  11.613  1.00108.58     0.338 C 
ATOM   2520  NZ  LYS B 110     -62.708  -4.661  10.436  1.00112.74     0.618 N 
ATOM   2521  N   ARG B 111     -57.105  -6.449   8.497  1.00 70.99    -0.229 NA
ATOM   2522  CA  ARG B 111     -55.734  -6.868   8.185  1.00 67.79     0.186 C 
ATOM   2523  C   ARG B 111     -54.702  -5.726   8.148  1.00 65.65     0.274 C 
ATOM   2524  O   ARG B 111     -54.953  -4.674   7.559  1.00 65.36    -0.268 OA
ATOM   2525  CB  ARG B 111     -55.737  -7.617   6.854  1.00 67.35     0.036 C 
ATOM   2526  CG  ARG B 111     -56.510  -8.899   6.915  1.00 66.02     0.029 C 
ATOM   2527  CD  ARG B 111     -57.044  -9.339   5.600  1.00 64.57     0.145 C 
ATOM   2528  NE  ARG B 111     -57.949 -10.465   5.747  1.00 63.26    -0.083 NA
ATOM   2529  CZ  ARG B 111     -58.342 -11.227   4.747  1.00 63.85     0.782 C 
ATOM   2530  NH1 ARG B 111     -57.920 -10.994   3.514  1.00 63.95     0.063 N 
ATOM   2531  NH2 ARG B 111     -59.175 -12.230   4.972  1.00 65.38     0.063 N 
ATOM   2532  N   SER B 112     -53.545  -5.950   8.768  1.00 63.15    -0.226 NA
ATOM   2533  CA  SER B 112     -52.483  -4.940   8.839  1.00 60.97     0.219 C 
ATOM   2534  C   SER B 112     -51.792  -4.680   7.505  1.00 58.65     0.277 C 
ATOM   2535  O   SER B 112     -51.362  -3.554   7.237  1.00 56.89    -0.268 OA
ATOM   2536  CB  SER B 112     -51.423  -5.356   9.854  1.00 61.44     0.216 C 
ATOM   2537  OG  SER B 112     -51.904  -5.149  11.166  1.00 63.69    -0.218 OA
ATOM   2538  N   SER B 113     -51.693  -5.734   6.691  1.00 56.80    -0.226 NA
ATOM   2539  CA  SER B 113     -50.930  -5.706   5.451  1.00 55.50     0.219 C 
ATOM   2540  C   SER B 113     -51.261  -6.862   4.498  1.00 54.73     0.277 C 
ATOM   2541  O   SER B 113     -52.025  -7.757   4.848  1.00 55.42    -0.268 OA
ATOM   2542  CB  SER B 113     -49.429  -5.693   5.758  1.00 55.41     0.216 C 
ATOM   2543  OG  SER B 113     -49.011  -6.884   6.400  1.00 54.63    -0.218 OA
ATOM   2544  N   PHE B 114     -50.683  -6.819   3.292  1.00 52.98    -0.228 NA
ATOM   2545  CA  PHE B 114     -50.801  -7.875   2.302  1.00 51.17     0.191 C 
ATOM   2546  C   PHE B 114     -49.416  -8.320   1.800  1.00 50.11     0.275 C 
ATOM   2547  O   PHE B 114     -48.521  -7.505   1.598  1.00 50.23    -0.268 OA
ATOM   2548  CB  PHE B 114     -51.655  -7.405   1.131  1.00 51.10     0.060 C 
ATOM   2549  CG  PHE B 114     -51.671  -8.368  -0.021  1.00 52.33    -0.020 A 
ATOM   2550  CD1 PHE B 114     -52.355  -9.592   0.085  1.00 52.65    -0.004 A 
ATOM   2551  CD2 PHE B 114     -50.983  -8.076  -1.207  1.00 52.33    -0.004 A 
ATOM   2552  CE1 PHE B 114     -52.354 -10.507  -0.978  1.00 53.01    -0.000 A 
ATOM   2553  CE2 PHE B 114     -50.986  -8.984  -2.275  1.00 52.68    -0.000 A 
ATOM   2554  CZ  PHE B 114     -51.670 -10.199  -2.167  1.00 53.06    -0.000 A 
ATOM   2555  N   VAL B 115     -49.239  -9.618   1.595  1.00 48.73    -0.229 NA
ATOM   2556  CA  VAL B 115     -47.951 -10.177   1.189  1.00 47.24     0.186 C 
ATOM   2557  C   VAL B 115     -48.233 -11.231   0.151  1.00 46.52     0.274 C 
ATOM   2558  O   VAL B 115     -49.162 -12.035   0.320  1.00 45.31    -0.268 OA
ATOM   2559  CB  VAL B 115     -47.247 -10.918   2.337  1.00 47.14     0.032 C 
ATOM   2560  CG1 VAL B 115     -46.086 -11.761   1.807  1.00 46.59     0.003 C 
ATOM   2561  CG2 VAL B 115     -46.790  -9.967   3.410  1.00 47.17     0.003 C 
ATOM   2562  N   CYS B 116     -47.407 -11.234  -0.895  1.00 46.14    -0.228 NA
ATOM   2563  CA  CYS B 116     -47.533 -12.173  -1.971  1.00 46.65     0.198 C 
ATOM   2564  C   CYS B 116     -46.172 -12.526  -2.517  1.00 47.47     0.275 C 
ATOM   2565  O   CYS B 116     -45.371 -11.647  -2.817  1.00 47.67    -0.268 OA
ATOM   2566  CB  CYS B 116     -48.405 -11.587  -3.074  1.00 46.72     0.103 C 
ATOM   2567  SG  CYS B 116     -48.299 -12.537  -4.591  1.00 47.30    -0.080 SA
ATOM   2568  N   VAL B 117     -45.919 -13.825  -2.644  1.00 48.68    -0.229 NA
ATOM   2569  CA  VAL B 117     -44.649 -14.374  -3.134  1.00 49.54     0.186 C 
ATOM   2570  C   VAL B 117     -44.823 -15.121  -4.469  1.00 50.58     0.274 C 
ATOM   2571  O   VAL B 117     -45.603 -16.063  -4.586  1.00 51.14    -0.268 OA
ATOM   2572  CB  VAL B 117     -44.028 -15.303  -2.080  1.00 49.34     0.032 C 
ATOM   2573  CG1 VAL B 117     -42.574 -15.593  -2.384  1.00 49.16     0.003 C 
ATOM   2574  CG2 VAL B 117     -44.138 -14.684  -0.706  1.00 49.48     0.003 C 
ATOM   2575  N   LEU B 118     -44.104 -14.689  -5.491  1.00 51.68    -0.229 NA
ATOM   2576  CA  LEU B 118     -44.152 -15.367  -6.788  1.00 52.28     0.186 C 
ATOM   2577  C   LEU B 118     -42.855 -16.134  -7.005  1.00 52.77     0.274 C 
ATOM   2578  O   LEU B 118     -41.754 -15.564  -6.933  1.00 52.34    -0.268 OA
ATOM   2579  CB  LEU B 118     -44.446 -14.377  -7.932  1.00 51.97     0.034 C 
ATOM   2580  CG  LEU B 118     -45.491 -13.331  -7.530  1.00 51.56     0.002 C 
ATOM   2581  CD1 LEU B 118     -45.793 -12.412  -8.636  1.00 51.25     0.000 C 
ATOM   2582  CD2 LEU B 118     -46.743 -14.007  -7.149  1.00 52.28     0.000 C 
ATOM   2583  N   LEU B 119     -42.995 -17.438  -7.230  1.00 53.40    -0.229 NA
ATOM   2584  CA  LEU B 119     -41.831 -18.305  -7.389  1.00 54.06     0.186 C 
ATOM   2585  C   LEU B 119     -41.904 -19.080  -8.693  1.00 54.88     0.274 C 
ATOM   2586  O   LEU B 119     -42.655 -20.064  -8.790  1.00 56.11    -0.268 OA
ATOM   2587  CB  LEU B 119     -41.715 -19.297  -6.225  1.00 53.55     0.034 C 
ATOM   2588  CG  LEU B 119     -41.810 -18.888  -4.754  1.00 51.46     0.002 C 
ATOM   2589  CD1 LEU B 119     -42.146 -20.115  -3.939  1.00 50.48     0.000 C 
ATOM   2590  CD2 LEU B 119     -40.518 -18.304  -4.278  1.00 49.12     0.000 C 
ATOM   2591  N   SER B 120     -41.122 -18.663  -9.684  1.00 54.61    -0.226 NA
ATOM   2592  CA  SER B 120     -41.139 -19.326 -10.988  1.00 54.41     0.219 C 
ATOM   2593  C   SER B 120     -40.074 -18.727 -11.901  1.00 54.44     0.277 C 
ATOM   2594  O   SER B 120     -39.339 -17.840 -11.465  1.00 54.47    -0.268 OA
ATOM   2595  CB  SER B 120     -42.551 -19.248 -11.616  1.00 54.01     0.216 C 
ATOM   2596  OG  SER B 120     -42.524 -18.637 -12.885  1.00 53.29    -0.218 OA
ATOM   2597  N   HIS B 121     -39.981 -19.209 -13.150  1.00 54.69    -0.228 NA
ATOM   2598  CA  HIS B 121     -39.075 -18.607 -14.152  1.00 54.63     0.192 C 
ATOM   2599  C   HIS B 121     -39.527 -17.174 -14.374  1.00 53.77     0.275 C 
ATOM   2600  O   HIS B 121     -40.667 -16.834 -14.067  1.00 52.25    -0.268 OA
ATOM   2601  CB  HIS B 121     -39.160 -19.312 -15.525  1.00 55.40     0.082 C 
ATOM   2602  CG  HIS B 121     -38.784 -20.763 -15.524  1.00 56.93     0.082 A 
ATOM   2603  ND1 HIS B 121     -37.488 -21.199 -15.359  1.00 58.75    -0.227 NA
ATOM   2604  CD2 HIS B 121     -39.532 -21.874 -15.722  1.00 57.83     0.116 A 
ATOM   2605  CE1 HIS B 121     -37.458 -22.519 -15.428  1.00 59.22     0.199 A 
ATOM   2606  NE2 HIS B 121     -38.686 -22.952 -15.657  1.00 58.82    -0.221 NA
ATOM   2607  N   GLY B 122     -38.649 -16.353 -14.940  1.00 54.15    -0.226 NA
ATOM   2608  CA  GLY B 122     -39.026 -15.009 -15.331  1.00 55.56     0.218 C 
ATOM   2609  C   GLY B 122     -38.162 -14.326 -16.380  1.00 56.97     0.277 C 
ATOM   2610  O   GLY B 122     -37.187 -14.895 -16.885  1.00 56.51    -0.268 OA
ATOM   2611  N   GLU B 123     -38.566 -13.095 -16.710  1.00 58.70    -0.229 NA
ATOM   2612  CA  GLU B 123     -37.806 -12.123 -17.501  1.00 60.42     0.187 C 
ATOM   2613  C   GLU B 123     -38.142 -10.760 -16.902  1.00 58.66     0.274 C 
ATOM   2614  O   GLU B 123     -39.118 -10.664 -16.164  1.00 58.42    -0.268 OA
ATOM   2615  CB  GLU B 123     -38.243 -12.146 -18.967  1.00 62.78     0.045 C 
ATOM   2616  CG  GLU B 123     -38.153 -13.497 -19.648  1.00 71.18     0.100 C 
ATOM   2617  CD  GLU B 123     -39.023 -13.601 -20.888  1.00 80.18     0.185 C 
ATOM   2618  OE1 GLU B 123     -39.002 -12.656 -21.700  1.00 84.06    -0.647 OA
ATOM   2619  OE2 GLU B 123     -39.720 -14.628 -21.061  1.00 83.43    -0.647 OA
ATOM   2620  N   GLU B 124     -37.372  -9.711 -17.221  1.00 57.06    -0.229 NA
ATOM   2621  CA  GLU B 124     -37.697  -8.339 -16.764  1.00 55.25     0.187 C 
ATOM   2622  C   GLU B 124     -39.180  -8.031 -16.919  1.00 54.27     0.274 C 
ATOM   2623  O   GLU B 124     -39.721  -8.089 -18.028  1.00 53.82    -0.268 OA
ATOM   2624  CB  GLU B 124     -36.870  -7.263 -17.474  1.00 54.65     0.045 C 
ATOM   2625  CG  GLU B 124     -36.802  -5.937 -16.737  1.00 55.04     0.100 C 
ATOM   2626  CD  GLU B 124     -36.160  -6.021 -15.342  1.00 57.71     0.185 C 
ATOM   2627  OE1 GLU B 124     -34.933  -6.195 -15.249  1.00 59.13    -0.647 OA
ATOM   2628  OE2 GLU B 124     -36.863  -5.901 -14.307  1.00 58.94    -0.647 OA
ATOM   2629  N   GLY B 125     -39.828  -7.762 -15.786  1.00 53.49    -0.226 NA
ATOM   2630  CA  GLY B 125     -41.218  -7.365 -15.727  1.00 53.05     0.218 C 
ATOM   2631  C   GLY B 125     -42.219  -8.487 -15.888  1.00 53.90     0.277 C 
ATOM   2632  O   GLY B 125     -43.433  -8.220 -15.986  1.00 53.48    -0.268 OA
ATOM   2633  N   ILE B 126     -41.748  -9.735 -15.929  1.00 54.97    -0.229 NA
ATOM   2634  CA  ILE B 126     -42.656 -10.849 -16.173  1.00 56.92     0.186 C 
ATOM   2635  C   ILE B 126     -42.369 -12.088 -15.321  1.00 57.19     0.274 C 
ATOM   2636  O   ILE B 126     -41.205 -12.448 -15.135  1.00 56.41    -0.268 OA
ATOM   2637  CB  ILE B 126     -42.774 -11.199 -17.728  1.00 57.96     0.032 C 
ATOM   2638  CG1 ILE B 126     -41.927 -12.398 -18.109  1.00 60.25     0.002 C 
ATOM   2639  CG2 ILE B 126     -42.415 -10.019 -18.675  1.00 58.56     0.003 C 
ATOM   2640  CD1 ILE B 126     -42.757 -13.541 -18.514  1.00 63.31     0.000 C 
ATOM   2641  N   ILE B 127     -43.428 -12.710 -14.788  1.00 58.51    -0.229 NA
ATOM   2642  CA  ILE B 127     -43.317 -14.050 -14.205  1.00 61.17     0.186 C 
ATOM   2643  C   ILE B 127     -44.100 -15.076 -15.013  1.00 61.70     0.274 C 
ATOM   2644  O   ILE B 127     -45.166 -14.769 -15.555  1.00 61.88    -0.268 OA
ATOM   2645  CB  ILE B 127     -43.753 -14.129 -12.712  1.00 62.20     0.032 C 
ATOM   2646  CG1 ILE B 127     -45.289 -14.225 -12.541  1.00 64.87     0.002 C 
ATOM   2647  CG2 ILE B 127     -43.043 -13.094 -11.856  1.00 63.70     0.003 C 
ATOM   2648  CD1 ILE B 127     -46.086 -12.992 -12.893  1.00 69.55     0.000 C 
ATOM   2649  N   PHE B 128     -43.594 -16.301 -15.070  1.00 62.46    -0.228 NA
ATOM   2650  CA  PHE B 128     -44.253 -17.322 -15.867  1.00 63.72     0.191 C 
ATOM   2651  C   PHE B 128     -45.250 -18.118 -15.052  1.00 64.94     0.275 C 
ATOM   2652  O   PHE B 128     -44.974 -18.512 -13.919  1.00 64.69    -0.268 OA
ATOM   2653  CB  PHE B 128     -43.237 -18.256 -16.520  1.00 63.54     0.060 C 
ATOM   2654  CG  PHE B 128     -42.640 -17.713 -17.788  1.00 63.92    -0.020 A 
ATOM   2655  CD1 PHE B 128     -43.311 -17.851 -19.009  1.00 64.60    -0.004 A 
ATOM   2656  CD2 PHE B 128     -41.401 -17.078 -17.769  1.00 64.38    -0.004 A 
ATOM   2657  CE1 PHE B 128     -42.756 -17.364 -20.204  1.00 65.29    -0.000 A 
ATOM   2658  CE2 PHE B 128     -40.822 -16.575 -18.957  1.00 65.53    -0.000 A 
ATOM   2659  CZ  PHE B 128     -41.504 -16.722 -20.183  1.00 65.79    -0.000 A 
ATOM   2660  N   GLY B 129     -46.431 -18.311 -15.635  1.00 66.69    -0.226 NA
ATOM   2661  CA  GLY B 129     -47.382 -19.307 -15.173  1.00 68.27     0.218 C 
ATOM   2662  C   GLY B 129     -46.953 -20.603 -15.839  1.00 69.54     0.277 C 
ATOM   2663  O   GLY B 129     -46.010 -20.602 -16.637  1.00 69.78    -0.268 OA
ATOM   2664  N   THR B 130     -47.632 -21.700 -15.524  1.00 70.47    -0.226 NA
ATOM   2665  CA  THR B 130     -47.256 -23.007 -16.063  1.00 71.38     0.216 C 
ATOM   2666  C   THR B 130     -47.357 -23.065 -17.587  1.00 72.77     0.277 C 
ATOM   2667  O   THR B 130     -46.553 -23.764 -18.234  1.00 73.43    -0.268 OA
ATOM   2668  CB  THR B 130     -48.102 -24.100 -15.454  1.00 71.05     0.184 C 
ATOM   2669  OG1 THR B 130     -49.488 -23.755 -15.610  1.00 70.57    -0.221 OA
ATOM   2670  CG2 THR B 130     -47.871 -24.155 -13.935  1.00 69.71     0.038 C 
ATOM   2671  N   ASN B 131     -48.319 -22.325 -18.155  1.00 73.36    -0.228 NA
ATOM   2672  CA  ASN B 131     -48.503 -22.263 -19.608  1.00 73.79     0.196 C 
ATOM   2673  C   ASN B 131     -47.842 -21.058 -20.307  1.00 75.17     0.275 C 
ATOM   2674  O   ASN B 131     -47.387 -21.174 -21.441  1.00 76.16    -0.268 OA
ATOM   2675  CB  ASN B 131     -49.986 -22.349 -19.981  1.00 72.55     0.126 C 
ATOM   2676  CG  ASN B 131     -50.796 -21.258 -19.357  1.00 69.98     0.276 C 
ATOM   2677  OD1 ASN B 131     -50.468 -20.789 -18.280  1.00 69.54    -0.269 OA
ATOM   2678  ND2 ASN B 131     -51.845 -20.828 -20.029  1.00 66.74    -0.107 N 
ATOM   2679  N   GLY B 132     -47.778 -19.904 -19.651  1.00 75.72    -0.226 NA
ATOM   2680  CA  GLY B 132     -47.186 -18.739 -20.298  1.00 75.19     0.216 C 
ATOM   2681  C   GLY B 132     -46.822 -17.563 -19.406  1.00 73.99     0.259 C 
ATOM   2682  O   GLY B 132     -46.977 -17.612 -18.183  1.00 75.06    -0.270 OA
ATOM   2683  N   PRO B 133     -46.332 -16.500 -20.036  1.00 72.13    -0.312 N 
ATOM   2684  CA  PRO B 133     -45.889 -15.283 -19.343  1.00 70.29     0.165 C 
ATOM   2685  C   PRO B 133     -46.991 -14.336 -18.847  1.00 68.78     0.272 C 
ATOM   2686  O   PRO B 133     -47.934 -14.061 -19.567  1.00 68.12    -0.269 OA
ATOM   2687  CB  PRO B 133     -45.056 -14.574 -20.419  1.00 70.07     0.034 C 
ATOM   2688  CG  PRO B 133     -45.620 -15.015 -21.719  1.00 70.18     0.027 C 
ATOM   2689  CD  PRO B 133     -46.122 -16.411 -21.492  1.00 71.68     0.105 C 
ATOM   2690  N   VAL B 134     -46.843 -13.834 -17.625  1.00 67.97    -0.229 NA
ATOM   2691  CA  VAL B 134     -47.742 -12.819 -17.063  1.00 67.63     0.186 C 
ATOM   2692  C   VAL B 134     -46.956 -11.571 -16.708  1.00 66.60     0.274 C 
ATOM   2693  O   VAL B 134     -45.913 -11.662 -16.067  1.00 66.52    -0.268 OA
ATOM   2694  CB  VAL B 134     -48.418 -13.277 -15.755  1.00 68.00     0.032 C 
ATOM   2695  CG1 VAL B 134     -49.692 -12.486 -15.511  1.00 69.12     0.003 C 
ATOM   2696  CG2 VAL B 134     -48.726 -14.737 -15.785  1.00 69.13     0.003 C 
ATOM   2697  N   ASP B 135     -47.458 -10.407 -17.104  1.00 65.53    -0.228 NA
ATOM   2698  CA  ASP B 135     -46.776  -9.174 -16.763  1.00 64.80     0.197 C 
ATOM   2699  C   ASP B 135     -47.008  -8.805 -15.301  1.00 62.50     0.275 C 
ATOM   2700  O   ASP B 135     -48.155  -8.676 -14.854  1.00 61.99    -0.268 OA
ATOM   2701  CB  ASP B 135     -47.158  -8.038 -17.718  1.00 66.61     0.132 C 
ATOM   2702  CG  ASP B 135     -46.294  -8.025 -18.981  1.00 71.33     0.188 C 
ATOM   2703  OD1 ASP B 135     -46.244  -6.982 -19.682  1.00 75.35    -0.647 OA
ATOM   2704  OD2 ASP B 135     -45.618  -9.017 -19.347  1.00 75.47    -0.647 OA
ATOM   2705  N   LEU B 136     -45.906  -8.645 -14.565  1.00 59.85    -0.229 NA
ATOM   2706  CA  LEU B 136     -45.957  -8.341 -13.147  1.00 57.65     0.186 C 
ATOM   2707  C   LEU B 136     -46.944  -7.245 -12.813  1.00 56.49     0.274 C 
ATOM   2708  O   LEU B 136     -47.712  -7.379 -11.875  1.00 55.72    -0.268 OA
ATOM   2709  CB  LEU B 136     -44.577  -7.961 -12.641  1.00 57.52     0.034 C 
ATOM   2710  CG  LEU B 136     -43.997  -8.789 -11.500  1.00 58.00     0.002 C 
ATOM   2711  CD1 LEU B 136     -42.994  -7.929 -10.817  1.00 58.84     0.000 C 
ATOM   2712  CD2 LEU B 136     -45.064  -9.233 -10.481  1.00 58.10     0.000 C 
ATOM   2713  N   LYS B 137     -46.910  -6.162 -13.586  1.00 56.14    -0.229 NA
ATOM   2714  CA  LYS B 137     -47.836  -5.034 -13.458  1.00 56.03     0.186 C 
ATOM   2715  C   LYS B 137     -49.302  -5.472 -13.424  1.00 55.91     0.274 C 
ATOM   2716  O   LYS B 137     -50.075  -4.970 -12.616  1.00 55.66    -0.268 OA
ATOM   2717  CB  LYS B 137     -47.606  -4.050 -14.604  1.00 56.27     0.034 C 
ATOM   2718  CG  LYS B 137     -48.036  -2.602 -14.340  1.00 58.74     0.005 C 
ATOM   2719  CD  LYS B 137     -47.215  -1.890 -13.234  1.00 60.96     0.041 C 
ATOM   2720  CE  LYS B 137     -47.746  -0.488 -12.993  1.00 62.65     0.338 C 
ATOM   2721  NZ  LYS B 137     -47.259   0.141 -11.708  1.00 64.19     0.618 N 
ATOM   2722  N   LYS B 138     -49.686  -6.421 -14.280  1.00 56.28    -0.229 NA
ATOM   2723  CA  LYS B 138     -51.073  -6.887 -14.326  1.00 56.99     0.186 C 
ATOM   2724  C   LYS B 138     -51.502  -7.496 -12.986  1.00 56.67     0.274 C 
ATOM   2725  O   LYS B 138     -52.626  -7.318 -12.547  1.00 55.74    -0.268 OA
ATOM   2726  CB  LYS B 138     -51.292  -7.877 -15.477  1.00 57.77     0.034 C 
ATOM   2727  CG  LYS B 138     -52.773  -8.147 -15.831  1.00 61.95     0.005 C 
ATOM   2728  CD  LYS B 138     -52.980  -8.721 -17.255  1.00 67.92     0.041 C 
ATOM   2729  CE  LYS B 138     -52.588 -10.213 -17.360  1.00 71.96     0.338 C 
ATOM   2730  NZ  LYS B 138     -52.747 -10.793 -18.737  1.00 74.08     0.618 N 
ATOM   2731  N   ILE B 139     -50.610  -8.212 -12.320  1.00 57.24    -0.229 NA
ATOM   2732  CA  ILE B 139     -51.015  -8.765 -11.034  1.00 57.80     0.186 C 
ATOM   2733  C   ILE B 139     -50.784  -7.886  -9.827  1.00 58.44     0.274 C 
ATOM   2734  O   ILE B 139     -51.156  -8.261  -8.736  1.00 59.55    -0.268 OA
ATOM   2735  CB  ILE B 139     -50.490 -10.219 -10.777  1.00 57.38     0.032 C 
ATOM   2736  CG1 ILE B 139     -48.998 -10.281 -10.584  1.00 55.37     0.002 C 
ATOM   2737  CG2 ILE B 139     -50.972 -11.203 -11.878  1.00 57.96     0.003 C 
ATOM   2738  CD1 ILE B 139     -48.407 -11.585 -11.222  1.00 52.98     0.000 C 
ATOM   2739  N   THR B 140     -50.190  -6.716 -10.015  1.00 58.39    -0.226 NA
ATOM   2740  CA  THR B 140     -49.989  -5.805  -8.892  1.00 58.07     0.216 C 
ATOM   2741  C   THR B 140     -51.042  -4.700  -8.907  1.00 58.49     0.277 C 
ATOM   2742  O   THR B 140     -51.403  -4.149  -7.871  1.00 58.22    -0.268 OA
ATOM   2743  CB  THR B 140     -48.551  -5.209  -8.883  1.00 57.89     0.184 C 
ATOM   2744  OG1 THR B 140     -48.275  -4.546 -10.122  1.00 56.69    -0.221 OA
ATOM   2745  CG2 THR B 140     -47.491  -6.314  -8.805  1.00 57.63     0.038 C 
ATOM   2746  N   ASN B 141     -51.545  -4.396 -10.099  1.00 58.97    -0.228 NA
ATOM   2747  CA  ASN B 141     -52.533  -3.364 -10.256  1.00 59.44     0.196 C 
ATOM   2748  C   ASN B 141     -53.855  -3.698  -9.584  1.00 57.84     0.275 C 
ATOM   2749  O   ASN B 141     -54.549  -2.791  -9.114  1.00 58.20    -0.268 OA
ATOM   2750  CB  ASN B 141     -52.719  -3.054 -11.727  1.00 61.52     0.126 C 
ATOM   2751  CG  ASN B 141     -51.500  -2.358 -12.333  1.00 67.34     0.276 C 
ATOM   2752  OD1 ASN B 141     -50.643  -1.773 -11.614  1.00 71.54    -0.269 OA
ATOM   2753  ND2 ASN B 141     -51.401  -2.428 -13.663  1.00 70.98    -0.107 N 
ATOM   2754  N   PHE B 142     -54.206  -4.982  -9.500  1.00 55.61    -0.228 NA
ATOM   2755  CA  PHE B 142     -55.392  -5.352  -8.738  1.00 53.95     0.191 C 
ATOM   2756  C   PHE B 142     -55.332  -4.726  -7.367  1.00 54.01     0.275 C 
ATOM   2757  O   PHE B 142     -56.357  -4.430  -6.788  1.00 53.71    -0.268 OA
ATOM   2758  CB  PHE B 142     -55.582  -6.870  -8.616  1.00 53.04     0.060 C 
ATOM   2759  CG  PHE B 142     -55.862  -7.559  -9.922  1.00 51.92    -0.020 A 
ATOM   2760  CD1 PHE B 142     -57.030  -7.314 -10.625  1.00 50.70    -0.004 A 
ATOM   2761  CD2 PHE B 142     -54.952  -8.466 -10.456  1.00 52.32    -0.004 A 
ATOM   2762  CE1 PHE B 142     -57.278  -7.960 -11.846  1.00 50.48    -0.000 A 
ATOM   2763  CE2 PHE B 142     -55.210  -9.120 -11.690  1.00 51.06    -0.000 A 
ATOM   2764  CZ  PHE B 142     -56.366  -8.858 -12.374  1.00 49.81    -0.000 A 
ATOM   2765  N   PHE B 143     -54.133  -4.478  -6.858  1.00 54.84    -0.228 NA
ATOM   2766  CA  PHE B 143     -54.002  -3.972  -5.504  1.00 56.41     0.191 C 
ATOM   2767  C   PHE B 143     -53.679  -2.474  -5.365  1.00 58.18     0.275 C 
ATOM   2768  O   PHE B 143     -53.377  -2.011  -4.263  1.00 57.93    -0.268 OA
ATOM   2769  CB  PHE B 143     -52.970  -4.801  -4.746  1.00 55.93     0.060 C 
ATOM   2770  CG  PHE B 143     -53.232  -6.273  -4.764  1.00 55.45    -0.020 A 
ATOM   2771  CD1 PHE B 143     -53.986  -6.869  -3.751  1.00 55.43    -0.004 A 
ATOM   2772  CD2 PHE B 143     -52.681  -7.084  -5.762  1.00 54.69    -0.004 A 
ATOM   2773  CE1 PHE B 143     -54.204  -8.255  -3.750  1.00 55.39    -0.000 A 
ATOM   2774  CE2 PHE B 143     -52.886  -8.472  -5.770  1.00 54.28    -0.000 A 
ATOM   2775  CZ  PHE B 143     -53.650  -9.057  -4.770  1.00 55.11    -0.000 A 
ATOM   2776  N   ARG B 144     -53.749  -1.709  -6.451  1.00 60.86    -0.229 NA
ATOM   2777  CA  ARG B 144     -53.476  -0.275  -6.363  1.00 63.86     0.186 C 
ATOM   2778  C   ARG B 144     -54.452   0.408  -5.443  1.00 66.73     0.274 C 
ATOM   2779  O   ARG B 144     -55.629   0.068  -5.444  1.00 67.22    -0.268 OA
ATOM   2780  CB  ARG B 144     -53.567   0.393  -7.714  1.00 63.18     0.036 C 
ATOM   2781  CG  ARG B 144     -52.302   0.317  -8.513  1.00 62.40     0.029 C 
ATOM   2782  CD  ARG B 144     -52.502   0.742  -9.954  1.00 61.27     0.145 C 
ATOM   2783  NE  ARG B 144     -53.739   1.509 -10.085  1.00 60.57    -0.083 NA
ATOM   2784  CZ  ARG B 144     -53.969   2.442 -10.998  1.00 59.00     0.782 C 
ATOM   2785  NH1 ARG B 144     -53.039   2.743 -11.909  1.00 57.30     0.063 N 
ATOM   2786  NH2 ARG B 144     -55.141   3.070 -10.994  1.00 58.61     0.063 N 
ATOM   2787  N   GLY B 145     -53.960   1.384  -4.676  1.00 69.74    -0.226 NA
ATOM   2788  CA  GLY B 145     -54.762   2.126  -3.707  1.00 72.93     0.218 C 
ATOM   2789  C   GLY B 145     -56.167   2.561  -4.117  1.00 74.79     0.277 C 
ATOM   2790  O   GLY B 145     -56.969   2.921  -3.253  1.00 75.97    -0.268 OA
ATOM   2791  N   ASP B 146     -56.471   2.525  -5.414  1.00 75.41    -0.228 NA
ATOM   2792  CA  ASP B 146     -57.792   2.894  -5.899  1.00 75.64     0.197 C 
ATOM   2793  C   ASP B 146     -58.613   1.716  -6.461  1.00 75.87     0.275 C 
ATOM   2794  O   ASP B 146     -59.661   1.934  -7.094  1.00 76.46    -0.268 OA
ATOM   2795  CB  ASP B 146     -57.676   4.041  -6.917  1.00 75.69     0.132 C 
ATOM   2796  CG  ASP B 146     -57.035   3.611  -8.243  1.00 75.91     0.188 C 
ATOM   2797  OD1 ASP B 146     -56.125   2.752  -8.231  1.00 76.49    -0.647 OA
ATOM   2798  OD2 ASP B 146     -57.372   4.091  -9.354  1.00 75.32    -0.647 OA
ATOM   2799  N   ARG B 147     -58.149   0.482  -6.223  1.00 75.33    -0.229 NA
ATOM   2800  CA  ARG B 147     -58.779  -0.738  -6.777  1.00 74.59     0.186 C 
ATOM   2801  C   ARG B 147     -58.979  -1.772  -5.692  1.00 72.43     0.274 C 
ATOM   2802  O   ARG B 147     -59.552  -2.848  -5.924  1.00 73.03    -0.268 OA
ATOM   2803  CB  ARG B 147     -57.909  -1.372  -7.862  1.00 75.64     0.036 C 
ATOM   2804  CG  ARG B 147     -58.257  -0.946  -9.247  1.00 79.22     0.029 C 
ATOM   2805  CD  ARG B 147     -57.366  -1.551 -10.299  1.00 84.10     0.145 C 
ATOM   2806  NE  ARG B 147     -56.981  -0.543 -11.282  1.00 87.66    -0.083 NA
ATOM   2807  CZ  ARG B 147     -56.162  -0.760 -12.301  1.00 89.39     0.782 C 
ATOM   2808  NH1 ARG B 147     -55.620  -1.960 -12.480  1.00 90.43     0.063 N 
ATOM   2809  NH2 ARG B 147     -55.891   0.224 -13.151  1.00 89.60     0.063 N 
ATOM   2810  N   CYS B 148     -58.471  -1.449  -4.510  1.00 69.08    -0.228 NA
ATOM   2811  CA  CYS B 148     -58.527  -2.353  -3.379  1.00 65.65     0.198 C 
ATOM   2812  C   CYS B 148     -58.611  -1.527  -2.111  1.00 63.89     0.275 C 
ATOM   2813  O   CYS B 148     -57.683  -1.525  -1.281  1.00 64.15    -0.268 OA
ATOM   2814  CB  CYS B 148     -57.307  -3.269  -3.369  1.00 65.06     0.103 C 
ATOM   2815  SG  CYS B 148     -57.423  -4.553  -2.129  1.00 61.64    -0.080 SA
ATOM   2816  N   ARG B 149     -59.739  -0.838  -1.968  1.00 61.16    -0.229 NA
ATOM   2817  CA  ARG B 149     -59.856   0.238  -0.999  1.00 59.26     0.186 C 
ATOM   2818  C   ARG B 149     -59.520  -0.179   0.427  1.00 56.80     0.274 C 
ATOM   2819  O   ARG B 149     -59.058   0.639   1.223  1.00 56.84    -0.268 OA
ATOM   2820  CB  ARG B 149     -61.227   0.912  -1.086  1.00 60.25     0.036 C 
ATOM   2821  CG  ARG B 149     -61.516   1.589  -2.453  1.00 63.61     0.029 C 
ATOM   2822  CD  ARG B 149     -61.935   3.064  -2.378  1.00 69.19     0.145 C 
ATOM   2823  NE  ARG B 149     -61.203   3.801  -1.336  1.00 74.32    -0.083 NA
ATOM   2824  CZ  ARG B 149     -61.297   5.118  -1.118  1.00 76.67     0.782 C 
ATOM   2825  NH1 ARG B 149     -60.579   5.681  -0.145  1.00 77.12     0.063 N 
ATOM   2826  NH2 ARG B 149     -62.084   5.877  -1.885  1.00 78.08     0.063 N 
ATOM   2827  N   SER B 150     -59.690  -1.461   0.730  1.00 53.98    -0.226 NA
ATOM   2828  CA  SER B 150     -59.450  -1.967   2.077  1.00 51.65     0.219 C 
ATOM   2829  C   SER B 150     -57.952  -2.162   2.397  1.00 50.59     0.277 C 
ATOM   2830  O   SER B 150     -57.555  -2.402   3.560  1.00 49.14    -0.268 OA
ATOM   2831  CB  SER B 150     -60.245  -3.255   2.283  1.00 51.34     0.216 C 
ATOM   2832  OG  SER B 150     -59.847  -4.240   1.333  1.00 51.04    -0.218 OA
ATOM   2833  N   LEU B 151     -57.117  -2.048   1.364  1.00 50.38    -0.229 NA
ATOM   2834  CA  LEU B 151     -55.652  -2.049   1.568  1.00 50.13     0.186 C 
ATOM   2835  C   LEU B 151     -54.985  -0.653   1.486  1.00 50.86     0.274 C 
ATOM   2836  O   LEU B 151     -53.789  -0.506   1.811  1.00 51.02    -0.268 OA
ATOM   2837  CB  LEU B 151     -54.960  -3.080   0.672  1.00 48.86     0.034 C 
ATOM   2838  CG  LEU B 151     -55.121  -4.509   1.200  1.00 46.25     0.002 C 
ATOM   2839  CD1 LEU B 151     -54.742  -5.550   0.179  1.00 43.15     0.000 C 
ATOM   2840  CD2 LEU B 151     -54.336  -4.703   2.505  1.00 44.62     0.000 C 
ATOM   2841  N   THR B 152     -55.766   0.364   1.105  1.00 51.17    -0.226 NA
ATOM   2842  CA  THR B 152     -55.253   1.726   0.996  1.00 51.61     0.216 C 
ATOM   2843  C   THR B 152     -54.494   2.141   2.251  1.00 50.69     0.277 C 
ATOM   2844  O   THR B 152     -55.000   1.982   3.357  1.00 51.44    -0.268 OA
ATOM   2845  CB  THR B 152     -56.405   2.695   0.757  1.00 52.42     0.184 C 
ATOM   2846  OG1 THR B 152     -57.114   2.288  -0.420  1.00 55.05    -0.221 OA
ATOM   2847  CG2 THR B 152     -55.884   4.095   0.412  1.00 52.08     0.038 C 
ATOM   2848  N   GLY B 153     -53.285   2.665   2.072  1.00 49.25    -0.226 NA
ATOM   2849  CA  GLY B 153     -52.483   3.173   3.165  1.00 47.53     0.218 C 
ATOM   2850  C   GLY B 153     -51.757   2.120   3.972  1.00 47.19     0.277 C 
ATOM   2851  O   GLY B 153     -51.124   2.482   4.959  1.00 47.28    -0.268 OA
ATOM   2852  N   LYS B 154     -51.860   0.842   3.579  1.00 46.91    -0.229 NA
ATOM   2853  CA  LYS B 154     -51.150  -0.275   4.232  1.00 46.96     0.184 C 
ATOM   2854  C   LYS B 154     -50.130  -0.966   3.296  1.00 46.26     0.256 C 
ATOM   2855  O   LYS B 154     -50.306  -0.973   2.050  1.00 46.01    -0.270 OA
ATOM   2856  CB  LYS B 154     -52.136  -1.322   4.762  1.00 47.91     0.034 C 
ATOM   2857  CG  LYS B 154     -53.494  -0.793   5.187  1.00 51.21     0.005 C 
ATOM   2858  CD  LYS B 154     -54.475  -1.917   5.499  1.00 55.76     0.041 C 
ATOM   2859  CE  LYS B 154     -55.688  -1.400   6.291  1.00 58.25     0.338 C 
ATOM   2860  NZ  LYS B 154     -56.392  -2.461   7.061  1.00 59.11     0.618 N 
ATOM   2861  N   PRO B 155     -49.053  -1.517   3.869  1.00 45.19    -0.312 N 
ATOM   2862  CA  PRO B 155     -47.999  -2.117   3.048  1.00 44.91     0.165 C 
ATOM   2863  C   PRO B 155     -48.470  -3.326   2.222  1.00 45.25     0.272 C 
ATOM   2864  O   PRO B 155     -48.994  -4.301   2.786  1.00 45.35    -0.269 OA
ATOM   2865  CB  PRO B 155     -46.920  -2.520   4.081  1.00 44.43     0.034 C 
ATOM   2866  CG  PRO B 155     -47.568  -2.537   5.358  1.00 43.18     0.027 C 
ATOM   2867  CD  PRO B 155     -48.709  -1.561   5.302  1.00 44.41     0.105 C 
ATOM   2868  N   LYS B 156     -48.277  -3.226   0.899  1.00 45.19    -0.229 NA
ATOM   2869  CA  LYS B 156     -48.461  -4.309  -0.067  1.00 45.07     0.186 C 
ATOM   2870  C   LYS B 156     -47.073  -4.899  -0.436  1.00 45.60     0.274 C 
ATOM   2871  O   LYS B 156     -46.278  -4.277  -1.160  1.00 46.31    -0.268 OA
ATOM   2872  CB  LYS B 156     -49.111  -3.733  -1.316  1.00 44.81     0.034 C 
ATOM   2873  CG  LYS B 156     -50.629  -3.786  -1.351  1.00 44.04     0.005 C 
ATOM   2874  CD  LYS B 156     -51.322  -2.627  -0.709  1.00 41.74     0.041 C 
ATOM   2875  CE  LYS B 156     -51.183  -1.324  -1.475  1.00 41.14     0.338 C 
ATOM   2876  NZ  LYS B 156     -51.645  -0.175  -0.550  1.00 40.46     0.618 N 
ATOM   2877  N   LEU B 157     -46.757  -6.087   0.066  1.00 45.10    -0.229 NA
ATOM   2878  CA  LEU B 157     -45.432  -6.619  -0.138  1.00 44.84     0.186 C 
ATOM   2879  C   LEU B 157     -45.401  -7.659  -1.231  1.00 44.65     0.274 C 
ATOM   2880  O   LEU B 157     -46.175  -8.602  -1.210  1.00 45.18    -0.268 OA
ATOM   2881  CB  LEU B 157     -44.906  -7.207   1.170  1.00 45.08     0.034 C 
ATOM   2882  CG  LEU B 157     -44.867  -6.170   2.288  1.00 45.35     0.002 C 
ATOM   2883  CD1 LEU B 157     -44.460  -6.793   3.607  1.00 44.84     0.000 C 
ATOM   2884  CD2 LEU B 157     -43.897  -5.061   1.896  1.00 46.39     0.000 C 
ATOM   2885  N   PHE B 158     -44.504  -7.504  -2.190  1.00 44.18    -0.228 NA
ATOM   2886  CA  PHE B 158     -44.391  -8.514  -3.220  1.00 44.46     0.191 C 
ATOM   2887  C   PHE B 158     -42.987  -9.000  -3.246  1.00 45.24     0.275 C 
ATOM   2888  O   PHE B 158     -42.072  -8.224  -3.584  1.00 45.58    -0.268 OA
ATOM   2889  CB  PHE B 158     -44.789  -7.973  -4.595  1.00 43.91     0.060 C 
ATOM   2890  CG  PHE B 158     -46.253  -7.713  -4.728  1.00 42.95    -0.020 A 
ATOM   2891  CD1 PHE B 158     -46.805  -6.532  -4.239  1.00 41.38    -0.004 A 
ATOM   2892  CD2 PHE B 158     -47.083  -8.658  -5.305  1.00 42.96    -0.004 A 
ATOM   2893  CE1 PHE B 158     -48.151  -6.284  -4.342  1.00 42.20    -0.000 A 
ATOM   2894  CE2 PHE B 158     -48.461  -8.413  -5.423  1.00 43.31    -0.000 A 
ATOM   2895  CZ  PHE B 158     -48.999  -7.226  -4.949  1.00 42.45    -0.000 A 
ATOM   2896  N   ILE B 159     -42.811 -10.268  -2.867  1.00 45.75    -0.229 NA
ATOM   2897  CA  ILE B 159     -41.501 -10.912  -2.903  1.00 46.51     0.186 C 
ATOM   2898  C   ILE B 159     -41.406 -11.682  -4.207  1.00 46.84     0.274 C 
ATOM   2899  O   ILE B 159     -42.246 -12.548  -4.454  1.00 47.46    -0.268 OA
ATOM   2900  CB  ILE B 159     -41.341 -11.926  -1.748  1.00 46.66     0.032 C 
ATOM   2901  CG1 ILE B 159     -42.088 -11.488  -0.481  1.00 46.46     0.002 C 
ATOM   2902  CG2 ILE B 159     -39.865 -12.206  -1.509  1.00 46.86     0.003 C 
ATOM   2903  CD1 ILE B 159     -41.618 -10.213   0.117  1.00 46.13     0.000 C 
ATOM   2904  N   ILE B 160     -40.400 -11.398  -5.034  1.00 46.58    -0.229 NA
ATOM   2905  CA  ILE B 160     -40.328 -12.049  -6.338  1.00 46.41     0.186 C 
ATOM   2906  C   ILE B 160     -39.074 -12.856  -6.545  1.00 47.53     0.274 C 
ATOM   2907  O   ILE B 160     -38.003 -12.296  -6.735  1.00 47.92    -0.268 OA
ATOM   2908  CB  ILE B 160     -40.496 -11.022  -7.476  1.00 45.63     0.032 C 
ATOM   2909  CG1 ILE B 160     -41.912 -10.437  -7.453  1.00 44.24     0.002 C 
ATOM   2910  CG2 ILE B 160     -40.096 -11.629  -8.840  1.00 43.93     0.003 C 
ATOM   2911  CD1 ILE B 160     -41.942  -8.971  -6.946  1.00 42.11     0.000 C 
ATOM   2912  N   GLN B 161     -39.196 -14.172  -6.522  1.00 49.15    -0.229 NA
ATOM   2913  CA  GLN B 161     -38.056 -15.023  -6.843  1.00 51.14     0.187 C 
ATOM   2914  C   GLN B 161     -38.229 -15.544  -8.264  1.00 52.03     0.274 C 
ATOM   2915  O   GLN B 161     -39.084 -16.392  -8.503  1.00 52.66    -0.268 OA
ATOM   2916  CB  GLN B 161     -37.933 -16.178  -5.841  1.00 51.53     0.044 C 
ATOM   2917  CG  GLN B 161     -37.013 -17.309  -6.283  1.00 52.83     0.094 C 
ATOM   2918  CD  GLN B 161     -35.592 -16.835  -6.450  1.00 54.80     0.274 C 
ATOM   2919  OE1 GLN B 161     -35.030 -16.220  -5.539  1.00 56.43    -0.269 OA
ATOM   2920  NE2 GLN B 161     -35.014 -17.080  -7.619  1.00 54.47    -0.107 N 
ATOM   2921  N   ALA B 162     -37.439 -15.005  -9.196  1.00 52.65    -0.230 NA
ATOM   2922  CA  ALA B 162     -37.504 -15.328 -10.635  1.00 53.51     0.171 C 
ATOM   2923  C   ALA B 162     -36.450 -14.523 -11.390  1.00 54.80     0.231 C 
ATOM   2924  O   ALA B 162     -35.887 -13.559 -10.856  1.00 55.26    -0.286 OA
ATOM   2925  CB  ALA B 162     -38.887 -15.043 -11.222  1.00 52.15     0.035 C 
ATOM   2935  N   ARG B 164     -34.834 -12.010 -14.088  1.00 54.08     0.626 N 
ATOM   2936  CA  ARG B 164     -35.207 -10.699 -14.604  1.00 52.67     0.381 C 
ATOM   2937  C   ARG B 164     -34.377 -10.446 -15.869  1.00 53.41     0.289 C 
ATOM   2938  O   ARG B 164     -34.005  -9.307 -16.180  1.00 52.90    -0.268 OA
ATOM   2939  CB  ARG B 164     -34.933  -9.625 -13.558  1.00 51.11     0.051 C 
ATOM   2940  CG  ARG B 164     -35.758  -9.737 -12.290  1.00 47.74     0.030 C 
ATOM   2941  CD  ARG B 164     -35.447  -8.618 -11.277  1.00 45.73     0.145 C 
ATOM   2942  NE  ARG B 164     -36.035  -7.340 -11.699  1.00 44.45    -0.083 NA
ATOM   2943  CZ  ARG B 164     -35.756  -6.143 -11.189  1.00 43.10     0.782 C 
ATOM   2944  NH1 ARG B 164     -34.859  -5.999 -10.211  1.00 43.19     0.063 N 
ATOM   2945  NH2 ARG B 164     -36.383  -5.074 -11.678  1.00 41.63     0.063 N 
ATOM   2946  N   GLY B 165     -34.086 -11.535 -16.583  1.00 54.14    -0.226 NA
ATOM   2947  CA  GLY B 165     -33.111 -11.521 -17.651  1.00 55.85     0.218 C 
ATOM   2948  C   GLY B 165     -32.154 -12.694 -17.568  1.00 57.45     0.277 C 
ATOM   2949  O   GLY B 165     -32.436 -13.686 -16.898  1.00 57.34    -0.268 OA
ATOM   2950  N   THR B 166     -31.012 -12.569 -18.246  1.00 59.34    -0.226 NA
ATOM   2951  CA  THR B 166     -30.043 -13.664 -18.387  1.00 61.06     0.216 C 
ATOM   2952  C   THR B 166     -28.620 -13.215 -18.015  1.00 64.16     0.277 C 
ATOM   2953  O   THR B 166     -27.723 -14.035 -17.843  1.00 64.11    -0.268 OA
ATOM   2954  CB  THR B 166     -30.086 -14.323 -19.845  1.00 59.92     0.184 C 
ATOM   2955  OG1 THR B 166     -29.911 -13.326 -20.859  1.00 58.17    -0.221 OA
ATOM   2956  CG2 THR B 166     -31.472 -14.866 -20.182  1.00 58.74     0.038 C 
ATOM   2957  N   GLU B 167     -28.400 -11.918 -17.891  1.00 68.37    -0.229 NA
ATOM   2958  CA  GLU B 167     -27.079 -11.462 -17.521  1.00 73.35     0.187 C 
ATOM   2959  C   GLU B 167     -26.614 -12.242 -16.280  1.00 71.56     0.274 C 
ATOM   2960  O   GLU B 167     -27.395 -12.504 -15.364  1.00 71.37    -0.268 OA
ATOM   2961  CB  GLU B 167     -27.070  -9.944 -17.294  1.00 77.94     0.045 C 
ATOM   2962  CG  GLU B 167     -26.700  -9.126 -18.535  1.00 93.64     0.100 C 
ATOM   2963  CD  GLU B 167     -27.355  -7.739 -18.562  1.00111.30     0.185 C 
ATOM   2964  OE1 GLU B 167     -26.856  -6.807 -17.886  1.00117.69    -0.647 OA
ATOM   2965  OE2 GLU B 167     -28.373  -7.569 -19.270  1.00118.14    -0.647 OA
ATOM   2966  N   LEU B 168     -25.355 -12.662 -16.284  1.00 69.92    -0.229 NA
ATOM   2967  CA  LEU B 168     -24.772 -13.377 -15.154  1.00 68.52     0.186 C 
ATOM   2968  C   LEU B 168     -23.770 -12.428 -14.541  1.00 67.18     0.274 C 
ATOM   2969  O   LEU B 168     -23.115 -11.711 -15.257  1.00 67.13    -0.268 OA
ATOM   2970  CB  LEU B 168     -24.086 -14.661 -15.623  1.00 68.75     0.034 C 
ATOM   2971  CG  LEU B 168     -24.961 -15.802 -16.166  1.00 69.83     0.002 C 
ATOM   2972  CD1 LEU B 168     -24.996 -15.783 -17.670  1.00 71.65     0.000 C 
ATOM   2973  CD2 LEU B 168     -24.414 -17.125 -15.751  1.00 70.77     0.000 C 
ATOM   2974  N   ASP B 169     -23.665 -12.402 -13.221  1.00 66.04    -0.228 NA
ATOM   2975  CA  ASP B 169     -22.763 -11.483 -12.546  1.00 65.15     0.197 C 
ATOM   2976  C   ASP B 169     -21.464 -12.233 -12.215  1.00 65.54     0.275 C 
ATOM   2977  O   ASP B 169     -21.495 -13.244 -11.515  1.00 65.56    -0.268 OA
ATOM   2978  CB  ASP B 169     -23.459 -10.968 -11.284  1.00 64.36     0.132 C 
ATOM   2979  CG  ASP B 169     -22.707  -9.853 -10.589  1.00 63.35     0.188 C 
ATOM   2980  OD1 ASP B 169     -21.493 -10.004 -10.325  1.00 63.10    -0.647 OA
ATOM   2981  OD2 ASP B 169     -23.266  -8.792 -10.231  1.00 62.82    -0.647 OA
ATOM   2982  N   CYS B 170     -20.327 -11.745 -12.708  1.00 66.18    -0.228 NA
ATOM   2983  CA  CYS B 170     -19.046 -12.430 -12.499  1.00 66.99     0.198 C 
ATOM   2984  C   CYS B 170     -18.376 -12.081 -11.181  1.00 65.87     0.275 C 
ATOM   2985  O   CYS B 170     -17.328 -12.641 -10.845  1.00 65.52    -0.268 OA
ATOM   2986  CB  CYS B 170     -18.084 -12.183 -13.667  1.00 68.44     0.103 C 
ATOM   2987  SG  CYS B 170     -18.523 -13.150 -15.148  1.00 75.25    -0.080 SA
ATOM   2988  N   GLY B 171     -18.984 -11.181 -10.421  1.00 65.27    -0.226 NA
ATOM   2989  CA  GLY B 171     -18.404 -10.725  -9.169  1.00 65.86     0.218 C 
ATOM   2990  C   GLY B 171     -17.027 -10.078  -9.315  1.00 67.09     0.277 C 
ATOM   2991  O   GLY B 171     -16.559  -9.818 -10.438  1.00 66.03    -0.268 OA
ATOM   2992  N   ILE B 172     -16.386  -9.811  -8.180  1.00 69.59    -0.229 NA
ATOM   2993  CA  ILE B 172     -15.080  -9.170  -8.164  1.00 73.41     0.186 C 
ATOM   2994  C   ILE B 172     -14.420  -9.252  -6.777  1.00 77.74     0.274 C 
ATOM   2995  O   ILE B 172     -15.054  -8.952  -5.772  1.00 77.01    -0.268 OA
ATOM   2996  CB  ILE B 172     -15.185  -7.696  -8.695  1.00 72.37     0.032 C 
ATOM   2997  CG1 ILE B 172     -13.797  -7.128  -9.052  1.00 72.13     0.002 C 
ATOM   2998  CG2 ILE B 172     -16.021  -6.814  -7.753  1.00 71.13     0.003 C 
ATOM   2999  CD1 ILE B 172     -13.028  -6.535  -7.866  1.00 73.50     0.000 C 
ATOM   3000  N   GLU B 173     -13.149  -9.671  -6.751  1.00 83.96    -0.230 NA
ATOM   3001  CA  GLU B 173     -12.378  -9.798  -5.514  1.00 90.25     0.171 C 
ATOM   3002  C   GLU B 173     -12.017  -8.422  -4.944  1.00 91.14     0.231 C 
ATOM   3003  O   GLU B 173     -12.149  -8.176  -3.741  1.00 92.30    -0.286 OA
ATOM   3004  CB  GLU B 173     -11.108 -10.638  -5.747  1.00 93.46     0.044 C 
ATOM   3005  CG  GLU B 173     -10.707 -11.558  -4.583  1.00103.98     0.100 C 
ATOM   3006  CD  GLU B 173     -10.383 -10.821  -3.270  1.00115.33     0.185 C 
ATOM   3007  OE1 GLU B 173     -11.293 -10.688  -2.403  1.00119.48    -0.647 OA
ATOM   3008  OE2 GLU B 173      -9.217 -10.377  -3.095  1.00119.46    -0.647 OA
ATOM   3009  N   LYS B 186     -55.522  12.495   0.513  1.00 49.92     0.626 N 
ATOM   3010  CA  LYS B 186     -55.023  11.881  -0.751  1.00 50.12     0.381 C 
ATOM   3011  C   LYS B 186     -53.560  11.380  -0.801  1.00 49.93     0.289 C 
ATOM   3012  O   LYS B 186     -52.619  12.093  -0.436  1.00 50.40    -0.268 OA
ATOM   3013  CB  LYS B 186     -55.299  12.773  -1.959  1.00 49.68     0.049 C 
ATOM   3014  CG  LYS B 186     -56.415  12.207  -2.809  1.00 51.09     0.005 C 
ATOM   3015  CD  LYS B 186     -56.854  13.108  -3.960  1.00 52.95     0.041 C 
ATOM   3016  CE  LYS B 186     -55.784  13.229  -5.057  1.00 52.99     0.338 C 
ATOM   3017  NZ  LYS B 186     -56.415  13.475  -6.384  1.00 53.12     0.618 N 
ATOM   3018  N   ILE B 187     -53.374  10.151  -1.274  1.00 49.59    -0.229 NA
ATOM   3019  CA  ILE B 187     -52.026   9.610  -1.519  1.00 48.99     0.184 C 
ATOM   3020  C   ILE B 187     -51.908   9.056  -2.955  1.00 48.31     0.256 C 
ATOM   3021  O   ILE B 187     -52.918   8.899  -3.628  1.00 47.71    -0.270 OA
ATOM   3022  CB  ILE B 187     -51.661   8.534  -0.454  1.00 49.24     0.032 C 
ATOM   3023  CG1 ILE B 187     -52.759   7.454  -0.352  1.00 48.68     0.002 C 
ATOM   3024  CG2 ILE B 187     -51.398   9.200   0.903  1.00 50.30     0.003 C 
ATOM   3025  CD1 ILE B 187     -52.317   6.173   0.264  1.00 46.42     0.000 C 
ATOM   3026  N   PRO B 188     -50.690   8.796  -3.434  1.00 48.15    -0.312 N 
ATOM   3027  CA  PRO B 188     -50.493   8.145  -4.741  1.00 47.81     0.165 C 
ATOM   3028  C   PRO B 188     -51.003   6.691  -4.779  1.00 47.35     0.272 C 
ATOM   3029  O   PRO B 188     -50.785   5.913  -3.846  1.00 47.64    -0.269 OA
ATOM   3030  CB  PRO B 188     -48.957   8.152  -4.907  1.00 47.97     0.034 C 
ATOM   3031  CG  PRO B 188     -48.452   9.183  -3.941  1.00 48.28     0.027 C 
ATOM   3032  CD  PRO B 188     -49.402   9.135  -2.786  1.00 48.33     0.105 C 
ATOM   3033  N   VAL B 189     -51.658   6.307  -5.861  1.00 46.73    -0.229 NA
ATOM   3034  CA  VAL B 189     -52.151   4.943  -5.957  1.00 46.20     0.186 C 
ATOM   3035  C   VAL B 189     -51.020   3.941  -6.008  1.00 46.75     0.274 C 
ATOM   3036  O   VAL B 189     -51.213   2.786  -5.674  1.00 46.90    -0.268 OA
ATOM   3037  CB  VAL B 189     -53.100   4.713  -7.168  1.00 45.90     0.032 C 
ATOM   3038  CG1 VAL B 189     -54.248   5.696  -7.156  1.00 44.40     0.003 C 
ATOM   3039  CG2 VAL B 189     -52.326   4.753  -8.517  1.00 46.22     0.003 C 
ATOM   3040  N   ASP B 190     -49.836   4.365  -6.422  1.00 47.88    -0.228 NA
ATOM   3041  CA  ASP B 190     -48.705   3.433  -6.469  1.00 49.03     0.197 C 
ATOM   3042  C   ASP B 190     -47.930   3.322  -5.120  1.00 48.31     0.275 C 
ATOM   3043  O   ASP B 190     -47.075   2.445  -4.968  1.00 48.06    -0.268 OA
ATOM   3044  CB  ASP B 190     -47.805   3.694  -7.701  1.00 49.95     0.132 C 
ATOM   3045  CG  ASP B 190     -48.160   2.773  -8.882  1.00 54.48     0.188 C 
ATOM   3046  OD1 ASP B 190     -48.242   1.527  -8.703  1.00 58.42    -0.647 OA
ATOM   3047  OD2 ASP B 190     -48.410   3.167 -10.038  1.00 57.57    -0.647 OA
ATOM   3048  N   ALA B 191     -48.282   4.167  -4.145  1.00 47.66    -0.229 NA
ATOM   3049  CA  ALA B 191     -47.648   4.180  -2.824  1.00 47.55     0.186 C 
ATOM   3050  C   ALA B 191     -48.004   2.977  -1.950  1.00 47.08     0.274 C 
ATOM   3051  O   ALA B 191     -49.006   2.313  -2.196  1.00 47.52    -0.268 OA
ATOM   3052  CB  ALA B 191     -48.001   5.460  -2.094  1.00 48.25     0.037 C 
ATOM   3053  N   ASP B 192     -47.184   2.714  -0.934  1.00 46.25    -0.228 NA
ATOM   3054  CA  ASP B 192     -47.348   1.582  -0.011  1.00 46.14     0.197 C 
ATOM   3055  C   ASP B 192     -47.106   0.217  -0.635  1.00 45.69     0.275 C 
ATOM   3056  O   ASP B 192     -47.623  -0.804  -0.179  1.00 46.25    -0.268 OA
ATOM   3057  CB  ASP B 192     -48.700   1.620   0.708  1.00 46.63     0.132 C 
ATOM   3058  CG  ASP B 192     -48.947   2.936   1.388  1.00 47.41     0.188 C 
ATOM   3059  OD1 ASP B 192     -48.082   3.344   2.190  1.00 47.93    -0.647 OA
ATOM   3060  OD2 ASP B 192     -49.957   3.635   1.170  1.00 47.97    -0.647 OA
ATOM   3061  N   PHE B 193     -46.280   0.202  -1.664  1.00 44.95    -0.228 NA
ATOM   3062  CA  PHE B 193     -45.895  -1.017  -2.348  1.00 43.82     0.191 C 
ATOM   3063  C   PHE B 193     -44.421  -1.133  -2.107  1.00 43.61     0.275 C 
ATOM   3064  O   PHE B 193     -43.713  -0.128  -2.075  1.00 43.88    -0.268 OA
ATOM   3065  CB  PHE B 193     -46.115  -0.887  -3.860  1.00 43.31     0.060 C 
ATOM   3066  CG  PHE B 193     -47.475  -1.254  -4.314  1.00 41.33    -0.020 A 
ATOM   3067  CD1 PHE B 193     -47.760  -2.566  -4.673  1.00 41.75    -0.004 A 
ATOM   3068  CD2 PHE B 193     -48.467  -0.306  -4.404  1.00 40.02    -0.004 A 
ATOM   3069  CE1 PHE B 193     -49.053  -2.950  -5.125  1.00 41.80    -0.000 A 
ATOM   3070  CE2 PHE B 193     -49.741  -0.655  -4.854  1.00 41.61    -0.000 A 
ATOM   3071  CZ  PHE B 193     -50.043  -1.982  -5.214  1.00 41.37    -0.000 A 
ATOM   3072  N   LEU B 194     -43.964  -2.367  -1.939  1.00 42.98    -0.229 NA
ATOM   3073  CA  LEU B 194     -42.562  -2.664  -1.872  1.00 42.08     0.186 C 
ATOM   3074  C   LEU B 194     -42.389  -3.880  -2.723  1.00 41.72     0.274 C 
ATOM   3075  O   LEU B 194     -43.145  -4.831  -2.546  1.00 42.60    -0.268 OA
ATOM   3076  CB  LEU B 194     -42.164  -2.997  -0.452  1.00 42.03     0.034 C 
ATOM   3077  CG  LEU B 194     -40.685  -3.361  -0.381  1.00 42.89     0.002 C 
ATOM   3078  CD1 LEU B 194     -39.975  -2.443   0.617  1.00 44.76     0.000 C 
ATOM   3079  CD2 LEU B 194     -40.483  -4.865  -0.060  1.00 40.73     0.000 C 
ATOM   3080  N   TYR B 195     -41.413  -3.864  -3.632  1.00 40.61    -0.228 NA
ATOM   3081  CA  TYR B 195     -41.015  -5.067  -4.355  1.00 40.34     0.191 C 
ATOM   3082  C   TYR B 195     -39.646  -5.623  -3.907  1.00 39.92     0.275 C 
ATOM   3083  O   TYR B 195     -38.604  -4.954  -4.018  1.00 39.63    -0.268 OA
ATOM   3084  CB  TYR B 195     -41.006  -4.773  -5.837  1.00 40.44     0.060 C 
ATOM   3085  CG  TYR B 195     -42.217  -4.001  -6.282  1.00 42.80    -0.020 A 
ATOM   3086  CD1 TYR B 195     -42.269  -2.603  -6.165  1.00 44.74    -0.002 A 
ATOM   3087  CD2 TYR B 195     -43.324  -4.660  -6.840  1.00 43.72    -0.002 A 
ATOM   3088  CE1 TYR B 195     -43.408  -1.876  -6.585  1.00 44.89     0.027 A 
ATOM   3089  CE2 TYR B 195     -44.457  -3.956  -7.259  1.00 44.49     0.027 A 
ATOM   3090  CZ  TYR B 195     -44.488  -2.567  -7.127  1.00 45.20     0.131 A 
ATOM   3091  OH  TYR B 195     -45.594  -1.873  -7.542  1.00 46.16    -0.190 OA
ATOM   3092  N   ALA B 196     -39.633  -6.836  -3.372  1.00 39.56    -0.229 NA
ATOM   3093  CA  ALA B 196     -38.358  -7.417  -2.968  1.00 39.85     0.186 C 
ATOM   3094  C   ALA B 196     -37.924  -8.380  -4.043  1.00 40.61     0.274 C 
ATOM   3095  O   ALA B 196     -38.354  -9.535  -4.033  1.00 41.47    -0.268 OA
ATOM   3096  CB  ALA B 196     -38.448  -8.116  -1.611  1.00 38.91     0.037 C 
ATOM   3097  N   TYR B 197     -37.119  -7.908  -4.999  1.00 40.85    -0.228 NA
ATOM   3098  CA  TYR B 197     -36.666  -8.801  -6.057  1.00 41.74     0.191 C 
ATOM   3099  C   TYR B 197     -35.463  -9.639  -5.590  1.00 42.20     0.275 C 
ATOM   3100  O   TYR B 197     -34.573  -9.122  -4.930  1.00 42.25    -0.268 OA
ATOM   3101  CB  TYR B 197     -36.293  -8.034  -7.332  1.00 41.44     0.060 C 
ATOM   3102  CG  TYR B 197     -37.417  -7.323  -8.024  1.00 40.62    -0.020 A 
ATOM   3103  CD1 TYR B 197     -38.221  -7.971  -8.959  1.00 40.97    -0.002 A 
ATOM   3104  CD2 TYR B 197     -37.660  -5.977  -7.771  1.00 39.77    -0.002 A 
ATOM   3105  CE1 TYR B 197     -39.264  -7.263  -9.644  1.00 40.67     0.027 A 
ATOM   3106  CE2 TYR B 197     -38.678  -5.265  -8.421  1.00 38.23     0.027 A 
ATOM   3107  CZ  TYR B 197     -39.483  -5.895  -9.353  1.00 39.23     0.131 A 
ATOM   3108  OH  TYR B 197     -40.510  -5.147  -9.971  1.00 37.24    -0.190 OA
ATOM   3109  N   SER B 198     -35.451 -10.919  -5.952  1.00 42.86    -0.226 NA
ATOM   3110  CA  SER B 198     -34.307 -11.809  -5.745  1.00 43.40     0.219 C 
ATOM   3111  C   SER B 198     -33.013 -11.419  -6.478  1.00 45.42     0.277 C 
ATOM   3112  O   SER B 198     -31.942 -11.781  -6.020  1.00 46.42    -0.268 OA
ATOM   3113  CB  SER B 198     -34.686 -13.213  -6.180  1.00 42.35     0.216 C 
ATOM   3114  OG  SER B 198     -34.750 -13.303  -7.595  1.00 38.41    -0.218 OA
ATOM   3115  N   THR B 199     -33.093 -10.716  -7.609  1.00 47.26    -0.226 NA
ATOM   3116  CA  THR B 199     -31.886 -10.310  -8.386  1.00 48.91     0.216 C 
ATOM   3117  C   THR B 199     -31.902  -8.863  -8.836  1.00 48.38     0.277 C 
ATOM   3118  O   THR B 199     -32.965  -8.268  -8.901  1.00 49.33    -0.268 OA
ATOM   3119  CB  THR B 199     -31.701 -11.163  -9.680  1.00 49.81     0.184 C 
ATOM   3120  OG1 THR B 199     -31.909 -12.543  -9.386  1.00 52.54    -0.221 OA
ATOM   3121  CG2 THR B 199     -30.257 -11.132 -10.094  1.00 50.10     0.038 C 
ATOM   3122  N   ALA B 200     -30.739  -8.320  -9.209  1.00 47.19    -0.229 NA
ATOM   3123  CA  ALA B 200     -30.686  -7.001  -9.879  1.00 46.23     0.185 C 
ATOM   3124  C   ALA B 200     -31.481  -7.040 -11.212  1.00 46.18     0.256 C 
ATOM   3125  O   ALA B 200     -31.673  -8.116 -11.761  1.00 45.84    -0.270 OA
ATOM   3126  CB  ALA B 200     -29.232  -6.560 -10.099  1.00 44.27     0.037 C 
ATOM   3127  N   PRO B 201     -32.004  -5.911 -11.698  1.00 46.80    -0.312 N 
ATOM   3128  CA  PRO B 201     -32.650  -5.880 -13.024  1.00 48.03     0.165 C 
ATOM   3129  C   PRO B 201     -31.785  -6.388 -14.191  1.00 50.10     0.272 C 
ATOM   3130  O   PRO B 201     -30.647  -5.938 -14.361  1.00 50.40    -0.269 OA
ATOM   3131  CB  PRO B 201     -32.983  -4.405 -13.214  1.00 46.78     0.034 C 
ATOM   3132  CG  PRO B 201     -32.136  -3.723 -12.251  1.00 46.24     0.027 C 
ATOM   3133  CD  PRO B 201     -32.111  -4.604 -11.034  1.00 46.46     0.105 C 
ATOM   3134  N   GLY B 202     -32.325  -7.326 -14.970  1.00 52.13    -0.226 NA
ATOM   3135  CA  GLY B 202     -31.614  -7.846 -16.119  1.00 54.85     0.218 C 
ATOM   3136  C   GLY B 202     -30.914  -9.175 -15.891  1.00 56.79     0.277 C 
ATOM   3137  O   GLY B 202     -30.407  -9.789 -16.831  1.00 57.19    -0.268 OA
ATOM   3138  N   TYR B 203     -30.916  -9.646 -14.648  1.00 58.12    -0.228 NA
ATOM   3139  CA  TYR B 203     -30.070 -10.768 -14.251  1.00 58.55     0.191 C 
ATOM   3140  C   TYR B 203     -30.766 -12.094 -14.008  1.00 58.84     0.275 C 
ATOM   3141  O   TYR B 203     -31.981 -12.175 -13.817  1.00 59.55    -0.268 OA
ATOM   3142  CB  TYR B 203     -29.263 -10.408 -13.015  1.00 58.61     0.060 C 
ATOM   3143  CG  TYR B 203     -28.106  -9.524 -13.312  1.00 59.16    -0.020 A 
ATOM   3144  CD1 TYR B 203     -28.276  -8.140 -13.450  1.00 58.44    -0.002 A 
ATOM   3145  CD2 TYR B 203     -26.834 -10.064 -13.481  1.00 60.32    -0.002 A 
ATOM   3146  CE1 TYR B 203     -27.199  -7.311 -13.730  1.00 58.39     0.027 A 
ATOM   3147  CE2 TYR B 203     -25.748  -9.245 -13.775  1.00 60.77     0.027 A 
ATOM   3148  CZ  TYR B 203     -25.942  -7.871 -13.896  1.00 59.63     0.131 A 
ATOM   3149  OH  TYR B 203     -24.863  -7.085 -14.175  1.00 59.65    -0.190 OA
ATOM   3150  N   TYR B 204     -29.943 -13.136 -14.009  1.00 58.36    -0.228 NA
ATOM   3151  CA  TYR B 204     -30.354 -14.471 -13.669  1.00 57.09     0.191 C 
ATOM   3152  C   TYR B 204     -30.558 -14.517 -12.151  1.00 56.19     0.275 C 
ATOM   3153  O   TYR B 204     -29.948 -13.745 -11.435  1.00 56.45    -0.268 OA
ATOM   3154  CB  TYR B 204     -29.251 -15.421 -14.110  1.00 56.97     0.060 C 
ATOM   3155  CG  TYR B 204     -29.658 -16.862 -14.019  1.00 57.79    -0.020 A 
ATOM   3156  CD1 TYR B 204     -30.439 -17.438 -15.024  1.00 58.11    -0.002 A 
ATOM   3157  CD2 TYR B 204     -29.283 -17.662 -12.911  1.00 57.36    -0.002 A 
ATOM   3158  CE1 TYR B 204     -30.849 -18.778 -14.931  1.00 58.02     0.027 A 
ATOM   3159  CE2 TYR B 204     -29.687 -18.993 -12.818  1.00 56.99     0.027 A 
ATOM   3160  CZ  TYR B 204     -30.466 -19.536 -13.838  1.00 57.10     0.131 A 
ATOM   3161  OH  TYR B 204     -30.877 -20.827 -13.805  1.00 57.06    -0.190 OA
ATOM   3162  N   SER B 205     -31.422 -15.404 -11.667  1.00 55.13    -0.226 NA
ATOM   3163  CA  SER B 205     -31.624 -15.614 -10.239  1.00 54.29     0.219 C 
ATOM   3164  C   SER B 205     -31.283 -17.065  -9.928  1.00 55.43     0.277 C 
ATOM   3165  O   SER B 205     -31.891 -17.981 -10.482  1.00 55.10    -0.268 OA
ATOM   3166  CB  SER B 205     -33.083 -15.352  -9.882  1.00 53.29     0.216 C 
ATOM   3167  OG  SER B 205     -33.291 -15.320  -8.490  1.00 50.92    -0.218 OA
ATOM   3168  N   TRP B 206     -30.316 -17.277  -9.043  1.00 57.15    -0.228 NA
ATOM   3169  CA  TRP B 206     -29.866 -18.624  -8.715  1.00 59.19     0.191 C 
ATOM   3170  C   TRP B 206     -30.722 -19.366  -7.699  1.00 61.12     0.275 C 
ATOM   3171  O   TRP B 206     -31.142 -18.827  -6.675  1.00 61.57    -0.268 OA
ATOM   3172  CB  TRP B 206     -28.421 -18.611  -8.250  1.00 58.97     0.062 C 
ATOM   3173  CG  TRP B 206     -27.459 -18.321  -9.359  1.00 58.13     0.001 A 
ATOM   3174  CD1 TRP B 206     -27.000 -17.092  -9.743  1.00 57.02     0.095 A 
ATOM   3175  CD2 TRP B 206     -26.832 -19.271 -10.224  1.00 57.05     0.015 A 
ATOM   3176  NE1 TRP B 206     -26.115 -17.222 -10.784  1.00 56.57    -0.244 NA
ATOM   3177  CE2 TRP B 206     -25.996 -18.547 -11.106  1.00 56.57     0.081 A 
ATOM   3178  CE3 TRP B 206     -26.884 -20.666 -10.343  1.00 56.08     0.001 A 
ATOM   3179  CZ2 TRP B 206     -25.220 -19.166 -12.090  1.00 55.71     0.019 A 
ATOM   3180  CZ3 TRP B 206     -26.119 -21.278 -11.313  1.00 56.01     0.000 A 
ATOM   3181  CH2 TRP B 206     -25.289 -20.527 -12.175  1.00 56.06     0.002 A 
ATOM   3182  N   ARG B 207     -30.930 -20.638  -7.994  1.00 63.65    -0.229 NA
ATOM   3183  CA  ARG B 207     -31.743 -21.525  -7.199  1.00 66.23     0.186 C 
ATOM   3184  C   ARG B 207     -30.880 -22.729  -6.908  1.00 66.51     0.274 C 
ATOM   3185  O   ARG B 207     -30.040 -23.094  -7.696  1.00 65.03    -0.268 OA
ATOM   3186  CB  ARG B 207     -32.954 -21.909  -8.023  1.00 67.63     0.036 C 
ATOM   3187  CG  ARG B 207     -34.023 -22.720  -7.329  1.00 75.21     0.029 C 
ATOM   3188  CD  ARG B 207     -35.254 -23.022  -8.228  1.00 85.34     0.145 C 
ATOM   3189  NE  ARG B 207     -34.875 -23.401  -9.596  1.00 92.34    -0.083 NA
ATOM   3190  CZ  ARG B 207     -34.764 -22.544 -10.612  1.00 96.64     0.782 C 
ATOM   3191  NH1 ARG B 207     -35.013 -21.247 -10.434  1.00 98.72     0.063 N 
ATOM   3192  NH2 ARG B 207     -34.403 -22.978 -11.813  1.00 98.20     0.063 N 
ATOM   3193  N   ASN B 208     -31.056 -23.322  -5.744  1.00 68.97    -0.228 NA
ATOM   3194  CA  ASN B 208     -30.318 -24.531  -5.391  1.00 71.85     0.196 C 
ATOM   3195  C   ASN B 208     -31.264 -25.691  -5.098  1.00 73.81     0.275 C 
ATOM   3196  O   ASN B 208     -32.193 -25.546  -4.311  1.00 73.71    -0.268 OA
ATOM   3197  CB  ASN B 208     -29.430 -24.266  -4.190  1.00 72.09     0.126 C 
ATOM   3198  CG  ASN B 208     -28.484 -25.380  -3.927  1.00 73.00     0.276 C 
ATOM   3199  OD1 ASN B 208     -28.897 -26.503  -3.656  1.00 73.34    -0.269 OA
ATOM   3200  ND2 ASN B 208     -27.192 -25.083  -3.998  1.00 74.74    -0.107 N 
ATOM   3201  N   SER B 209     -31.005 -26.835  -5.729  1.00 76.76    -0.226 NA
ATOM   3202  CA  SER B 209     -31.906 -27.992  -5.708  1.00 79.81     0.219 C 
ATOM   3203  C   SER B 209     -32.147 -28.642  -4.339  1.00 81.07     0.277 C 
ATOM   3204  O   SER B 209     -33.178 -29.275  -4.134  1.00 80.13    -0.268 OA
ATOM   3205  CB  SER B 209     -31.410 -29.033  -6.708  1.00 80.78     0.216 C 
ATOM   3206  OG  SER B 209     -31.237 -28.423  -7.979  1.00 83.74    -0.218 OA
ATOM   3207  N   LYS B 210     -31.201 -28.486  -3.413  1.00 83.48    -0.229 NA
ATOM   3208  CA  LYS B 210     -31.385 -28.953  -2.031  1.00 86.10     0.186 C 
ATOM   3209  C   LYS B 210     -31.897 -27.867  -1.090  1.00 84.95     0.274 C 
ATOM   3210  O   LYS B 210     -32.864 -28.086  -0.361  1.00 84.66    -0.268 OA
ATOM   3211  CB  LYS B 210     -30.096 -29.552  -1.442  1.00 88.56     0.034 C 
ATOM   3212  CG  LYS B 210     -29.543 -30.747  -2.202  1.00 96.35     0.005 C 
ATOM   3213  CD  LYS B 210     -28.018 -30.658  -2.311  1.00106.51     0.041 C 
ATOM   3214  CE  LYS B 210     -27.546 -29.809  -3.509  1.00111.91     0.338 C 
ATOM   3215  NZ  LYS B 210     -26.704 -28.650  -3.072  1.00114.53     0.618 N 
ATOM   3216  N   ASP B 211     -31.247 -26.706  -1.105  1.00 83.86    -0.228 NA
ATOM   3217  CA  ASP B 211     -31.550 -25.661  -0.123  1.00 82.88     0.197 C 
ATOM   3218  C   ASP B 211     -32.602 -24.644  -0.568  1.00 79.43     0.275 C 
ATOM   3219  O   ASP B 211     -32.887 -23.707   0.162  1.00 79.61    -0.268 OA
ATOM   3220  CB  ASP B 211     -30.276 -24.935   0.333  1.00 85.05     0.132 C 
ATOM   3221  CG  ASP B 211     -29.095 -25.873   0.511  1.00 90.39     0.188 C 
ATOM   3222  OD1 ASP B 211     -29.169 -26.769   1.375  1.00 95.05    -0.647 OA
ATOM   3223  OD2 ASP B 211     -28.051 -25.791  -0.170  1.00 94.14    -0.647 OA
ATOM   3224  N   GLY B 212     -33.189 -24.835  -1.744  1.00 75.20    -0.226 NA
ATOM   3225  CA  GLY B 212     -34.062 -23.826  -2.323  1.00 70.25     0.218 C 
ATOM   3226  C   GLY B 212     -33.255 -22.674  -2.917  1.00 66.42     0.277 C 
ATOM   3227  O   GLY B 212     -32.017 -22.767  -2.995  1.00 66.42    -0.268 OA
ATOM   3228  N   SER B 213     -33.930 -21.592  -3.323  1.00 62.17    -0.226 NA
ATOM   3229  CA  SER B 213     -33.240 -20.439  -3.924  1.00 58.29     0.219 C 
ATOM   3230  C   SER B 213     -32.364 -19.716  -2.918  1.00 56.55     0.277 C 
ATOM   3231  O   SER B 213     -32.707 -19.606  -1.745  1.00 55.85    -0.268 OA
ATOM   3232  CB  SER B 213     -34.227 -19.453  -4.524  1.00 57.36     0.216 C 
ATOM   3233  OG  SER B 213     -34.890 -18.741  -3.498  1.00 55.50    -0.218 OA
ATOM   3234  N   TRP B 214     -31.226 -19.216  -3.373  1.00 54.85    -0.228 NA
ATOM   3235  CA  TRP B 214     -30.384 -18.439  -2.477  1.00 53.28     0.191 C 
ATOM   3236  C   TRP B 214     -31.241 -17.414  -1.743  1.00 51.33     0.275 C 
ATOM   3237  O   TRP B 214     -31.111 -17.262  -0.519  1.00 50.82    -0.268 OA
ATOM   3238  CB  TRP B 214     -29.251 -17.719  -3.230  1.00 53.83     0.062 C 
ATOM   3239  CG  TRP B 214     -28.322 -18.603  -3.975  1.00 56.04     0.001 A 
ATOM   3240  CD1 TRP B 214     -28.352 -19.976  -4.055  1.00 56.97     0.095 A 
ATOM   3241  CD2 TRP B 214     -27.209 -18.183  -4.768  1.00 57.86     0.015 A 
ATOM   3242  NE1 TRP B 214     -27.317 -20.426  -4.840  1.00 57.21    -0.244 NA
ATOM   3243  CE2 TRP B 214     -26.604 -19.347  -5.297  1.00 57.39     0.081 A 
ATOM   3244  CE3 TRP B 214     -26.653 -16.928  -5.091  1.00 58.24     0.001 A 
ATOM   3245  CZ2 TRP B 214     -25.495 -19.295  -6.126  1.00 56.93     0.019 A 
ATOM   3246  CZ3 TRP B 214     -25.532 -16.882  -5.909  1.00 57.10     0.000 A 
ATOM   3247  CH2 TRP B 214     -24.971 -18.057  -6.413  1.00 57.09     0.002 A 
ATOM   3248  N   PHE B 215     -32.112 -16.734  -2.503  1.00 49.38    -0.228 NA
ATOM   3249  CA  PHE B 215     -32.808 -15.537  -2.020  1.00 47.88     0.191 C 
ATOM   3250  C   PHE B 215     -33.868 -15.873  -0.990  1.00 46.80     0.275 C 
ATOM   3251  O   PHE B 215     -33.876 -15.297   0.084  1.00 44.58    -0.268 OA
ATOM   3252  CB  PHE B 215     -33.418 -14.733  -3.185  1.00 47.89     0.060 C 
ATOM   3253  CG  PHE B 215     -34.255 -13.543  -2.744  1.00 48.44    -0.020 A 
ATOM   3254  CD1 PHE B 215     -33.673 -12.469  -2.083  1.00 47.93    -0.004 A 
ATOM   3255  CD2 PHE B 215     -35.631 -13.506  -2.995  1.00 48.93    -0.004 A 
ATOM   3256  CE1 PHE B 215     -34.438 -11.384  -1.674  1.00 47.76    -0.000 A 
ATOM   3257  CE2 PHE B 215     -36.403 -12.412  -2.599  1.00 48.84    -0.000 A 
ATOM   3258  CZ  PHE B 215     -35.804 -11.350  -1.933  1.00 48.62    -0.000 A 
ATOM   3259  N   ILE B 216     -34.749 -16.816  -1.310  1.00 47.44    -0.229 NA
ATOM   3260  CA  ILE B 216     -35.815 -17.160  -0.372  1.00 49.02     0.186 C 
ATOM   3261  C   ILE B 216     -35.265 -17.826   0.881  1.00 50.05     0.274 C 
ATOM   3262  O   ILE B 216     -35.778 -17.617   1.985  1.00 50.20    -0.268 OA
ATOM   3263  CB  ILE B 216     -36.881 -18.018  -1.034  1.00 49.15     0.032 C 
ATOM   3264  CG1 ILE B 216     -37.563 -17.233  -2.164  1.00 49.69     0.002 C 
ATOM   3265  CG2 ILE B 216     -37.905 -18.461  -0.012  1.00 49.09     0.003 C 
ATOM   3266  CD1 ILE B 216     -38.241 -15.916  -1.710  1.00 49.25     0.000 C 
ATOM   3267  N   GLN B 217     -34.206 -18.607   0.682  1.00 50.90    -0.229 NA
ATOM   3268  CA  GLN B 217     -33.436 -19.206   1.747  1.00 51.40     0.187 C 
ATOM   3269  C   GLN B 217     -32.954 -18.157   2.730  1.00 50.59     0.274 C 
ATOM   3270  O   GLN B 217     -33.156 -18.307   3.921  1.00 50.91    -0.268 OA
ATOM   3271  CB  GLN B 217     -32.256 -19.955   1.137  1.00 52.77     0.044 C 
ATOM   3272  CG  GLN B 217     -31.272 -20.588   2.113  1.00 56.34     0.094 C 
ATOM   3273  CD  GLN B 217     -30.219 -21.463   1.426  1.00 60.63     0.274 C 
ATOM   3274  OE1 GLN B 217     -29.420 -22.090   2.117  1.00 63.46    -0.269 OA
ATOM   3275  NE2 GLN B 217     -30.220 -21.516   0.078  1.00 61.19    -0.107 N 
ATOM   3276  N   SER B 218     -32.326 -17.098   2.227  1.00 49.87    -0.226 NA
ATOM   3277  CA  SER B 218     -31.750 -16.029   3.056  1.00 48.92     0.219 C 
ATOM   3278  C   SER B 218     -32.789 -15.124   3.694  1.00 48.37     0.277 C 
ATOM   3279  O   SER B 218     -32.596 -14.601   4.806  1.00 48.68    -0.268 OA
ATOM   3280  CB  SER B 218     -30.844 -15.163   2.211  1.00 48.67     0.216 C 
ATOM   3281  OG  SER B 218     -29.718 -15.900   1.804  1.00 49.41    -0.218 OA
ATOM   3282  N   LEU B 219     -33.877 -14.910   2.973  1.00 47.39    -0.229 NA
ATOM   3283  CA  LEU B 219     -34.932 -14.048   3.449  1.00 46.72     0.186 C 
ATOM   3284  C   LEU B 219     -35.581 -14.670   4.700  1.00 47.97     0.274 C 
ATOM   3285  O   LEU B 219     -35.740 -14.023   5.733  1.00 47.62    -0.268 OA
ATOM   3286  CB  LEU B 219     -35.929 -13.817   2.323  1.00 44.98     0.034 C 
ATOM   3287  CG  LEU B 219     -37.291 -13.286   2.729  1.00 42.32     0.002 C 
ATOM   3288  CD1 LEU B 219     -37.195 -11.858   3.337  1.00 38.77     0.000 C 
ATOM   3289  CD2 LEU B 219     -38.211 -13.344   1.511  1.00 39.78     0.000 C 
ATOM   3290  N   CYS B 220     -35.933 -15.941   4.587  1.00 49.45    -0.228 NA
ATOM   3291  CA  CYS B 220     -36.545 -16.683   5.671  1.00 50.49     0.198 C 
ATOM   3292  C   CYS B 220     -35.639 -16.653   6.875  1.00 50.74     0.275 C 
ATOM   3293  O   CYS B 220     -36.046 -16.272   7.992  1.00 51.91    -0.268 OA
ATOM   3294  CB  CYS B 220     -36.779 -18.115   5.229  1.00 50.65     0.103 C 
ATOM   3295  SG  CYS B 220     -38.298 -18.238   4.272  1.00 52.65    -0.080 SA
ATOM   3296  N   ALA B 221     -34.396 -17.043   6.629  1.00 49.69    -0.229 NA
ATOM   3297  CA  ALA B 221     -33.371 -17.051   7.640  1.00 48.30     0.186 C 
ATOM   3298  C   ALA B 221     -33.396 -15.704   8.344  1.00 48.33     0.274 C 
ATOM   3299  O   ALA B 221     -33.524 -15.637   9.553  1.00 47.98    -0.268 OA
ATOM   3300  CB  ALA B 221     -32.039 -17.295   6.987  1.00 46.88     0.037 C 
ATOM   3301  N   MET B 222     -33.348 -14.629   7.564  1.00 49.16    -0.229 NA
ATOM   3302  CA  MET B 222     -33.184 -13.294   8.121  1.00 49.80     0.187 C 
ATOM   3303  C   MET B 222     -34.377 -12.762   8.905  1.00 49.87     0.274 C 
ATOM   3304  O   MET B 222     -34.201 -12.076   9.909  1.00 49.04    -0.268 OA
ATOM   3305  CB  MET B 222     -32.720 -12.327   7.045  1.00 50.17     0.046 C 
ATOM   3306  CG  MET B 222     -31.544 -11.523   7.524  1.00 52.44     0.060 C 
ATOM   3307  SD  MET B 222     -29.989 -12.458   7.622  1.00 54.24    -0.139 SA
ATOM   3308  CE  MET B 222     -30.057 -13.212   9.124  1.00 57.59     0.069 C 
ATOM   3309  N   LEU B 223     -35.578 -13.106   8.442  1.00 51.04    -0.229 NA
ATOM   3310  CA  LEU B 223     -36.836 -12.770   9.119  1.00 52.38     0.186 C 
ATOM   3311  C   LEU B 223     -36.928 -13.516  10.435  1.00 55.25     0.274 C 
ATOM   3312  O   LEU B 223     -37.198 -12.925  11.480  1.00 54.78    -0.268 OA
ATOM   3313  CB  LEU B 223     -38.040 -13.143   8.244  1.00 50.55     0.034 C 
ATOM   3314  CG  LEU B 223     -38.443 -12.204   7.116  1.00 47.38     0.002 C 
ATOM   3315  CD1 LEU B 223     -39.476 -12.836   6.143  1.00 43.07     0.000 C 
ATOM   3316  CD2 LEU B 223     -38.970 -10.895   7.711  1.00 45.32     0.000 C 
ATOM   3317  N   LYS B 224     -36.698 -14.829  10.347  1.00 59.25    -0.229 NA
ATOM   3318  CA  LYS B 224     -36.567 -15.740  11.489  1.00 62.93     0.186 C 
ATOM   3319  C   LYS B 224     -35.625 -15.182  12.563  1.00 63.73     0.274 C 
ATOM   3320  O   LYS B 224     -35.820 -15.414  13.744  1.00 64.75    -0.268 OA
ATOM   3321  CB  LYS B 224     -36.020 -17.081  11.004  1.00 64.33     0.034 C 
ATOM   3322  CG  LYS B 224     -36.629 -18.294  11.653  1.00 69.39     0.005 C 
ATOM   3323  CD  LYS B 224     -35.842 -18.709  12.909  1.00 75.77     0.041 C 
ATOM   3324  CE  LYS B 224     -34.766 -19.752  12.600  1.00 79.47     0.338 C 
ATOM   3325  NZ  LYS B 224     -35.287 -21.139  12.759  1.00 81.38     0.618 N 
ATOM   3326  N   GLN B 225     -34.619 -14.429  12.148  1.00 64.16    -0.229 NA
ATOM   3327  CA  GLN B 225     -33.618 -13.925  13.071  1.00 64.45     0.187 C 
ATOM   3328  C   GLN B 225     -33.906 -12.508  13.564  1.00 62.64     0.274 C 
ATOM   3329  O   GLN B 225     -33.383 -12.116  14.606  1.00 62.37    -0.268 OA
ATOM   3330  CB  GLN B 225     -32.250 -13.952  12.383  1.00 66.34     0.044 C 
ATOM   3331  CG  GLN B 225     -31.021 -14.164  13.268  1.00 72.13     0.094 C 
ATOM   3332  CD  GLN B 225     -29.739 -14.314  12.419  1.00 79.29     0.274 C 
ATOM   3333  OE1 GLN B 225     -28.953 -13.361  12.286  1.00 82.36    -0.269 OA
ATOM   3334  NE2 GLN B 225     -29.542 -15.500  11.829  1.00 81.32    -0.107 N 
ATOM   3335  N   TYR B 226     -34.712 -11.733  12.825  1.00 60.40    -0.228 NA
ATOM   3336  CA  TYR B 226     -34.785 -10.294  13.085  1.00 58.02     0.191 C 
ATOM   3337  C   TYR B 226     -36.170  -9.679  13.067  1.00 57.64     0.275 C 
ATOM   3338  O   TYR B 226     -36.332  -8.521  13.460  1.00 56.83    -0.268 OA
ATOM   3339  CB  TYR B 226     -33.896  -9.529  12.111  1.00 56.82     0.060 C 
ATOM   3340  CG  TYR B 226     -32.428  -9.837  12.213  1.00 54.98    -0.020 A 
ATOM   3341  CD1 TYR B 226     -31.659  -9.384  13.310  1.00 54.63    -0.002 A 
ATOM   3342  CD2 TYR B 226     -31.794 -10.570  11.222  1.00 53.48    -0.002 A 
ATOM   3343  CE1 TYR B 226     -30.292  -9.646  13.406  1.00 54.08     0.027 A 
ATOM   3344  CE2 TYR B 226     -30.441 -10.839  11.294  1.00 54.52     0.027 A 
ATOM   3345  CZ  TYR B 226     -29.694 -10.381  12.386  1.00 55.74     0.131 A 
ATOM   3346  OH  TYR B 226     -28.346 -10.681  12.428  1.00 58.34    -0.190 OA
ATOM   3347  N   ALA B 227     -37.159 -10.444  12.601  1.00 57.67    -0.229 NA
ATOM   3348  CA  ALA B 227     -38.550  -9.974  12.526  1.00 58.10     0.186 C 
ATOM   3349  C   ALA B 227     -39.051  -9.320  13.820  1.00 59.28     0.274 C 
ATOM   3350  O   ALA B 227     -39.881  -8.418  13.784  1.00 59.50    -0.268 OA
ATOM   3351  CB  ALA B 227     -39.462 -11.093  12.120  1.00 56.66     0.037 C 
ATOM   3352  N   ASP B 228     -38.520  -9.757  14.953  1.00 61.17    -0.228 NA
ATOM   3353  CA  ASP B 228     -38.908  -9.205  16.246  1.00 63.21     0.197 C 
ATOM   3354  C   ASP B 228     -38.106  -7.992  16.690  1.00 62.62     0.275 C 
ATOM   3355  O   ASP B 228     -38.400  -7.440  17.731  1.00 62.43    -0.268 OA
ATOM   3356  CB  ASP B 228     -38.870 -10.291  17.343  1.00 65.02     0.132 C 
ATOM   3357  CG  ASP B 228     -37.466 -10.822  17.610  1.00 69.99     0.188 C 
ATOM   3358  OD1 ASP B 228     -36.795 -11.316  16.670  1.00 73.50    -0.647 OA
ATOM   3359  OD2 ASP B 228     -36.952 -10.795  18.749  1.00 74.87    -0.647 OA
ATOM   3360  N   LYS B 229     -37.094  -7.588  15.925  1.00 62.52    -0.229 NA
ATOM   3361  CA  LYS B 229     -36.240  -6.453  16.311  1.00 62.49     0.186 C 
ATOM   3362  C   LYS B 229     -36.212  -5.328  15.252  1.00 60.34     0.274 C 
ATOM   3363  O   LYS B 229     -36.832  -4.279  15.453  1.00 60.36    -0.268 OA
ATOM   3364  CB  LYS B 229     -34.798  -6.899  16.620  1.00 64.46     0.034 C 
ATOM   3365  CG  LYS B 229     -34.619  -8.106  17.534  1.00 70.41     0.005 C 
ATOM   3366  CD  LYS B 229     -33.134  -8.500  17.634  1.00 78.47     0.041 C 
ATOM   3367  CE  LYS B 229     -32.833  -9.371  18.859  1.00 82.94     0.338 C 
ATOM   3368  NZ  LYS B 229     -33.256 -10.780  18.641  1.00 85.77     0.618 N 
ATOM   3369  N   LEU B 230     -35.507  -5.581  14.137  1.00 57.51    -0.229 NA
ATOM   3370  CA  LEU B 230     -35.281  -4.651  13.016  1.00 54.54     0.186 C 
ATOM   3371  C   LEU B 230     -36.516  -4.193  12.197  1.00 53.22     0.274 C 
ATOM   3372  O   LEU B 230     -37.573  -4.842  12.194  1.00 53.46    -0.268 OA
ATOM   3373  CB  LEU B 230     -34.261  -5.261  12.056  1.00 53.69     0.034 C 
ATOM   3374  CG  LEU B 230     -32.902  -5.754  12.568  1.00 52.49     0.002 C 
ATOM   3375  CD1 LEU B 230     -31.890  -5.925  11.413  1.00 50.61     0.000 C 
ATOM   3376  CD2 LEU B 230     -32.313  -4.839  13.644  1.00 52.14     0.000 C 
ATOM   3377  N   GLU B 231     -36.373  -3.066  11.506  1.00 50.95    -0.229 NA
ATOM   3378  CA  GLU B 231     -37.375  -2.617  10.541  1.00 48.74     0.187 C 
ATOM   3379  C   GLU B 231     -37.149  -3.395   9.236  1.00 47.80     0.274 C 
ATOM   3380  O   GLU B 231     -36.005  -3.737   8.921  1.00 48.52    -0.268 OA
ATOM   3381  CB  GLU B 231     -37.253  -1.091  10.337  1.00 47.82     0.045 C 
ATOM   3382  CG  GLU B 231     -38.399  -0.461   9.570  1.00 46.36     0.100 C 
ATOM   3383  CD  GLU B 231     -38.169  -0.487   8.055  1.00 44.71     0.185 C 
ATOM   3384  OE1 GLU B 231     -37.009  -0.273   7.638  1.00 43.91    -0.647 OA
ATOM   3385  OE2 GLU B 231     -39.129  -0.729   7.277  1.00 43.79    -0.647 OA
ATOM   3386  N   PHE B 232     -38.209  -3.658   8.476  1.00 46.07    -0.228 NA
ATOM   3387  CA  PHE B 232     -38.129  -4.473   7.253  1.00 45.11     0.191 C 
ATOM   3388  C   PHE B 232     -37.018  -4.070   6.257  1.00 44.60     0.275 C 
ATOM   3389  O   PHE B 232     -36.310  -4.937   5.742  1.00 44.51    -0.268 OA
ATOM   3390  CB  PHE B 232     -39.492  -4.509   6.570  1.00 44.99     0.060 C 
ATOM   3391  CG  PHE B 232     -39.664  -5.602   5.552  1.00 45.87    -0.020 A 
ATOM   3392  CD1 PHE B 232     -39.072  -6.837   5.708  1.00 47.01    -0.004 A 
ATOM   3393  CD2 PHE B 232     -40.483  -5.386   4.423  1.00 47.60    -0.004 A 
ATOM   3394  CE1 PHE B 232     -39.273  -7.857   4.732  1.00 49.07    -0.000 A 
ATOM   3395  CE2 PHE B 232     -40.698  -6.372   3.455  1.00 47.60    -0.000 A 
ATOM   3396  CZ  PHE B 232     -40.100  -7.616   3.603  1.00 48.14    -0.000 A 
ATOM   3397  N   MET B 233     -36.829  -2.781   5.991  1.00 44.08    -0.229 NA
ATOM   3398  CA  MET B 233     -35.747  -2.403   5.082  1.00 44.45     0.187 C 
ATOM   3399  C   MET B 233     -34.420  -2.962   5.596  1.00 44.20     0.274 C 
ATOM   3400  O   MET B 233     -33.603  -3.490   4.834  1.00 43.80    -0.268 OA
ATOM   3401  CB  MET B 233     -35.638  -0.888   4.903  1.00 44.78     0.046 C 
ATOM   3402  CG  MET B 233     -36.831  -0.258   4.267  1.00 48.13     0.060 C 
ATOM   3403  SD  MET B 233     -37.475  -1.243   2.878  1.00 54.33    -0.139 SA
ATOM   3404  CE  MET B 233     -36.243  -0.930   1.642  1.00 55.02     0.069 C 
ATOM   3405  N   HIS B 234     -34.217  -2.863   6.901  1.00 44.15    -0.228 NA
ATOM   3406  CA  HIS B 234     -32.968  -3.293   7.462  1.00 44.62     0.192 C 
ATOM   3407  C   HIS B 234     -32.829  -4.805   7.411  1.00 44.10     0.275 C 
ATOM   3408  O   HIS B 234     -31.721  -5.308   7.220  1.00 43.80    -0.268 OA
ATOM   3409  CB  HIS B 234     -32.772  -2.717   8.859  1.00 45.69     0.082 C 
ATOM   3410  CG  HIS B 234     -32.522  -1.239   8.857  1.00 49.55     0.082 A 
ATOM   3411  ND1 HIS B 234     -32.543  -0.477  10.007  1.00 52.76    -0.227 NA
ATOM   3412  CD2 HIS B 234     -32.273  -0.375   7.840  1.00 51.94     0.116 A 
ATOM   3413  CE1 HIS B 234     -32.303   0.788   9.702  1.00 53.90     0.199 A 
ATOM   3414  NE2 HIS B 234     -32.134   0.877   8.395  1.00 53.83    -0.221 NA
ATOM   3415  N   ILE B 235     -33.940  -5.532   7.539  1.00 43.75    -0.229 NA
ATOM   3416  CA  ILE B 235     -33.876  -6.975   7.376  1.00 43.59     0.186 C 
ATOM   3417  C   ILE B 235     -33.463  -7.275   5.939  1.00 43.54     0.274 C 
ATOM   3418  O   ILE B 235     -32.527  -8.057   5.725  1.00 43.34    -0.268 OA
ATOM   3419  CB  ILE B 235     -35.203  -7.669   7.717  1.00 43.72     0.032 C 
ATOM   3420  CG1 ILE B 235     -35.497  -7.559   9.220  1.00 43.54     0.002 C 
ATOM   3421  CG2 ILE B 235     -35.160  -9.152   7.274  1.00 43.96     0.003 C 
ATOM   3422  CD1 ILE B 235     -36.839  -8.274   9.701  1.00 42.30     0.000 C 
ATOM   3423  N   LEU B 236     -34.140  -6.643   4.970  1.00 43.40    -0.229 NA
ATOM   3424  CA  LEU B 236     -33.845  -6.850   3.543  1.00 43.86     0.186 C 
ATOM   3425  C   LEU B 236     -32.419  -6.447   3.110  1.00 44.45     0.274 C 
ATOM   3426  O   LEU B 236     -31.813  -7.091   2.254  1.00 44.44    -0.268 OA
ATOM   3427  CB  LEU B 236     -34.892  -6.176   2.673  1.00 44.00     0.034 C 
ATOM   3428  CG  LEU B 236     -36.339  -6.683   2.755  1.00 43.91     0.002 C 
ATOM   3429  CD1 LEU B 236     -37.202  -5.804   1.902  1.00 43.78     0.000 C 
ATOM   3430  CD2 LEU B 236     -36.459  -8.125   2.307  1.00 43.48     0.000 C 
ATOM   3431  N   THR B 237     -31.877  -5.400   3.729  1.00 45.00    -0.226 NA
ATOM   3432  CA  THR B 237     -30.461  -5.082   3.623  1.00 45.07     0.216 C 
ATOM   3433  C   THR B 237     -29.588  -6.254   4.119  1.00 46.32     0.277 C 
ATOM   3434  O   THR B 237     -28.613  -6.631   3.449  1.00 46.78    -0.268 OA
ATOM   3435  CB  THR B 237     -30.156  -3.778   4.414  1.00 44.89     0.184 C 
ATOM   3436  OG1 THR B 237     -31.105  -2.737   4.070  1.00 43.68    -0.221 OA
ATOM   3437  CG2 THR B 237     -28.762  -3.214   4.032  1.00 43.30     0.038 C 
ATOM   3438  N   ARG B 238     -29.921  -6.838   5.279  1.00 47.28    -0.229 NA
ATOM   3439  CA  ARG B 238     -29.203  -8.035   5.769  1.00 48.47     0.186 C 
ATOM   3440  C   ARG B 238     -29.303  -9.157   4.747  1.00 47.74     0.274 C 
ATOM   3441  O   ARG B 238     -28.301  -9.797   4.406  1.00 47.29    -0.268 OA
ATOM   3442  CB  ARG B 238     -29.791  -8.581   7.074  1.00 49.97     0.036 C 
ATOM   3443  CG  ARG B 238     -29.852  -7.635   8.223  1.00 54.42     0.029 C 
ATOM   3444  CD  ARG B 238     -28.762  -7.853   9.172  1.00 61.60     0.145 C 
ATOM   3445  NE  ARG B 238     -28.717  -6.802  10.180  1.00 66.91    -0.083 NA
ATOM   3446  CZ  ARG B 238     -27.946  -6.847  11.249  1.00 68.96     0.782 C 
ATOM   3447  NH1 ARG B 238     -27.148  -7.894  11.463  1.00 69.88     0.063 N 
ATOM   3448  NH2 ARG B 238     -27.974  -5.841  12.097  1.00 70.52     0.063 N 
ATOM   3449  N   VAL B 239     -30.519  -9.390   4.260  1.00 47.16    -0.229 NA
ATOM   3450  CA  VAL B 239     -30.707 -10.345   3.186  1.00 47.64     0.186 C 
ATOM   3451  C   VAL B 239     -29.716 -10.099   2.048  1.00 49.13     0.274 C 
ATOM   3452  O   VAL B 239     -29.047 -11.039   1.616  1.00 49.20    -0.268 OA
ATOM   3453  CB  VAL B 239     -32.161 -10.363   2.655  1.00 47.12     0.032 C 
ATOM   3454  CG1 VAL B 239     -32.266 -11.151   1.353  1.00 45.31     0.003 C 
ATOM   3455  CG2 VAL B 239     -33.131 -10.917   3.721  1.00 46.23     0.003 C 
ATOM   3456  N   ASN B 240     -29.604  -8.848   1.577  1.00 50.64    -0.228 NA
ATOM   3457  CA  ASN B 240     -28.693  -8.536   0.466  1.00 52.58     0.196 C 
ATOM   3458  C   ASN B 240     -27.261  -9.043   0.709  1.00 54.17     0.275 C 
ATOM   3459  O   ASN B 240     -26.740  -9.825  -0.076  1.00 53.78    -0.268 OA
ATOM   3460  CB  ASN B 240     -28.685  -7.038   0.134  1.00 52.35     0.126 C 
ATOM   3461  CG  ASN B 240     -29.930  -6.592  -0.624  1.00 52.93     0.276 C 
ATOM   3462  OD1 ASN B 240     -30.699  -7.413  -1.126  1.00 54.41    -0.269 OA
ATOM   3463  ND2 ASN B 240     -30.136  -5.284  -0.705  1.00 52.99    -0.107 N 
ATOM   3464  N   ARG B 241     -26.664  -8.615   1.826  1.00 56.45    -0.229 NA
ATOM   3465  CA  ARG B 241     -25.293  -8.951   2.202  1.00 58.49     0.186 C 
ATOM   3466  C   ARG B 241     -25.141 -10.453   2.297  1.00 58.15     0.274 C 
ATOM   3467  O   ARG B 241     -24.130 -11.013   1.876  1.00 58.24    -0.268 OA
ATOM   3468  CB  ARG B 241     -24.986  -8.284   3.541  1.00 60.60     0.036 C 
ATOM   3469  CG  ARG B 241     -23.573  -8.355   4.126  1.00 66.41     0.029 C 
ATOM   3470  CD  ARG B 241     -23.483  -7.524   5.419  1.00 76.41     0.145 C 
ATOM   3471  NE  ARG B 241     -22.484  -8.011   6.364  1.00 85.29    -0.083 NA
ATOM   3472  CZ  ARG B 241     -21.166  -7.804   6.254  1.00 91.17     0.782 C 
ATOM   3473  NH1 ARG B 241     -20.676  -7.104   5.228  1.00 94.32     0.063 N 
ATOM   3474  NH2 ARG B 241     -20.329  -8.288   7.175  1.00 92.74     0.063 N 
ATOM   3475  N   LYS B 242     -26.156 -11.118   2.833  1.00 57.93    -0.229 NA
ATOM   3476  CA  LYS B 242     -26.096 -12.564   2.928  1.00 57.93     0.186 C 
ATOM   3477  C   LYS B 242     -25.982 -13.190   1.546  1.00 57.51     0.274 C 
ATOM   3478  O   LYS B 242     -25.066 -13.958   1.285  1.00 57.67    -0.268 OA
ATOM   3479  CB  LYS B 242     -27.291 -13.123   3.694  1.00 58.46     0.034 C 
ATOM   3480  CG  LYS B 242     -26.938 -14.389   4.452  1.00 60.22     0.005 C 
ATOM   3481  CD  LYS B 242     -28.122 -14.989   5.139  1.00 62.92     0.041 C 
ATOM   3482  CE  LYS B 242     -28.100 -16.497   5.048  1.00 65.70     0.338 C 
ATOM   3483  NZ  LYS B 242     -27.007 -17.069   5.917  1.00 68.07     0.618 N 
ATOM   3484  N   VAL B 243     -26.892 -12.835   0.647  1.00 56.97    -0.229 NA
ATOM   3485  CA  VAL B 243     -26.867 -13.400  -0.694  1.00 56.29     0.186 C 
ATOM   3486  C   VAL B 243     -25.557 -13.013  -1.388  1.00 55.34     0.274 C 
ATOM   3487  O   VAL B 243     -24.880 -13.864  -1.976  1.00 55.74    -0.268 OA
ATOM   3488  CB  VAL B 243     -28.135 -13.012  -1.546  1.00 56.62     0.032 C 
ATOM   3489  CG1 VAL B 243     -27.985 -13.456  -3.001  1.00 56.77     0.003 C 
ATOM   3490  CG2 VAL B 243     -29.424 -13.622  -0.955  1.00 56.47     0.003 C 
ATOM   3491  N   ALA B 244     -25.192 -11.741  -1.271  1.00 53.85    -0.229 NA
ATOM   3492  CA  ALA B 244     -24.024 -11.200  -1.938  1.00 52.70     0.186 C 
ATOM   3493  C   ALA B 244     -22.749 -11.857  -1.496  1.00 52.78     0.274 C 
ATOM   3494  O   ALA B 244     -21.861 -12.043  -2.317  1.00 52.82    -0.268 OA
ATOM   3495  CB  ALA B 244     -23.924  -9.719  -1.721  1.00 52.06     0.037 C 
ATOM   3496  N   THR B 245     -22.621 -12.205  -0.219  1.00 53.02    -0.226 NA
ATOM   3497  CA  THR B 245     -21.309 -12.690   0.266  1.00 53.62     0.216 C 
ATOM   3498  C   THR B 245     -21.187 -14.203   0.476  1.00 55.30     0.277 C 
ATOM   3499  O   THR B 245     -20.149 -14.790   0.168  1.00 56.17    -0.268 OA
ATOM   3500  CB  THR B 245     -20.923 -12.037   1.568  1.00 52.53     0.184 C 
ATOM   3501  OG1 THR B 245     -21.974 -12.291   2.497  1.00 50.86    -0.221 OA
ATOM   3502  CG2 THR B 245     -20.836 -10.510   1.425  1.00 50.51     0.038 C 
ATOM   3503  N   GLU B 246     -22.239 -14.814   1.014  1.00 56.17    -0.229 NA
ATOM   3504  CA  GLU B 246     -22.240 -16.232   1.338  1.00 56.25     0.187 C 
ATOM   3505  C   GLU B 246     -22.524 -17.208   0.201  1.00 56.39     0.274 C 
ATOM   3506  O   GLU B 246     -22.476 -18.421   0.432  1.00 56.54    -0.268 OA
ATOM   3507  CB  GLU B 246     -23.253 -16.491   2.436  1.00 56.34     0.045 C 
ATOM   3508  CG  GLU B 246     -22.869 -15.876   3.767  1.00 56.82     0.100 C 
ATOM   3509  CD  GLU B 246     -23.833 -16.274   4.864  1.00 57.14     0.185 C 
ATOM   3510  OE1 GLU B 246     -24.660 -17.209   4.641  1.00 57.04    -0.647 OA
ATOM   3511  OE2 GLU B 246     -23.762 -15.643   5.938  1.00 57.44    -0.647 OA
ATOM   3512  N   PHE B 247     -22.861 -16.718  -0.992  1.00 56.07    -0.228 NA
ATOM   3513  CA  PHE B 247     -23.282 -17.619  -2.073  1.00 55.92     0.191 C 
ATOM   3514  C   PHE B 247     -22.463 -17.383  -3.324  1.00 56.14     0.275 C 
ATOM   3515  O   PHE B 247     -22.071 -16.255  -3.617  1.00 56.71    -0.268 OA
ATOM   3516  CB  PHE B 247     -24.754 -17.422  -2.418  1.00 55.83     0.060 C 
ATOM   3517  CG  PHE B 247     -25.709 -17.912  -1.377  1.00 56.15    -0.020 A 
ATOM   3518  CD1 PHE B 247     -26.209 -19.207  -1.425  1.00 56.63    -0.004 A 
ATOM   3519  CD2 PHE B 247     -26.141 -17.067  -0.356  1.00 56.30    -0.004 A 
ATOM   3520  CE1 PHE B 247     -27.115 -19.673  -0.444  1.00 56.60    -0.000 A 
ATOM   3521  CE2 PHE B 247     -27.049 -17.518   0.613  1.00 56.12    -0.000 A 
ATOM   3522  CZ  PHE B 247     -27.538 -18.824   0.564  1.00 55.71    -0.000 A 
ATOM   3523  N   GLU B 248     -22.223 -18.447  -4.074  1.00 56.23    -0.229 NA
ATOM   3524  CA  GLU B 248     -21.433 -18.378  -5.294  1.00 56.89     0.187 C 
ATOM   3525  C   GLU B 248     -21.830 -19.612  -6.089  1.00 56.26     0.274 C 
ATOM   3526  O   GLU B 248     -22.192 -20.607  -5.503  1.00 55.93    -0.268 OA
ATOM   3527  CB  GLU B 248     -19.954 -18.356  -4.932  1.00 58.09     0.045 C 
ATOM   3528  CG  GLU B 248     -18.996 -18.711  -6.052  1.00 63.45     0.100 C 
ATOM   3529  CD  GLU B 248     -17.595 -18.148  -5.852  1.00 68.63     0.185 C 
ATOM   3530  OE1 GLU B 248     -16.693 -18.592  -6.595  1.00 71.01    -0.647 OA
ATOM   3531  OE2 GLU B 248     -17.397 -17.270  -4.978  1.00 70.04    -0.647 OA
ATOM   3532  N   SER B 249     -21.847 -19.559  -7.412  1.00 56.60    -0.226 NA
ATOM   3533  CA  SER B 249     -22.408 -20.696  -8.131  1.00 57.49     0.219 C 
ATOM   3534  C   SER B 249     -21.349 -21.760  -8.358  1.00 58.24     0.277 C 
ATOM   3535  O   SER B 249     -20.144 -21.482  -8.294  1.00 58.18    -0.268 OA
ATOM   3536  CB  SER B 249     -23.017 -20.261  -9.457  1.00 57.53     0.216 C 
ATOM   3537  OG  SER B 249     -21.999 -19.971 -10.413  1.00 58.39    -0.218 OA
ATOM   3538  N   PHE B 250     -21.810 -22.977  -8.634  1.00 59.46    -0.228 NA
ATOM   3539  CA  PHE B 250     -20.928 -24.101  -8.961  1.00 60.29     0.191 C 
ATOM   3540  C   PHE B 250     -21.348 -24.873 -10.220  1.00 62.28     0.275 C 
ATOM   3541  O   PHE B 250     -22.387 -25.539 -10.230  1.00 62.44    -0.268 OA
ATOM   3542  CB  PHE B 250     -20.845 -25.089  -7.788  1.00 58.93     0.060 C 
ATOM   3543  CG  PHE B 250     -19.810 -26.138  -7.990  1.00 55.72    -0.020 A 
ATOM   3544  CD1 PHE B 250     -18.485 -25.926  -7.576  1.00 52.65    -0.004 A 
ATOM   3545  CD2 PHE B 250     -20.120 -27.307  -8.669  1.00 53.43    -0.004 A 
ATOM   3546  CE1 PHE B 250     -17.499 -26.868  -7.821  1.00 49.52    -0.000 A 
ATOM   3547  CE2 PHE B 250     -19.122 -28.264  -8.900  1.00 51.70    -0.000 A 
ATOM   3548  CZ  PHE B 250     -17.816 -28.035  -8.466  1.00 49.53    -0.000 A 
ATOM   3549  N   SER B 251     -20.525 -24.820 -11.267  1.00 64.46    -0.226 NA
ATOM   3550  CA  SER B 251     -20.782 -25.664 -12.441  1.00 66.13     0.219 C 
ATOM   3551  C   SER B 251     -19.516 -26.180 -13.102  1.00 65.77     0.277 C 
ATOM   3552  O   SER B 251     -18.445 -25.568 -12.991  1.00 66.20    -0.268 OA
ATOM   3553  CB  SER B 251     -21.646 -24.941 -13.484  1.00 67.23     0.216 C 
ATOM   3554  OG  SER B 251     -22.342 -25.862 -14.315  1.00 69.36    -0.218 OA
ATOM   3555  N   PHE B 252     -19.661 -27.304 -13.806  1.00 64.64    -0.228 NA
ATOM   3556  CA  PHE B 252     -18.585 -27.837 -14.629  1.00 62.97     0.191 C 
ATOM   3557  C   PHE B 252     -18.396 -26.965 -15.851  1.00 64.24     0.275 C 
ATOM   3558  O   PHE B 252     -17.328 -26.953 -16.441  1.00 65.11    -0.268 OA
ATOM   3559  CB  PHE B 252     -18.834 -29.299 -15.012  1.00 60.68     0.060 C 
ATOM   3560  CG  PHE B 252     -19.201 -30.181 -13.840  1.00 53.42    -0.020 A 
ATOM   3561  CD1 PHE B 252     -20.261 -31.091 -13.936  1.00 47.18    -0.004 A 
ATOM   3562  CD2 PHE B 252     -18.501 -30.087 -12.629  1.00 48.10    -0.004 A 
ATOM   3563  CE1 PHE B 252     -20.606 -31.903 -12.858  1.00 42.65    -0.000 A 
ATOM   3564  CE2 PHE B 252     -18.851 -30.891 -11.528  1.00 44.78    -0.000 A 
ATOM   3565  CZ  PHE B 252     -19.916 -31.794 -11.647  1.00 42.51    -0.000 A 
ATOM   3566  N   ASP B 253     -19.426 -26.207 -16.203  1.00 65.23    -0.228 NA
ATOM   3567  CA  ASP B 253     -19.355 -25.255 -17.312  1.00 65.91     0.197 C 
ATOM   3568  C   ASP B 253     -18.853 -23.883 -16.830  1.00 65.94     0.275 C 
ATOM   3569  O   ASP B 253     -19.595 -23.148 -16.187  1.00 66.08    -0.268 OA
ATOM   3570  CB  ASP B 253     -20.746 -25.163 -17.977  1.00 66.36     0.132 C 
ATOM   3571  CG  ASP B 253     -20.787 -24.192 -19.162  1.00 67.63     0.188 C 
ATOM   3572  OD1 ASP B 253     -19.932 -23.269 -19.229  1.00 69.01    -0.647 OA
ATOM   3573  OD2 ASP B 253     -21.665 -24.269 -20.058  1.00 67.81    -0.647 OA
ATOM   3574  N   ALA B 254     -17.602 -23.544 -17.148  1.00 66.18    -0.229 NA
ATOM   3575  CA  ALA B 254     -16.974 -22.266 -16.750  1.00 66.76     0.186 C 
ATOM   3576  C   ALA B 254     -17.793 -20.984 -17.019  1.00 68.24     0.274 C 
ATOM   3577  O   ALA B 254     -17.572 -19.961 -16.354  1.00 68.39    -0.268 OA
ATOM   3578  CB  ALA B 254     -15.629 -22.141 -17.386  1.00 65.44     0.037 C 
ATOM   3579  N   THR B 255     -18.704 -21.035 -18.002  1.00 69.77    -0.226 NA
ATOM   3580  CA  THR B 255     -19.674 -19.961 -18.248  1.00 70.94     0.216 C 
ATOM   3581  C   THR B 255     -20.538 -19.716 -16.991  1.00 70.89     0.277 C 
ATOM   3582  O   THR B 255     -20.661 -18.569 -16.530  1.00 71.68    -0.268 OA
ATOM   3583  CB  THR B 255     -20.590 -20.301 -19.472  1.00 71.77     0.184 C 
ATOM   3584  OG1 THR B 255     -19.827 -20.317 -20.689  1.00 72.63    -0.221 OA
ATOM   3585  CG2 THR B 255     -21.638 -19.206 -19.714  1.00 72.04     0.038 C 
ATOM   3586  N   PHE B 256     -21.107 -20.802 -16.444  1.00 69.58    -0.228 NA
ATOM   3587  CA  PHE B 256     -22.049 -20.745 -15.325  1.00 67.65     0.191 C 
ATOM   3588  C   PHE B 256     -21.403 -20.898 -13.950  1.00 66.51     0.275 C 
ATOM   3589  O   PHE B 256     -22.103 -21.030 -12.935  1.00 66.20    -0.268 OA
ATOM   3590  CB  PHE B 256     -23.131 -21.799 -15.498  1.00 67.40     0.060 C 
ATOM   3591  CG  PHE B 256     -24.021 -21.552 -16.671  1.00 67.77    -0.020 A 
ATOM   3592  CD1 PHE B 256     -23.757 -22.155 -17.898  1.00 67.61    -0.004 A 
ATOM   3593  CD2 PHE B 256     -25.131 -20.700 -16.561  1.00 67.78    -0.004 A 
ATOM   3594  CE1 PHE B 256     -24.589 -21.906 -19.014  1.00 67.75    -0.000 A 
ATOM   3595  CE2 PHE B 256     -25.974 -20.455 -17.668  1.00 67.21    -0.000 A 
ATOM   3596  CZ  PHE B 256     -25.705 -21.063 -18.898  1.00 66.77    -0.000 A 
ATOM   3597  N   HIS B 257     -20.076 -20.843 -13.906  1.00 65.17    -0.228 NA
ATOM   3598  CA  HIS B 257     -19.356 -21.131 -12.666  1.00 64.03     0.192 C 
ATOM   3599  C   HIS B 257     -18.844 -19.864 -11.965  1.00 63.62     0.275 C 
ATOM   3600  O   HIS B 257     -18.439 -18.883 -12.622  1.00 63.30    -0.268 OA
ATOM   3601  CB  HIS B 257     -18.229 -22.152 -12.921  1.00 63.73     0.082 C 
ATOM   3602  CG  HIS B 257     -17.337 -22.393 -11.739  1.00 62.74     0.082 A 
ATOM   3603  ND1 HIS B 257     -17.797 -22.917 -10.549  1.00 62.49    -0.227 NA
ATOM   3604  CD2 HIS B 257     -16.010 -22.187 -11.569  1.00 61.80     0.116 A 
ATOM   3605  CE1 HIS B 257     -16.796 -22.996  -9.689  1.00 61.67     0.199 A 
ATOM   3606  NE2 HIS B 257     -15.701 -22.563 -10.286  1.00 61.16    -0.221 NA
ATOM   3607  N   ALA B 258     -18.897 -19.889 -10.631  1.00 63.20    -0.229 NA
ATOM   3608  CA  ALA B 258     -18.417 -18.799  -9.778  1.00 63.33     0.186 C 
ATOM   3609  C   ALA B 258     -19.267 -17.528  -9.911  1.00 64.10     0.274 C 
ATOM   3610  O   ALA B 258     -18.813 -16.417  -9.633  1.00 63.32    -0.268 OA
ATOM   3611  CB  ALA B 258     -16.958 -18.510 -10.083  1.00 62.30     0.037 C 
ATOM   3612  N   LYS B 259     -20.506 -17.701 -10.342  1.00 65.83    -0.229 NA
ATOM   3613  CA  LYS B 259     -21.378 -16.564 -10.601  1.00 67.64     0.186 C 
ATOM   3614  C   LYS B 259     -21.963 -15.981  -9.309  1.00 67.94     0.274 C 
ATOM   3615  O   LYS B 259     -22.207 -16.695  -8.337  1.00 68.43    -0.268 OA
ATOM   3616  CB  LYS B 259     -22.478 -16.939 -11.590  1.00 68.24     0.034 C 
ATOM   3617  CG  LYS B 259     -21.954 -17.209 -12.984  1.00 70.37     0.005 C 
ATOM   3618  CD  LYS B 259     -21.334 -15.959 -13.587  1.00 73.80     0.041 C 
ATOM   3619  CE  LYS B 259     -20.184 -16.279 -14.521  1.00 76.41     0.338 C 
ATOM   3620  NZ  LYS B 259     -18.865 -16.186 -13.820  1.00 78.69     0.618 N 
ATOM   3621  N   LYS B 260     -22.154 -14.670  -9.307  1.00 67.58    -0.229 NA
ATOM   3622  CA  LYS B 260     -22.604 -13.986  -8.124  1.00 66.98     0.186 C 
ATOM   3623  C   LYS B 260     -24.026 -13.436  -8.308  1.00 65.65     0.274 C 
ATOM   3624  O   LYS B 260     -24.593 -13.518  -9.402  1.00 65.53    -0.268 OA
ATOM   3625  CB  LYS B 260     -21.610 -12.884  -7.758  1.00 67.77     0.034 C 
ATOM   3626  CG  LYS B 260     -20.241 -13.362  -7.205  1.00 69.85     0.005 C 
ATOM   3627  CD  LYS B 260     -20.305 -14.313  -6.006  1.00 72.14     0.041 C 
ATOM   3628  CE  LYS B 260     -20.364 -13.576  -4.677  1.00 74.05     0.338 C 
ATOM   3629  NZ  LYS B 260     -21.788 -13.231  -4.366  1.00 75.32     0.618 N 
ATOM   3630  N   GLN B 261     -24.604 -12.909  -7.226  1.00 63.93    -0.229 NA
ATOM   3631  CA  GLN B 261     -25.934 -12.310  -7.274  1.00 62.22     0.187 C 
ATOM   3632  C   GLN B 261     -26.256 -11.345  -6.129  1.00 60.45     0.274 C 
ATOM   3633  O   GLN B 261     -25.897 -11.571  -4.983  1.00 59.82    -0.268 OA
ATOM   3634  CB  GLN B 261     -27.005 -13.398  -7.445  1.00 62.63     0.044 C 
ATOM   3635  CG  GLN B 261     -28.189 -13.349  -6.508  1.00 63.08     0.094 C 
ATOM   3636  CD  GLN B 261     -29.329 -14.264  -6.962  1.00 63.85     0.274 C 
ATOM   3637  OE1 GLN B 261     -29.137 -15.152  -7.808  1.00 64.33    -0.269 OA
ATOM   3638  NE2 GLN B 261     -30.506 -14.060  -6.391  1.00 63.06    -0.107 N 
ATOM   3639  N   ILE B 262     -26.913 -10.245  -6.480  1.00 58.64    -0.229 NA
ATOM   3640  CA  ILE B 262     -27.424  -9.290  -5.499  1.00 56.74     0.184 C 
ATOM   3641  C   ILE B 262     -28.927  -9.166  -5.677  1.00 55.24     0.256 C 
ATOM   3642  O   ILE B 262     -29.414  -9.036  -6.798  1.00 55.68    -0.270 OA
ATOM   3643  CB  ILE B 262     -26.746  -7.913  -5.640  1.00 56.46     0.032 C 
ATOM   3644  CG1 ILE B 262     -27.134  -6.990  -4.494  1.00 55.21     0.002 C 
ATOM   3645  CG2 ILE B 262     -27.108  -7.267  -6.965  1.00 56.90     0.003 C 
ATOM   3646  CD1 ILE B 262     -26.378  -7.250  -3.273  1.00 55.40     0.000 C 
ATOM   3647  N   PRO B 263     -29.663  -9.231  -4.576  1.00 53.39    -0.312 N 
ATOM   3648  CA  PRO B 263     -31.110  -8.990  -4.618  1.00 51.37     0.165 C 
ATOM   3649  C   PRO B 263     -31.381  -7.517  -4.855  1.00 48.89     0.272 C 
ATOM   3650  O   PRO B 263     -30.454  -6.734  -4.852  1.00 48.99    -0.269 OA
ATOM   3651  CB  PRO B 263     -31.579  -9.431  -3.234  1.00 51.77     0.034 C 
ATOM   3652  CG  PRO B 263     -30.401 -10.253  -2.700  1.00 52.76     0.027 C 
ATOM   3653  CD  PRO B 263     -29.188  -9.555  -3.219  1.00 53.09     0.105 C 
ATOM   3654  N   CYS B 264     -32.622  -7.150  -5.107  1.00 46.22    -0.228 NA
ATOM   3655  CA  CYS B 264     -32.926  -5.778  -5.461  1.00 44.11     0.198 C 
ATOM   3656  C   CYS B 264     -34.195  -5.305  -4.752  1.00 42.00     0.275 C 
ATOM   3657  O   CYS B 264     -35.294  -5.743  -5.104  1.00 42.30    -0.268 OA
ATOM   3658  CB  CYS B 264     -33.071  -5.668  -6.967  1.00 44.48     0.103 C 
ATOM   3659  SG  CYS B 264     -33.459  -4.005  -7.556  1.00 47.89    -0.080 SA
ATOM   3660  N   ILE B 265     -34.035  -4.445  -3.745  1.00 38.93    -0.229 NA
ATOM   3661  CA  ILE B 265     -35.150  -3.924  -2.969  1.00 37.08     0.186 C 
ATOM   3662  C   ILE B 265     -35.765  -2.686  -3.640  1.00 36.49     0.274 C 
ATOM   3663  O   ILE B 265     -35.080  -1.661  -3.823  1.00 36.90    -0.268 OA
ATOM   3664  CB  ILE B 265     -34.689  -3.500  -1.579  1.00 36.57     0.032 C 
ATOM   3665  CG1 ILE B 265     -33.870  -4.603  -0.889  1.00 36.85     0.002 C 
ATOM   3666  CG2 ILE B 265     -35.874  -3.040  -0.766  1.00 35.67     0.003 C 
ATOM   3667  CD1 ILE B 265     -33.126  -4.116   0.420  1.00 35.64     0.000 C 
ATOM   3668  N   VAL B 266     -37.048  -2.741  -3.972  1.00 34.83    -0.229 NA
ATOM   3669  CA  VAL B 266     -37.662  -1.601  -4.627  1.00 34.08     0.186 C 
ATOM   3670  C   VAL B 266     -38.787  -1.110  -3.763  1.00 36.32     0.274 C 
ATOM   3671  O   VAL B 266     -39.831  -1.739  -3.715  1.00 36.83    -0.268 OA
ATOM   3672  CB  VAL B 266     -38.146  -1.974  -6.069  1.00 32.45     0.032 C 
ATOM   3673  CG1 VAL B 266     -38.660  -0.769  -6.814  1.00 27.74     0.003 C 
ATOM   3674  CG2 VAL B 266     -36.999  -2.636  -6.839  1.00 30.03     0.003 C 
ATOM   3675  N   SER B 267     -38.585  -0.006  -3.056  1.00 39.02    -0.226 NA
ATOM   3676  CA  SER B 267     -39.602   0.444  -2.110  1.00 42.06     0.219 C 
ATOM   3677  C   SER B 267     -40.258   1.788  -2.412  1.00 43.84     0.277 C 
ATOM   3678  O   SER B 267     -39.600   2.832  -2.397  1.00 45.04    -0.268 OA
ATOM   3679  CB  SER B 267     -39.027   0.513  -0.713  1.00 42.56     0.216 C 
ATOM   3680  OG  SER B 267     -39.989   1.091   0.169  1.00 44.35    -0.218 OA
ATOM   3681  N   MET B 268     -41.560   1.769  -2.668  1.00 44.85    -0.229 NA
ATOM   3682  CA  MET B 268     -42.341   2.993  -2.594  1.00 45.33     0.187 C 
ATOM   3683  C   MET B 268     -43.226   2.981  -1.346  1.00 44.54     0.274 C 
ATOM   3684  O   MET B 268     -44.384   3.404  -1.393  1.00 45.14    -0.268 OA
ATOM   3685  CB  MET B 268     -43.173   3.228  -3.854  1.00 46.40     0.046 C 
ATOM   3686  CG  MET B 268     -43.467   2.030  -4.672  1.00 50.05     0.060 C 
ATOM   3687  SD  MET B 268     -42.154   1.752  -5.839  1.00 54.53    -0.139 SA
ATOM   3688  CE  MET B 268     -43.027   1.628  -7.331  1.00 54.58     0.069 C 
ATOM   3689  N   LEU B 269     -42.676   2.491  -0.232  1.00 42.77    -0.229 NA
ATOM   3690  CA  LEU B 269     -43.340   2.586   1.064  1.00 40.72     0.186 C 
ATOM   3691  C   LEU B 269     -43.197   3.997   1.653  1.00 41.23     0.274 C 
ATOM   3692  O   LEU B 269     -42.249   4.723   1.335  1.00 40.73    -0.268 OA
ATOM   3693  CB  LEU B 269     -42.757   1.566   2.042  1.00 38.84     0.034 C 
ATOM   3694  CG  LEU B 269     -42.986   0.083   1.778  1.00 33.93     0.002 C 
ATOM   3695  CD1 LEU B 269     -42.466  -0.712   2.930  1.00 28.24     0.000 C 
ATOM   3696  CD2 LEU B 269     -44.477  -0.219   1.589  1.00 31.95     0.000 C 
ATOM   3697  N   THR B 270     -44.130   4.372   2.522  1.00 41.94    -0.226 NA
ATOM   3698  CA  THR B 270     -44.128   5.698   3.118  1.00 42.89     0.216 C 
ATOM   3699  C   THR B 270     -43.816   5.631   4.602  1.00 43.66     0.277 C 
ATOM   3700  O   THR B 270     -43.719   6.677   5.260  1.00 43.62    -0.268 OA
ATOM   3701  CB  THR B 270     -45.487   6.351   2.961  1.00 43.05     0.184 C 
ATOM   3702  OG1 THR B 270     -46.495   5.365   3.204  1.00 45.15    -0.221 OA
ATOM   3703  CG2 THR B 270     -45.741   6.776   1.544  1.00 42.23     0.038 C 
ATOM   3704  N   LYS B 271     -43.670   4.422   5.148  1.00 44.48    -0.229 NA
ATOM   3705  CA  LYS B 271     -43.390   4.306   6.588  1.00 45.52     0.186 C 
ATOM   3706  C   LYS B 271     -42.418   3.211   6.917  1.00 45.66     0.274 C 
ATOM   3707  O   LYS B 271     -42.143   2.362   6.094  1.00 45.05    -0.268 OA
ATOM   3708  CB  LYS B 271     -44.672   4.122   7.418  1.00 45.76     0.034 C 
ATOM   3709  CG  LYS B 271     -45.600   5.300   7.445  1.00 47.31     0.005 C 
ATOM   3710  CD  LYS B 271     -46.959   4.861   7.933  1.00 50.91     0.041 C 
ATOM   3711  CE  LYS B 271     -48.000   5.982   7.746  1.00 53.69     0.338 C 
ATOM   3712  NZ  LYS B 271     -48.985   5.977   8.859  1.00 55.20     0.618 N 
ATOM   3713  N   GLU B 272     -41.891   3.241   8.134  1.00 47.16    -0.229 NA
ATOM   3714  CA  GLU B 272     -41.094   2.129   8.645  1.00 48.84     0.187 C 
ATOM   3715  C   GLU B 272     -41.980   0.913   8.958  1.00 48.46     0.274 C 
ATOM   3716  O   GLU B 272     -43.153   1.060   9.357  1.00 48.49    -0.268 OA
ATOM   3717  CB  GLU B 272     -40.363   2.573   9.882  1.00 50.43     0.045 C 
ATOM   3718  CG  GLU B 272     -39.202   3.497   9.581  1.00 54.40     0.100 C 
ATOM   3719  CD  GLU B 272     -38.620   4.121  10.829  1.00 58.71     0.185 C 
ATOM   3720  OE1 GLU B 272     -38.800   3.560  11.948  1.00 59.60    -0.647 OA
ATOM   3721  OE2 GLU B 272     -37.993   5.189  10.670  1.00 60.82    -0.647 OA
ATOM   3722  N   LEU B 273     -41.448  -0.281   8.730  1.00 47.58    -0.229 NA
ATOM   3723  CA  LEU B 273     -42.280  -1.463   8.840  1.00 47.09     0.186 C 
ATOM   3724  C   LEU B 273     -41.688  -2.445   9.836  1.00 47.85     0.274 C 
ATOM   3725  O   LEU B 273     -40.572  -2.907   9.660  1.00 47.49    -0.268 OA
ATOM   3726  CB  LEU B 273     -42.517  -2.108   7.473  1.00 46.25     0.034 C 
ATOM   3727  CG  LEU B 273     -43.466  -3.318   7.421  1.00 44.81     0.002 C 
ATOM   3728  CD1 LEU B 273     -44.873  -2.968   7.882  1.00 42.36     0.000 C 
ATOM   3729  CD2 LEU B 273     -43.518  -3.900   6.020  1.00 43.97     0.000 C 
ATOM   3730  N   TYR B 274     -42.449  -2.714  10.902  1.00 49.10    -0.228 NA
ATOM   3731  CA  TYR B 274     -42.068  -3.642  11.973  1.00 50.00     0.191 C 
ATOM   3732  C   TYR B 274     -43.101  -4.753  12.129  1.00 53.04     0.275 C 
ATOM   3733  O   TYR B 274     -44.299  -4.504  12.109  1.00 52.54    -0.268 OA
ATOM   3734  CB  TYR B 274     -41.924  -2.901  13.280  1.00 47.58     0.060 C 
ATOM   3735  CG  TYR B 274     -40.876  -1.820  13.255  1.00 43.58    -0.020 A 
ATOM   3736  CD1 TYR B 274     -39.540  -2.102  13.541  1.00 41.15    -0.002 A 
ATOM   3737  CD2 TYR B 274     -41.218  -0.504  12.997  1.00 40.94    -0.002 A 
ATOM   3738  CE1 TYR B 274     -38.584  -1.108  13.540  1.00 38.36     0.027 A 
ATOM   3739  CE2 TYR B 274     -40.273   0.500  12.984  1.00 38.59     0.027 A 
ATOM   3740  CZ  TYR B 274     -38.966   0.187  13.240  1.00 37.59     0.131 A 
ATOM   3741  OH  TYR B 274     -38.029   1.182  13.225  1.00 37.59    -0.190 OA
ATOM   3742  N   PHE B 275     -42.626  -5.982  12.295  1.00 57.49    -0.228 NA
ATOM   3743  CA  PHE B 275     -43.519  -7.134  12.327  1.00 62.07     0.191 C 
ATOM   3744  C   PHE B 275     -44.025  -7.390  13.750  1.00 69.42     0.275 C 
ATOM   3745  O   PHE B 275     -44.722  -8.357  14.004  1.00 69.93    -0.268 OA
ATOM   3746  CB  PHE B 275     -42.838  -8.371  11.709  1.00 58.62     0.060 C 
ATOM   3747  CG  PHE B 275     -42.720  -8.324  10.198  1.00 49.98    -0.020 A 
ATOM   3748  CD1 PHE B 275     -43.858  -8.349   9.382  1.00 43.74    -0.004 A 
ATOM   3749  CD2 PHE B 275     -41.477  -8.266   9.586  1.00 44.61    -0.004 A 
ATOM   3750  CE1 PHE B 275     -43.770  -8.323   7.965  1.00 38.96    -0.000 A 
ATOM   3751  CE2 PHE B 275     -41.376  -8.222   8.165  1.00 41.80    -0.000 A 
ATOM   3752  CZ  PHE B 275     -42.544  -8.254   7.355  1.00 38.46    -0.000 A 
ATOM   3753  N   TYR B 276     -43.668  -6.507  14.671  1.00 78.79    -0.228 NA
ATOM   3754  CA  TYR B 276     -44.189  -6.533  16.028  1.00 88.60     0.191 C 
ATOM   3755  C   TYR B 276     -44.720  -5.146  16.363  1.00 91.97     0.275 C 
ATOM   3756  O   TYR B 276     -44.431  -4.189  15.651  1.00 91.41    -0.268 OA
ATOM   3757  CB  TYR B 276     -43.085  -6.928  17.005  1.00 92.47     0.060 C 
ATOM   3758  CG  TYR B 276     -41.973  -5.895  17.136  1.00104.90    -0.020 A 
ATOM   3759  CD1 TYR B 276     -41.994  -4.937  18.162  1.00113.99    -0.002 A 
ATOM   3760  CD2 TYR B 276     -40.895  -5.880  16.245  1.00113.90    -0.002 A 
ATOM   3761  CE1 TYR B 276     -40.979  -3.988  18.290  1.00120.31     0.027 A 
ATOM   3762  CE2 TYR B 276     -39.874  -4.935  16.365  1.00120.41     0.027 A 
ATOM   3763  CZ  TYR B 276     -39.921  -3.995  17.389  1.00123.12     0.131 A 
ATOM   3764  OH  TYR B 276     -38.909  -3.064  17.505  1.00126.44    -0.190 OA
ATOM   3765  N   HIS B 277     -45.507  -5.036  17.431  1.00 97.48    -0.227 NA
ATOM   3766  CA  HIS B 277     -45.908  -3.723  17.943  1.00103.18     0.199 C 
ATOM   3767  C   HIS B 277     -45.079  -3.301  19.158  1.00103.44     0.209 C 
ATOM   3768  O   HIS B 277     -44.523  -4.151  19.868  1.00103.37    -0.646 OA
ATOM   3769  CB  HIS B 277     -47.417  -3.633  18.225  1.00106.91     0.083 C 
ATOM   3770  CG  HIS B 277     -47.966  -4.771  19.036  1.00117.52     0.083 A 
ATOM   3771  ND1 HIS B 277     -49.018  -5.553  18.601  1.00124.69    -0.227 NA
ATOM   3772  CD2 HIS B 277     -47.628  -5.245  20.261  1.00124.56     0.116 A 
ATOM   3773  CE1 HIS B 277     -49.296  -6.464  19.517  1.00128.52     0.199 A 
ATOM   3774  NE2 HIS B 277     -48.467  -6.298  20.534  1.00128.57    -0.221 NA
ATOM   3775  OXT HIS B 277     -44.951  -2.095  19.411  1.00104.14    -0.646 OA
TER    3776      HIS B 277 
ATOM   3777  N   LEU C  33     -76.520  31.310 -59.675  1.00143.57     0.626 N 
ATOM   3778  CA  LEU C  33     -75.196  30.697 -59.352  1.00142.29     0.381 C 
ATOM   3779  C   LEU C  33     -75.284  29.701 -58.185  1.00141.30     0.289 C 
ATOM   3780  O   LEU C  33     -75.549  30.080 -57.035  1.00142.21    -0.268 OA
ATOM   3781  CB  LEU C  33     -74.142  31.786 -59.078  1.00142.29     0.049 C 
ATOM   3782  CG  LEU C  33     -73.521  32.512 -60.281  1.00140.33     0.003 C 
ATOM   3783  CD1 LEU C  33     -73.010  33.898 -59.873  1.00138.29     0.000 C 
ATOM   3784  CD2 LEU C  33     -72.400  31.676 -60.925  1.00138.46     0.000 C 
ATOM   3785  N   ASP C  34     -75.066  28.426 -58.502  1.00138.88    -0.228 NA
ATOM   3786  CA  ASP C  34     -75.040  27.362 -57.505  1.00135.73     0.197 C 
ATOM   3787  C   ASP C  34     -73.665  27.283 -56.841  1.00132.65     0.275 C 
ATOM   3788  O   ASP C  34     -72.865  26.384 -57.128  1.00132.17    -0.268 OA
ATOM   3789  CB  ASP C  34     -75.411  26.024 -58.149  1.00136.36     0.132 C 
ATOM   3790  CG  ASP C  34     -76.520  25.309 -57.409  1.00137.57     0.188 C 
ATOM   3791  OD1 ASP C  34     -77.093  24.353 -57.975  1.00138.49    -0.647 OA
ATOM   3792  OD2 ASP C  34     -76.885  25.627 -56.257  1.00138.69    -0.647 OA
ATOM   3793  N   ASN C  35     -73.398  28.244 -55.958  1.00128.68    -0.228 NA
ATOM   3794  CA  ASN C  35     -72.119  28.337 -55.257  1.00124.63     0.196 C 
ATOM   3795  C   ASN C  35     -72.207  28.019 -53.767  1.00120.19     0.275 C 
ATOM   3796  O   ASN C  35     -71.193  27.706 -53.135  1.00120.87    -0.268 OA
ATOM   3797  CB  ASN C  35     -71.491  29.714 -55.477  1.00125.70     0.126 C 
ATOM   3798  CG  ASN C  35     -70.888  29.861 -56.865  1.00126.93     0.276 C 
ATOM   3799  OD1 ASN C  35     -70.932  30.940 -57.459  1.00127.76    -0.269 OA
ATOM   3800  ND2 ASN C  35     -70.318  28.772 -57.389  1.00127.49    -0.107 N 
ATOM   3801  N   SER C  36     -73.421  28.092 -53.221  1.00113.77    -0.226 NA
ATOM   3802  CA  SER C  36     -73.677  27.771 -51.817  1.00107.07     0.219 C 
ATOM   3803  C   SER C  36     -74.699  26.639 -51.605  1.00103.55     0.277 C 
ATOM   3804  O   SER C  36     -75.550  26.366 -52.456  1.00102.57    -0.268 OA
ATOM   3805  CB  SER C  36     -74.063  29.036 -51.031  1.00105.93     0.216 C 
ATOM   3806  OG  SER C  36     -75.439  29.324 -51.135  1.00102.65    -0.218 OA
ATOM   3807  N   TYR C  37     -74.581  25.966 -50.464  1.00100.02    -0.228 NA
ATOM   3808  CA  TYR C  37     -75.500  24.905 -50.098  1.00 97.23     0.191 C 
ATOM   3809  C   TYR C  37     -76.868  25.548 -49.913  1.00 96.75     0.275 C 
ATOM   3810  O   TYR C  37     -76.959  26.748 -49.647  1.00 95.63    -0.268 OA
ATOM   3811  CB  TYR C  37     -75.030  24.200 -48.807  1.00 95.96     0.060 C 
ATOM   3812  CG  TYR C  37     -73.850  23.249 -48.996  1.00 93.50    -0.020 A 
ATOM   3813  CD1 TYR C  37     -74.036  21.982 -49.539  1.00 91.93    -0.002 A 
ATOM   3814  CD2 TYR C  37     -72.550  23.616 -48.621  1.00 91.95    -0.002 A 
ATOM   3815  CE1 TYR C  37     -72.964  21.105 -49.720  1.00 91.26     0.027 A 
ATOM   3816  CE2 TYR C  37     -71.467  22.740 -48.800  1.00 90.90     0.027 A 
ATOM   3817  CZ  TYR C  37     -71.687  21.486 -49.352  1.00 90.46     0.131 A 
ATOM   3818  OH  TYR C  37     -70.653  20.603 -49.548  1.00 88.99    -0.190 OA
ATOM   3819  N   LYS C  38     -77.925  24.764 -50.084  1.00 97.38    -0.229 NA
ATOM   3820  CA  LYS C  38     -79.283  25.255 -49.841  1.00 98.68     0.186 C 
ATOM   3821  C   LYS C  38     -79.618  25.177 -48.347  1.00 98.03     0.274 C 
ATOM   3822  O   LYS C  38     -79.572  24.099 -47.746  1.00 97.71    -0.268 OA
ATOM   3823  CB  LYS C  38     -80.296  24.461 -50.684  1.00100.03     0.034 C 
ATOM   3824  CG  LYS C  38     -81.616  25.182 -50.945  1.00104.43     0.005 C 
ATOM   3825  CD  LYS C  38     -82.736  24.204 -51.318  1.00110.05     0.041 C 
ATOM   3826  CE  LYS C  38     -84.069  24.922 -51.530  1.00113.38     0.338 C 
ATOM   3827  NZ  LYS C  38     -85.157  24.284 -50.729  1.00115.38     0.618 N 
ATOM   3828  N   MET C  39     -79.952  26.324 -47.760  1.00 98.02    -0.229 NA
ATOM   3829  CA  MET C  39     -80.192  26.432 -46.313  1.00 98.29     0.187 C 
ATOM   3830  C   MET C  39     -81.639  26.797 -45.936  1.00 99.07     0.274 C 
ATOM   3831  O   MET C  39     -81.946  27.017 -44.756  1.00 98.73    -0.268 OA
ATOM   3832  CB  MET C  39     -79.213  27.445 -45.688  1.00 97.83     0.046 C 
ATOM   3833  CG  MET C  39     -77.734  27.076 -45.814  1.00 96.69     0.060 C 
ATOM   3834  SD  MET C  39     -77.363  25.383 -45.322  1.00 95.45    -0.139 SA
ATOM   3835  CE  MET C  39     -77.762  25.419 -43.597  1.00 95.30     0.069 C 
ATOM   3836  N   ASP C  40     -82.518  26.862 -46.940  1.00100.43    -0.228 NA
ATOM   3837  CA  ASP C  40     -83.923  27.266 -46.744  1.00101.43     0.197 C 
ATOM   3838  C   ASP C  40     -84.928  26.111 -46.759  1.00101.52     0.275 C 
ATOM   3839  O   ASP C  40     -86.126  26.360 -46.871  1.00101.85    -0.268 OA
ATOM   3840  CB  ASP C  40     -84.347  28.354 -47.753  1.00101.94     0.132 C 
ATOM   3841  CG  ASP C  40     -84.231  27.894 -49.206  1.00103.15     0.188 C 
ATOM   3842  OD1 ASP C  40     -85.260  27.874 -49.924  1.00103.82    -0.647 OA
ATOM   3843  OD2 ASP C  40     -83.146  27.540 -49.715  1.00103.76    -0.647 OA
ATOM   3844  N   TYR C  41     -84.448  24.866 -46.651  1.00101.46    -0.228 NA
ATOM   3845  CA  TYR C  41     -85.312  23.708 -46.364  1.00101.39     0.189 C 
ATOM   3846  C   TYR C  41     -86.135  24.024 -45.103  1.00101.98     0.257 C 
ATOM   3847  O   TYR C  41     -85.745  24.890 -44.313  1.00102.03    -0.270 OA
ATOM   3848  CB  TYR C  41     -84.482  22.446 -46.109  1.00100.91     0.060 C 
ATOM   3849  CG  TYR C  41     -83.962  21.688 -47.326  1.00 99.55    -0.020 A 
ATOM   3850  CD1 TYR C  41     -82.775  22.071 -47.954  1.00 98.60    -0.002 A 
ATOM   3851  CD2 TYR C  41     -84.623  20.550 -47.809  1.00 98.55    -0.002 A 
ATOM   3852  CE1 TYR C  41     -82.269  21.363 -49.056  1.00 97.94     0.027 A 
ATOM   3853  CE2 TYR C  41     -84.123  19.830 -48.915  1.00 97.75     0.027 A 
ATOM   3854  CZ  TYR C  41     -82.941  20.249 -49.533  1.00 97.37     0.131 A 
ATOM   3855  OH  TYR C  41     -82.422  19.566 -50.617  1.00 96.34    -0.190 OA
ATOM   3856  N   PRO C  42     -87.262  23.345 -44.893  1.00102.68    -0.312 N 
ATOM   3857  CA  PRO C  42     -88.167  23.718 -43.788  1.00103.54     0.165 C 
ATOM   3858  C   PRO C  42     -87.503  23.698 -42.403  1.00104.84     0.272 C 
ATOM   3859  O   PRO C  42     -87.946  24.413 -41.504  1.00104.56    -0.269 OA
ATOM   3860  CB  PRO C  42     -89.299  22.685 -43.874  1.00103.10     0.034 C 
ATOM   3861  CG  PRO C  42     -88.825  21.633 -44.810  1.00102.47     0.027 C 
ATOM   3862  CD  PRO C  42     -87.769  22.206 -45.679  1.00102.40     0.105 C 
ATOM   3863  N   GLU C  43     -86.453  22.892 -42.257  1.00106.70    -0.229 NA
ATOM   3864  CA  GLU C  43     -85.655  22.820 -41.028  1.00108.46     0.187 C 
ATOM   3865  C   GLU C  43     -84.152  23.051 -41.304  1.00107.93     0.274 C 
ATOM   3866  O   GLU C  43     -83.666  22.855 -42.424  1.00108.23    -0.268 OA
ATOM   3867  CB  GLU C  43     -85.851  21.458 -40.340  1.00109.95     0.045 C 
ATOM   3868  CG  GLU C  43     -87.224  21.214 -39.716  1.00114.23     0.100 C 
ATOM   3869  CD  GLU C  43     -87.627  19.739 -39.728  1.00118.86     0.185 C 
ATOM   3870  OE1 GLU C  43     -86.824  18.881 -39.279  1.00120.38    -0.647 OA
ATOM   3871  OE2 GLU C  43     -88.752  19.434 -40.192  1.00120.34    -0.647 OA
ATOM   3872  N   MET C  44     -83.419  23.459 -40.273  1.00107.10    -0.229 NA
ATOM   3873  CA  MET C  44     -81.965  23.553 -40.359  1.00105.97     0.187 C 
ATOM   3874  C   MET C  44     -81.323  22.174 -40.295  1.00104.97     0.274 C 
ATOM   3875  O   MET C  44     -80.415  21.857 -41.067  1.00104.71    -0.268 OA
ATOM   3876  CB  MET C  44     -81.429  24.432 -39.237  1.00105.97     0.046 C 
ATOM   3877  CG  MET C  44     -81.390  25.897 -39.590  1.00106.33     0.060 C 
ATOM   3878  SD  MET C  44     -80.329  26.153 -41.012  1.00106.78    -0.139 SA
ATOM   3879  CE  MET C  44     -78.926  26.902 -40.189  1.00107.27     0.069 C 
ATOM   3880  N   GLY C  45     -81.817  21.357 -39.370  1.00103.81    -0.226 NA
ATOM   3881  CA  GLY C  45     -81.322  20.009 -39.151  1.00101.97     0.218 C 
ATOM   3882  C   GLY C  45     -81.182  19.718 -37.668  1.00 99.80     0.277 C 
ATOM   3883  O   GLY C  45     -81.345  20.615 -36.829  1.00100.90    -0.268 OA
ATOM   3884  N   LEU C  46     -80.887  18.466 -37.335  1.00 96.13    -0.229 NA
ATOM   3885  CA  LEU C  46     -80.627  18.114 -35.944  1.00 91.73     0.186 C 
ATOM   3886  C   LEU C  46     -79.140  18.270 -35.615  1.00 88.60     0.274 C 
ATOM   3887  O   LEU C  46     -78.276  18.096 -36.483  1.00 88.27    -0.268 OA
ATOM   3888  CB  LEU C  46     -81.120  16.701 -35.614  1.00 91.45     0.034 C 
ATOM   3889  CG  LEU C  46     -81.281  15.685 -36.739  1.00 89.88     0.002 C 
ATOM   3890  CD1 LEU C  46     -79.963  15.067 -37.044  1.00 89.30     0.000 C 
ATOM   3891  CD2 LEU C  46     -82.252  14.615 -36.346  1.00 88.49     0.000 C 
ATOM   3892  N   CYS C  47     -78.869  18.627 -34.359  1.00 84.36    -0.228 NA
ATOM   3893  CA  CYS C  47     -77.516  18.772 -33.835  1.00 79.85     0.198 C 
ATOM   3894  C   CYS C  47     -77.388  17.777 -32.705  1.00 77.25     0.275 C 
ATOM   3895  O   CYS C  47     -77.994  17.961 -31.657  1.00 77.60    -0.268 OA
ATOM   3896  CB  CYS C  47     -77.315  20.199 -33.332  1.00 79.50     0.103 C 
ATOM   3897  SG  CYS C  47     -75.849  20.514 -32.330  1.00 76.08    -0.080 SA
ATOM   3898  N   ILE C  48     -76.637  16.708 -32.933  1.00 73.63    -0.229 NA
ATOM   3899  CA  ILE C  48     -76.536  15.621 -31.974  1.00 70.66     0.186 C 
ATOM   3900  C   ILE C  48     -75.277  15.796 -31.131  1.00 67.69     0.274 C 
ATOM   3901  O   ILE C  48     -74.168  15.652 -31.652  1.00 68.16    -0.268 OA
ATOM   3902  CB  ILE C  48     -76.475  14.270 -32.703  1.00 71.27     0.032 C 
ATOM   3903  CG1 ILE C  48     -77.642  14.111 -33.687  1.00 73.28     0.002 C 
ATOM   3904  CG2 ILE C  48     -76.394  13.110 -31.705  1.00 71.85     0.003 C 
ATOM   3905  CD1 ILE C  48     -78.949  13.599 -33.089  1.00 76.20     0.000 C 
ATOM   3906  N   ILE C  49     -75.433  16.083 -29.839  1.00 63.58    -0.229 NA
ATOM   3907  CA  ILE C  49     -74.285  16.320 -28.955  1.00 60.16     0.186 C 
ATOM   3908  C   ILE C  49     -73.976  15.150 -28.012  1.00 59.01     0.274 C 
ATOM   3909  O   ILE C  49     -74.711  14.917 -27.044  1.00 58.23    -0.268 OA
ATOM   3910  CB  ILE C  49     -74.534  17.601 -28.092  1.00 59.38     0.032 C 
ATOM   3911  CG1 ILE C  49     -74.945  18.792 -28.954  1.00 57.07     0.002 C 
ATOM   3912  CG2 ILE C  49     -73.293  17.948 -27.244  1.00 58.90     0.003 C 
ATOM   3913  CD1 ILE C  49     -74.714  20.120 -28.279  1.00 54.13     0.000 C 
ATOM   3914  N   ILE C  50     -72.891  14.432 -28.248  1.00 58.37    -0.229 NA
ATOM   3915  CA  ILE C  50     -72.468  13.430 -27.262  1.00 58.83     0.186 C 
ATOM   3916  C   ILE C  50     -71.530  14.075 -26.225  1.00 60.12     0.274 C 
ATOM   3917  O   ILE C  50     -70.488  14.647 -26.581  1.00 59.66    -0.268 OA
ATOM   3918  CB  ILE C  50     -71.806  12.172 -27.909  1.00 58.21     0.032 C 
ATOM   3919  CG1 ILE C  50     -72.804  11.385 -28.752  1.00 58.21     0.002 C 
ATOM   3920  CG2 ILE C  50     -71.254  11.255 -26.827  1.00 56.70     0.003 C 
ATOM   3921  CD1 ILE C  50     -73.006  11.937 -30.154  1.00 59.82     0.000 C 
ATOM   3922  N   ASN C  51     -71.905  13.966 -24.950  1.00 62.06    -0.228 NA
ATOM   3923  CA  ASN C  51     -71.182  14.616 -23.866  1.00 64.51     0.196 C 
ATOM   3924  C   ASN C  51     -70.722  13.635 -22.792  1.00 63.14     0.275 C 
ATOM   3925  O   ASN C  51     -71.452  13.343 -21.845  1.00 62.31    -0.268 OA
ATOM   3926  CB  ASN C  51     -72.040  15.734 -23.275  1.00 67.60     0.126 C 
ATOM   3927  CG  ASN C  51     -71.322  16.523 -22.220  1.00 75.68     0.276 C 
ATOM   3928  OD1 ASN C  51     -71.067  16.027 -21.153  1.00 83.03    -0.269 OA
ATOM   3929  ND2 ASN C  51     -70.999  17.765 -22.514  1.00 83.22    -0.107 N 
ATOM   3930  N   ASN C  52     -69.501  13.135 -22.964  1.00 62.15    -0.228 NA
ATOM   3931  CA  ASN C  52     -68.890  12.175 -22.057  1.00 62.12     0.196 C 
ATOM   3932  C   ASN C  52     -67.977  12.760 -20.931  1.00 64.53     0.275 C 
ATOM   3933  O   ASN C  52     -66.864  13.275 -21.179  1.00 64.38    -0.268 OA
ATOM   3934  CB  ASN C  52     -68.172  11.100 -22.866  1.00 60.25     0.126 C 
ATOM   3935  CG  ASN C  52     -69.138  10.149 -23.548  1.00 56.30     0.276 C 
ATOM   3936  OD1 ASN C  52     -70.337  10.349 -23.505  1.00 54.24    -0.269 OA
ATOM   3937  ND2 ASN C  52     -68.616   9.105 -24.165  1.00 53.09    -0.107 N 
ATOM   3938  N   LYS C  53     -68.474  12.643 -19.696  1.00 67.17    -0.229 NA
ATOM   3939  CA  LYS C  53     -67.868  13.196 -18.489  1.00 69.54     0.186 C 
ATOM   3940  C   LYS C  53     -67.197  12.066 -17.707  1.00 69.48     0.274 C 
ATOM   3941  O   LYS C  53     -66.020  12.136 -17.402  1.00 69.12    -0.268 OA
ATOM   3942  CB  LYS C  53     -68.993  13.827 -17.651  1.00 71.34     0.034 C 
ATOM   3943  CG  LYS C  53     -68.624  14.784 -16.500  1.00 75.93     0.005 C 
ATOM   3944  CD  LYS C  53     -69.917  15.163 -15.743  1.00 82.19     0.041 C 
ATOM   3945  CE  LYS C  53     -69.903  16.572 -15.228  1.00 86.61     0.338 C 
ATOM   3946  NZ  LYS C  53     -69.927  16.570 -13.729  1.00 90.42     0.618 N 
ATOM   3947  N   ASN C  54     -67.953  11.018 -17.395  1.00 69.82    -0.228 NA
ATOM   3948  CA  ASN C  54     -67.454   9.954 -16.504  1.00 69.94     0.196 C 
ATOM   3949  C   ASN C  54     -67.191   8.631 -17.223  1.00 70.34     0.275 C 
ATOM   3950  O   ASN C  54     -68.023   8.135 -17.985  1.00 71.00    -0.268 OA
ATOM   3951  CB  ASN C  54     -68.399   9.719 -15.299  1.00 69.26     0.126 C 
ATOM   3952  CG  ASN C  54     -68.592  10.960 -14.448  1.00 66.42     0.276 C 
ATOM   3953  OD1 ASN C  54     -67.725  11.321 -13.652  1.00 64.95    -0.269 OA
ATOM   3954  ND2 ASN C  54     -69.731  11.621 -14.616  1.00 63.24    -0.107 N 
ATOM   3955  N   PHE C  55     -66.036   8.052 -16.941  1.00 70.45    -0.228 NA
ATOM   3956  CA  PHE C  55     -65.610   6.846 -17.629  1.00 70.81     0.191 C 
ATOM   3957  C   PHE C  55     -65.554   5.647 -16.682  1.00 72.10     0.275 C 
ATOM   3958  O   PHE C  55     -65.222   5.787 -15.507  1.00 71.32    -0.268 OA
ATOM   3959  CB  PHE C  55     -64.290   7.116 -18.389  1.00 69.81     0.060 C 
ATOM   3960  CG  PHE C  55     -64.410   8.249 -19.387  1.00 67.70    -0.020 A 
ATOM   3961  CD1 PHE C  55     -64.420   9.581 -18.954  1.00 66.53    -0.004 A 
ATOM   3962  CD2 PHE C  55     -64.583   7.995 -20.732  1.00 65.47    -0.004 A 
ATOM   3963  CE1 PHE C  55     -64.574  10.611 -19.842  1.00 64.93    -0.000 A 
ATOM   3964  CE2 PHE C  55     -64.741   9.041 -21.628  1.00 64.73    -0.000 A 
ATOM   3965  CZ  PHE C  55     -64.732  10.336 -21.182  1.00 64.53    -0.000 A 
ATOM   3966  N   HIS C  56     -65.919   4.476 -17.189  1.00 74.68    -0.228 NA
ATOM   3967  CA  HIS C  56     -65.937   3.279 -16.369  1.00 78.28     0.192 C 
ATOM   3968  C   HIS C  56     -64.542   3.065 -15.805  1.00 78.96     0.275 C 
ATOM   3969  O   HIS C  56     -63.549   3.376 -16.458  1.00 79.21    -0.268 OA
ATOM   3970  CB  HIS C  56     -66.396   2.057 -17.177  1.00 80.02     0.082 C 
ATOM   3971  CG  HIS C  56     -67.761   2.204 -17.792  1.00 85.65     0.082 A 
ATOM   3972  ND1 HIS C  56     -68.426   1.150 -18.386  1.00 89.32    -0.227 NA
ATOM   3973  CD2 HIS C  56     -68.580   3.280 -17.919  1.00 89.33     0.116 A 
ATOM   3974  CE1 HIS C  56     -69.591   1.568 -18.851  1.00 91.22     0.199 A 
ATOM   3975  NE2 HIS C  56     -69.709   2.857 -18.581  1.00 91.22    -0.221 NA
ATOM   3976  N   LYS C  57     -64.465   2.540 -14.590  1.00 79.95    -0.229 NA
ATOM   3977  CA  LYS C  57     -63.169   2.295 -13.962  1.00 81.02     0.186 C 
ATOM   3978  C   LYS C  57     -62.242   1.367 -14.772  1.00 80.18     0.274 C 
ATOM   3979  O   LYS C  57     -61.027   1.371 -14.556  1.00 80.16    -0.268 OA
ATOM   3980  CB  LYS C  57     -63.359   1.787 -12.533  1.00 82.47     0.034 C 
ATOM   3981  CG  LYS C  57     -64.006   2.812 -11.591  1.00 86.90     0.005 C 
ATOM   3982  CD  LYS C  57     -62.947   3.597 -10.794  1.00 93.25     0.041 C 
ATOM   3983  CE  LYS C  57     -62.612   2.922  -9.440  1.00 96.71     0.338 C 
ATOM   3984  NZ  LYS C  57     -61.203   3.212  -9.003  1.00 97.91     0.618 N 
ATOM   3985  N   SER C  58     -62.813   0.597 -15.702  1.00 79.43    -0.226 NA
ATOM   3986  CA  SER C  58     -62.040  -0.262 -16.611  1.00 78.93     0.219 C 
ATOM   3987  C   SER C  58     -61.181   0.581 -17.525  1.00 78.39     0.277 C 
ATOM   3988  O   SER C  58     -59.952   0.450 -17.533  1.00 78.72    -0.268 OA
ATOM   3989  CB  SER C  58     -62.946  -1.132 -17.486  1.00 79.06     0.216 C 
ATOM   3990  OG  SER C  58     -64.018  -1.660 -16.737  1.00 79.95    -0.218 OA
ATOM   3991  N   THR C  59     -61.843   1.442 -18.294  1.00 77.37    -0.226 NA
ATOM   3992  CA  THR C  59     -61.176   2.381 -19.188  1.00 76.43     0.216 C 
ATOM   3993  C   THR C  59     -59.884   2.966 -18.600  1.00 75.65     0.277 C 
ATOM   3994  O   THR C  59     -58.927   3.214 -19.345  1.00 75.39    -0.268 OA
ATOM   3995  CB  THR C  59     -62.154   3.507 -19.629  1.00 76.50     0.184 C 
ATOM   3996  OG1 THR C  59     -62.250   4.514 -18.611  1.00 76.39    -0.221 OA
ATOM   3997  CG2 THR C  59     -63.568   2.969 -19.725  1.00 76.56     0.038 C 
ATOM   3998  N   GLY C  60     -59.867   3.161 -17.276  1.00 74.89    -0.226 NA
ATOM   3999  CA  GLY C  60     -58.746   3.772 -16.568  1.00 74.37     0.218 C 
ATOM   4000  C   GLY C  60     -58.718   5.298 -16.688  1.00 74.24     0.277 C 
ATOM   4001  O   GLY C  60     -57.936   5.967 -15.994  1.00 73.47    -0.268 OA
ATOM   4002  N   MET C  61     -59.587   5.824 -17.560  1.00 74.68    -0.229 NA
ATOM   4003  CA  MET C  61     -59.666   7.230 -17.921  1.00 75.72     0.187 C 
ATOM   4004  C   MET C  61     -60.196   8.070 -16.769  1.00 72.94     0.274 C 
ATOM   4005  O   MET C  61     -60.779   7.550 -15.828  1.00 71.71    -0.268 OA
ATOM   4006  CB  MET C  61     -60.555   7.414 -19.160  1.00 79.08     0.046 C 
ATOM   4007  CG  MET C  61     -60.005   6.843 -20.477  1.00 90.76     0.060 C 
ATOM   4008  SD  MET C  61     -58.848   7.993 -21.272  1.00106.84    -0.139 SA
ATOM   4009  CE  MET C  61     -57.672   6.835 -22.166  1.00114.59     0.069 C 
ATOM   4010  N   THR C  62     -59.989   9.379 -16.869  1.00 71.10    -0.226 NA
ATOM   4011  CA  THR C  62     -60.281  10.339 -15.804  1.00 69.66     0.216 C 
ATOM   4012  C   THR C  62     -61.532  11.157 -16.082  1.00 67.96     0.277 C 
ATOM   4013  O   THR C  62     -61.986  11.244 -17.220  1.00 67.20    -0.268 OA
ATOM   4014  CB  THR C  62     -59.094  11.313 -15.648  1.00 70.25     0.184 C 
ATOM   4015  OG1 THR C  62     -58.368  11.405 -16.892  1.00 70.72    -0.221 OA
ATOM   4016  CG2 THR C  62     -58.082  10.756 -14.661  1.00 70.97     0.038 C 
ATOM   4017  N   SER C  63     -62.068  11.773 -15.034  1.00 66.73    -0.226 NA
ATOM   4018  CA  SER C  63     -63.264  12.606 -15.151  1.00 65.77     0.219 C 
ATOM   4019  C   SER C  63     -63.012  13.920 -15.887  1.00 63.44     0.277 C 
ATOM   4020  O   SER C  63     -62.081  14.678 -15.560  1.00 63.49    -0.268 OA
ATOM   4021  CB  SER C  63     -63.868  12.890 -13.780  1.00 66.89     0.216 C 
ATOM   4022  OG  SER C  63     -64.852  11.924 -13.501  1.00 70.26    -0.218 OA
ATOM   4023  N   ARG C  64     -63.856  14.177 -16.877  1.00 60.20    -0.229 NA
ATOM   4024  CA  ARG C  64     -63.694  15.328 -17.727  1.00 57.42     0.186 C 
ATOM   4025  C   ARG C  64     -64.445  16.473 -17.086  1.00 57.07     0.274 C 
ATOM   4026  O   ARG C  64     -65.533  16.858 -17.542  1.00 57.26    -0.268 OA
ATOM   4027  CB  ARG C  64     -64.170  15.026 -19.156  1.00 55.85     0.036 C 
ATOM   4028  CG  ARG C  64     -63.261  14.076 -19.879  1.00 52.64     0.029 C 
ATOM   4029  CD  ARG C  64     -63.561  13.879 -21.356  1.00 50.94     0.145 C 
ATOM   4030  NE  ARG C  64     -63.319  15.065 -22.181  1.00 49.04    -0.083 NA
ATOM   4031  CZ  ARG C  64     -64.274  15.903 -22.611  1.00 47.38     0.782 C 
ATOM   4032  NH1 ARG C  64     -65.569  15.694 -22.307  1.00 45.09     0.063 N 
ATOM   4033  NH2 ARG C  64     -63.930  16.959 -23.356  1.00 46.79     0.063 N 
ATOM   4034  N   SER C  65     -63.868  16.996 -16.007  1.00 56.32    -0.226 NA
ATOM   4035  CA  SER C  65     -64.476  18.075 -15.235  1.00 55.96     0.219 C 
ATOM   4036  C   SER C  65     -64.733  19.270 -16.132  1.00 55.23     0.277 C 
ATOM   4037  O   SER C  65     -63.942  19.569 -17.013  1.00 55.88    -0.268 OA
ATOM   4038  CB  SER C  65     -63.583  18.482 -14.060  1.00 56.11     0.216 C 
ATOM   4039  OG  SER C  65     -63.013  17.346 -13.439  1.00 56.51    -0.218 OA
ATOM   4040  N   GLY C  66     -65.862  19.918 -15.941  1.00 54.29    -0.226 NA
ATOM   4041  CA  GLY C  66     -66.196  21.068 -16.739  1.00 53.93     0.218 C 
ATOM   4042  C   GLY C  66     -66.964  20.816 -18.021  1.00 54.22     0.277 C 
ATOM   4043  O   GLY C  66     -67.599  21.736 -18.533  1.00 54.56    -0.268 OA
ATOM   4044  N   THR C  67     -66.932  19.596 -18.553  1.00 54.30    -0.226 NA
ATOM   4045  CA  THR C  67     -67.478  19.351 -19.897  1.00 54.53     0.216 C 
ATOM   4046  C   THR C  67     -68.943  19.818 -20.129  1.00 55.33     0.277 C 
ATOM   4047  O   THR C  67     -69.287  20.281 -21.221  1.00 55.01    -0.268 OA
ATOM   4048  CB  THR C  67     -67.249  17.898 -20.337  1.00 53.99     0.184 C 
ATOM   4049  OG1 THR C  67     -67.659  17.756 -21.700  1.00 52.57    -0.221 OA
ATOM   4050  CG2 THR C  67     -68.170  16.951 -19.587  1.00 54.61     0.038 C 
ATOM   4051  N   ASP C  68     -69.771  19.720 -19.091  1.00 56.43    -0.228 NA
ATOM   4052  CA  ASP C  68     -71.164  20.164 -19.145  1.00 57.67     0.197 C 
ATOM   4053  C   ASP C  68     -71.267  21.631 -19.563  1.00 55.70     0.275 C 
ATOM   4054  O   ASP C  68     -72.170  22.017 -20.301  1.00 55.37    -0.268 OA
ATOM   4055  CB  ASP C  68     -71.858  19.957 -17.791  1.00 60.19     0.132 C 
ATOM   4056  CG  ASP C  68     -72.116  18.468 -17.462  1.00 66.60     0.188 C 
ATOM   4057  OD1 ASP C  68     -72.154  17.608 -18.384  1.00 71.06    -0.647 OA
ATOM   4058  OD2 ASP C  68     -72.302  18.066 -16.286  1.00 71.82    -0.647 OA
ATOM   4059  N   VAL C  69     -70.328  22.441 -19.098  1.00 53.46    -0.229 NA
ATOM   4060  CA  VAL C  69     -70.242  23.836 -19.519  1.00 51.68     0.186 C 
ATOM   4061  C   VAL C  69     -70.166  24.018 -21.059  1.00 52.36     0.274 C 
ATOM   4062  O   VAL C  69     -70.767  24.936 -21.605  1.00 51.93    -0.268 OA
ATOM   4063  CB  VAL C  69     -69.057  24.515 -18.820  1.00 50.22     0.032 C 
ATOM   4064  CG1 VAL C  69     -68.689  25.823 -19.476  1.00 48.12     0.003 C 
ATOM   4065  CG2 VAL C  69     -69.383  24.727 -17.382  1.00 49.24     0.003 C 
ATOM   4066  N   ASP C  70     -69.429  23.139 -21.739  1.00 53.38    -0.228 NA
ATOM   4067  CA  ASP C  70     -69.359  23.131 -23.196  1.00 54.58     0.197 C 
ATOM   4068  C   ASP C  70     -70.718  22.744 -23.809  1.00 55.26     0.275 C 
ATOM   4069  O   ASP C  70     -71.255  23.455 -24.655  1.00 54.88    -0.268 OA
ATOM   4070  CB  ASP C  70     -68.300  22.117 -23.667  1.00 54.93     0.132 C 
ATOM   4071  CG  ASP C  70     -66.877  22.649 -23.601  1.00 55.53     0.188 C 
ATOM   4072  OD1 ASP C  70     -66.664  23.882 -23.578  1.00 56.15    -0.647 OA
ATOM   4073  OD2 ASP C  70     -65.898  21.878 -23.572  1.00 56.90    -0.647 OA
ATOM   4074  N   ALA C  71     -71.267  21.609 -23.380  1.00 56.42    -0.229 NA
ATOM   4075  CA  ALA C  71     -72.545  21.147 -23.909  1.00 57.81     0.186 C 
ATOM   4076  C   ALA C  71     -73.633  22.210 -23.762  1.00 59.11     0.274 C 
ATOM   4077  O   ALA C  71     -74.324  22.524 -24.732  1.00 59.88    -0.268 OA
ATOM   4078  CB  ALA C  71     -72.961  19.846 -23.259  1.00 57.09     0.037 C 
ATOM   4079  N   ALA C  72     -73.776  22.766 -22.557  1.00 60.09    -0.229 NA
ATOM   4080  CA  ALA C  72     -74.706  23.878 -22.324  1.00 61.04     0.186 C 
ATOM   4081  C   ALA C  72     -74.397  25.042 -23.263  1.00 61.78     0.274 C 
ATOM   4082  O   ALA C  72     -75.292  25.597 -23.876  1.00 62.21    -0.268 OA
ATOM   4083  CB  ALA C  72     -74.689  24.351 -20.844  1.00 60.21     0.037 C 
ATOM   4084  N   ASN C  73     -73.130  25.398 -23.385  1.00 62.70    -0.228 NA
ATOM   4085  CA  ASN C  73     -72.769  26.505 -24.238  1.00 64.02     0.196 C 
ATOM   4086  C   ASN C  73     -72.997  26.127 -25.710  1.00 66.19     0.275 C 
ATOM   4087  O   ASN C  73     -73.169  26.991 -26.572  1.00 65.68    -0.268 OA
ATOM   4088  CB  ASN C  73     -71.341  26.968 -23.918  1.00 62.98     0.126 C 
ATOM   4089  CG  ASN C  73     -70.813  27.993 -24.890  1.00 62.10     0.276 C 
ATOM   4090  OD1 ASN C  73     -71.498  28.944 -25.279  1.00 60.61    -0.269 OA
ATOM   4091  ND2 ASN C  73     -69.565  27.802 -25.295  1.00 62.46    -0.107 N 
ATOM   4092  N   LEU C  74     -73.069  24.828 -25.979  1.00 69.69    -0.229 NA
ATOM   4093  CA  LEU C  74     -73.256  24.331 -27.342  1.00 73.57     0.186 C 
ATOM   4094  C   LEU C  74     -74.720  24.108 -27.678  1.00 77.90     0.274 C 
ATOM   4095  O   LEU C  74     -75.141  24.307 -28.815  1.00 77.86    -0.268 OA
ATOM   4096  CB  LEU C  74     -72.484  23.027 -27.538  1.00 72.36     0.034 C 
ATOM   4097  CG  LEU C  74     -71.087  23.139 -28.142  1.00 69.90     0.002 C 
ATOM   4098  CD1 LEU C  74     -70.562  21.755 -28.407  1.00 68.40     0.000 C 
ATOM   4099  CD2 LEU C  74     -71.115  23.930 -29.411  1.00 67.32     0.000 C 
ATOM   4100  N   ARG C  75     -75.473  23.664 -26.672  1.00 83.54    -0.229 NA
ATOM   4101  CA  ARG C  75     -76.921  23.503 -26.739  1.00 89.06     0.186 C 
ATOM   4102  C   ARG C  75     -77.582  24.877 -26.854  1.00 88.53     0.274 C 
ATOM   4103  O   ARG C  75     -78.591  25.027 -27.522  1.00 88.80    -0.268 OA
ATOM   4104  CB  ARG C  75     -77.378  22.742 -25.491  1.00 92.83     0.036 C 
ATOM   4105  CG  ARG C  75     -78.862  22.717 -25.154  1.00104.97     0.029 C 
ATOM   4106  CD  ARG C  75     -79.118  21.942 -23.863  1.00121.59     0.145 C 
ATOM   4107  NE  ARG C  75     -80.496  22.004 -23.385  1.00133.56    -0.083 NA
ATOM   4108  CZ  ARG C  75     -81.503  21.292 -23.876  1.00140.72     0.782 C 
ATOM   4109  NH1 ARG C  75     -81.314  20.457 -24.894  1.00143.58     0.063 N 
ATOM   4110  NH2 ARG C  75     -82.712  21.423 -23.349  1.00143.92     0.063 N 
ATOM   4111  N   GLU C  76     -76.979  25.875 -26.216  1.00 88.12    -0.229 NA
ATOM   4112  CA  GLU C  76     -77.438  27.255 -26.299  1.00 87.72     0.187 C 
ATOM   4113  C   GLU C  76     -77.223  27.818 -27.695  1.00 83.40     0.274 C 
ATOM   4114  O   GLU C  76     -78.133  28.393 -28.293  1.00 82.83    -0.268 OA
ATOM   4115  CB  GLU C  76     -76.705  28.132 -25.276  1.00 91.12     0.045 C 
ATOM   4116  CG  GLU C  76     -77.439  29.405 -24.879  1.00102.17     0.100 C 
ATOM   4117  CD  GLU C  76     -78.868  29.134 -24.437  1.00115.07     0.185 C 
ATOM   4118  OE1 GLU C  76     -79.798  29.556 -25.148  1.00120.30    -0.647 OA
ATOM   4119  OE2 GLU C  76     -79.069  28.485 -23.390  1.00120.16    -0.647 OA
ATOM   4120  N   THR C  77     -76.017  27.647 -28.217  1.00 78.64    -0.226 NA
ATOM   4121  CA  THR C  77     -75.663  28.251 -29.488  1.00 74.36     0.216 C 
ATOM   4122  C   THR C  77     -76.363  27.650 -30.719  1.00 74.10     0.277 C 
ATOM   4123  O   THR C  77     -76.778  28.394 -31.616  1.00 73.06    -0.268 OA
ATOM   4124  CB  THR C  77     -74.146  28.266 -29.635  1.00 72.54     0.184 C 
ATOM   4125  OG1 THR C  77     -73.609  28.959 -28.511  1.00 69.88    -0.221 OA
ATOM   4126  CG2 THR C  77     -73.712  29.134 -30.824  1.00 70.00     0.038 C 
ATOM   4127  N   PHE C  78     -76.492  26.321 -30.759  1.00 74.59    -0.228 NA
ATOM   4128  CA  PHE C  78     -77.128  25.647 -31.896  1.00 76.19     0.191 C 
ATOM   4129  C   PHE C  78     -78.670  25.740 -31.926  1.00 78.65     0.275 C 
ATOM   4130  O   PHE C  78     -79.262  25.753 -33.011  1.00 78.34    -0.268 OA
ATOM   4131  CB  PHE C  78     -76.605  24.215 -32.068  1.00 75.10     0.060 C 
ATOM   4132  CG  PHE C  78     -75.241  24.157 -32.728  1.00 73.57    -0.020 A 
ATOM   4133  CD1 PHE C  78     -75.124  24.109 -34.109  1.00 72.30    -0.004 A 
ATOM   4134  CD2 PHE C  78     -74.074  24.193 -31.969  1.00 72.31    -0.004 A 
ATOM   4135  CE1 PHE C  78     -73.878  24.080 -34.721  1.00 71.35    -0.000 A 
ATOM   4136  CE2 PHE C  78     -72.831  24.172 -32.584  1.00 71.35    -0.000 A 
ATOM   4137  CZ  PHE C  78     -72.735  24.115 -33.961  1.00 70.90    -0.000 A 
ATOM   4138  N   ARG C  79     -79.301  25.804 -30.746  1.00 81.81    -0.229 NA
ATOM   4139  CA  ARG C  79     -80.719  26.129 -30.622  1.00 85.05     0.186 C 
ATOM   4140  C   ARG C  79     -80.975  27.537 -31.147  1.00 86.70     0.274 C 
ATOM   4141  O   ARG C  79     -81.926  27.755 -31.910  1.00 87.60    -0.268 OA
ATOM   4142  CB  ARG C  79     -81.178  26.031 -29.174  1.00 85.86     0.036 C 
ATOM   4143  CG  ARG C  79     -82.471  25.267 -28.973  1.00 88.85     0.029 C 
ATOM   4144  CD  ARG C  79     -83.198  25.613 -27.689  1.00 93.54     0.145 C 
ATOM   4145  NE  ARG C  79     -82.298  25.548 -26.536  1.00 97.61    -0.083 NA
ATOM   4146  CZ  ARG C  79     -82.681  25.517 -25.255  1.00100.08     0.782 C 
ATOM   4147  NH1 ARG C  79     -83.970  25.544 -24.927  1.00100.99     0.063 N 
ATOM   4148  NH2 ARG C  79     -81.763  25.455 -24.292  1.00101.20     0.063 N 
ATOM   4149  N   ASN C  80     -80.118  28.481 -30.752  1.00 88.01    -0.228 NA
ATOM   4150  CA  ASN C  80     -80.126  29.836 -31.301  1.00 89.26     0.196 C 
ATOM   4151  C   ASN C  80     -80.052  29.866 -32.819  1.00 90.14     0.275 C 
ATOM   4152  O   ASN C  80     -80.632  30.739 -33.445  1.00 90.52    -0.268 OA
ATOM   4153  CB  ASN C  80     -78.959  30.637 -30.754  1.00 89.44     0.126 C 
ATOM   4154  CG  ASN C  80     -79.342  31.494 -29.577  1.00 90.12     0.276 C 
ATOM   4155  OD1 ASN C  80     -79.861  31.006 -28.578  1.00 90.42    -0.269 OA
ATOM   4156  ND2 ASN C  80     -79.067  32.786 -29.680  1.00 91.18    -0.107 N 
ATOM   4157  N   LEU C  81     -79.329  28.917 -33.405  1.00 90.95    -0.229 NA
ATOM   4158  CA  LEU C  81     -79.236  28.781 -34.858  1.00 91.64     0.186 C 
ATOM   4159  C   LEU C  81     -80.407  27.999 -35.493  1.00 91.77     0.274 C 
ATOM   4160  O   LEU C  81     -80.463  27.836 -36.725  1.00 92.45    -0.268 OA
ATOM   4161  CB  LEU C  81     -77.911  28.110 -35.234  1.00 91.94     0.034 C 
ATOM   4162  CG  LEU C  81     -76.630  28.938 -35.312  1.00 91.80     0.002 C 
ATOM   4163  CD1 LEU C  81     -75.515  28.100 -35.936  1.00 91.26     0.000 C 
ATOM   4164  CD2 LEU C  81     -76.855  30.219 -36.101  1.00 91.75     0.000 C 
ATOM   4165  N   LYS C  82     -81.319  27.502 -34.652  1.00 90.94    -0.229 NA
ATOM   4166  CA  LYS C  82     -82.501  26.768 -35.108  1.00 89.70     0.186 C 
ATOM   4167  C   LYS C  82     -82.261  25.271 -35.406  1.00 87.48     0.274 C 
ATOM   4168  O   LYS C  82     -82.796  24.734 -36.371  1.00 87.99    -0.268 OA
ATOM   4169  CB  LYS C  82     -83.140  27.483 -36.316  1.00 90.57     0.034 C 
ATOM   4170  CG  LYS C  82     -84.439  28.241 -36.017  1.00 93.26     0.005 C 
ATOM   4171  CD  LYS C  82     -84.377  29.099 -34.742  1.00 95.97     0.041 C 
ATOM   4172  CE  LYS C  82     -83.847  30.496 -35.027  1.00 97.09     0.338 C 
ATOM   4173  NZ  LYS C  82     -84.350  31.467 -34.016  1.00 97.72     0.618 N 
ATOM   4174  N   TYR C  83     -81.473  24.593 -34.577  1.00 84.42    -0.228 NA
ATOM   4175  CA  TYR C  83     -81.250  23.153 -34.759  1.00 81.24     0.191 C 
ATOM   4176  C   TYR C  83     -82.058  22.342 -33.745  1.00 81.40     0.275 C 
ATOM   4177  O   TYR C  83     -82.287  22.787 -32.628  1.00 80.72    -0.268 OA
ATOM   4178  CB  TYR C  83     -79.752  22.794 -34.649  1.00 79.00     0.060 C 
ATOM   4179  CG  TYR C  83     -78.973  23.045 -35.922  1.00 73.29    -0.020 A 
ATOM   4180  CD1 TYR C  83     -78.404  24.293 -36.169  1.00 68.39    -0.002 A 
ATOM   4181  CD2 TYR C  83     -78.810  22.030 -36.896  1.00 69.24    -0.002 A 
ATOM   4182  CE1 TYR C  83     -77.716  24.540 -37.343  1.00 65.71     0.027 A 
ATOM   4183  CE2 TYR C  83     -78.110  22.273 -38.089  1.00 65.12     0.027 A 
ATOM   4184  CZ  TYR C  83     -77.572  23.536 -38.300  1.00 64.59     0.131 A 
ATOM   4185  OH  TYR C  83     -76.873  23.830 -39.459  1.00 63.83    -0.190 OA
ATOM   4186  N   GLU C  84     -82.475  21.144 -34.134  1.00 82.13    -0.229 NA
ATOM   4187  CA  GLU C  84     -83.082  20.218 -33.202  1.00 83.31     0.187 C 
ATOM   4188  C   GLU C  84     -81.979  19.603 -32.328  1.00 83.25     0.274 C 
ATOM   4189  O   GLU C  84     -81.532  18.466 -32.555  1.00 83.17    -0.268 OA
ATOM   4190  CB  GLU C  84     -83.861  19.148 -33.960  1.00 84.36     0.045 C 
ATOM   4191  CG  GLU C  84     -84.953  18.471 -33.145  1.00 88.14     0.100 C 
ATOM   4192  CD  GLU C  84     -85.546  17.289 -33.883  1.00 92.67     0.185 C 
ATOM   4193  OE1 GLU C  84     -84.962  16.182 -33.808  1.00 94.51    -0.647 OA
ATOM   4194  OE2 GLU C  84     -86.584  17.471 -34.557  1.00 94.27    -0.647 OA
ATOM   4195  N   VAL C  85     -81.547  20.376 -31.329  1.00 83.05    -0.229 NA
ATOM   4196  CA  VAL C  85     -80.439  20.007 -30.442  1.00 82.77     0.186 C 
ATOM   4197  C   VAL C  85     -80.820  18.839 -29.530  1.00 82.38     0.274 C 
ATOM   4198  O   VAL C  85     -81.750  18.961 -28.749  1.00 82.93    -0.268 OA
ATOM   4199  CB  VAL C  85     -80.005  21.232 -29.583  1.00 82.83     0.032 C 
ATOM   4200  CG1 VAL C  85     -78.968  20.850 -28.532  1.00 82.77     0.003 C 
ATOM   4201  CG2 VAL C  85     -79.489  22.364 -30.467  1.00 82.87     0.003 C 
ATOM   4202  N   ARG C  86     -80.115  17.713 -29.633  1.00 81.56    -0.229 NA
ATOM   4203  CA  ARG C  86     -80.282  16.611 -28.672  1.00 80.56     0.186 C 
ATOM   4204  C   ARG C  86     -78.995  16.359 -27.906  1.00 80.52     0.274 C 
ATOM   4205  O   ARG C  86     -78.009  15.928 -28.497  1.00 80.62    -0.268 OA
ATOM   4206  CB  ARG C  86     -80.694  15.309 -29.367  1.00 79.95     0.036 C 
ATOM   4207  CG  ARG C  86     -81.878  15.411 -30.315  1.00 77.34     0.029 C 
ATOM   4208  CD  ARG C  86     -82.083  14.144 -31.120  1.00 73.19     0.145 C 
ATOM   4209  NE  ARG C  86     -83.042  14.303 -32.212  1.00 70.50    -0.083 NA
ATOM   4210  CZ  ARG C  86     -83.333  13.354 -33.114  1.00 68.70     0.782 C 
ATOM   4211  NH1 ARG C  86     -82.733  12.158 -33.070  1.00 68.20     0.063 N 
ATOM   4212  NH2 ARG C  86     -84.225  13.600 -34.073  1.00 66.58     0.063 N 
ATOM   4213  N   ASN C  87     -78.996  16.638 -26.607  1.00 80.58    -0.228 NA
ATOM   4214  CA  ASN C  87     -77.849  16.339 -25.756  1.00 80.85     0.196 C 
ATOM   4215  C   ASN C  87     -77.856  14.869 -25.327  1.00 79.13     0.275 C 
ATOM   4216  O   ASN C  87     -78.911  14.317 -24.983  1.00 78.41    -0.268 OA
ATOM   4217  CB  ASN C  87     -77.856  17.248 -24.530  1.00 82.88     0.126 C 
ATOM   4218  CG  ASN C  87     -76.473  17.770 -24.175  1.00 88.79     0.276 C 
ATOM   4219  OD1 ASN C  87     -76.084  18.880 -24.570  1.00 93.59    -0.269 OA
ATOM   4220  ND2 ASN C  87     -75.726  16.980 -23.412  1.00 92.86    -0.107 N 
ATOM   4221  N   LYS C  88     -76.693  14.224 -25.373  1.00 77.58    -0.229 NA
ATOM   4222  CA  LYS C  88     -76.555  12.859 -24.862  1.00 76.67     0.186 C 
ATOM   4223  C   LYS C  88     -75.369  12.756 -23.918  1.00 72.57     0.274 C 
ATOM   4224  O   LYS C  88     -74.269  13.123 -24.280  1.00 72.13    -0.268 OA
ATOM   4225  CB  LYS C  88     -76.392  11.869 -26.006  1.00 79.72     0.034 C 
ATOM   4226  CG  LYS C  88     -77.219  10.609 -25.824  1.00 89.90     0.005 C 
ATOM   4227  CD  LYS C  88     -78.305  10.460 -26.904  1.00103.77     0.041 C 
ATOM   4228  CE  LYS C  88     -79.448  11.464 -26.718  1.00112.47     0.338 C 
ATOM   4229  NZ  LYS C  88     -79.116  12.794 -27.325  1.00118.14     0.618 N 
ATOM   4230  N   ASN C  89     -75.579  12.269 -22.704  1.00 68.33    -0.228 NA
ATOM   4231  CA  ASN C  89     -74.484  12.205 -21.741  1.00 64.76     0.196 C 
ATOM   4232  C   ASN C  89     -73.947  10.811 -21.486  1.00 63.32     0.275 C 
ATOM   4233  O   ASN C  89     -74.683   9.842 -21.555  1.00 62.44    -0.268 OA
ATOM   4234  CB  ASN C  89     -74.869  12.857 -20.429  1.00 63.78     0.126 C 
ATOM   4235  CG  ASN C  89     -75.446  14.231 -20.610  1.00 62.23     0.276 C 
ATOM   4236  OD1 ASN C  89     -75.162  14.919 -21.579  1.00 61.29    -0.269 OA
ATOM   4237  ND2 ASN C  89     -76.269  14.642 -19.670  1.00 61.51    -0.107 N 
ATOM   4238  N   ASP C  90     -72.649  10.721 -21.209  1.00 62.31    -0.228 NA
ATOM   4239  CA  ASP C  90     -72.021   9.463 -20.838  1.00 61.65     0.197 C 
ATOM   4240  C   ASP C  90     -72.552   8.264 -21.656  1.00 60.61     0.275 C 
ATOM   4241  O   ASP C  90     -73.338   7.452 -21.155  1.00 60.37    -0.268 OA
ATOM   4242  CB  ASP C  90     -72.187   9.242 -19.331  1.00 62.26     0.132 C 
ATOM   4243  CG  ASP C  90     -71.535  10.345 -18.501  1.00 64.91     0.188 C 
ATOM   4244  OD1 ASP C  90     -71.448  10.207 -17.255  1.00 66.27    -0.647 OA
ATOM   4245  OD2 ASP C  90     -71.068  11.385 -19.019  1.00 67.88    -0.647 OA
ATOM   4246  N   LEU C  91     -72.133   8.178 -22.922  1.00 59.17    -0.229 NA
ATOM   4247  CA  LEU C  91     -72.453   7.027 -23.786  1.00 57.80     0.186 C 
ATOM   4248  C   LEU C  91     -71.331   5.979 -23.895  1.00 59.16     0.274 C 
ATOM   4249  O   LEU C  91     -70.153   6.323 -23.993  1.00 59.22    -0.268 OA
ATOM   4250  CB  LEU C  91     -72.849   7.496 -25.180  1.00 55.69     0.034 C 
ATOM   4251  CG  LEU C  91     -74.134   8.312 -25.260  1.00 51.19     0.002 C 
ATOM   4252  CD1 LEU C  91     -74.748   8.189 -26.653  1.00 47.91     0.000 C 
ATOM   4253  CD2 LEU C  91     -75.120   7.856 -24.201  1.00 47.52     0.000 C 
ATOM   4254  N   THR C  92     -71.694   4.698 -23.860  1.00 60.70    -0.226 NA
ATOM   4255  CA  THR C  92     -70.715   3.635 -24.100  1.00 62.41     0.216 C 
ATOM   4256  C   THR C  92     -70.348   3.603 -25.596  1.00 63.82     0.277 C 
ATOM   4257  O   THR C  92     -71.067   4.191 -26.434  1.00 64.60    -0.268 OA
ATOM   4258  CB  THR C  92     -71.233   2.255 -23.621  1.00 62.33     0.184 C 
ATOM   4259  OG1 THR C  92     -72.327   1.823 -24.440  1.00 62.39    -0.221 OA
ATOM   4260  CG2 THR C  92     -71.835   2.341 -22.222  1.00 62.10     0.038 C 
ATOM   4261  N   ARG C  93     -69.245   2.936 -25.936  1.00 64.86    -0.229 NA
ATOM   4262  CA  ARG C  93     -68.849   2.800 -27.340  1.00 66.44     0.186 C 
ATOM   4263  C   ARG C  93     -69.993   2.213 -28.166  1.00 67.12     0.274 C 
ATOM   4264  O   ARG C  93     -70.271   2.665 -29.279  1.00 66.59    -0.268 OA
ATOM   4265  CB  ARG C  93     -67.562   1.974 -27.496  1.00 66.93     0.036 C 
ATOM   4266  CG  ARG C  93     -67.578   0.604 -26.858  1.00 70.36     0.029 C 
ATOM   4267  CD  ARG C  93     -66.893  -0.469 -27.683  1.00 76.10     0.145 C 
ATOM   4268  NE  ARG C  93     -65.446  -0.498 -27.477  1.00 81.02    -0.083 NA
ATOM   4269  CZ  ARG C  93     -64.848  -0.913 -26.359  1.00 84.12     0.782 C 
ATOM   4270  NH1 ARG C  93     -65.563  -1.340 -25.319  1.00 84.81     0.063 N 
ATOM   4271  NH2 ARG C  93     -63.522  -0.902 -26.277  1.00 86.22     0.063 N 
ATOM   4272  N   GLU C  94     -70.668   1.224 -27.583  1.00 68.58    -0.229 NA
ATOM   4273  CA  GLU C  94     -71.841   0.610 -28.179  1.00 70.56     0.187 C 
ATOM   4274  C   GLU C  94     -72.987   1.603 -28.346  1.00 71.51     0.274 C 
ATOM   4275  O   GLU C  94     -73.602   1.658 -29.409  1.00 71.27    -0.268 OA
ATOM   4276  CB  GLU C  94     -72.261  -0.622 -27.373  1.00 71.09     0.045 C 
ATOM   4277  CG  GLU C  94     -71.293  -1.792 -27.509  1.00 74.86     0.100 C 
ATOM   4278  CD  GLU C  94     -70.175  -1.792 -26.468  1.00 79.90     0.185 C 
ATOM   4279  OE1 GLU C  94     -70.308  -1.102 -25.426  1.00 82.20    -0.647 OA
ATOM   4280  OE2 GLU C  94     -69.160  -2.502 -26.680  1.00 81.83    -0.647 OA
ATOM   4281  N   GLU C  95     -73.261   2.403 -27.320  1.00 73.69    -0.229 NA
ATOM   4282  CA  GLU C  95     -74.369   3.357 -27.384  1.00 76.69     0.187 C 
ATOM   4283  C   GLU C  95     -74.164   4.448 -28.439  1.00 78.89     0.274 C 
ATOM   4284  O   GLU C  95     -75.127   4.882 -29.075  1.00 78.20    -0.268 OA
ATOM   4285  CB  GLU C  95     -74.648   3.973 -26.012  1.00 76.75     0.045 C 
ATOM   4286  CG  GLU C  95     -75.290   2.998 -25.043  1.00 78.54     0.100 C 
ATOM   4287  CD  GLU C  95     -75.452   3.544 -23.632  1.00 80.83     0.185 C 
ATOM   4288  OE1 GLU C  95     -74.492   4.121 -23.084  1.00 80.83    -0.647 OA
ATOM   4289  OE2 GLU C  95     -76.547   3.367 -23.058  1.00 82.95    -0.647 OA
ATOM   4290  N   ILE C  96     -72.913   4.876 -28.623  1.00 82.47    -0.229 NA
ATOM   4291  CA  ILE C  96     -72.566   5.836 -29.681  1.00 86.35     0.186 C 
ATOM   4292  C   ILE C  96     -73.011   5.327 -31.056  1.00 84.79     0.274 C 
ATOM   4293  O   ILE C  96     -73.779   6.007 -31.756  1.00 84.33    -0.268 OA
ATOM   4294  CB  ILE C  96     -71.027   6.156 -29.703  1.00 89.37     0.032 C 
ATOM   4295  CG1 ILE C  96     -70.552   6.804 -28.395  1.00 95.94     0.002 C 
ATOM   4296  CG2 ILE C  96     -70.666   7.051 -30.899  1.00 92.14     0.003 C 
ATOM   4297  CD1 ILE C  96     -70.829   8.284 -28.296  1.00104.79     0.000 C 
ATOM   4298  N   VAL C  97     -72.522   4.136 -31.419  1.00 83.53    -0.229 NA
ATOM   4299  CA  VAL C  97     -72.791   3.512 -32.721  1.00 82.74     0.186 C 
ATOM   4300  C   VAL C  97     -74.310   3.431 -32.981  1.00 82.47     0.274 C 
ATOM   4301  O   VAL C  97     -74.830   4.017 -33.951  1.00 81.84    -0.268 OA
ATOM   4302  CB  VAL C  97     -72.103   2.105 -32.839  1.00 82.52     0.032 C 
ATOM   4303  CG1 VAL C  97     -72.065   1.611 -34.283  1.00 82.01     0.003 C 
ATOM   4304  CG2 VAL C  97     -70.687   2.139 -32.278  1.00 82.35     0.003 C 
ATOM   4305  N   GLU C  98     -74.991   2.718 -32.082  1.00 82.54    -0.229 NA
ATOM   4306  CA  GLU C  98     -76.443   2.694 -31.950  1.00 82.95     0.187 C 
ATOM   4307  C   GLU C  98     -77.154   4.036 -32.271  1.00 80.04     0.274 C 
ATOM   4308  O   GLU C  98     -77.997   4.102 -33.157  1.00 79.00    -0.268 OA
ATOM   4309  CB  GLU C  98     -76.785   2.232 -30.528  1.00 85.90     0.045 C 
ATOM   4310  CG  GLU C  98     -77.697   1.008 -30.437  1.00 95.75     0.100 C 
ATOM   4311  CD  GLU C  98     -77.584   0.279 -29.102  1.00106.76     0.185 C 
ATOM   4312  OE1 GLU C  98     -77.084  -0.864 -29.095  1.00110.73    -0.647 OA
ATOM   4313  OE2 GLU C  98     -77.999   0.839 -28.058  1.00111.35    -0.647 OA
ATOM   4314  N   LEU C  99     -76.805   5.100 -31.553  1.00 77.98    -0.229 NA
ATOM   4315  CA  LEU C  99     -77.447   6.410 -31.717  1.00 76.50     0.186 C 
ATOM   4316  C   LEU C  99     -77.261   7.026 -33.094  1.00 77.12     0.274 C 
ATOM   4317  O   LEU C  99     -78.167   7.662 -33.616  1.00 75.55    -0.268 OA
ATOM   4318  CB  LEU C  99     -76.950   7.392 -30.643  1.00 75.39     0.034 C 
ATOM   4319  CG  LEU C  99     -76.784   8.890 -30.963  1.00 73.61     0.002 C 
ATOM   4320  CD1 LEU C  99     -78.091   9.668 -31.037  1.00 72.76     0.000 C 
ATOM   4321  CD2 LEU C  99     -75.888   9.529 -29.948  1.00 73.31     0.000 C 
ATOM   4322  N   MET C 100     -76.071   6.865 -33.661  1.00 79.66    -0.229 NA
ATOM   4323  CA  MET C 100     -75.739   7.487 -34.940  1.00 82.93     0.187 C 
ATOM   4324  C   MET C 100     -76.484   6.773 -36.050  1.00 84.36     0.274 C 
ATOM   4325  O   MET C 100     -77.173   7.403 -36.861  1.00 83.50    -0.268 OA
ATOM   4326  CB  MET C 100     -74.225   7.429 -35.187  1.00 83.89     0.046 C 
ATOM   4327  CG  MET C 100     -73.407   8.361 -34.305  1.00 86.71     0.060 C 
ATOM   4328  SD  MET C 100     -73.830  10.072 -34.596  1.00 91.29    -0.139 SA
ATOM   4329  CE  MET C 100     -74.445  10.501 -33.064  1.00 93.01     0.069 C 
ATOM   4330  N   ARG C 101     -76.317   5.450 -36.055  1.00 87.11    -0.229 NA
ATOM   4331  CA  ARG C 101     -77.100   4.520 -36.853  1.00 90.14     0.186 C 
ATOM   4332  C   ARG C 101     -78.558   4.971 -36.909  1.00 90.66     0.274 C 
ATOM   4333  O   ARG C 101     -79.090   5.244 -37.983  1.00 91.08    -0.268 OA
ATOM   4334  CB  ARG C 101     -76.993   3.137 -36.218  1.00 91.53     0.036 C 
ATOM   4335  CG  ARG C 101     -77.286   1.957 -37.113  1.00 96.45     0.029 C 
ATOM   4336  CD  ARG C 101     -76.635   0.678 -36.598  1.00103.36     0.145 C 
ATOM   4337  NE  ARG C 101     -77.558  -0.269 -35.945  1.00108.63    -0.083 NA
ATOM   4338  CZ  ARG C 101     -78.314  -0.031 -34.859  1.00111.33     0.782 C 
ATOM   4339  NH1 ARG C 101     -78.318   1.150 -34.254  1.00112.61     0.063 N 
ATOM   4340  NH2 ARG C 101     -79.091  -0.993 -34.377  1.00112.33     0.063 N 
ATOM   4341  N   ASP C 102     -79.179   5.097 -35.740  1.00 90.86    -0.228 NA
ATOM   4342  CA  ASP C 102     -80.567   5.526 -35.638  1.00 90.83     0.197 C 
ATOM   4343  C   ASP C 102     -80.834   6.905 -36.254  1.00 90.14     0.275 C 
ATOM   4344  O   ASP C 102     -81.835   7.093 -36.950  1.00 90.92    -0.268 OA
ATOM   4345  CB  ASP C 102     -81.036   5.471 -34.176  1.00 91.34     0.132 C 
ATOM   4346  CG  ASP C 102     -81.159   4.042 -33.652  1.00 91.88     0.188 C 
ATOM   4347  OD1 ASP C 102     -81.260   3.871 -32.417  1.00 92.46    -0.647 OA
ATOM   4348  OD2 ASP C 102     -81.160   3.031 -34.394  1.00 91.71    -0.647 OA
ATOM   4349  N   VAL C 103     -79.948   7.862 -36.013  1.00 88.76    -0.229 NA
ATOM   4350  CA  VAL C 103     -80.183   9.211 -36.511  1.00 87.46     0.186 C 
ATOM   4351  C   VAL C 103     -79.941   9.255 -38.013  1.00 88.38     0.274 C 
ATOM   4352  O   VAL C 103     -80.469  10.119 -38.706  1.00 87.80    -0.268 OA
ATOM   4353  CB  VAL C 103     -79.322  10.276 -35.793  1.00 86.31     0.032 C 
ATOM   4354  CG1 VAL C 103     -79.850  11.657 -36.091  1.00 84.60     0.003 C 
ATOM   4355  CG2 VAL C 103     -79.319  10.057 -34.295  1.00 84.08     0.003 C 
ATOM   4356  N   SER C 104     -79.148   8.309 -38.511  1.00 89.56    -0.226 NA
ATOM   4357  CA  SER C 104     -78.830   8.253 -39.934  1.00 90.78     0.219 C 
ATOM   4358  C   SER C 104     -79.975   7.653 -40.738  1.00 91.66     0.277 C 
ATOM   4359  O   SER C 104     -80.163   8.004 -41.909  1.00 93.11    -0.268 OA
ATOM   4360  CB  SER C 104     -77.546   7.468 -40.180  1.00 90.75     0.216 C 
ATOM   4361  OG  SER C 104     -77.684   6.126 -39.770  1.00 89.81    -0.218 OA
ATOM   4362  N   LYS C 105     -80.729   6.741 -40.118  1.00 91.32    -0.229 NA
ATOM   4363  CA  LYS C 105     -81.914   6.162 -40.747  1.00 90.40     0.186 C 
ATOM   4364  C   LYS C 105     -83.108   7.123 -40.680  1.00 89.90     0.274 C 
ATOM   4365  O   LYS C 105     -84.117   6.904 -41.336  1.00 89.59    -0.268 OA
ATOM   4366  CB  LYS C 105     -82.261   4.805 -40.124  1.00 90.37     0.034 C 
ATOM   4367  CG  LYS C 105     -81.300   3.685 -40.495  1.00 91.48     0.005 C 
ATOM   4368  CD  LYS C 105     -81.844   2.825 -41.635  1.00 94.47     0.041 C 
ATOM   4369  CE  LYS C 105     -81.448   3.357 -43.037  1.00 95.99     0.338 C 
ATOM   4370  NZ  LYS C 105     -82.647   3.687 -43.897  1.00 96.43     0.618 N 
ATOM   4371  N   GLU C 106     -82.990   8.188 -39.892  1.00 90.01    -0.229 NA
ATOM   4372  CA  GLU C 106     -84.015   9.237 -39.829  1.00 90.61     0.187 C 
ATOM   4373  C   GLU C 106     -84.242   9.880 -41.200  1.00 91.42     0.274 C 
ATOM   4374  O   GLU C 106     -83.362   9.853 -42.050  1.00 90.47    -0.268 OA
ATOM   4375  CB  GLU C 106     -83.603  10.318 -38.822  1.00 90.42     0.045 C 
ATOM   4376  CG  GLU C 106     -84.322  10.268 -37.480  1.00 91.03     0.100 C 
ATOM   4377  CD  GLU C 106     -84.425  11.642 -36.819  1.00 92.00     0.185 C 
ATOM   4378  OE1 GLU C 106     -84.928  12.588 -37.471  1.00 92.03    -0.647 OA
ATOM   4379  OE2 GLU C 106     -83.997  11.776 -35.646  1.00 92.48    -0.647 OA
ATOM   4380  N   ASP C 107     -85.421  10.459 -41.413  1.00 93.79    -0.228 NA
ATOM   4381  CA  ASP C 107     -85.714  11.127 -42.683  1.00 96.75     0.197 C 
ATOM   4382  C   ASP C 107     -85.309  12.602 -42.655  1.00 98.60     0.275 C 
ATOM   4383  O   ASP C 107     -85.996  13.445 -42.067  1.00 98.19    -0.268 OA
ATOM   4384  CB  ASP C 107     -87.193  10.977 -43.080  1.00 97.09     0.132 C 
ATOM   4385  CG  ASP C 107     -87.496  11.592 -44.450  1.00 98.77     0.188 C 
ATOM   4386  OD1 ASP C 107     -87.244  10.919 -45.475  1.00100.43    -0.647 OA
ATOM   4387  OD2 ASP C 107     -87.961  12.746 -44.602  1.00 99.61    -0.647 OA
ATOM   4388  N   HIS C 108     -84.194  12.909 -43.307  1.00101.34    -0.228 NA
ATOM   4389  CA  HIS C 108     -83.678  14.270 -43.306  1.00104.10     0.192 C 
ATOM   4390  C   HIS C 108     -84.073  15.046 -44.552  1.00104.30     0.275 C 
ATOM   4391  O   HIS C 108     -83.430  16.040 -44.887  1.00104.94    -0.268 OA
ATOM   4392  CB  HIS C 108     -82.161  14.261 -43.193  1.00105.83     0.082 C 
ATOM   4393  CG  HIS C 108     -81.645  13.639 -41.937  1.00109.85     0.082 A 
ATOM   4394  ND1 HIS C 108     -81.320  14.378 -40.821  1.00112.53    -0.227 NA
ATOM   4395  CD2 HIS C 108     -81.372  12.349 -41.632  1.00112.67     0.116 A 
ATOM   4396  CE1 HIS C 108     -80.879  13.568 -39.877  1.00114.30     0.199 A 
ATOM   4397  NE2 HIS C 108     -80.904  12.332 -40.342  1.00114.42    -0.221 NA
ATOM   4398  N   SER C 109     -85.128  14.601 -45.232  1.00104.37    -0.226 NA
ATOM   4399  CA  SER C 109     -85.564  15.220 -46.484  1.00104.00     0.219 C 
ATOM   4400  C   SER C 109     -85.876  16.690 -46.298  1.00103.52     0.277 C 
ATOM   4401  O   SER C 109     -85.616  17.502 -47.177  1.00102.66    -0.268 OA
ATOM   4402  CB  SER C 109     -86.803  14.516 -47.032  1.00104.27     0.216 C 
ATOM   4403  OG  SER C 109     -86.708  13.112 -46.880  1.00105.75    -0.218 OA
ATOM   4404  N   LYS C 110     -86.419  17.026 -45.136  1.00103.79    -0.229 NA
ATOM   4405  CA  LYS C 110     -86.902  18.375 -44.884  1.00104.45     0.186 C 
ATOM   4406  C   LYS C 110     -85.916  19.228 -44.067  1.00102.94     0.274 C 
ATOM   4407  O   LYS C 110     -86.297  20.242 -43.472  1.00103.38    -0.268 OA
ATOM   4408  CB  LYS C 110     -88.288  18.324 -44.217  1.00106.06     0.034 C 
ATOM   4409  CG  LYS C 110     -89.336  17.473 -44.948  1.00109.90     0.005 C 
ATOM   4410  CD  LYS C 110     -90.313  18.316 -45.767  1.00114.65     0.041 C 
ATOM   4411  CE  LYS C 110     -91.210  17.436 -46.638  1.00117.45     0.338 C 
ATOM   4412  NZ  LYS C 110     -92.103  16.551 -45.828  1.00118.83     0.618 N 
ATOM   4413  N   ARG C 111     -84.645  18.827 -44.059  1.00100.66    -0.229 NA
ATOM   4414  CA  ARG C 111     -83.613  19.537 -43.296  1.00 97.98     0.186 C 
ATOM   4415  C   ARG C 111     -82.486  20.052 -44.191  1.00 97.25     0.274 C 
ATOM   4416  O   ARG C 111     -82.097  19.381 -45.148  1.00 97.01    -0.268 OA
ATOM   4417  CB  ARG C 111     -83.031  18.630 -42.205  1.00 96.86     0.036 C 
ATOM   4418  CG  ARG C 111     -83.990  18.296 -41.058  1.00 92.71     0.029 C 
ATOM   4419  CD  ARG C 111     -83.882  16.851 -40.577  1.00 85.74     0.145 C 
ATOM   4420  NE  ARG C 111     -84.697  16.571 -39.395  1.00 79.99    -0.083 NA
ATOM   4421  CZ  ARG C 111     -84.807  15.369 -38.835  1.00 76.49     0.782 C 
ATOM   4422  NH1 ARG C 111     -84.160  14.325 -39.337  1.00 74.84     0.063 N 
ATOM   4423  NH2 ARG C 111     -85.573  15.203 -37.768  1.00 75.44     0.063 N 
ATOM   4424  N   SER C 112     -81.955  21.231 -43.866  1.00 96.15    -0.226 NA
ATOM   4425  CA  SER C 112     -80.852  21.829 -44.634  1.00 95.04     0.219 C 
ATOM   4426  C   SER C 112     -79.479  21.141 -44.444  1.00 93.38     0.277 C 
ATOM   4427  O   SER C 112     -78.632  21.194 -45.348  1.00 93.96    -0.268 OA
ATOM   4428  CB  SER C 112     -80.718  23.335 -44.342  1.00 95.63     0.216 C 
ATOM   4429  OG  SER C 112     -81.966  23.942 -44.041  1.00 96.31    -0.218 OA
ATOM   4430  N   SER C 113     -79.259  20.518 -43.277  1.00 90.38    -0.226 NA
ATOM   4431  CA  SER C 113     -77.943  19.963 -42.918  1.00 86.78     0.219 C 
ATOM   4432  C   SER C 113     -77.939  19.092 -41.666  1.00 83.97     0.277 C 
ATOM   4433  O   SER C 113     -78.961  18.936 -41.006  1.00 83.68    -0.268 OA
ATOM   4434  CB  SER C 113     -76.938  21.097 -42.722  1.00 86.76     0.216 C 
ATOM   4435  OG  SER C 113     -77.301  21.868 -41.599  1.00 86.04    -0.218 OA
ATOM   4436  N   PHE C 114     -76.772  18.536 -41.352  1.00 80.77    -0.228 NA
ATOM   4437  CA  PHE C 114     -76.565  17.720 -40.146  1.00 77.94     0.191 C 
ATOM   4438  C   PHE C 114     -75.318  18.133 -39.364  1.00 75.56     0.275 C 
ATOM   4439  O   PHE C 114     -74.224  18.244 -39.932  1.00 75.27    -0.268 OA
ATOM   4440  CB  PHE C 114     -76.445  16.230 -40.511  1.00 78.03     0.060 C 
ATOM   4441  CG  PHE C 114     -76.110  15.324 -39.336  1.00 77.64    -0.020 A 
ATOM   4442  CD1 PHE C 114     -76.927  15.269 -38.219  1.00 77.11    -0.004 A 
ATOM   4443  CD2 PHE C 114     -74.988  14.509 -39.373  1.00 77.24    -0.004 A 
ATOM   4444  CE1 PHE C 114     -76.628  14.432 -37.171  1.00 76.97    -0.000 A 
ATOM   4445  CE2 PHE C 114     -74.683  13.664 -38.327  1.00 76.55    -0.000 A 
ATOM   4446  CZ  PHE C 114     -75.504  13.626 -37.226  1.00 77.24    -0.000 A 
ATOM   4447  N   VAL C 115     -75.487  18.336 -38.058  1.00 72.58    -0.229 NA
ATOM   4448  CA  VAL C 115     -74.355  18.632 -37.147  1.00 69.16     0.186 C 
ATOM   4449  C   VAL C 115     -74.220  17.535 -36.094  1.00 68.56     0.274 C 
ATOM   4450  O   VAL C 115     -75.210  17.079 -35.536  1.00 69.56    -0.268 OA
ATOM   4451  CB  VAL C 115     -74.487  20.014 -36.445  1.00 67.61     0.032 C 
ATOM   4452  CG1 VAL C 115     -73.284  20.302 -35.602  1.00 64.36     0.003 C 
ATOM   4453  CG2 VAL C 115     -74.668  21.124 -37.462  1.00 65.03     0.003 C 
ATOM   4454  N   CYS C 116     -73.004  17.082 -35.851  1.00 66.80    -0.228 NA
ATOM   4455  CA  CYS C 116     -72.777  16.212 -34.717  1.00 64.90     0.198 C 
ATOM   4456  C   CYS C 116     -71.575  16.702 -33.903  1.00 63.50     0.275 C 
ATOM   4457  O   CYS C 116     -70.444  16.733 -34.421  1.00 63.59    -0.268 OA
ATOM   4458  CB  CYS C 116     -72.574  14.777 -35.174  1.00 64.83     0.103 C 
ATOM   4459  SG  CYS C 116     -71.879  13.756 -33.851  1.00 65.57    -0.080 SA
ATOM   4460  N   VAL C 117     -71.806  17.095 -32.649  1.00 61.08    -0.229 NA
ATOM   4461  CA  VAL C 117     -70.686  17.454 -31.777  1.00 59.49     0.186 C 
ATOM   4462  C   VAL C 117     -70.183  16.246 -30.960  1.00 59.51     0.274 C 
ATOM   4463  O   VAL C 117     -70.964  15.361 -30.632  1.00 60.26    -0.268 OA
ATOM   4464  CB  VAL C 117     -71.045  18.616 -30.859  1.00 58.85     0.032 C 
ATOM   4465  CG1 VAL C 117     -69.892  18.904 -29.906  1.00 57.83     0.003 C 
ATOM   4466  CG2 VAL C 117     -71.409  19.874 -31.680  1.00 56.85     0.003 C 
ATOM   4467  N   LEU C 118     -68.889  16.173 -30.656  1.00 59.06    -0.229 NA
ATOM   4468  CA  LEU C 118     -68.382  15.105 -29.768  1.00 58.79     0.186 C 
ATOM   4469  C   LEU C 118     -67.430  15.666 -28.721  1.00 58.48     0.274 C 
ATOM   4470  O   LEU C 118     -66.364  16.193 -29.065  1.00 58.91    -0.268 OA
ATOM   4471  CB  LEU C 118     -67.674  14.015 -30.561  1.00 58.87     0.034 C 
ATOM   4472  CG  LEU C 118     -68.516  13.342 -31.632  1.00 58.96     0.002 C 
ATOM   4473  CD1 LEU C 118     -67.684  12.757 -32.718  1.00 57.39     0.000 C 
ATOM   4474  CD2 LEU C 118     -69.338  12.279 -30.957  1.00 60.74     0.000 C 
ATOM   4475  N   LEU C 119     -67.822  15.585 -27.449  1.00 57.36    -0.229 NA
ATOM   4476  CA  LEU C 119     -66.948  16.001 -26.342  1.00 55.66     0.186 C 
ATOM   4477  C   LEU C 119     -66.476  14.786 -25.596  1.00 56.24     0.274 C 
ATOM   4478  O   LEU C 119     -67.267  14.138 -24.927  1.00 57.20    -0.268 OA
ATOM   4479  CB  LEU C 119     -67.720  16.860 -25.367  1.00 53.81     0.034 C 
ATOM   4480  CG  LEU C 119     -68.688  17.820 -26.017  1.00 49.62     0.002 C 
ATOM   4481  CD1 LEU C 119     -69.623  18.486 -24.966  1.00 45.86     0.000 C 
ATOM   4482  CD2 LEU C 119     -67.888  18.835 -26.781  1.00 45.12     0.000 C 
ATOM   4483  N   SER C 120     -65.204  14.444 -25.698  1.00 56.36    -0.226 NA
ATOM   4484  CA  SER C 120     -64.724  13.293 -24.929  1.00 56.46     0.219 C 
ATOM   4485  C   SER C 120     -63.199  13.179 -24.883  1.00 55.91     0.277 C 
ATOM   4486  O   SER C 120     -62.493  14.023 -25.427  1.00 56.47    -0.268 OA
ATOM   4487  CB  SER C 120     -65.343  12.009 -25.477  1.00 56.75     0.216 C 
ATOM   4488  OG  SER C 120     -64.800  10.880 -24.822  1.00 58.57    -0.218 OA
ATOM   4489  N   HIS C 121     -62.689  12.152 -24.213  1.00 54.79    -0.228 NA
ATOM   4490  CA  HIS C 121     -61.304  11.782 -24.395  1.00 54.00     0.192 C 
ATOM   4491  C   HIS C 121     -61.109  11.287 -25.857  1.00 54.53     0.275 C 
ATOM   4492  O   HIS C 121     -62.055  10.807 -26.514  1.00 54.73    -0.268 OA
ATOM   4493  CB  HIS C 121     -60.876  10.712 -23.391  1.00 53.17     0.082 C 
ATOM   4494  CG  HIS C 121     -60.769  11.194 -21.968  1.00 51.80     0.082 A 
ATOM   4495  ND1 HIS C 121     -59.989  12.263 -21.590  1.00 51.24    -0.227 NA
ATOM   4496  CD2 HIS C 121     -61.326  10.726 -20.825  1.00 50.59     0.116 A 
ATOM   4497  CE1 HIS C 121     -60.070  12.434 -20.281  1.00 49.54     0.199 A 
ATOM   4498  NE2 HIS C 121     -60.878  11.517 -19.793  1.00 48.85    -0.221 NA
ATOM   4499  N   GLY C 122     -59.890  11.435 -26.371  1.00 54.42    -0.226 NA
ATOM   4500  CA  GLY C 122     -59.588  11.010 -27.711  1.00 54.38     0.218 C 
ATOM   4501  C   GLY C 122     -58.151  10.605 -27.929  1.00 54.96     0.277 C 
ATOM   4502  O   GLY C 122     -57.278  10.795 -27.061  1.00 54.70    -0.268 OA
ATOM   4503  N   GLU C 123     -57.937  10.033 -29.114  1.00 55.80    -0.229 NA
ATOM   4504  CA  GLU C 123     -56.639   9.655 -29.673  1.00 57.01     0.187 C 
ATOM   4505  C   GLU C 123     -56.822   9.860 -31.168  1.00 56.26     0.274 C 
ATOM   4506  O   GLU C 123     -57.958   9.894 -31.628  1.00 54.98    -0.268 OA
ATOM   4507  CB  GLU C 123     -56.373   8.176 -29.419  1.00 58.37     0.045 C 
ATOM   4508  CG  GLU C 123     -55.411   7.899 -28.285  1.00 65.06     0.100 C 
ATOM   4509  CD  GLU C 123     -55.477   6.463 -27.785  1.00 72.21     0.185 C 
ATOM   4510  OE1 GLU C 123     -55.669   5.547 -28.622  1.00 74.90    -0.647 OA
ATOM   4511  OE2 GLU C 123     -55.329   6.258 -26.551  1.00 74.49    -0.647 OA
ATOM   4512  N   GLU C 124     -55.736   9.975 -31.934  1.00 56.80    -0.229 NA
ATOM   4513  CA  GLU C 124     -55.858  10.215 -33.383  1.00 57.58     0.187 C 
ATOM   4514  C   GLU C 124     -56.886   9.309 -34.067  1.00 56.93     0.274 C 
ATOM   4515  O   GLU C 124     -56.793   8.071 -34.029  1.00 56.30    -0.268 OA
ATOM   4516  CB  GLU C 124     -54.511  10.087 -34.095  1.00 58.60     0.045 C 
ATOM   4517  CG  GLU C 124     -54.576  10.525 -35.557  1.00 63.02     0.100 C 
ATOM   4518  CD  GLU C 124     -54.875  12.010 -35.714  1.00 69.32     0.185 C 
ATOM   4519  OE1 GLU C 124     -54.067  12.826 -35.215  1.00 72.63    -0.647 OA
ATOM   4520  OE2 GLU C 124     -55.907  12.381 -36.322  1.00 71.32    -0.647 OA
ATOM   4521  N   GLY C 125     -57.878   9.939 -34.679  1.00 56.86    -0.226 NA
ATOM   4522  CA  GLY C 125     -58.930   9.222 -35.381  1.00 56.93     0.218 C 
ATOM   4523  C   GLY C 125     -59.885   8.501 -34.455  1.00 57.38     0.277 C 
ATOM   4524  O   GLY C 125     -60.822   7.876 -34.929  1.00 58.20    -0.268 OA
ATOM   4525  N   ILE C 126     -59.659   8.587 -33.139  1.00 57.09    -0.229 NA
ATOM   4526  CA  ILE C 126     -60.441   7.848 -32.150  1.00 56.33     0.186 C 
ATOM   4527  C   ILE C 126     -61.109   8.767 -31.125  1.00 57.30     0.274 C 
ATOM   4528  O   ILE C 126     -60.450   9.664 -30.567  1.00 58.05    -0.268 OA
ATOM   4529  CB  ILE C 126     -59.527   6.866 -31.376  1.00 55.47     0.032 C 
ATOM   4530  CG1 ILE C 126     -58.897   5.823 -32.294  1.00 52.19     0.002 C 
ATOM   4531  CG2 ILE C 126     -60.308   6.200 -30.218  1.00 55.34     0.003 C 
ATOM   4532  CD1 ILE C 126     -58.255   4.693 -31.545  1.00 48.19     0.000 C 
ATOM   4533  N   ILE C 127     -62.397   8.534 -30.850  1.00 57.39    -0.229 NA
ATOM   4534  CA  ILE C 127     -63.046   9.175 -29.710  1.00 57.64     0.186 C 
ATOM   4535  C   ILE C 127     -63.518   8.107 -28.757  1.00 58.36     0.274 C 
ATOM   4536  O   ILE C 127     -64.106   7.118 -29.174  1.00 57.70    -0.268 OA
ATOM   4537  CB  ILE C 127     -64.224  10.073 -30.109  1.00 57.40     0.032 C 
ATOM   4538  CG1 ILE C 127     -65.492   9.249 -30.338  1.00 57.74     0.002 C 
ATOM   4539  CG2 ILE C 127     -63.891  10.885 -31.336  1.00 58.04     0.003 C 
ATOM   4540  CD1 ILE C 127     -66.784  10.081 -30.382  1.00 58.65     0.000 C 
ATOM   4541  N   PHE C 128     -63.259   8.314 -27.469  1.00 59.89    -0.228 NA
ATOM   4542  CA  PHE C 128     -63.675   7.359 -26.463  1.00 61.61     0.191 C 
ATOM   4543  C   PHE C 128     -65.164   7.451 -26.117  1.00 61.68     0.275 C 
ATOM   4544  O   PHE C 128     -65.745   8.536 -26.024  1.00 60.73    -0.268 OA
ATOM   4545  CB  PHE C 128     -62.802   7.474 -25.205  1.00 62.99     0.060 C 
ATOM   4546  CG  PHE C 128     -61.496   6.722 -25.311  1.00 67.61    -0.020 A 
ATOM   4547  CD1 PHE C 128     -61.381   5.423 -24.808  1.00 70.19    -0.004 A 
ATOM   4548  CD2 PHE C 128     -60.385   7.307 -25.940  1.00 71.08    -0.004 A 
ATOM   4549  CE1 PHE C 128     -60.186   4.714 -24.917  1.00 72.29    -0.000 A 
ATOM   4550  CE2 PHE C 128     -59.184   6.604 -26.056  1.00 73.31    -0.000 A 
ATOM   4551  CZ  PHE C 128     -59.087   5.297 -25.537  1.00 73.77    -0.000 A 
ATOM   4552  N   GLY C 129     -65.774   6.278 -25.981  1.00 62.37    -0.226 NA
ATOM   4553  CA  GLY C 129     -66.991   6.141 -25.213  1.00 63.32     0.218 C 
ATOM   4554  C   GLY C 129     -66.651   5.837 -23.761  1.00 64.12     0.277 C 
ATOM   4555  O   GLY C 129     -65.505   5.511 -23.421  1.00 62.97    -0.268 OA
ATOM   4556  N   THR C 130     -67.662   5.919 -22.905  1.00 65.70    -0.226 NA
ATOM   4557  CA  THR C 130     -67.458   5.752 -21.464  1.00 67.72     0.216 C 
ATOM   4558  C   THR C 130     -66.763   4.454 -21.091  1.00 68.44     0.277 C 
ATOM   4559  O   THR C 130     -66.177   4.372 -20.028  1.00 69.19    -0.268 OA
ATOM   4560  CB  THR C 130     -68.776   5.834 -20.731  1.00 68.12     0.184 C 
ATOM   4561  OG1 THR C 130     -69.714   4.985 -21.400  1.00 70.02    -0.221 OA
ATOM   4562  CG2 THR C 130     -69.386   7.220 -20.870  1.00 67.82     0.038 C 
ATOM   4563  N   ASN C 131     -66.823   3.454 -21.969  1.00 69.04    -0.228 NA
ATOM   4564  CA  ASN C 131     -66.258   2.121 -21.707  1.00 69.16     0.196 C 
ATOM   4565  C   ASN C 131     -65.092   1.709 -22.618  1.00 68.57     0.275 C 
ATOM   4566  O   ASN C 131     -64.524   0.624 -22.448  1.00 68.54    -0.268 OA
ATOM   4567  CB  ASN C 131     -67.348   1.056 -21.821  1.00 69.90     0.126 C 
ATOM   4568  CG  ASN C 131     -68.129   1.153 -23.127  1.00 70.97     0.276 C 
ATOM   4569  OD1 ASN C 131     -67.957   2.100 -23.914  1.00 71.25    -0.269 OA
ATOM   4570  ND2 ASN C 131     -69.006   0.183 -23.355  1.00 71.61    -0.107 N 
ATOM   4571  N   GLY C 132     -64.753   2.568 -23.588  1.00 67.58    -0.226 NA
ATOM   4572  CA  GLY C 132     -63.688   2.297 -24.549  1.00 65.18     0.216 C 
ATOM   4573  C   GLY C 132     -63.749   3.119 -25.832  1.00 63.16     0.259 C 
ATOM   4574  O   GLY C 132     -64.707   3.866 -26.074  1.00 62.91    -0.270 OA
ATOM   4575  N   PRO C 133     -62.722   2.952 -26.665  1.00 61.83    -0.312 N 
ATOM   4576  CA  PRO C 133     -62.504   3.757 -27.883  1.00 60.93     0.165 C 
ATOM   4577  C   PRO C 133     -63.405   3.441 -29.094  1.00 60.30     0.272 C 
ATOM   4578  O   PRO C 133     -64.008   2.393 -29.174  1.00 59.29    -0.269 OA
ATOM   4579  CB  PRO C 133     -61.046   3.442 -28.226  1.00 60.65     0.034 C 
ATOM   4580  CG  PRO C 133     -60.874   2.029 -27.762  1.00 60.96     0.027 C 
ATOM   4581  CD  PRO C 133     -61.668   1.937 -26.482  1.00 61.40     0.105 C 
ATOM   4582  N   VAL C 134     -63.481   4.369 -30.031  1.00 61.01    -0.229 NA
ATOM   4583  CA  VAL C 134     -64.299   4.214 -31.230  1.00 62.83     0.186 C 
ATOM   4584  C   VAL C 134     -63.604   4.901 -32.414  1.00 66.00     0.274 C 
ATOM   4585  O   VAL C 134     -63.088   6.014 -32.256  1.00 66.83    -0.268 OA
ATOM   4586  CB  VAL C 134     -65.684   4.865 -31.051  1.00 61.60     0.032 C 
ATOM   4587  CG1 VAL C 134     -66.535   4.693 -32.312  1.00 60.34     0.003 C 
ATOM   4588  CG2 VAL C 134     -66.375   4.276 -29.861  1.00 59.51     0.003 C 
ATOM   4589  N   ASP C 135     -63.584   4.249 -33.582  1.00 69.15    -0.228 NA
ATOM   4590  CA  ASP C 135     -63.015   4.857 -34.774  1.00 72.37     0.197 C 
ATOM   4591  C   ASP C 135     -64.010   5.872 -35.314  1.00 72.95     0.275 C 
ATOM   4592  O   ASP C 135     -65.155   5.546 -35.568  1.00 72.22    -0.268 OA
ATOM   4593  CB  ASP C 135     -62.677   3.789 -35.820  1.00 74.65     0.132 C 
ATOM   4594  CG  ASP C 135     -61.427   2.973 -35.456  1.00 81.14     0.188 C 
ATOM   4595  OD1 ASP C 135     -61.443   1.732 -35.631  1.00 86.62    -0.647 OA
ATOM   4596  OD2 ASP C 135     -60.381   3.475 -34.987  1.00 86.19    -0.647 OA
ATOM   4597  N   LEU C 136     -63.578   7.116 -35.466  1.00 75.12    -0.229 NA
ATOM   4598  CA  LEU C 136     -64.463   8.177 -35.925  1.00 78.13     0.186 C 
ATOM   4599  C   LEU C 136     -65.043   7.874 -37.298  1.00 77.84     0.274 C 
ATOM   4600  O   LEU C 136     -66.078   8.415 -37.681  1.00 76.79    -0.268 OA
ATOM   4601  CB  LEU C 136     -63.702   9.496 -35.984  1.00 80.76     0.034 C 
ATOM   4602  CG  LEU C 136     -63.902  10.463 -34.822  1.00 88.83     0.002 C 
ATOM   4603  CD1 LEU C 136     -62.820  11.553 -34.865  1.00 95.18     0.000 C 
ATOM   4604  CD2 LEU C 136     -65.317  11.070 -34.824  1.00 94.45     0.000 C 
ATOM   4605  N   LYS C 137     -64.330   7.025 -38.036  1.00 78.65    -0.229 NA
ATOM   4606  CA  LYS C 137     -64.709   6.571 -39.370  1.00 79.90     0.186 C 
ATOM   4607  C   LYS C 137     -65.961   5.667 -39.273  1.00 78.59     0.274 C 
ATOM   4608  O   LYS C 137     -66.940   5.865 -40.007  1.00 78.51    -0.268 OA
ATOM   4609  CB  LYS C 137     -63.500   5.846 -40.001  1.00 81.57     0.034 C 
ATOM   4610  CG  LYS C 137     -63.514   5.687 -41.515  1.00 87.41     0.005 C 
ATOM   4611  CD  LYS C 137     -63.236   6.981 -42.275  1.00 94.86     0.041 C 
ATOM   4612  CE  LYS C 137     -63.671   6.829 -43.732  1.00 99.87     0.338 C 
ATOM   4613  NZ  LYS C 137     -63.707   8.125 -44.466  1.00102.86     0.618 N 
ATOM   4614  N   LYS C 138     -65.925   4.720 -38.326  1.00 76.95    -0.229 NA
ATOM   4615  CA  LYS C 138     -67.058   3.855 -37.984  1.00 75.23     0.186 C 
ATOM   4616  C   LYS C 138     -68.331   4.625 -37.704  1.00 73.53     0.274 C 
ATOM   4617  O   LYS C 138     -69.422   4.083 -37.860  1.00 73.23    -0.268 OA
ATOM   4618  CB  LYS C 138     -66.706   2.966 -36.768  1.00 75.77     0.034 C 
ATOM   4619  CG  LYS C 138     -67.867   2.181 -36.118  1.00 77.00     0.005 C 
ATOM   4620  CD  LYS C 138     -67.943   0.726 -36.601  1.00 79.54     0.041 C 
ATOM   4621  CE  LYS C 138     -67.135  -0.250 -35.733  1.00 81.25     0.338 C 
ATOM   4622  NZ  LYS C 138     -66.896  -1.560 -36.442  1.00 81.80     0.618 N 
ATOM   4623  N   ILE C 139     -68.195   5.880 -37.283  1.00 71.93    -0.229 NA
ATOM   4624  CA  ILE C 139     -69.363   6.684 -36.899  1.00 70.75     0.186 C 
ATOM   4625  C   ILE C 139     -69.837   7.657 -37.975  1.00 71.63     0.274 C 
ATOM   4626  O   ILE C 139     -71.038   7.848 -38.141  1.00 71.26    -0.268 OA
ATOM   4627  CB  ILE C 139     -69.186   7.356 -35.478  1.00 69.51     0.032 C 
ATOM   4628  CG1 ILE C 139     -68.919   8.859 -35.551  1.00 66.65     0.002 C 
ATOM   4629  CG2 ILE C 139     -68.074   6.674 -34.699  1.00 69.03     0.003 C 
ATOM   4630  CD1 ILE C 139     -70.146   9.724 -35.412  1.00 63.23     0.000 C 
ATOM   4631  N   THR C 140     -68.895   8.247 -38.713  1.00 73.18    -0.226 NA
ATOM   4632  CA  THR C 140     -69.218   9.154 -39.822  1.00 74.57     0.216 C 
ATOM   4633  C   THR C 140     -69.835   8.405 -40.988  1.00 75.81     0.277 C 
ATOM   4634  O   THR C 140     -70.794   8.877 -41.589  1.00 75.98    -0.268 OA
ATOM   4635  CB  THR C 140     -67.976   9.950 -40.298  1.00 74.45     0.184 C 
ATOM   4636  OG1 THR C 140     -66.788   9.174 -40.078  1.00 74.80    -0.221 OA
ATOM   4637  CG2 THR C 140     -67.777  11.220 -39.429  1.00 73.90     0.038 C 
ATOM   4638  N   ASN C 141     -69.305   7.223 -41.279  1.00 77.59    -0.228 NA
ATOM   4639  CA  ASN C 141     -69.776   6.424 -42.406  1.00 79.66     0.196 C 
ATOM   4640  C   ASN C 141     -71.296   6.229 -42.510  1.00 81.20     0.275 C 
ATOM   4641  O   ASN C 141     -71.828   6.100 -43.612  1.00 81.71    -0.268 OA
ATOM   4642  CB  ASN C 141     -69.005   5.113 -42.481  1.00 79.54     0.126 C 
ATOM   4643  CG  ASN C 141     -67.594   5.317 -43.016  1.00 80.08     0.276 C 
ATOM   4644  OD1 ASN C 141     -67.170   6.453 -43.274  1.00 80.30    -0.269 OA
ATOM   4645  ND2 ASN C 141     -66.853   4.223 -43.181  1.00 80.58    -0.107 N 
ATOM   4646  N   PHE C 142     -71.983   6.236 -41.369  1.00 82.67    -0.228 NA
ATOM   4647  CA  PHE C 142     -73.443   6.172 -41.316  1.00 83.91     0.191 C 
ATOM   4648  C   PHE C 142     -74.120   7.299 -42.083  1.00 85.66     0.275 C 
ATOM   4649  O   PHE C 142     -75.324   7.239 -42.334  1.00 86.01    -0.268 OA
ATOM   4650  CB  PHE C 142     -73.928   6.198 -39.865  1.00 83.12     0.060 C 
ATOM   4651  CG  PHE C 142     -73.629   4.941 -39.108  1.00 81.28    -0.020 A 
ATOM   4652  CD1 PHE C 142     -74.415   3.804 -39.286  1.00 79.36    -0.004 A 
ATOM   4653  CD2 PHE C 142     -72.550   4.884 -38.220  1.00 79.75    -0.004 A 
ATOM   4654  CE1 PHE C 142     -74.140   2.621 -38.581  1.00 78.13    -0.000 A 
ATOM   4655  CE2 PHE C 142     -72.264   3.702 -37.511  1.00 78.21    -0.000 A 
ATOM   4656  CZ  PHE C 142     -73.061   2.570 -37.695  1.00 77.48    -0.000 A 
ATOM   4657  N   PHE C 143     -73.352   8.319 -42.460  1.00 87.50    -0.228 NA
ATOM   4658  CA  PHE C 143     -73.930   9.478 -43.139  1.00 89.17     0.191 C 
ATOM   4659  C   PHE C 143     -73.314   9.781 -44.501  1.00 92.13     0.275 C 
ATOM   4660  O   PHE C 143     -73.619  10.816 -45.097  1.00 92.57    -0.268 OA
ATOM   4661  CB  PHE C 143     -73.879  10.724 -42.248  1.00 87.48     0.060 C 
ATOM   4662  CG  PHE C 143     -74.432  10.514 -40.865  1.00 82.62    -0.020 A 
ATOM   4663  CD1 PHE C 143     -75.744  10.865 -40.567  1.00 78.65    -0.004 A 
ATOM   4664  CD2 PHE C 143     -73.637   9.983 -39.852  1.00 79.08    -0.004 A 
ATOM   4665  CE1 PHE C 143     -76.255  10.690 -39.289  1.00 76.15    -0.000 A 
ATOM   4666  CE2 PHE C 143     -74.153   9.798 -38.565  1.00 76.75    -0.000 A 
ATOM   4667  CZ  PHE C 143     -75.462  10.159 -38.286  1.00 75.57    -0.000 A 
ATOM   4668  N   ARG C 144     -72.475   8.885 -45.009  1.00 95.39    -0.229 NA
ATOM   4669  CA  ARG C 144     -71.847   9.163 -46.291  1.00 98.72     0.186 C 
ATOM   4670  C   ARG C 144     -72.729   8.930 -47.515  1.00100.30     0.274 C 
ATOM   4671  O   ARG C 144     -73.383   7.893 -47.622  1.00101.52    -0.268 OA
ATOM   4672  CB  ARG C 144     -70.450   8.544 -46.417  1.00 99.31     0.036 C 
ATOM   4673  CG  ARG C 144     -70.321   7.057 -46.586  1.00100.40     0.029 C 
ATOM   4674  CD  ARG C 144     -68.902   6.725 -46.994  1.00101.97     0.145 C 
ATOM   4675  NE  ARG C 144     -68.531   5.322 -46.855  1.00103.21    -0.083 NA
ATOM   4676  CZ  ARG C 144     -67.291   4.895 -46.606  1.00103.63     0.782 C 
ATOM   4677  NH1 ARG C 144     -66.292   5.764 -46.453  1.00103.50     0.063 N 
ATOM   4678  NH2 ARG C 144     -67.047   3.592 -46.505  1.00103.66     0.063 N 
ATOM   4679  N   GLY C 145     -72.749   9.915 -48.413  1.00100.88    -0.226 NA
ATOM   4680  CA  GLY C 145     -73.449   9.851 -49.686  1.00100.84     0.218 C 
ATOM   4681  C   GLY C 145     -74.373   8.679 -49.969  1.00100.43     0.277 C 
ATOM   4682  O   GLY C 145     -75.577   8.870 -50.158  1.00101.15    -0.268 OA
ATOM   4683  N   ASP C 146     -73.813   7.473 -50.016  1.00 99.30    -0.228 NA
ATOM   4684  CA  ASP C 146     -74.583   6.282 -50.364  1.00 98.17     0.197 C 
ATOM   4685  C   ASP C 146     -75.504   5.790 -49.245  1.00 97.28     0.275 C 
ATOM   4686  O   ASP C 146     -76.622   5.352 -49.517  1.00 96.75    -0.268 OA
ATOM   4687  CB  ASP C 146     -73.664   5.157 -50.867  1.00 98.35     0.132 C 
ATOM   4688  CG  ASP C 146     -72.471   4.894 -49.945  1.00 99.27     0.188 C 
ATOM   4689  OD1 ASP C 146     -71.978   5.838 -49.282  1.00100.45    -0.647 OA
ATOM   4690  OD2 ASP C 146     -71.946   3.766 -49.829  1.00 99.92    -0.647 OA
ATOM   4691  N   ARG C 147     -75.046   5.884 -47.995  1.00 96.58    -0.229 NA
ATOM   4692  CA  ARG C 147     -75.768   5.316 -46.837  1.00 96.10     0.186 C 
ATOM   4693  C   ARG C 147     -76.682   6.277 -46.074  1.00 95.25     0.274 C 
ATOM   4694  O   ARG C 147     -77.152   5.953 -44.976  1.00 95.52    -0.268 OA
ATOM   4695  CB  ARG C 147     -74.796   4.686 -45.848  1.00 96.39     0.036 C 
ATOM   4696  CG  ARG C 147     -73.885   3.663 -46.448  1.00 97.51     0.029 C 
ATOM   4697  CD  ARG C 147     -72.753   3.327 -45.533  1.00 99.30     0.145 C 
ATOM   4698  NE  ARG C 147     -71.780   2.453 -46.168  1.00100.75    -0.083 NA
ATOM   4699  CZ  ARG C 147     -70.726   1.959 -45.541  1.00101.96     0.782 C 
ATOM   4700  NH1 ARG C 147     -70.517   2.254 -44.258  1.00102.70     0.063 N 
ATOM   4701  NH2 ARG C 147     -69.882   1.167 -46.192  1.00102.41     0.063 N 
ATOM   4702  N   CYS C 148     -76.918   7.453 -46.648  1.00 94.30    -0.228 NA
ATOM   4703  CA  CYS C 148     -77.864   8.400 -46.087  1.00 93.65     0.198 C 
ATOM   4704  C   CYS C 148     -78.316   9.382 -47.166  1.00 96.12     0.275 C 
ATOM   4705  O   CYS C 148     -78.034  10.582 -47.117  1.00 94.77    -0.268 OA
ATOM   4706  CB  CYS C 148     -77.274   9.110 -44.870  1.00 91.56     0.103 C 
ATOM   4707  SG  CYS C 148     -78.500   9.967 -43.871  1.00 86.35    -0.080 SA
ATOM   4708  N   ARG C 149     -79.036   8.834 -48.137  1.00100.66    -0.229 NA
ATOM   4709  CA  ARG C 149     -79.541   9.568 -49.294  1.00106.37     0.186 C 
ATOM   4710  C   ARG C 149     -80.490  10.706 -48.905  1.00104.57     0.274 C 
ATOM   4711  O   ARG C 149     -80.724  11.631 -49.698  1.00104.12    -0.268 OA
ATOM   4712  CB  ARG C 149     -80.223   8.608 -50.289  1.00111.43     0.036 C 
ATOM   4713  CG  ARG C 149     -80.145   7.108 -49.920  1.00129.42     0.029 C 
ATOM   4714  CD  ARG C 149     -81.287   6.606 -49.006  1.00153.81     0.145 C 
ATOM   4715  NE  ARG C 149     -80.854   6.393 -47.613  1.00171.64    -0.083 NA
ATOM   4716  CZ  ARG C 149     -81.419   6.959 -46.542  1.00181.81     0.782 C 
ATOM   4717  NH1 ARG C 149     -82.454   7.787 -46.676  1.00186.22     0.063 N 
ATOM   4718  NH2 ARG C 149     -80.946   6.696 -45.327  1.00186.13     0.063 N 
ATOM   4719  N   SER C 150     -81.028  10.638 -47.686  1.00103.67    -0.226 NA
ATOM   4720  CA  SER C 150     -81.854  11.717 -47.160  1.00103.26     0.219 C 
ATOM   4721  C   SER C 150     -81.004  12.936 -46.826  1.00101.66     0.277 C 
ATOM   4722  O   SER C 150     -81.532  14.042 -46.721  1.00100.68    -0.268 OA
ATOM   4723  CB  SER C 150     -82.660  11.268 -45.936  1.00104.47     0.216 C 
ATOM   4724  OG  SER C 150     -82.160  10.048 -45.386  1.00108.53    -0.218 OA
ATOM   4725  N   LEU C 151     -79.694  12.724 -46.658  1.00100.21    -0.229 NA
ATOM   4726  CA  LEU C 151     -78.725  13.816 -46.440  1.00 98.97     0.186 C 
ATOM   4727  C   LEU C 151     -77.757  14.044 -47.618  1.00 99.73     0.274 C 
ATOM   4728  O   LEU C 151     -76.971  14.995 -47.597  1.00101.31    -0.268 OA
ATOM   4729  CB  LEU C 151     -77.941  13.610 -45.130  1.00 96.91     0.034 C 
ATOM   4730  CG  LEU C 151     -78.674  14.030 -43.848  1.00 90.86     0.002 C 
ATOM   4731  CD1 LEU C 151     -78.101  13.400 -42.573  1.00 85.68     0.000 C 
ATOM   4732  CD2 LEU C 151     -78.736  15.547 -43.709  1.00 85.64     0.000 C 
ATOM   4733  N   THR C 152     -77.828  13.178 -48.634  1.00 98.49    -0.226 NA
ATOM   4734  CA  THR C 152     -76.934  13.232 -49.795  1.00 95.95     0.216 C 
ATOM   4735  C   THR C 152     -76.904  14.636 -50.388  1.00 94.41     0.277 C 
ATOM   4736  O   THR C 152     -77.956  15.218 -50.658  1.00 95.76    -0.268 OA
ATOM   4737  CB  THR C 152     -77.347  12.178 -50.870  1.00 95.76     0.184 C 
ATOM   4738  OG1 THR C 152     -76.712  10.926 -50.588  1.00 94.01    -0.221 OA
ATOM   4739  CG2 THR C 152     -76.782  12.523 -52.248  1.00 94.33     0.038 C 
ATOM   4740  N   GLY C 153     -75.698  15.182 -50.554  1.00 91.02    -0.226 NA
ATOM   4741  CA  GLY C 153     -75.527  16.485 -51.167  1.00 86.32     0.218 C 
ATOM   4742  C   GLY C 153     -75.869  17.674 -50.288  1.00 83.18     0.277 C 
ATOM   4743  O   GLY C 153     -75.884  18.813 -50.761  1.00 82.49    -0.268 OA
ATOM   4744  N   LYS C 154     -76.158  17.411 -49.015  1.00 80.61    -0.229 NA
ATOM   4745  CA  LYS C 154     -76.245  18.454 -47.981  1.00 78.08     0.184 C 
ATOM   4746  C   LYS C 154     -75.041  18.344 -47.014  1.00 74.97     0.256 C 
ATOM   4747  O   LYS C 154     -74.451  17.266 -46.860  1.00 74.39    -0.270 OA
ATOM   4748  CB  LYS C 154     -77.560  18.345 -47.208  1.00 79.05     0.034 C 
ATOM   4749  CG  LYS C 154     -78.750  17.921 -48.029  1.00 82.02     0.005 C 
ATOM   4750  CD  LYS C 154     -80.004  18.649 -47.557  1.00 86.31     0.041 C 
ATOM   4751  CE  LYS C 154     -81.248  17.805 -47.772  1.00 88.80     0.338 C 
ATOM   4752  NZ  LYS C 154     -81.144  16.479 -47.101  1.00 90.32     0.618 N 
ATOM   4753  N   PRO C 155     -74.672  19.448 -46.364  1.00 72.32    -0.312 N 
ATOM   4754  CA  PRO C 155     -73.460  19.461 -45.539  1.00 70.65     0.165 C 
ATOM   4755  C   PRO C 155     -73.593  18.661 -44.243  1.00 69.26     0.272 C 
ATOM   4756  O   PRO C 155     -74.518  18.873 -43.449  1.00 68.70    -0.269 OA
ATOM   4757  CB  PRO C 155     -73.226  20.951 -45.267  1.00 70.19     0.034 C 
ATOM   4758  CG  PRO C 155     -74.528  21.569 -45.392  1.00 70.69     0.027 C 
ATOM   4759  CD  PRO C 155     -75.349  20.757 -46.358  1.00 71.81     0.105 C 
ATOM   4760  N   LYS C 156     -72.666  17.719 -44.082  1.00 68.08    -0.229 NA
ATOM   4761  CA  LYS C 156     -72.512  16.928 -42.872  1.00 67.34     0.186 C 
ATOM   4762  C   LYS C 156     -71.419  17.603 -42.044  1.00 68.30     0.274 C 
ATOM   4763  O   LYS C 156     -70.267  17.684 -42.483  1.00 67.98    -0.268 OA
ATOM   4764  CB  LYS C 156     -72.060  15.507 -43.246  1.00 66.16     0.034 C 
ATOM   4765  CG  LYS C 156     -73.180  14.470 -43.526  1.00 62.57     0.005 C 
ATOM   4766  CD  LYS C 156     -73.909  14.692 -44.847  1.00 57.60     0.041 C 
ATOM   4767  CE  LYS C 156     -73.195  14.051 -46.036  1.00 53.96     0.338 C 
ATOM   4768  NZ  LYS C 156     -73.747  14.707 -47.248  1.00 51.30     0.618 N 
ATOM   4769  N   LEU C 157     -71.760  18.090 -40.856  1.00 69.63    -0.229 NA
ATOM   4770  CA  LEU C 157     -70.756  18.769 -40.013  1.00 71.01     0.186 C 
ATOM   4771  C   LEU C 157     -70.350  17.955 -38.778  1.00 70.57     0.274 C 
ATOM   4772  O   LEU C 157     -71.213  17.458 -38.050  1.00 71.05    -0.268 OA
ATOM   4773  CB  LEU C 157     -71.224  20.182 -39.614  1.00 72.02     0.034 C 
ATOM   4774  CG  LEU C 157     -71.743  21.050 -40.771  1.00 74.28     0.002 C 
ATOM   4775  CD1 LEU C 157     -72.603  22.203 -40.282  1.00 75.98     0.000 C 
ATOM   4776  CD2 LEU C 157     -70.576  21.580 -41.597  1.00 76.17     0.000 C 
ATOM   4777  N   PHE C 158     -69.040  17.815 -38.554  1.00 69.39    -0.228 NA
ATOM   4778  CA  PHE C 158     -68.544  17.145 -37.354  1.00 67.99     0.191 C 
ATOM   4779  C   PHE C 158     -67.544  17.958 -36.509  1.00 67.06     0.275 C 
ATOM   4780  O   PHE C 158     -66.410  18.183 -36.919  1.00 67.28    -0.268 OA
ATOM   4781  CB  PHE C 158     -68.017  15.764 -37.697  1.00 67.83     0.060 C 
ATOM   4782  CG  PHE C 158     -69.065  14.856 -38.258  1.00 67.95    -0.020 A 
ATOM   4783  CD1 PHE C 158     -69.407  14.916 -39.606  1.00 68.19    -0.004 A 
ATOM   4784  CD2 PHE C 158     -69.721  13.946 -37.443  1.00 67.30    -0.004 A 
ATOM   4785  CE1 PHE C 158     -70.372  14.088 -40.131  1.00 67.58    -0.000 A 
ATOM   4786  CE2 PHE C 158     -70.686  13.117 -37.950  1.00 67.18    -0.000 A 
ATOM   4787  CZ  PHE C 158     -71.015  13.186 -39.302  1.00 67.84    -0.000 A 
ATOM   4788  N   ILE C 159     -68.002  18.417 -35.340  1.00 65.33    -0.229 NA
ATOM   4789  CA  ILE C 159     -67.188  19.188 -34.408  1.00 63.34     0.186 C 
ATOM   4790  C   ILE C 159     -66.575  18.198 -33.464  1.00 62.16     0.274 C 
ATOM   4791  O   ILE C 159     -67.284  17.524 -32.756  1.00 62.34    -0.268 OA
ATOM   4792  CB  ILE C 159     -68.043  20.190 -33.589  1.00 63.15     0.032 C 
ATOM   4793  CG1 ILE C 159     -69.229  20.758 -34.393  1.00 62.92     0.002 C 
ATOM   4794  CG2 ILE C 159     -67.177  21.279 -33.018  1.00 63.12     0.003 C 
ATOM   4795  CD1 ILE C 159     -68.922  21.768 -35.461  1.00 61.71     0.000 C 
ATOM   4796  N   ILE C 160     -65.258  18.092 -33.442  1.00 60.92    -0.229 NA
ATOM   4797  CA  ILE C 160     -64.614  17.136 -32.531  1.00 59.35     0.186 C 
ATOM   4798  C   ILE C 160     -63.679  17.780 -31.514  1.00 57.93     0.274 C 
ATOM   4799  O   ILE C 160     -62.560  18.179 -31.846  1.00 58.36    -0.268 OA
ATOM   4800  CB  ILE C 160     -63.893  16.044 -33.332  1.00 59.56     0.032 C 
ATOM   4801  CG1 ILE C 160     -64.860  15.484 -34.379  1.00 59.47     0.002 C 
ATOM   4802  CG2 ILE C 160     -63.293  14.974 -32.385  1.00 58.60     0.003 C 
ATOM   4803  CD1 ILE C 160     -64.209  15.073 -35.658  1.00 60.37     0.000 C 
ATOM   4804  N   GLN C 161     -64.163  17.876 -30.284  1.00 55.74    -0.229 NA
ATOM   4805  CA  GLN C 161     -63.414  18.418 -29.158  1.00 53.76     0.187 C 
ATOM   4806  C   GLN C 161     -62.889  17.237 -28.396  1.00 52.00     0.274 C 
ATOM   4807  O   GLN C 161     -63.558  16.753 -27.477  1.00 52.32    -0.268 OA
ATOM   4808  CB  GLN C 161     -64.358  19.232 -28.249  1.00 54.12     0.044 C 
ATOM   4809  CG  GLN C 161     -63.854  19.627 -26.865  1.00 54.04     0.094 C 
ATOM   4810  CD  GLN C 161     -62.406  20.060 -26.853  1.00 55.45     0.274 C 
ATOM   4811  OE1 GLN C 161     -62.020  21.041 -27.516  1.00 54.63    -0.269 OA
ATOM   4812  NE2 GLN C 161     -61.589  19.331 -26.094  1.00 56.60    -0.107 N 
ATOM   4813  N   ALA C 162     -61.714  16.758 -28.793  1.00 49.68    -0.230 NA
ATOM   4814  CA  ALA C 162     -61.078  15.600 -28.163  1.00 48.51     0.171 C 
ATOM   4815  C   ALA C 162     -59.583  15.607 -28.498  1.00 48.45     0.231 C 
ATOM   4816  O   ALA C 162     -59.165  16.308 -29.428  1.00 47.89    -0.286 OA
ATOM   4817  CB  ALA C 162     -61.752  14.278 -28.607  1.00 47.27     0.035 C 
ATOM   4827  N   ARG C 164     -56.018  14.395 -29.863  1.00 50.78     0.626 N 
ATOM   4828  CA  ARG C 164     -55.616  13.677 -31.077  1.00 50.62     0.381 C 
ATOM   4829  C   ARG C 164     -54.217  13.123 -30.909  1.00 51.22     0.289 C 
ATOM   4830  O   ARG C 164     -53.565  12.764 -31.883  1.00 51.46    -0.268 OA
ATOM   4831  CB  ARG C 164     -55.671  14.586 -32.300  1.00 50.18     0.051 C 
ATOM   4832  CG  ARG C 164     -57.060  15.089 -32.606  1.00 49.27     0.030 C 
ATOM   4833  CD  ARG C 164     -57.133  16.014 -33.791  1.00 49.27     0.145 C 
ATOM   4834  NE  ARG C 164     -57.176  15.286 -35.053  1.00 49.84    -0.083 NA
ATOM   4835  CZ  ARG C 164     -56.827  15.812 -36.225  1.00 49.88     0.782 C 
ATOM   4836  NH1 ARG C 164     -56.398  17.080 -36.293  1.00 49.85     0.063 N 
ATOM   4837  NH2 ARG C 164     -56.907  15.070 -37.327  1.00 48.81     0.063 N 
ATOM   4838  N   GLY C 165     -53.774  13.055 -29.657  1.00 51.96    -0.226 NA
ATOM   4839  CA  GLY C 165     -52.449  12.594 -29.292  1.00 53.55     0.218 C 
ATOM   4840  C   GLY C 165     -52.042  13.279 -28.002  1.00 55.49     0.277 C 
ATOM   4841  O   GLY C 165     -52.874  13.865 -27.336  1.00 55.19    -0.268 OA
ATOM   4842  N   THR C 166     -50.767  13.233 -27.642  1.00 58.39    -0.226 NA
ATOM   4843  CA  THR C 166     -50.323  13.838 -26.386  1.00 61.25     0.216 C 
ATOM   4844  C   THR C 166     -49.183  14.822 -26.553  1.00 63.27     0.277 C 
ATOM   4845  O   THR C 166     -48.525  15.133 -25.571  1.00 63.73    -0.268 OA
ATOM   4846  CB  THR C 166     -49.878  12.760 -25.373  1.00 61.41     0.184 C 
ATOM   4847  OG1 THR C 166     -48.996  11.835 -26.020  1.00 62.55    -0.221 OA
ATOM   4848  CG2 THR C 166     -51.055  11.896 -24.914  1.00 61.93     0.038 C 
ATOM   4849  N   GLU C 167     -48.929  15.309 -27.765  1.00 65.81    -0.229 NA
ATOM   4850  CA  GLU C 167     -47.892  16.327 -27.938  1.00 68.71     0.187 C 
ATOM   4851  C   GLU C 167     -48.390  17.673 -27.438  1.00 66.92     0.274 C 
ATOM   4852  O   GLU C 167     -49.594  17.926 -27.400  1.00 66.50    -0.268 OA
ATOM   4853  CB  GLU C 167     -47.411  16.428 -29.395  1.00 71.90     0.045 C 
ATOM   4854  CG  GLU C 167     -46.084  15.720 -29.661  1.00 82.84     0.100 C 
ATOM   4855  CD  GLU C 167     -46.058  14.993 -31.006  1.00 95.14     0.185 C 
ATOM   4856  OE1 GLU C 167     -46.083  15.680 -32.057  1.00 99.80    -0.647 OA
ATOM   4857  OE2 GLU C 167     -46.013  13.732 -31.021  1.00 99.92    -0.647 OA
ATOM   4858  N   LEU C 168     -47.454  18.528 -27.039  1.00 65.25    -0.229 NA
ATOM   4859  CA  LEU C 168     -47.780  19.883 -26.631  1.00 63.74     0.186 C 
ATOM   4860  C   LEU C 168     -47.125  20.859 -27.577  1.00 62.96     0.274 C 
ATOM   4861  O   LEU C 168     -45.973  20.676 -27.928  1.00 63.63    -0.268 OA
ATOM   4862  CB  LEU C 168     -47.273  20.125 -25.229  1.00 63.73     0.034 C 
ATOM   4863  CG  LEU C 168     -48.207  19.728 -24.089  1.00 63.93     0.002 C 
ATOM   4864  CD1 LEU C 168     -48.429  18.279 -24.114  1.00 65.16     0.000 C 
ATOM   4865  CD2 LEU C 168     -47.592  20.126 -22.772  1.00 63.90     0.000 C 
ATOM   4866  N   ASP C 169     -47.848  21.887 -28.009  1.00 61.98    -0.228 NA
ATOM   4867  CA  ASP C 169     -47.270  22.956 -28.826  1.00 61.08     0.197 C 
ATOM   4868  C   ASP C 169     -46.603  24.005 -27.924  1.00 60.49     0.275 C 
ATOM   4869  O   ASP C 169     -47.269  24.600 -27.082  1.00 59.34    -0.268 OA
ATOM   4870  CB  ASP C 169     -48.357  23.595 -29.700  1.00 61.18     0.132 C 
ATOM   4871  CG  ASP C 169     -47.791  24.402 -30.880  1.00 62.01     0.188 C 
ATOM   4872  OD1 ASP C 169     -46.943  25.309 -30.637  1.00 63.03    -0.647 OA
ATOM   4873  OD2 ASP C 169     -48.172  24.213 -32.073  1.00 61.60    -0.647 OA
ATOM   4874  N   CYS C 170     -45.292  24.200 -28.103  1.00 61.15    -0.228 NA
ATOM   4875  CA  CYS C 170     -44.488  25.184 -27.354  1.00 62.52     0.198 C 
ATOM   4876  C   CYS C 170     -44.759  26.610 -27.764  1.00 61.81     0.275 C 
ATOM   4877  O   CYS C 170     -44.512  27.526 -27.004  1.00 60.65    -0.268 OA
ATOM   4878  CB  CYS C 170     -43.012  24.958 -27.610  1.00 63.91     0.103 C 
ATOM   4879  SG  CYS C 170     -42.502  23.310 -27.148  1.00 72.12    -0.080 SA
ATOM   4880  N   GLY C 171     -45.226  26.803 -28.991  1.00 62.34    -0.226 NA
ATOM   4881  CA  GLY C 171     -45.461  28.138 -29.475  1.00 64.11     0.218 C 
ATOM   4882  C   GLY C 171     -44.180  28.854 -29.850  1.00 66.19     0.277 C 
ATOM   4883  O   GLY C 171     -43.057  28.386 -29.602  1.00 66.22    -0.268 OA
ATOM   4884  N   ILE C 172     -44.365  30.005 -30.477  1.00 68.56    -0.229 NA
ATOM   4885  CA  ILE C 172     -43.285  30.860 -30.925  1.00 71.31     0.186 C 
ATOM   4886  C   ILE C 172     -43.862  32.249 -30.760  1.00 73.87     0.274 C 
ATOM   4887  O   ILE C 172     -45.073  32.439 -30.939  1.00 73.68    -0.268 OA
ATOM   4888  CB  ILE C 172     -42.916  30.537 -32.426  1.00 71.20     0.032 C 
ATOM   4889  CG1 ILE C 172     -41.404  30.682 -32.687  1.00 71.75     0.002 C 
ATOM   4890  CG2 ILE C 172     -43.812  31.303 -33.441  1.00 70.09     0.003 C 
ATOM   4891  CD1 ILE C 172     -40.928  32.098 -32.879  1.00 73.72     0.000 C 
ATOM   4892  N   GLU C 173     -43.014  33.206 -30.392  1.00 77.43    -0.230 NA
ATOM   4893  CA  GLU C 173     -43.436  34.602 -30.238  1.00 81.00     0.171 C 
ATOM   4894  C   GLU C 173     -42.826  35.477 -31.312  1.00 80.77     0.231 C 
ATOM   4895  O   GLU C 173     -43.451  35.726 -32.336  1.00 80.73    -0.286 OA
ATOM   4896  CB  GLU C 173     -43.086  35.162 -28.855  1.00 83.41     0.044 C 
ATOM   4897  CG  GLU C 173     -42.353  34.206 -27.931  1.00 91.45     0.100 C 
ATOM   4898  CD  GLU C 173     -40.924  34.009 -28.365  1.00100.87     0.185 C 
ATOM   4899  OE1 GLU C 173     -40.114  34.935 -28.127  1.00104.86    -0.647 OA
ATOM   4900  OE2 GLU C 173     -40.623  32.948 -28.963  1.00104.43    -0.647 OA
ATOM   4901  N   HIS C 185     -74.115  13.362 -63.373  1.00128.00     0.627 N 
ATOM   4902  CA  HIS C 185     -75.079  12.448 -62.764  1.00126.92     0.387 C 
ATOM   4903  C   HIS C 185     -74.648  11.866 -61.387  1.00122.81     0.289 C 
ATOM   4904  O   HIS C 185     -75.492  11.349 -60.651  1.00123.49    -0.268 OA
ATOM   4905  CB  HIS C 185     -75.513  11.334 -63.760  1.00129.89     0.097 C 
ATOM   4906  CG  HIS C 185     -74.396  10.774 -64.602  1.00136.20     0.083 A 
ATOM   4907  ND1 HIS C 185     -73.557   9.767 -64.163  1.00140.31    -0.227 NA
ATOM   4908  CD2 HIS C 185     -73.996  11.066 -65.866  1.00140.20     0.116 A 
ATOM   4909  CE1 HIS C 185     -72.681   9.475 -65.110  1.00142.18     0.199 A 
ATOM   4910  NE2 HIS C 185     -72.926  10.248 -66.154  1.00142.23    -0.221 NA
ATOM   4911  N   LYS C 186     -73.363  11.980 -61.032  1.00116.83    -0.229 NA
ATOM   4912  CA  LYS C 186     -72.809  11.308 -59.841  1.00110.57     0.186 C 
ATOM   4913  C   LYS C 186     -71.809  12.152 -59.025  1.00106.38     0.274 C 
ATOM   4914  O   LYS C 186     -71.046  12.945 -59.583  1.00105.46    -0.268 OA
ATOM   4915  CB  LYS C 186     -72.131   9.987 -60.241  1.00110.26     0.034 C 
ATOM   4916  CG  LYS C 186     -73.041   8.747 -60.262  1.00108.97     0.005 C 
ATOM   4917  CD  LYS C 186     -72.453   7.624 -61.145  1.00107.21     0.041 C 
ATOM   4918  CE  LYS C 186     -71.630   6.623 -60.333  1.00105.86     0.338 C 
ATOM   4919  NZ  LYS C 186     -70.260   7.135 -60.067  1.00104.86     0.618 N 
ATOM   4920  N   ILE C 187     -71.810  11.958 -57.703  1.00101.53    -0.229 NA
ATOM   4921  CA  ILE C 187     -70.856  12.635 -56.797  1.00 97.03     0.184 C 
ATOM   4922  C   ILE C 187     -70.104  11.667 -55.862  1.00 94.46     0.256 C 
ATOM   4923  O   ILE C 187     -70.551  10.535 -55.657  1.00 94.67    -0.270 OA
ATOM   4924  CB  ILE C 187     -71.528  13.836 -56.002  1.00 96.31     0.032 C 
ATOM   4925  CG1 ILE C 187     -72.543  13.361 -54.940  1.00 93.64     0.002 C 
ATOM   4926  CG2 ILE C 187     -72.151  14.860 -56.983  1.00 96.43     0.003 C 
ATOM   4927  CD1 ILE C 187     -73.374  14.511 -54.275  1.00 88.69     0.000 C 
ATOM   4928  N   PRO C 188     -68.954  12.087 -55.322  1.00 91.62    -0.312 N 
ATOM   4929  CA  PRO C 188     -68.223  11.258 -54.356  1.00 89.58     0.165 C 
ATOM   4930  C   PRO C 188     -69.053  11.076 -53.095  1.00 88.16     0.272 C 
ATOM   4931  O   PRO C 188     -69.798  11.986 -52.712  1.00 87.87    -0.269 OA
ATOM   4932  CB  PRO C 188     -66.978  12.095 -54.049  1.00 89.06     0.034 C 
ATOM   4933  CG  PRO C 188     -66.853  13.020 -55.187  1.00 89.30     0.027 C 
ATOM   4934  CD  PRO C 188     -68.256  13.360 -55.575  1.00 90.70     0.105 C 
ATOM   4935  N   VAL C 189     -68.955   9.914 -52.465  1.00 86.99    -0.229 NA
ATOM   4936  CA  VAL C 189     -69.727   9.684 -51.245  1.00 86.19     0.186 C 
ATOM   4937  C   VAL C 189     -69.160  10.512 -50.100  1.00 86.22     0.274 C 
ATOM   4938  O   VAL C 189     -69.899  10.957 -49.225  1.00 85.83    -0.268 OA
ATOM   4939  CB  VAL C 189     -69.834   8.179 -50.851  1.00 85.76     0.032 C 
ATOM   4940  CG1 VAL C 189     -70.607   7.402 -51.921  1.00 84.78     0.003 C 
ATOM   4941  CG2 VAL C 189     -68.448   7.553 -50.567  1.00 84.78     0.003 C 
ATOM   4942  N   ASP C 190     -67.850  10.748 -50.160  1.00 86.54    -0.228 NA
ATOM   4943  CA  ASP C 190     -67.119  11.453 -49.124  1.00 86.99     0.197 C 
ATOM   4944  C   ASP C 190     -67.207  12.987 -49.253  1.00 87.24     0.275 C 
ATOM   4945  O   ASP C 190     -66.443  13.727 -48.624  1.00 87.47    -0.268 OA
ATOM   4946  CB  ASP C 190     -65.679  10.938 -49.088  1.00 87.02     0.132 C 
ATOM   4947  CG  ASP C 190     -65.370  10.161 -47.806  1.00 88.54     0.188 C 
ATOM   4948  OD1 ASP C 190     -65.254  10.818 -46.735  1.00 90.36    -0.647 OA
ATOM   4949  OD2 ASP C 190     -65.227   8.910 -47.760  1.00 88.46    -0.647 OA
ATOM   4950  N   ALA C 191     -68.172  13.461 -50.037  1.00 87.39    -0.229 NA
ATOM   4951  CA  ALA C 191     -68.350  14.891 -50.274  1.00 87.83     0.186 C 
ATOM   4952  C   ALA C 191     -69.272  15.535 -49.241  1.00 88.42     0.274 C 
ATOM   4953  O   ALA C 191     -69.995  14.841 -48.521  1.00 88.59    -0.268 OA
ATOM   4954  CB  ALA C 191     -68.884  15.132 -51.681  1.00 87.49     0.037 C 
ATOM   4955  N   ASP C 192     -69.244  16.866 -49.180  1.00 89.15    -0.228 NA
ATOM   4956  CA  ASP C 192     -70.089  17.651 -48.270  1.00 89.90     0.197 C 
ATOM   4957  C   ASP C 192     -69.921  17.339 -46.773  1.00 87.76     0.275 C 
ATOM   4958  O   ASP C 192     -70.808  17.614 -45.961  1.00 87.72    -0.268 OA
ATOM   4959  CB  ASP C 192     -71.555  17.549 -48.695  1.00 92.37     0.132 C 
ATOM   4960  CG  ASP C 192     -71.704  17.392 -50.186  1.00 98.03     0.188 C 
ATOM   4961  OD1 ASP C 192     -71.703  18.426 -50.887  1.00102.53    -0.647 OA
ATOM   4962  OD2 ASP C 192     -71.801  16.276 -50.739  1.00102.50    -0.647 OA
ATOM   4963  N   PHE C 193     -68.775  16.760 -46.434  1.00 85.13    -0.228 NA
ATOM   4964  CA  PHE C 193     -68.365  16.510 -45.060  1.00 82.63     0.191 C 
ATOM   4965  C   PHE C 193     -67.474  17.659 -44.592  1.00 80.22     0.275 C 
ATOM   4966  O   PHE C 193     -66.623  18.134 -45.328  1.00 80.06    -0.268 OA
ATOM   4967  CB  PHE C 193     -67.547  15.217 -44.973  1.00 82.99     0.060 C 
ATOM   4968  CG  PHE C 193     -68.370  13.970 -44.844  1.00 84.08    -0.020 A 
ATOM   4969  CD1 PHE C 193     -68.873  13.580 -43.617  1.00 84.94    -0.004 A 
ATOM   4970  CD2 PHE C 193     -68.613  13.161 -45.949  1.00 84.96    -0.004 A 
ATOM   4971  CE1 PHE C 193     -69.625  12.414 -43.491  1.00 85.54    -0.000 A 
ATOM   4972  CE2 PHE C 193     -69.359  11.993 -45.829  1.00 84.99    -0.000 A 
ATOM   4973  CZ  PHE C 193     -69.862  11.624 -44.599  1.00 85.31    -0.000 A 
ATOM   4974  N   LEU C 194     -67.667  18.100 -43.363  1.00 77.30    -0.229 NA
ATOM   4975  CA  LEU C 194     -66.693  18.961 -42.733  1.00 74.49     0.186 C 
ATOM   4976  C   LEU C 194     -66.337  18.402 -41.365  1.00 72.15     0.274 C 
ATOM   4977  O   LEU C 194     -67.179  17.820 -40.686  1.00 72.28    -0.268 OA
ATOM   4978  CB  LEU C 194     -67.231  20.377 -42.609  1.00 74.73     0.034 C 
ATOM   4979  CG  LEU C 194     -66.193  21.327 -42.015  1.00 75.13     0.002 C 
ATOM   4980  CD1 LEU C 194     -65.664  22.304 -43.056  1.00 74.80     0.000 C 
ATOM   4981  CD2 LEU C 194     -66.791  22.039 -40.828  1.00 75.67     0.000 C 
ATOM   4982  N   TYR C 195     -65.080  18.553 -40.975  1.00 69.15    -0.228 NA
ATOM   4983  CA  TYR C 195     -64.666  18.197 -39.633  1.00 66.25     0.191 C 
ATOM   4984  C   TYR C 195     -63.984  19.404 -38.993  1.00 62.13     0.275 C 
ATOM   4985  O   TYR C 195     -62.933  19.844 -39.462  1.00 61.16    -0.268 OA
ATOM   4986  CB  TYR C 195     -63.693  17.026 -39.655  1.00 68.20     0.060 C 
ATOM   4987  CG  TYR C 195     -64.135  15.774 -40.369  1.00 73.46    -0.020 A 
ATOM   4988  CD1 TYR C 195     -64.247  15.728 -41.762  1.00 77.02    -0.002 A 
ATOM   4989  CD2 TYR C 195     -64.377  14.602 -39.653  1.00 78.06    -0.002 A 
ATOM   4990  CE1 TYR C 195     -64.632  14.558 -42.419  1.00 79.28     0.027 A 
ATOM   4991  CE2 TYR C 195     -64.761  13.422 -40.310  1.00 80.37     0.027 A 
ATOM   4992  CZ  TYR C 195     -64.885  13.416 -41.687  1.00 80.52     0.131 A 
ATOM   4993  OH  TYR C 195     -65.256  12.258 -42.313  1.00 81.60    -0.190 OA
ATOM   4994  N   ALA C 196     -64.589  19.946 -37.943  1.00 57.93    -0.229 NA
ATOM   4995  CA  ALA C 196     -63.939  20.985 -37.161  1.00 54.97     0.186 C 
ATOM   4996  C   ALA C 196     -63.338  20.327 -35.935  1.00 53.53     0.274 C 
ATOM   4997  O   ALA C 196     -64.040  20.045 -34.958  1.00 52.24    -0.268 OA
ATOM   4998  CB  ALA C 196     -64.895  22.100 -36.774  1.00 54.10     0.037 C 
ATOM   4999  N   TYR C 197     -62.031  20.073 -36.032  1.00 52.69    -0.228 NA
ATOM   5000  CA  TYR C 197     -61.214  19.566 -34.940  1.00 52.40     0.191 C 
ATOM   5001  C   TYR C 197     -60.706  20.601 -33.953  1.00 50.67     0.275 C 
ATOM   5002  O   TYR C 197     -60.347  21.715 -34.333  1.00 50.51    -0.268 OA
ATOM   5003  CB  TYR C 197     -59.994  18.902 -35.536  1.00 53.71     0.060 C 
ATOM   5004  CG  TYR C 197     -60.252  17.578 -36.165  1.00 57.01    -0.020 A 
ATOM   5005  CD1 TYR C 197     -60.270  16.421 -35.397  1.00 58.77    -0.002 A 
ATOM   5006  CD2 TYR C 197     -60.438  17.467 -37.551  1.00 60.57    -0.002 A 
ATOM   5007  CE1 TYR C 197     -60.489  15.179 -35.992  1.00 61.02     0.027 A 
ATOM   5008  CE2 TYR C 197     -60.634  16.213 -38.159  1.00 61.44     0.027 A 
ATOM   5009  CZ  TYR C 197     -60.660  15.088 -37.368  1.00 61.36     0.131 A 
ATOM   5010  OH  TYR C 197     -60.850  13.869 -37.933  1.00 61.93    -0.190 OA
ATOM   5011  N   SER C 198     -60.607  20.212 -32.693  1.00 49.28    -0.226 NA
ATOM   5012  CA  SER C 198     -60.105  21.142 -31.658  1.00 48.45     0.219 C 
ATOM   5013  C   SER C 198     -58.584  21.360 -31.671  1.00 48.86     0.277 C 
ATOM   5014  O   SER C 198     -58.126  22.365 -31.150  1.00 49.33    -0.268 OA
ATOM   5015  CB  SER C 198     -60.524  20.683 -30.274  1.00 47.20     0.216 C 
ATOM   5016  OG  SER C 198     -59.666  19.645 -29.839  1.00 43.89    -0.218 OA
ATOM   5017  N   THR C 199     -57.814  20.411 -32.221  1.00 48.96    -0.226 NA
ATOM   5018  CA  THR C 199     -56.357  20.555 -32.341  1.00 49.06     0.216 C 
ATOM   5019  C   THR C 199     -55.850  19.909 -33.605  1.00 48.51     0.277 C 
ATOM   5020  O   THR C 199     -56.609  19.271 -34.348  1.00 48.64    -0.268 OA
ATOM   5021  CB  THR C 199     -55.542  19.921 -31.178  1.00 49.46     0.184 C 
ATOM   5022  OG1 THR C 199     -55.945  18.563 -30.962  1.00 50.20    -0.221 OA
ATOM   5023  CG2 THR C 199     -55.810  20.578 -29.901  1.00 51.05     0.038 C 
ATOM   5024  N   ALA C 200     -54.541  20.075 -33.812  1.00 47.37    -0.229 NA
ATOM   5025  CA  ALA C 200     -53.833  19.494 -34.929  1.00 46.58     0.185 C 
ATOM   5026  C   ALA C 200     -53.598  18.017 -34.663  1.00 46.62     0.256 C 
ATOM   5027  O   ALA C 200     -53.624  17.604 -33.502  1.00 46.59    -0.270 OA
[truncated: 203,017 more chars]
