# Supplementary material for: Evaluation of anticancer potential of tetracene-5,12-dione (A01) and pyrimidine-2,4-dione (A02) via caspase 3 and lactate dehydrogenase cytotoxicity investigations
Source: PLoS One. 2023 Dec 21;18(12):e0292455. doi: 10.1371/journal.pone.0292455 (PMC10734984; doi:10.1371/journal.pone.0292455)
Supplement: S1 Data — (ZIP) [file pone.0292455.s002.zip › DNA.pdbqt]

REMARK   4 XXXX COMPLIES WITH FORMAT V. 2.0
ATOM      1  O5'  DC A   1      17.999  33.377  26.320  1.00 20.89    -0.218 OA
ATOM      2  C5'  DC A   1      17.926  33.012  24.906  1.00 20.80     0.214 C 
ATOM      3  C4'  DC A   1      19.331  32.712  24.496  1.00 20.61     0.178 C 
ATOM      4  O4'  DC A   1      19.695  31.368  24.866  1.00 20.62    -0.333 OA
ATOM      5  C3'  DC A   1      19.674  32.683  23.002  1.00 20.53     0.161 C 
ATOM      6  O3'  DC A   1      21.087  32.732  22.850  1.00 20.59    -0.271 OA
ATOM      7  C2'  DC A   1      18.993  31.372  22.613  1.00 20.37     0.087 C 
ATOM      8  C1'  DC A   1      19.213  30.484  23.789  1.00 20.25     0.211 C 
ATOM      9  N1   DC A   1      18.007  29.802  24.291  1.00 19.88    -0.256 N 
ATOM     10  C2   DC A   1      18.208  28.621  24.998  1.00 19.49     0.353 A 
ATOM     11  O2   DC A   1      19.329  28.171  25.143  1.00 19.24    -0.244 OA
ATOM     12  N3   DC A   1      17.119  27.980  25.520  1.00 19.26    -0.171 NA
ATOM     13  C4   DC A   1      15.865  28.471  25.368  1.00 19.32     0.190 A 
ATOM     14  N4   DC A   1      14.835  27.793  25.884  1.00 19.22    -0.127 N 
ATOM     15  C5   DC A   1      15.665  29.680  24.661  1.00 19.54     0.060 A 
ATOM     16  C6   DC A   1      16.743  30.309  24.165  1.00 19.80     0.085 A 
ATOM     17  P    DG A   2      21.943  32.058  21.740  1.00 22.59     0.410 P 
ATOM     18  OP1  DG A   2      23.267  32.712  21.509  1.00 23.01    -0.624 OA
ATOM     19  OP2  DG A   2      21.067  32.131  20.518  1.00 23.08    -0.624 OA
ATOM     20  O5'  DG A   2      22.177  30.508  22.196  1.00 16.78    -0.268 OA
ATOM     21  C5'  DG A   2      23.537  30.025  22.038  1.00 15.52     0.187 C 
ATOM     22  C4'  DG A   2      23.598  28.532  21.919  1.00 15.09     0.175 C 
ATOM     23  O4'  DG A   2      22.535  27.854  22.547  1.00 14.63    -0.333 OA
ATOM     24  C3'  DG A   2      23.620  28.025  20.452  1.00 14.85     0.161 C 
ATOM     25  O3'  DG A   2      24.728  27.132  20.280  1.00 15.23    -0.271 OA
ATOM     26  C2'  DG A   2      22.286  27.396  20.254  1.00 14.58     0.087 C 
ATOM     27  C1'  DG A   2      21.857  26.978  21.654  1.00 14.25     0.210 C 
ATOM     28  N9   DG A   2      20.396  27.103  21.747  1.00 13.71    -0.271 N 
ATOM     29  C8   DG A   2      19.649  28.195  21.370  1.00 13.43     0.182 A 
ATOM     30  N7   DG A   2      18.362  28.045  21.542  1.00 13.40    -0.217 NA
ATOM     31  C5   DG A   2      18.259  26.746  22.071  1.00 13.35     0.176 A 
ATOM     32  C6   DG A   2      17.121  26.012  22.487  1.00 13.30     0.316 A 
ATOM     33  O6   DG A   2      15.940  26.373  22.461  1.00 13.30    -0.263 OA
ATOM     34  N1   DG A   2      17.404  24.750  22.950  1.00 13.30    -0.016 NA
ATOM     35  C2   DG A   2      18.673  24.271  23.022  1.00 13.04     0.773 A 
ATOM     36  N2   DG A   2      18.746  23.025  23.498  1.00 12.92     0.062 N 
ATOM     37  N3   DG A   2      19.780  24.928  22.652  1.00 13.27    -0.038 NA
ATOM     38  C4   DG A   2      19.498  26.166  22.196  1.00 13.34     0.188 A 
ATOM     39  P    DC A   3      25.311  26.722  18.853  1.00 17.77     0.410 P 
ATOM     40  OP1  DC A   3      26.792  27.010  18.793  1.00 16.74    -0.624 OA
ATOM     41  OP2  DC A   3      24.531  27.469  17.868  1.00 18.53    -0.624 OA
ATOM     42  O5'  DC A   3      25.063  25.103  18.839  1.00 12.45    -0.268 OA
ATOM     43  C5'  DC A   3      24.223  24.604  19.877  1.00 11.55     0.187 C 
ATOM     44  C4'  DC A   3      23.837  23.191  19.791  1.00 11.23     0.175 C 
ATOM     45  O4'  DC A   3      22.442  23.102  20.194  1.00 10.79    -0.333 OA
ATOM     46  C3'  DC A   3      23.820  22.477  18.456  1.00 11.17     0.161 C 
ATOM     47  O3'  DC A   3      23.681  21.045  18.549  1.00 11.76    -0.271 OA
ATOM     48  C2'  DC A   3      22.551  23.033  17.848  1.00 10.90     0.087 C 
ATOM     49  C1'  DC A   3      21.622  22.859  19.091  1.00 10.37     0.211 C 
ATOM     50  N1   DC A   3      20.487  23.756  18.886  1.00  9.96    -0.256 N 
ATOM     51  C2   DC A   3      19.243  23.334  19.315  1.00  9.68     0.353 A 
ATOM     52  O2   DC A   3      19.117  22.274  19.923  1.00  9.81    -0.244 OA
ATOM     53  N3   DC A   3      18.183  24.153  19.091  1.00  9.68    -0.171 NA
ATOM     54  C4   DC A   3      18.302  25.338  18.443  1.00  9.75     0.190 A 
ATOM     55  N4   DC A   3      17.260  26.113  18.225  1.00  9.59    -0.127 N 
ATOM     56  C5   DC A   3      19.594  25.764  17.980  1.00  9.78     0.060 A 
ATOM     57  C6   DC A   3      20.608  24.953  18.225  1.00  9.87     0.085 A 
ATOM     58  P    DG A   4      24.064  20.184  17.220  1.00 15.24     0.410 P 
ATOM     59  OP1  DG A   4      25.381  19.466  17.511  1.00 13.90    -0.624 OA
ATOM     60  OP2  DG A   4      24.178  21.211  16.170  1.00 13.27    -0.624 OA
ATOM     61  O5'  DG A   4      22.906  19.125  17.088  1.00 15.50    -0.268 OA
ATOM     62  C5'  DG A   4      23.128  17.936  18.020  1.00 16.51     0.187 C 
ATOM     63  C4'  DG A   4      21.801  17.206  17.908  1.00 16.47     0.175 C 
ATOM     64  O4'  DG A   4      20.724  18.091  18.126  1.00 16.52    -0.333 OA
ATOM     65  C3'  DG A   4      21.584  16.613  16.494  1.00 16.56     0.161 C 
ATOM     66  O3'  DG A   4      20.807  15.461  16.540  1.00 16.60    -0.271 OA
ATOM     67  C2'  DG A   4      20.908  17.774  15.780  1.00 16.53     0.087 C 
ATOM     68  C1'  DG A   4      20.017  18.318  16.916  1.00 16.66     0.210 C 
ATOM     69  N9   DG A   4      19.712  19.714  16.599  1.00 16.68    -0.271 N 
ATOM     70  C8   DG A   4      20.504  20.667  15.998  1.00 16.66     0.182 A 
ATOM     71  N7   DG A   4      19.901  21.808  15.793  1.00 16.78    -0.217 NA
ATOM     72  C5   DG A   4      18.612  21.593  16.269  1.00 16.75     0.176 A 
ATOM     73  C6   DG A   4      17.482  22.453  16.335  1.00 16.83     0.316 A 
ATOM     74  O6   DG A   4      17.442  23.630  15.952  1.00 16.71    -0.263 OA
ATOM     75  N1   DG A   4      16.367  21.873  16.870  1.00 16.88    -0.016 NA
ATOM     76  C2   DG A   4      16.359  20.582  17.313  1.00 17.03     0.773 A 
ATOM     77  N2   DG A   4      15.196  20.152  17.842  1.00 17.29     0.062 N 
ATOM     78  N3   DG A   4      17.389  19.730  17.287  1.00 16.84    -0.038 NA
ATOM     79  C4   DG A   4      18.476  20.310  16.751  1.00 16.74     0.188 A 
ATOM     80  P    DA A   5      20.754  14.304  15.450  1.00 18.50     0.410 P 
ATOM     81  OP1  DA A   5      21.435  13.055  15.985  1.00 18.59    -0.624 OA
ATOM     82  OP2  DA A   5      21.382  14.836  14.253  1.00 18.59    -0.624 OA
ATOM     83  O5'  DA A   5      19.160  14.033  15.383  1.00 16.08    -0.268 OA
ATOM     84  C5'  DA A   5      18.516  14.171  16.731  1.00 15.26     0.187 C 
ATOM     85  C4'  DA A   5      17.108  14.625  16.401  1.00 15.16     0.175 C 
ATOM     86  O4'  DA A   5      17.076  16.005  16.124  1.00 15.04    -0.333 OA
ATOM     87  C3'  DA A   5      16.513  13.927  15.172  1.00 15.12     0.161 C 
ATOM     88  O3'  DA A   5      15.191  13.485  15.450  1.00 15.04    -0.271 OA
ATOM     89  C2'  DA A   5      16.611  15.015  14.088  1.00 14.93     0.087 C 
ATOM     90  C1'  DA A   5      16.319  16.236  14.881  1.00 14.66     0.210 C 
ATOM     91  N9   DA A   5      16.763  17.506  14.306  1.00 14.55    -0.272 N 
ATOM     92  C8   DA A   5      18.032  17.859  13.890  1.00 14.32     0.182 A 
ATOM     93  N7   DA A   5      18.118  19.105  13.480  1.00 14.41    -0.219 NA
ATOM     94  C5   DA A   5      16.826  19.604  13.646  1.00 14.17     0.155 A 
ATOM     95  C6   DA A   5      16.273  20.882  13.388  1.00 14.08     0.206 A 
ATOM     96  N6   DA A   5      16.957  21.913  12.919  1.00 14.05    -0.125 N 
ATOM     97  N1   DA A   5      14.949  21.008  13.685  1.00 13.86    -0.202 NA
ATOM     98  C2   DA A   5      14.220  19.986  14.201  1.00 13.99     0.202 A 
ATOM     99  N3   DA A   5      14.684  18.756  14.465  1.00 14.27    -0.205 NA
ATOM    100  C4   DA A   5      15.996  18.642  14.168  1.00 14.19     0.170 A 
ATOM    101  P    DA A   6      14.520  12.308  14.551  1.00 16.84     0.410 P 
ATOM    102  OP1  DA A   6      14.384  11.074  15.370  1.00 16.36    -0.624 OA
ATOM    103  OP2  DA A   6      15.506  12.146  13.447  1.00 15.51    -0.624 OA
ATOM    104  O5'  DA A   6      13.117  12.965  14.161  1.00 13.98    -0.268 OA
ATOM    105  C5'  DA A   6      13.024  14.414  14.234  1.00 13.48     0.187 C 
ATOM    106  C4'  DA A   6      11.608  14.869  14.174  1.00 13.37     0.175 C 
ATOM    107  O4'  DA A   6      11.616  16.301  13.897  1.00 13.52    -0.333 OA
ATOM    108  C3'  DA A   6      10.713  14.402  13.038  1.00 13.35     0.161 C 
ATOM    109  O3'  DA A   6       9.355  14.873  13.143  1.00 13.26    -0.271 OA
ATOM    110  C2'  DA A   6      11.422  15.063  11.855  1.00 13.24     0.087 C 
ATOM    111  C1'  DA A   6      11.674  16.463  12.469  1.00 13.10     0.210 C 
ATOM    112  N9   DA A   6      12.943  16.938  11.927  1.00 12.81    -0.272 N 
ATOM    113  C8   DA A   6      14.088  16.252  11.630  1.00 12.78     0.182 A 
ATOM    114  N7   DA A   6      15.042  16.999  11.108  1.00 12.78    -0.219 NA
ATOM    115  C5   DA A   6      14.477  18.257  11.022  1.00 12.51     0.155 A 
ATOM    116  C6   DA A   6      14.966  19.482  10.533  1.00 12.56     0.206 A 
ATOM    117  N6   DA A   6      16.160  19.698  10.031  1.00 12.65    -0.125 N 
ATOM    118  N1   DA A   6      14.106  20.521  10.632  1.00 12.32    -0.202 NA
ATOM    119  C2   DA A   6      12.855  20.400  11.141  1.00 12.64     0.202 A 
ATOM    120  N3   DA A   6      12.320  19.263  11.597  1.00 12.61    -0.205 NA
ATOM    121  C4   DA A   6      13.185  18.241  11.511  1.00 12.71     0.170 A 
ATOM    122  P    DT A   7       8.336  14.503  11.914  1.00 12.68     0.410 P 
ATOM    123  OP1  DT A   7       6.918  14.540  12.357  1.00  9.99    -0.624 OA
ATOM    124  OP2  DT A   7       8.803  13.201  11.458  1.00 10.37    -0.624 OA
ATOM    125  O5'  DT A   7       8.649  15.725  10.910  1.00 12.01    -0.268 OA
ATOM    126  C5'  DT A   7       8.497  17.060  11.491  1.00 12.11     0.187 C 
ATOM    127  C4'  DT A   7       8.366  18.018  10.322  1.00 12.05     0.175 C 
ATOM    128  O4'  DT A   7       9.673  18.440   9.952  1.00 11.93    -0.333 OA
ATOM    129  C3'  DT A   7       7.703  17.458   9.066  1.00 11.98     0.161 C 
ATOM    130  O3'  DT A   7       6.941  18.419   8.399  1.00 12.59    -0.271 OA
ATOM    131  C2'  DT A   7       8.944  17.015   8.253  1.00 12.04     0.087 C 
ATOM    132  C1'  DT A   7       9.835  18.176   8.518  1.00 11.77     0.211 C 
ATOM    133  N1   DT A   7      11.260  17.997   8.260  1.00 11.59    -0.256 N 
ATOM    134  C2   DT A   7      11.962  19.215   8.161  1.00 11.49     0.354 A 
ATOM    135  O2   DT A   7      11.348  20.270   8.260  1.00 11.68    -0.244 OA
ATOM    136  N3   DT A   7      13.311  19.170   7.943  1.00 11.36    -0.153 NA
ATOM    137  C4   DT A   7      13.970  17.985   7.830  1.00 11.33     0.280 A 
ATOM    138  O4   DT A   7      15.211  18.030   7.626  1.00 11.52    -0.265 OA
ATOM    139  C5   DT A   7      13.253  16.760   7.956  1.00 11.24     0.053 A 
ATOM    140  C7   DT A   7      13.982  15.445   7.837  1.00 11.35     0.038 C 
ATOM    141  C6   DT A   7      11.934  16.824   8.174  1.00 11.39     0.083 A 
ATOM    142  P    DT A   8       5.654  18.224   7.493  1.00 15.45     0.410 P 
ATOM    143  OP1  DT A   8       4.393  18.488   8.273  1.00 15.53    -0.624 OA
ATOM    144  OP2  DT A   8       5.745  16.837   6.991  1.00 15.58    -0.624 OA
ATOM    145  O5'  DT A   8       5.856  19.336   6.344  1.00 15.52    -0.268 OA
ATOM    146  C5'  DT A   8       7.276  19.454   5.881  1.00 15.76     0.187 C 
ATOM    147  C4'  DT A   8       7.392  20.891   5.491  1.00 16.00     0.175 C 
ATOM    148  O4'  DT A   8       8.719  21.345   5.511  1.00 15.81    -0.333 OA
ATOM    149  C3'  DT A   8       6.938  21.167   4.031  1.00 16.16     0.161 C 
ATOM    150  O3'  DT A   8       6.588  22.510   3.846  1.00 16.60    -0.271 OA
ATOM    151  C2'  DT A   8       8.172  20.744   3.264  1.00 15.97     0.087 C 
ATOM    152  C1'  DT A   8       9.287  21.150   4.183  1.00 15.65     0.211 C 
ATOM    153  N1   DT A   8      10.296  20.087   4.229  1.00 15.24    -0.256 N 
ATOM    154  C2   DT A   8      11.601  20.444   3.952  1.00 15.09     0.354 A 
ATOM    155  O2   DT A   8      11.901  21.601   3.648  1.00 15.07    -0.244 OA
ATOM    156  N3   DT A   8      12.522  19.462   4.024  1.00 14.79    -0.153 NA
ATOM    157  C4   DT A   8      12.249  18.168   4.355  1.00 14.88     0.280 A 
ATOM    158  O4   DT A   8      13.228  17.356   4.394  1.00 14.55    -0.265 OA
ATOM    159  C5   DT A   8      10.902  17.823   4.652  1.00 14.88     0.053 A 
ATOM    160  C7   DT A   8      10.518  16.427   5.022  1.00 14.74     0.038 C 
ATOM    161  C6   DT A   8       9.984  18.801   4.579  1.00 15.12     0.083 A 
ATOM    162  P    DC A   9       5.730  23.013   2.564  1.00 21.49     0.410 P 
ATOM    163  OP1  DC A   9       5.041  24.307   2.941  1.00 21.38    -0.624 OA
ATOM    164  OP2  DC A   9       4.847  21.901   2.267  1.00 21.37    -0.624 OA
ATOM    165  O5'  DC A   9       6.916  23.338   1.526  1.00 19.24    -0.268 OA
ATOM    166  C5'  DC A   9       7.783  24.445   2.029  1.00 19.43     0.187 C 
ATOM    167  C4'  DC A   9       8.929  24.486   1.031  1.00 19.42     0.175 C 
ATOM    168  O4'  DC A   9       9.804  23.443   1.315  1.00 19.18    -0.333 OA
ATOM    169  C3'  DC A   9       8.482  24.311  -0.430  1.00 19.41     0.161 C 
ATOM    170  O3'  DC A   9       8.359  25.590  -1.044  1.00 20.12    -0.271 OA
ATOM    171  C2'  DC A   9       9.524  23.386  -1.011  1.00 19.45     0.087 C 
ATOM    172  C1'  DC A   9      10.481  23.074   0.053  1.00 19.05     0.211 C 
ATOM    173  N1   DC A   9      10.844  21.666   0.258  1.00 18.82    -0.256 N 
ATOM    174  C2   DC A   9      12.206  21.365   0.218  1.00 18.74     0.353 A 
ATOM    175  O2   DC A   9      13.024  22.234  -0.106  1.00 18.48    -0.244 OA
ATOM    176  N3   DC A   9      12.570  20.079   0.469  1.00 18.23    -0.171 NA
ATOM    177  C4   DC A   9      11.669  19.121   0.800  1.00 18.27     0.190 A 
ATOM    178  N4   DC A   9      12.100  17.888   1.037  1.00 17.69    -0.127 N 
ATOM    179  C5   DC A   9      10.281  19.446   0.885  1.00 18.15     0.060 A 
ATOM    180  C6   DC A   9       9.943  20.712   0.641  1.00 18.55     0.085 A 
ATOM    181  P    DG A  10       7.564  25.841  -2.438  1.00 21.60     0.410 P 
ATOM    182  OP1  DG A  10       6.484  26.848  -2.273  1.00 20.35    -0.624 OA
ATOM    183  OP2  DG A  10       7.067  24.490  -2.789  1.00 21.25    -0.624 OA
ATOM    184  O5'  DG A  10       8.745  26.381  -3.390  1.00 18.98    -0.268 OA
ATOM    185  C5'  DG A  10       9.951  26.815  -2.676  1.00 18.68     0.187 C 
ATOM    186  C4'  DG A  10      11.139  26.296  -3.469  1.00 18.36     0.175 C 
ATOM    187  O4'  DG A  10      11.424  24.993  -3.139  1.00 18.21    -0.333 OA
ATOM    188  C3'  DG A  10      10.937  26.369  -5.002  1.00 18.37     0.161 C 
ATOM    189  O3'  DG A  10      11.886  27.245  -5.537  1.00 18.66    -0.271 OA
ATOM    190  C2'  DG A  10      10.975  24.920  -5.438  1.00 18.19     0.087 C 
ATOM    191  C1'  DG A  10      11.598  24.178  -4.348  1.00 17.88     0.210 C 
ATOM    192  N9   DG A  10      10.993  22.875  -4.018  1.00 17.48    -0.271 N 
ATOM    193  C8   DG A  10       9.696  22.510  -3.872  1.00 17.44     0.182 A 
ATOM    194  N7   DG A  10       9.539  21.256  -3.463  1.00 17.26    -0.217 NA
ATOM    195  C5   DG A  10      10.829  20.781  -3.330  1.00 17.05     0.176 A 
ATOM    196  C6   DG A  10      11.346  19.515  -2.947  1.00 17.10     0.316 A 
ATOM    197  O6   DG A  10      10.695  18.496  -2.630  1.00 16.81    -0.263 OA
ATOM    198  N1   DG A  10      12.716  19.454  -2.914  1.00 16.63    -0.016 NA
ATOM    199  C2   DG A  10      13.501  20.501  -3.238  1.00 16.70     0.773 A 
ATOM    200  N2   DG A  10      14.825  20.339  -3.172  1.00 16.39     0.062 N 
ATOM    201  N3   DG A  10      13.077  21.702  -3.628  1.00 16.91    -0.038 NA
ATOM    202  C4   DG A  10      11.734  21.767  -3.648  1.00 17.23     0.188 A 
ATOM    203  P    DC A  11      12.807  27.270  -6.786  1.00 21.49     0.410 P 
ATOM    204  OP1  DC A  11      13.566  28.617  -6.833  1.00 20.53    -0.624 OA
ATOM    205  OP2  DC A  11      11.959  27.079  -7.956  1.00 20.05    -0.624 OA
ATOM    206  O5'  DC A  11      13.935  26.146  -6.542  1.00 19.77    -0.268 OA
ATOM    207  C5'  DC A  11      15.017  26.608  -5.623  1.00 20.03     0.187 C 
ATOM    208  C4'  DC A  11      16.208  25.744  -5.974  1.00 19.88     0.175 C 
ATOM    209  O4'  DC A  11      15.860  24.372  -5.749  1.00 19.77    -0.333 OA
ATOM    210  C3'  DC A  11      16.614  25.825  -7.434  1.00 19.97     0.161 C 
ATOM    211  O3'  DC A  11      17.951  25.415  -7.705  1.00 20.22    -0.271 OA
ATOM    212  C2'  DC A  11      15.610  24.847  -8.068  1.00 19.66     0.087 C 
ATOM    213  C1'  DC A  11      15.698  23.735  -7.004  1.00 19.39     0.211 C 
ATOM    214  N1   DC A  11      14.500  22.911  -7.110  1.00 19.15    -0.256 N 
ATOM    215  C2   DC A  11      14.722  21.540  -6.945  1.00 18.96     0.353 A 
ATOM    216  O2   DC A  11      15.870  21.171  -6.681  1.00 18.83    -0.244 OA
ATOM    217  N3   DC A  11      13.654  20.728  -7.064  1.00 19.06    -0.171 NA
ATOM    218  C4   DC A  11      12.398  21.195  -7.381  1.00 19.07     0.190 A 
ATOM    219  N4   DC A  11      11.401  20.322  -7.487  1.00 18.96    -0.127 N 
ATOM    220  C5   DC A  11      12.191  22.575  -7.573  1.00 18.99     0.060 A 
ATOM    221  C6   DC A  11      13.258  23.382  -7.427  1.00 19.13     0.085 A 
ATOM    222  P    DG A  12      18.552  25.748  -9.198  1.00 24.23     0.410 P 
ATOM    223  OP1  DG A  12      19.813  26.560  -9.013  1.00 20.02    -0.624 OA
ATOM    224  OP2  DG A  12      17.462  26.531  -9.826  1.00 21.24    -0.624 OA
ATOM    225  O5'  DG A  12      18.827  24.311  -9.780  1.00 18.92    -0.268 OA
ATOM    226  C5'  DG A  12      20.161  23.735  -9.562  1.00 18.72     0.187 C 
ATOM    227  C4'  DG A  12      20.111  22.384 -10.295  1.00 18.68     0.178 C 
ATOM    228  O4'  DG A  12      18.958  21.686  -9.846  1.00 18.29    -0.333 OA
ATOM    229  C3'  DG A  12      20.033  22.514 -11.802  1.00 18.63     0.186 C 
ATOM    230  O3'  DG A  12      20.848  21.597 -12.555  1.00 18.77    -0.221 OA
ATOM    231  C2'  DG A  12      18.552  22.262 -12.086  1.00 18.49     0.090 C 
ATOM    232  C1'  DG A  12      18.251  21.207 -10.976  1.00 18.32     0.210 C 
ATOM    233  N9   DG A  12      16.803  21.134 -10.857  1.00 17.99    -0.271 N 
ATOM    234  C8   DG A  12      15.915  22.161 -11.108  1.00 18.13     0.182 A 
ATOM    235  N7   DG A  12      14.669  21.840 -10.963  1.00 18.20    -0.217 NA
ATOM    236  C5   DG A  12      14.732  20.493 -10.612  1.00 17.90     0.176 A 
ATOM    237  C6   DG A  12      13.685  19.576 -10.302  1.00 17.92     0.316 A 
ATOM    238  O6   DG A  12      12.479  19.896 -10.348  1.00 18.01    -0.263 OA
ATOM    239  N1   DG A  12      14.119  18.330  -9.978  1.00 17.56    -0.016 NA
ATOM    240  C2   DG A  12      15.433  17.997  -9.938  1.00 17.65     0.773 A 
ATOM    241  N2   DG A  12      15.713  16.723  -9.601  1.00 17.46     0.062 N 
ATOM    242  N3   DG A  12      16.468  18.817 -10.203  1.00 17.77    -0.038 NA
ATOM    243  C4   DG A  12      16.031  20.055 -10.540  1.00 17.96     0.188 A 
TER     244       DG A  12 
ATOM    245  O5'  DC B  13       9.375  12.953 -10.731  1.00 15.70    -0.218 OA
ATOM    246  C5'  DC B  13       9.151  12.016  -9.628  1.00 15.78     0.214 C 
ATOM    247  C4'  DC B  13      10.473  11.464  -9.212  1.00 15.65     0.178 C 
ATOM    248  O4'  DC B  13      11.518  12.405  -9.542  1.00 15.60    -0.333 OA
ATOM    249  C3'  DC B  13      10.735  11.277  -7.718  1.00 15.69     0.161 C 
ATOM    250  O3'  DC B  13      11.984  10.693  -7.427  1.00 15.87    -0.271 OA
ATOM    251  C2'  DC B  13      10.758  12.754  -7.295  1.00 15.48     0.087 C 
ATOM    252  C1'  DC B  13      11.664  13.278  -8.399  1.00 15.41     0.211 C 
ATOM    253  N1   DC B  13      11.265  14.637  -8.762  1.00 15.23    -0.256 N 
ATOM    254  C2   DC B  13      12.259  15.469  -9.258  1.00 15.31     0.353 A 
ATOM    255  O2   DC B  13      13.407  14.990  -9.397  1.00 15.45    -0.244 OA
ATOM    256  N3   DC B  13      11.886  16.739  -9.601  1.00 15.21    -0.171 NA
ATOM    257  C4   DC B  13      10.609  17.182  -9.482  1.00 15.02     0.190 A 
ATOM    258  N4   DC B  13      10.241  18.403  -9.826  1.00 14.96    -0.127 N 
ATOM    259  C5   DC B  13       9.597  16.313  -8.954  1.00 15.19     0.060 A 
ATOM    260  C6   DC B  13       9.976  15.084  -8.637  1.00 15.29     0.085 A 
ATOM    261  P    DG B  14      12.247   9.390  -6.595  1.00 18.27     0.410 P 
ATOM    262  OP1  DG B  14      12.070   8.161  -7.493  1.00 18.17    -0.624 OA
ATOM    263  OP2  DG B  14      11.331   9.390  -5.458  1.00 17.43    -0.624 OA
ATOM    264  O5'  DG B  14      13.808   9.496  -6.185  1.00 17.46    -0.268 OA
ATOM    265  C5'  DG B  14      14.712   9.853  -7.262  1.00 17.70     0.187 C 
ATOM    266  C4'  DG B  14      15.595  10.953  -6.727  1.00 17.41     0.175 C 
ATOM    267  O4'  DG B  14      15.080  12.215  -7.018  1.00 17.49    -0.333 OA
ATOM    268  C3'  DG B  14      15.761  10.888  -5.200  1.00 17.50     0.161 C 
ATOM    269  O3'  DG B  14      17.008  10.242  -4.936  1.00 17.62    -0.271 OA
ATOM    270  C2'  DG B  14      15.605  12.316  -4.738  1.00 17.48     0.087 C 
ATOM    271  C1'  DG B  14      15.471  13.140  -5.960  1.00 17.20     0.210 C 
ATOM    272  N9   DG B  14      14.391  14.130  -5.868  1.00 17.10    -0.271 N 
ATOM    273  C8   DG B  14      13.062  13.846  -5.676  1.00 17.05     0.182 A 
ATOM    274  N7   DG B  14      12.302  14.909  -5.683  1.00 17.21    -0.217 NA
ATOM    275  C5   DG B  14      13.195  15.960  -5.908  1.00 16.96     0.176 A 
ATOM    276  C6   DG B  14      12.971  17.356  -6.007  1.00 17.18     0.316 A 
ATOM    277  O6   DG B  14      11.856  17.924  -5.927  1.00 17.42    -0.263 OA
ATOM    278  N1   DG B  14      14.111  18.087  -6.231  1.00 16.93    -0.016 NA
ATOM    279  C2   DG B  14      15.327  17.510  -6.337  1.00 16.93     0.773 A 
ATOM    280  N2   DG B  14      16.352  18.358  -6.549  1.00 17.02     0.062 N 
ATOM    281  N3   DG B  14      15.612  16.204  -6.218  1.00 16.91    -0.038 NA
ATOM    282  C4   DG B  14      14.474  15.489  -6.027  1.00 17.05     0.188 A 
ATOM    283  P    DC B  15      18.002  10.668  -3.767  1.00 18.93     0.410 P 
ATOM    284  OP1  DC B  15      19.306   9.942  -3.819  1.00 17.88    -0.624 OA
ATOM    285  OP2  DC B  15      17.204  10.352  -2.537  1.00 18.60    -0.624 OA
ATOM    286  O5'  DC B  15      18.211  12.231  -4.024  1.00 16.29    -0.268 OA
ATOM    287  C5'  DC B  15      19.470  12.864  -3.714  1.00 15.94     0.187 C 
ATOM    288  C4'  DC B  15      19.182  14.349  -3.489  1.00 15.74     0.175 C 
ATOM    289  O4'  DC B  15      17.800  14.609  -3.601  1.00 15.50    -0.333 OA
ATOM    290  C3'  DC B  15      19.561  14.864  -2.108  1.00 15.58     0.161 C 
ATOM    291  O3'  DC B  15      20.860  15.485  -2.121  1.00 15.80    -0.271 OA
ATOM    292  C2'  DC B  15      18.471  15.826  -1.718  1.00 15.52     0.087 C 
ATOM    293  C1'  DC B  15      17.545  15.842  -2.868  1.00 15.30     0.211 C 
ATOM    294  N1   DC B  15      16.114  15.855  -2.518  1.00 14.99    -0.256 N 
ATOM    295  C2   DC B  15      15.461  17.044  -2.769  1.00 14.84     0.353 A 
ATOM    296  O2   DC B  15      16.094  17.997  -3.178  1.00 14.75    -0.244 OA
ATOM    297  N3   DC B  15      14.119  17.092  -2.524  1.00 14.93    -0.171 NA
ATOM    298  C4   DC B  15      13.430  16.017  -2.062  1.00 14.86     0.190 A 
ATOM    299  N4   DC B  15      12.120  16.171  -1.850  1.00 15.17    -0.127 N 
ATOM    300  C5   DC B  15      14.099  14.791  -1.830  1.00 14.88     0.060 A 
ATOM    301  C6   DC B  15      15.428  14.755  -2.088  1.00 15.01     0.085 A 
ATOM    302  P    DG B  16      21.859  15.153  -0.872  1.00 15.63     0.410 P 
ATOM    303  OP1  DG B  16      22.833  14.093  -1.302  1.00 18.05    -0.624 OA
ATOM    304  OP2  DG B  16      20.936  14.682   0.185  1.00 14.34    -0.624 OA
ATOM    305  O5'  DG B  16      22.553  16.553  -0.641  1.00 14.95    -0.268 OA
ATOM    306  C5'  DG B  16      22.631  17.502  -1.745  1.00 14.60     0.187 C 
ATOM    307  C4'  DG B  16      22.147  18.841  -1.196  1.00 14.59     0.175 C 
ATOM    308  O4'  DG B  16      20.742  18.837  -1.150  1.00 14.38    -0.333 OA
ATOM    309  C3'  DG B  16      22.654  19.215   0.218  1.00 14.50     0.161 C 
ATOM    310  O3'  DG B  16      23.022  20.542   0.344  1.00 14.29    -0.271 OA
ATOM    311  C2'  DG B  16      21.461  18.805   1.097  1.00 14.64     0.087 C 
ATOM    312  C1'  DG B  16      20.308  19.166   0.185  1.00 14.72     0.210 C 
ATOM    313  N9   DG B  16      19.112  18.411   0.568  1.00 14.62    -0.271 N 
ATOM    314  C8   DG B  16      19.003  17.198   1.170  1.00 14.69     0.182 A 
ATOM    315  N7   DG B  16      17.769  16.804   1.368  1.00 14.77    -0.217 NA
ATOM    316  C5   DG B  16      17.008  17.847   0.846  1.00 14.60     0.176 A 
ATOM    317  C6   DG B  16      15.605  18.022   0.760  1.00 14.72     0.316 A 
ATOM    318  O6   DG B  16      14.744  17.218   1.150  1.00 15.13    -0.263 OA
ATOM    319  N1   DG B  16      15.211  19.190   0.165  1.00 14.77    -0.016 NA
ATOM    320  C2   DG B  16      16.109  20.103  -0.291  1.00 14.82     0.773 A 
ATOM    321  N2   DG B  16      15.572  21.199  -0.866  1.00 14.95     0.062 N 
ATOM    322  N3   DG B  16      17.447  19.994  -0.238  1.00 14.58    -0.038 NA
ATOM    323  C4   DG B  16      17.812  18.841   0.350  1.00 14.69     0.188 A 
ATOM    324  P    DA B  17      23.098  21.629   1.427  1.00 13.69     0.410 P 
ATOM    325  OP1  DA B  17      23.709  22.944   0.879  1.00 11.86    -0.624 OA
ATOM    326  OP2  DA B  17      23.807  21.126   2.584  1.00 12.07    -0.624 OA
ATOM    327  O5'  DA B  17      21.516  22.067   1.678  1.00 13.41    -0.268 OA
ATOM    328  C5'  DA B  17      20.986  22.676   0.449  1.00 13.03     0.187 C 
ATOM    329  C4'  DA B  17      20.439  23.999   0.628  1.00 13.07     0.175 C 
ATOM    330  O4'  DA B  17      19.006  23.922   0.833  1.00 13.15    -0.333 OA
ATOM    331  C3'  DA B  17      20.858  24.880   1.837  1.00 13.16     0.161 C 
ATOM    332  O3'  DA B  17      20.593  26.235   1.540  1.00 13.19    -0.271 OA
ATOM    333  C2'  DA B  17      20.045  24.247   2.934  1.00 13.15     0.087 C 
ATOM    334  C1'  DA B  17      18.764  23.877   2.240  1.00 13.06     0.210 C 
ATOM    335  N9   DA B  17      18.352  22.514   2.630  1.00 13.02    -0.272 N 
ATOM    336  C8   DA B  17      19.124  21.451   2.987  1.00 12.86     0.182 A 
ATOM    337  N7   DA B  17      18.446  20.367   3.238  1.00 13.03    -0.219 NA
ATOM    338  C5   DA B  17      17.124  20.749   3.046  1.00 13.02     0.155 A 
ATOM    339  C6   DA B  17      15.915  20.030   3.178  1.00 13.05     0.206 A 
ATOM    340  N6   DA B  17      15.842  18.752   3.542  1.00 13.33    -0.125 N 
ATOM    341  N1   DA B  17      14.805  20.753   2.901  1.00 13.10    -0.202 NA
ATOM    342  C2   DA B  17      14.853  22.063   2.518  1.00 13.35     0.202 A 
ATOM    343  N3   DA B  17      15.958  22.810   2.372  1.00 13.14    -0.205 NA
ATOM    344  C4   DA B  17      17.055  22.071   2.663  1.00 13.06     0.170 A 
ATOM    345  P    DA B  18      19.677  27.302   2.181  1.00 11.24     0.410 P 
ATOM    346  OP1  DA B  18      19.372  28.443   1.242  1.00 13.54    -0.624 OA
ATOM    347  OP2  DA B  18      20.424  27.753   3.397  1.00 14.33    -0.624 OA
ATOM    348  O5'  DA B  18      18.287  26.596   2.584  1.00 12.37    -0.268 OA
ATOM    349  C5'  DA B  18      17.071  27.071   1.949  1.00 11.64     0.187 C 
ATOM    350  C4'  DA B  18      16.021  27.156   3.026  1.00 11.47     0.175 C 
ATOM    351  O4'  DA B  18      15.776  25.854   3.555  1.00 11.19    -0.333 OA
ATOM    352  C3'  DA B  18      16.367  28.004   4.249  1.00 11.55     0.161 C 
ATOM    353  O3'  DA B  18      15.236  28.467   4.949  1.00 11.90    -0.271 OA
ATOM    354  C2'  DA B  18      17.126  26.961   5.115  1.00 11.08     0.087 C 
ATOM    355  C1'  DA B  18      16.079  25.862   4.982  1.00 10.63     0.210 C 
ATOM    356  N9   DA B  18      16.546  24.567   5.432  1.00  9.87    -0.272 N 
ATOM    357  C8   DA B  18      17.825  24.088   5.551  1.00  9.69     0.182 A 
ATOM    358  N7   DA B  18      17.903  22.847   5.960  1.00  9.51    -0.219 NA
ATOM    359  C5   DA B  18      16.566  22.469   6.106  1.00  9.49     0.155 A 
ATOM    360  C6   DA B  18      15.978  21.260   6.535  1.00  9.23     0.206 A 
ATOM    361  N6   DA B  18      16.697  20.197   6.853  1.00  9.57    -0.125 N 
ATOM    362  N1   DA B  18      14.631  21.252   6.568  1.00  9.19    -0.202 NA
ATOM    363  C2   DA B  18      13.882  22.347   6.225  1.00  9.17     0.202 A 
ATOM    364  N3   DA B  18      14.379  23.516   5.822  1.00  9.21    -0.205 NA
ATOM    365  C4   DA B  18      15.718  23.512   5.789  1.00  9.51     0.170 A 
ATOM    366  P    DT B  19      14.878  30.009   5.200  1.00 17.29     0.410 P 
ATOM    367  OP1  DT B  19      14.056  30.557   4.077  1.00 12.70    -0.624 OA
ATOM    368  OP2  DT B  19      16.152  30.674   5.425  1.00 12.87    -0.624 OA
ATOM    369  O5'  DT B  19      13.937  29.859   6.542  1.00 14.83    -0.268 OA
ATOM    370  C5'  DT B  19      13.864  28.507   7.084  1.00 14.63     0.187 C 
ATOM    371  C4'  DT B  19      12.431  28.061   7.183  1.00 14.66     0.175 C 
ATOM    372  O4'  DT B  19      12.403  26.625   7.097  1.00 14.36    -0.333 OA
ATOM    373  C3'  DT B  19      11.732  28.365   8.505  1.00 14.53     0.161 C 
ATOM    374  O3'  DT B  19      10.319  28.272   8.557  1.00 14.90    -0.271 OA
ATOM    375  C2'  DT B  19      12.375  27.262   9.383  1.00 14.44     0.087 C 
ATOM    376  C1'  DT B  19      12.348  26.077   8.412  1.00 13.96     0.211 C 
ATOM    377  N1   DT B  19      13.453  25.176   8.782  1.00 13.33    -0.256 N 
ATOM    378  C2   DT B  19      13.049  23.877   9.126  1.00 13.02     0.354 A 
ATOM    379  O2   DT B  19      11.868  23.553   9.073  1.00 12.98    -0.244 OA
ATOM    380  N3   DT B  19      14.020  22.993   9.496  1.00 12.77    -0.153 NA
ATOM    381  C4   DT B  19      15.317  23.329   9.562  1.00 12.69     0.280 A 
ATOM    382  O4   DT B  19      16.112  22.412   9.925  1.00 12.99    -0.265 OA
ATOM    383  C5   DT B  19      15.721  24.652   9.231  1.00 12.81     0.053 A 
ATOM    384  C7   DT B  19      17.189  25.009   9.297  1.00 12.64     0.038 C 
ATOM    385  C6   DT B  19      14.765  25.521   8.868  1.00 12.97     0.083 A 
ATOM    386  P    DT B  20       9.587  28.694   9.991  1.00 18.94     0.410 P 
ATOM    387  OP1  DT B  20       8.119  28.710   9.853  1.00 18.34    -0.624 OA
ATOM    388  OP2  DT B  20      10.211  29.997  10.242  1.00 16.43    -0.624 OA
ATOM    389  O5'  DT B  20      10.042  27.477  10.943  1.00 16.76    -0.268 OA
ATOM    390  C5'  DT B  20       9.797  26.142  10.527  1.00 16.68     0.187 C 
ATOM    391  C4'  DT B  20       8.846  25.371  11.353  1.00 16.53     0.175 C 
ATOM    392  O4'  DT B  20       9.534  24.141  11.775  1.00 16.35    -0.333 OA
ATOM    393  C3'  DT B  20       8.336  25.833  12.707  1.00 16.53     0.161 C 
ATOM    394  O3'  DT B  20       7.317  24.936  13.216  1.00 16.67    -0.271 OA
ATOM    395  C2'  DT B  20       9.605  25.748  13.533  1.00 16.32     0.087 C 
ATOM    396  C1'  DT B  20      10.148  24.401  13.031  1.00 16.21     0.211 C 
ATOM    397  N1   DT B  20      11.598  24.478  12.919  1.00 15.89    -0.256 N 
ATOM    398  C2   DT B  20      12.310  23.313  13.176  1.00 15.89     0.354 A 
ATOM    399  O2   DT B  20      11.732  22.262  13.474  1.00 15.69    -0.244 OA
ATOM    400  N3   DT B  20      13.660  23.382  13.071  1.00 15.74    -0.153 NA
ATOM    401  C4   DT B  20      14.331  24.510  12.714  1.00 15.94     0.280 A 
ATOM    402  O4   DT B  20      15.597  24.466  12.654  1.00 15.98    -0.265 OA
ATOM    403  C5   DT B  20      13.581  25.691  12.430  1.00 15.90     0.053 A 
ATOM    404  C7   DT B  20      14.270  26.961  12.046  1.00 16.05     0.038 C 
ATOM    405  C6   DT B  20      12.252  25.622  12.549  1.00 16.00     0.083 A 
ATOM    406  P    DC B  21       6.628  25.131  14.630  1.00 17.88     0.410 P 
ATOM    407  OP1  DC B  21       5.137  25.216  14.518  1.00 14.39    -0.624 OA
ATOM    408  OP2  DC B  21       7.201  26.454  15.093  1.00 16.69    -0.624 OA
ATOM    409  O5'  DC B  21       7.064  23.910  15.529  1.00 16.37    -0.268 OA
ATOM    410  C5'  DC B  21       7.882  22.826  15.126  1.00 16.30     0.187 C 
ATOM    411  C4'  DC B  21       8.399  22.161  16.388  1.00 16.10     0.175 C 
ATOM    412  O4'  DC B  21       9.802  22.015  16.328  1.00 16.34    -0.333 OA
ATOM    413  C3'  DC B  21       8.114  22.964  17.663  1.00 16.22     0.161 C 
ATOM    414  O3'  DC B  21       7.998  22.270  18.826  1.00 16.11    -0.271 OA
ATOM    415  C2'  DC B  21       9.388  23.865  17.690  1.00 15.99     0.087 C 
ATOM    416  C1'  DC B  21      10.435  22.814  17.320  1.00 15.79     0.211 C 
ATOM    417  N1   DC B  21      11.654  23.476  16.857  1.00 15.71    -0.256 N 
ATOM    418  C2   DC B  21      12.835  22.745  16.950  1.00 15.68     0.353 A 
ATOM    419  O2   DC B  21      12.802  21.589  17.379  1.00 15.93    -0.244 OA
ATOM    420  N3   DC B  21      13.990  23.346  16.553  1.00 15.56    -0.171 NA
ATOM    421  C4   DC B  21      14.023  24.616  16.090  1.00 15.63     0.190 A 
ATOM    422  N4   DC B  21      15.166  25.172  15.707  1.00 15.68    -0.127 N 
ATOM    423  C5   DC B  21      12.814  25.371  16.005  1.00 15.72     0.060 A 
ATOM    424  C6   DC B  21      11.694  24.754  16.388  1.00 15.70     0.085 A 
ATOM    425  P    DG B  22       7.009  21.459  19.672  1.00 19.09     0.410 P 
ATOM    426  OP1  DG B  22       6.310  20.306  18.998  1.00 17.79    -0.624 OA
ATOM    427  OP2  DG B  22       6.002  22.404  20.234  1.00 17.57    -0.624 OA
ATOM    428  O5'  DG B  22       8.013  20.846  20.802  1.00 14.05    -0.268 OA
ATOM    429  C5'  DG B  22       9.055  19.945  20.280  1.00 13.34     0.187 C 
ATOM    430  C4'  DG B  22      10.009  19.795  21.469  1.00 13.28     0.175 C 
ATOM    431  O4'  DG B  22      11.237  20.436  21.086  1.00 12.58    -0.333 OA
ATOM    432  C3'  DG B  22       9.600  20.493  22.751  1.00 13.13     0.161 C 
ATOM    433  O3'  DG B  22      10.354  20.209  23.914  1.00 13.86    -0.271 OA
ATOM    434  C2'  DG B  22       9.900  21.966  22.309  1.00 12.49     0.087 C 
ATOM    435  C1'  DG B  22      11.343  21.629  21.839  1.00 11.72     0.210 C 
ATOM    436  N9   DG B  22      11.909  22.773  21.165  1.00 10.85    -0.271 N 
ATOM    437  C8   DG B  22      11.328  23.999  20.875  1.00 10.61     0.182 A 
ATOM    438  N7   DG B  22      12.143  24.859  20.353  1.00 10.25    -0.217 NA
ATOM    439  C5   DG B  22      13.359  24.165  20.306  1.00 10.07     0.176 A 
ATOM    440  C6   DG B  22      14.641  24.567  19.850  1.00  9.84     0.316 A 
ATOM    441  O6   DG B  22      14.906  25.675  19.394  1.00  9.33    -0.263 OA
ATOM    442  N1   DG B  22      15.595  23.613  19.983  1.00  9.40    -0.016 NA
ATOM    443  C2   DG B  22      15.368  22.392  20.511  1.00  9.57     0.773 A 
ATOM    444  N2   DG B  22      16.432  21.584  20.577  1.00  9.18     0.062 N 
ATOM    445  N3   DG B  22      14.179  21.946  20.947  1.00  9.88    -0.038 NA
ATOM    446  C4   DG B  22      13.236  22.895  20.815  1.00 10.15     0.188 A 
ATOM    447  P    DC B  23      10.069  18.991  24.879  1.00 19.90     0.410 P 
ATOM    448  OP1  DC B  23       9.431  17.847  24.093  1.00 19.20    -0.624 OA
ATOM    449  OP2  DC B  23       9.128  19.491  25.923  1.00 18.48    -0.624 OA
ATOM    450  O5'  DC B  23      11.492  18.573  25.441  1.00 18.39    -0.268 OA
ATOM    451  C5'  DC B  23      12.194  17.453  24.747  1.00 18.49     0.187 C 
ATOM    452  C4'  DC B  23      13.649  17.709  25.190  1.00 18.45     0.175 C 
ATOM    453  O4'  DC B  23      14.124  18.780  24.410  1.00 18.22    -0.333 OA
ATOM    454  C3'  DC B  23      13.720  18.107  26.663  1.00 18.51     0.161 C 
ATOM    455  O3'  DC B  23      14.732  17.441  27.430  1.00 19.10    -0.271 OA
ATOM    456  C2'  DC B  23      13.884  19.608  26.597  1.00 18.34     0.087 C 
ATOM    457  C1'  DC B  23      14.583  19.823  25.223  1.00 17.85     0.211 C 
ATOM    458  N1   DC B  23      14.290  21.203  24.806  1.00 17.34    -0.256 N 
ATOM    459  C2   DC B  23      15.373  21.966  24.377  1.00 17.06     0.353 A 
ATOM    460  O2   DC B  23      16.490  21.442  24.298  1.00 17.09    -0.244 OA
ATOM    461  N3   DC B  23      15.153  23.265  24.047  1.00 16.64    -0.171 NA
ATOM    462  C4   DC B  23      13.917  23.829  24.132  1.00 16.85     0.190 A 
ATOM    463  N4   DC B  23      13.735  25.111  23.789  1.00 16.47    -0.127 N 
ATOM    464  C5   DC B  23      12.817  23.053  24.582  1.00 16.87     0.060 A 
ATOM    465  C6   DC B  23      13.054  21.779  24.906  1.00 17.22     0.085 A 
ATOM    466  P    DG B  24      14.901  17.689  29.009  1.00 24.39     0.410 P 
ATOM    467  OP1  DG B  24      14.855  16.386  29.782  1.00 24.33    -0.624 OA
ATOM    468  OP2  DG B  24      13.781  18.578  29.373  1.00 21.48    -0.624 OA
ATOM    469  O5'  DG B  24      16.369  18.338  29.148  1.00 19.40    -0.268 OA
ATOM    470  C5'  DG B  24      17.505  17.539  28.699  1.00 19.11     0.187 C 
ATOM    471  C4'  DG B  24      18.693  18.476  28.553  1.00 18.84     0.178 C 
ATOM    472  O4'  DG B  24      18.549  19.271  27.397  1.00 18.60    -0.333 OA
ATOM    473  C3'  DG B  24      18.870  19.458  29.716  1.00 18.76     0.186 C 
ATOM    474  O3'  DG B  24      19.652  18.910  30.773  1.00 18.99    -0.221 OA
ATOM    475  C2'  DG B  24      19.533  20.651  29.036  1.00 18.66     0.090 C 
ATOM    476  C1'  DG B  24      18.890  20.639  27.674  1.00 18.32     0.210 C 
ATOM    477  N9   DG B  24      17.696  21.503  27.661  1.00 17.97    -0.271 N 
ATOM    478  C8   DG B  24      16.407  21.203  27.965  1.00 17.89     0.182 A 
ATOM    479  N7   DG B  24      15.580  22.218  27.840  1.00 18.09    -0.217 NA
ATOM    480  C5   DG B  24      16.394  23.269  27.410  1.00 17.86     0.176 A 
ATOM    481  C6   DG B  24      16.114  24.608  27.086  1.00 17.73     0.316 A 
ATOM    482  O6   DG B  24      15.047  25.208  27.113  1.00 17.79    -0.263 OA
ATOM    483  N1   DG B  24      17.217  25.338  26.683  1.00 17.90    -0.016 NA
ATOM    484  C2   DG B  24      18.456  24.790  26.617  1.00 17.58     0.773 A 
ATOM    485  N2   DG B  24      19.432  25.618  26.214  1.00 17.90     0.062 N 
ATOM    486  N3   DG B  24      18.764  23.549  26.908  1.00 17.75    -0.038 NA
ATOM    487  C4   DG B  24      17.694  22.834  27.291  1.00 17.90     0.188 A 
TER     488       DG B  24 
