# Supplementary material for: Evaluation of anticancer potential of tetracene-5,12-dione (A01) and pyrimidine-2,4-dione (A02) via caspase 3 and lactate dehydrogenase cytotoxicity investigations
Source: PLoS One. 2023 Dec 21;18(12):e0292455. doi: 10.1371/journal.pone.0292455 (PMC10734984; doi:10.1371/journal.pone.0292455)
Supplement: S1 Data — (ZIP) [file pone.0292455.s002.zip › PL_RMSD.dat]

  # frame#    Prot_CA   Prot_Backbone  Prot_Sidechain  Prot_All_Heavy Lig_wrt_Protein  Lig_wrt_Ligand
         0      0.000           0.000           0.000           0.000           0.000           0.000
         1      0.721           0.765           1.041           0.854           0.833           0.064
         2      0.728           0.760           1.172           0.903           0.489           0.060
         3      0.758           0.791           1.271           0.949           1.387           0.081
         4      0.800           0.842           1.330           1.003           0.957           0.103
         5      0.941           0.970           1.443           1.127           0.958           0.095
         6      0.815           0.863           1.397           1.038           0.971           0.061
         7      0.871           0.927           1.517           1.129           0.984           0.066
         8      0.870           0.911           1.534           1.132           1.110           0.107
         9      0.924           0.961           1.580           1.190           0.672           0.059
        10      0.913           0.938           1.604           1.191           1.074           0.055
        11      0.813           0.861           1.526           1.112           1.056           0.092
        12      0.834           0.867           1.523           1.109           0.570           0.080
        13      0.951           0.970           1.596           1.188           0.851           0.061
        14      0.996           1.025           1.647           1.244           0.803           0.082
        15      0.960           0.998           1.607           1.219           0.956           0.078
        16      0.853           0.910           1.555           1.137           0.595           0.059
        17      0.964           1.028           1.640           1.245           0.429           0.080
        18      0.902           0.960           1.648           1.211           1.403           0.059
        19      1.050           1.096           1.741           1.321           1.549           0.072
        20      1.036           1.089           1.718           1.301           1.535           0.068
        21      0.955           0.991           1.651           1.226           1.586           0.039
        22      1.061           1.103           1.715           1.327           1.178           0.102
        23      0.944           0.978           1.636           1.220           1.328           0.092
        24      0.986           1.026           1.688           1.273           1.423           0.047
        25      1.008           1.040           1.697           1.290           1.808           0.112
        26      0.970           1.010           1.685           1.258           1.253           0.096
        27      1.040           1.092           1.735           1.325           0.785           0.097
        28      1.084           1.120           1.776           1.359           1.063           0.107
        29      1.071           1.097           1.807           1.356           1.083           0.072
        30      1.184           1.200           1.887           1.455           1.266           0.080
        31      1.106           1.143           1.834           1.403           1.172           0.088
        32      1.139           1.160           1.864           1.436           1.990           0.166
        33      1.080           1.103           1.829           1.385           1.913           0.055
        34      1.231           1.266           1.930           1.513           1.725           0.144
        35      1.164           1.199           1.920           1.480           1.637           0.077
        36      1.147           1.188           1.889           1.453           1.810           0.062
        37      1.049           1.092           1.826           1.368           0.954           0.057
        38      1.172           1.221           1.898           1.468           0.921           0.051
        39      1.091           1.139           1.847           1.417           0.827           0.103
        40      1.127           1.181           1.886           1.460           0.623           0.072
        41      1.214           1.258           1.962           1.546           0.651           0.061
        42      1.383           1.440           2.041           1.659           0.745           0.063
        43      1.198           1.258           1.884           1.497           1.410           0.129
        44      1.251           1.310           1.933           1.534           0.785           0.101
        45      1.168           1.221           1.914           1.479           1.142           0.062
        46      1.206           1.267           1.928           1.504           0.776           0.057
        47      1.277           1.332           1.970           1.559           0.682           0.109
        48      1.225           1.261           1.965           1.530           0.778           0.072
        49      1.094           1.151           1.895           1.438           0.723           0.071
        50      1.193           1.248           1.956           1.528           0.845           0.067
        51      1.170           1.237           1.943           1.510           0.603           0.120
        52      1.206           1.269           1.950           1.526           0.736           0.071
        53      1.283           1.328           2.032           1.595           1.513           0.105
        54      1.308           1.355           2.072           1.633           0.765           0.101
        55      1.372           1.405           2.113           1.685           0.949           0.119
        56      1.341           1.388           2.090           1.668           1.000           0.069
        57      1.310           1.348           2.091           1.633           0.861           0.113
        58      1.257           1.304           2.019           1.580           1.390           0.060
        59      1.220           1.267           1.989           1.532           0.642           0.055
        60      1.082           1.117           1.888           1.424           0.586           0.072
        61      1.143           1.177           1.995           1.507           0.382           0.085
        62      1.365           1.394           2.098           1.663           0.656           0.095
        63      1.388           1.433           2.147           1.713           0.701           0.084
        64      1.357           1.390           2.149           1.696           0.379           0.108
        65      1.204           1.247           2.024           1.558           0.578           0.096
        66      1.320           1.365           2.143           1.686           0.827           0.090
        67      1.306           1.347           2.110           1.670           0.943           0.106
        68      1.288           1.330           2.089           1.645           0.681           0.068
        69      1.278           1.311           2.050           1.610           0.861           0.075
        70      1.319           1.363           2.054           1.638           0.630           0.110
        71      1.202           1.225           2.035           1.566           0.893           0.086
        72      1.335           1.360           2.096           1.648           0.628           0.052
        73      1.402           1.424           2.179           1.723           0.829           0.092
        74      1.477           1.511           2.213           1.787           0.633           0.052
        75      1.505           1.540           2.243           1.815           0.550           0.059
        76      1.455           1.484           2.217           1.775           0.577           0.094
        77      1.331           1.356           2.219           1.729           0.408           0.079
        78      1.367           1.398           2.166           1.710           0.609           0.086
        79      1.196           1.233           2.064           1.580           0.692           0.109
        80      1.396           1.435           2.167           1.727           0.710           0.065
        81      1.378           1.408           2.201           1.737           0.363           0.080
        82      1.229           1.269           2.081           1.599           0.805           0.078
        83      1.323           1.371           2.196           1.704           1.098           0.066
        84      1.367           1.412           2.196           1.733           0.782           0.062
        85      1.455           1.493           2.262           1.804           0.606           0.091
        86      1.371           1.403           2.176           1.706           0.840           0.098
        87      1.371           1.396           2.180           1.717           1.303           0.093
        88      1.376           1.428           2.195           1.735           1.736           0.075
        89      1.583           1.627           2.331           1.899           1.697           0.062
        90      1.504           1.545           2.279           1.829           1.290           0.068
        91      1.581           1.624           2.350           1.914           1.531           0.077
        92      1.534           1.569           2.287           1.850           1.586           0.097
        93      1.373           1.415           2.146           1.697           1.476           0.062
        94      1.377           1.411           2.144           1.691           1.656           0.063
        95      1.363           1.410           2.125           1.661           2.064           0.128
        96      1.293           1.338           2.066           1.608           1.464           0.076
        97      1.411           1.469           2.184           1.732           2.313           0.072
        98      1.260           1.304           2.034           1.565           1.708           0.068
        99      1.308           1.361           2.090           1.623           1.481           0.127
       100      1.440           1.483           2.217           1.755           1.321           0.108
       101      1.330           1.375           2.163           1.682           1.335           0.094
       102      1.460           1.504           2.342           1.835           1.779           0.064
       103      1.407           1.454           2.290           1.781           1.406           0.081
       104      1.566           1.607           2.437           1.941           1.162           0.065
       105      1.436           1.480           2.338           1.830           1.456           0.118
       106      1.538           1.575           2.397           1.899           1.810           0.072
       107      1.516           1.551           2.406           1.906           2.807           0.083
       108      1.546           1.582           2.446           1.932           1.772           0.105
       109      1.542           1.581           2.385           1.890           2.276           0.071
       110      1.423           1.450           2.360           1.813           2.254           0.069
       111      1.509           1.531           2.367           1.850           2.542           0.116
       112      1.553           1.579           2.425           1.908           2.341           0.093
       113      1.522           1.541           2.378           1.866           2.364           0.068
       114      1.446           1.470           2.361           1.833           2.580           0.086
       115      1.474           1.489           2.395           1.854           2.658           0.063
       116      1.454           1.466           2.344           1.819           1.960           0.133
       117      1.547           1.565           2.412           1.907           2.569           0.068
       118      1.511           1.529           2.438           1.902           2.114           0.130
       119      1.546           1.573           2.430           1.917           1.218           0.047
       120      1.482           1.498           2.369           1.837           2.379           0.150
       121      1.449           1.462           2.318           1.792           2.284           0.069
       122      1.579           1.599           2.406           1.895           2.282           0.087
       123      1.490           1.505           2.365           1.826           2.926           0.099
       124      1.452           1.471           2.307           1.788           2.841           0.083
       125      1.424           1.450           2.275           1.765           2.601           0.117
       126      1.364           1.394           2.302           1.752           2.184           0.108
       127      1.401           1.424           2.323           1.773           2.513           0.077
       128      1.301           1.323           2.217           1.675           1.405           0.101
       129      1.404           1.435           2.323           1.793           1.220           0.098
       130      1.400           1.429           2.357           1.808           1.083           0.068
       131      1.436           1.467           2.343           1.819           1.244           0.102
       132      1.351           1.380           2.292           1.751           0.865           0.082
       133      1.443           1.477           2.296           1.784           1.150           0.074
       134      1.386           1.420           2.284           1.760           1.160           0.056
       135      1.404           1.441           2.276           1.775           1.047           0.064
       136      1.376           1.395           2.309           1.771           1.051           0.083
       137      1.348           1.371           2.297           1.744           1.195           0.099
       138      1.348           1.371           2.314           1.746           1.274           0.135
       139      1.443           1.459           2.383           1.819           1.757           0.074
       140      1.452           1.462           2.354           1.806           1.739           0.089
       141      1.413           1.427           2.348           1.790           2.571           0.054
       142      1.494           1.514           2.383           1.856           1.368           0.065
       143      1.400           1.437           2.353           1.794           2.387           0.099
       144      1.351           1.373           2.299           1.734           1.928           0.110
       145      1.392           1.418           2.368           1.801           4.555           0.066
       146      1.345           1.355           2.339           1.757           4.222           0.103
       147      1.351           1.382           2.378           1.799           3.769           0.057
       148      1.223           1.265           2.211           1.658           4.304           0.143
       149      1.233           1.286           2.202           1.658           4.043           0.118
       150      1.441           1.479           2.378           1.844           3.583           0.072
       151      1.355           1.390           2.343           1.789           3.690           0.111
       152      1.388           1.421           2.371           1.820           3.926           0.057
       153      1.435           1.477           2.422           1.881           4.212           0.071
       154      1.548           1.567           2.517           1.970           4.607           0.120
       155      1.450           1.486           2.475           1.917           3.741           0.056
       156      1.389           1.420           2.387           1.834           4.258           0.096
       157      1.540           1.582           2.466           1.957           3.580           0.121
       158      1.458           1.505           2.463           1.912           3.733           0.124
       159      1.322           1.362           2.304           1.758           3.920           0.100
       160      1.385           1.421           2.387           1.822           3.745           0.111
       161      1.446           1.495           2.482           1.913           3.543           0.133
       162      1.438           1.478           2.431           1.877           4.040           0.125
       163      1.406           1.455           2.431           1.864           3.964           0.076
       164      1.469           1.508           2.476           1.924           4.041           0.163
       165      1.339           1.383           2.369           1.809           4.209           0.059
       166      1.320           1.383           2.344           1.790           4.303           0.119
       167      1.331           1.389           2.385           1.820           4.021           0.077
       168      1.390           1.442           2.397           1.839           3.979           0.106
       169      1.384           1.432           2.396           1.834           2.889           0.093
       170      1.476           1.525           2.497           1.928           3.964           0.072
       171      1.461           1.505           2.488           1.922           3.802           0.124
       172      1.545           1.589           2.529           1.975           3.501           0.074
       173      1.438           1.503           2.493           1.919           3.498           0.077
       174      1.509           1.559           2.502           1.950           4.020           0.104
       175      1.442           1.499           2.449           1.894           3.443           0.102
       176      1.477           1.558           2.442           1.907           3.237           0.087
       177      1.454           1.509           2.462           1.893           3.596           0.090
       178      1.598           1.641           2.542           2.003           3.879           0.114
       179      1.493           1.542           2.538           1.957           3.362           0.079
       180      1.585           1.630           2.587           2.024           3.524           0.087
       181      1.630           1.685           2.549           2.029           3.145           0.049
       182      1.516           1.561           2.477           1.929           3.287           0.092
       183      1.409           1.464           2.442           1.880           3.815           0.063
       184      1.421           1.491           2.426           1.866           3.549           0.095
       185      1.420           1.472           2.455           1.893           3.213           0.084
       186      1.441           1.488           2.443           1.892           3.701           0.080
       187      1.492           1.527           2.588           1.985           3.392           0.185
       188      1.475           1.518           2.569           1.963           3.230           0.053
       189      1.524           1.577           2.594           2.002           2.812           0.065
       190      1.442           1.492           2.500           1.919           3.246           0.086
       191      1.431           1.463           2.503           1.912           3.197           0.104
       192      1.502           1.543           2.465           1.932           2.931           0.106
       193      1.546           1.596           2.543           1.990           3.035           0.093
       194      1.605           1.648           2.524           2.010           3.126           0.096
       195      1.635           1.680           2.580           2.050           3.179           0.077
       196      1.632           1.694           2.613           2.079           2.714           0.069
       197      1.658           1.711           2.625           2.088           2.902           0.082
       198      1.685           1.736           2.612           2.099           3.082           0.082
       199      1.522           1.567           2.529           1.977           3.246           0.061
       200      1.609           1.637           2.547           2.018           3.013           0.066
       201      1.601           1.631           2.559           2.026           2.621           0.084
       202      1.622           1.651           2.601           2.056           2.032           0.079
       203      1.479           1.519           2.520           1.960           2.658           0.048
       204      1.632           1.650           2.622           2.067           2.878           0.106
       205      1.666           1.690           2.608           2.085           2.799           0.151
       206      1.533           1.578           2.548           1.991           2.970           0.079
       207      1.535           1.577           2.576           2.022           3.391           0.080
       208      1.409           1.442           2.488           1.909           3.626           0.186
       209      1.464           1.501           2.480           1.921           4.122           0.142
       210      1.414           1.456           2.500           1.916           3.787           0.096
       211      1.464           1.487           2.545           1.958           3.865           0.103
       212      1.583           1.618           2.624           2.059           3.920           0.107
       213      1.512           1.532           2.665           2.050           3.805           0.117
       214      1.533           1.550           2.625           2.028           3.728           0.117
       215      1.359           1.411           2.450           1.872           3.339           0.084
       216      1.350           1.395           2.484           1.877           3.614           0.067
       217      1.440           1.492           2.525           1.947           2.916           0.100
       218      1.498           1.540           2.588           2.010           3.404           0.072
       219      1.577           1.634           2.551           2.035           3.931           0.098
       220      1.730           1.763           2.688           2.165           3.293           0.106
       221      1.599           1.632           2.616           2.057           3.769           0.073
       222      1.613           1.640           2.629           2.071           3.384           0.094
       223      1.454           1.481           2.502           1.941           3.767           0.078
       224      1.493           1.551           2.538           1.990           4.055           0.092
       225      1.532           1.565           2.540           1.998           3.688           0.099
       226      1.580           1.621           2.576           2.037           4.037           0.090
       227      1.687           1.725           2.645           2.132           3.710           0.088
       228      1.642           1.658           2.643           2.105           3.768           0.067
       229      1.580           1.606           2.533           2.003           3.995           0.146
       230      1.545           1.564           2.584           2.014           4.627           0.094
       231      1.517           1.552           2.475           1.939           3.832           0.066
       232      1.425           1.474           2.459           1.912           4.032           0.110
       233      1.333           1.379           2.377           1.815           4.356           0.113
       234      1.569           1.610           2.571           2.031           4.084           0.116
       235      1.647           1.681           2.628           2.097           4.028           0.077
       236      1.547           1.589           2.549           2.009           3.891           0.088
       237      1.526           1.560           2.558           1.992           4.018           0.132
       238      1.549           1.588           2.574           2.021           4.170           0.095
       239      1.522           1.567           2.521           1.985           4.406           0.110
       240      1.474           1.493           2.518           1.949           4.248           0.069
       241      1.410           1.433           2.481           1.894           4.078           0.074
       242      1.491           1.526           2.541           1.976           4.027           0.063
       243      1.528           1.551           2.566           2.003           3.968           0.075
       244      1.681           1.714           2.646           2.113           4.062           0.073
       245      1.677           1.697           2.636           2.097           3.890           0.140
       246      1.624           1.638           2.658           2.077           3.415           0.062
       247      1.683           1.720           2.651           2.105           3.943           0.091
       248      1.610           1.648           2.636           2.070           4.016           0.120
       249      1.616           1.647           2.634           2.074           4.338           0.145
       250      1.677           1.711           2.683           2.132           4.073           0.167
       251      1.675           1.711           2.683           2.132           4.075           0.168
