# Supplementary material for: Evaluation of anticancer potential of tetracene-5,12-dione (A01) and pyrimidine-2,4-dione (A02) via caspase 3 and lactate dehydrogenase cytotoxicity investigations
Source: PLoS One. 2023 Dec 21;18(12):e0292455. doi: 10.1371/journal.pone.0292455 (PMC10734984; doi:10.1371/journal.pone.0292455)
Supplement: S1 Data — (ZIP) [file pone.0292455.s002.zip › RMSD_a01_kappa.dat]

#	frame#	Prot_CA	Prot_Backbone	Prot_Sidechain	Prot_All_Heavy	Lig_wrt_Protein	Lig_wrt_Ligand			#	RMSD of compound A01	RMSD of compound A02
0	0	0	0	0	0	0				0	0	0
1	1.722	1.73	2.142	1.882	1.96	0.669				1	1.394	0.732
2	1.639	1.648	2.239	1.888	1.926	0.931				2	1.542	0.702
3	1.629	1.635	2.343	1.918	1.847	1.001				3	1.306	0.748
4	2.008	2.014	2.695	2.293	2.444	0.927				4	1.505	0.554
5	2.024	2.019	2.76	2.327	2.607	0.943				5	1.573	0.895
6	1.984	1.986	2.755	2.314	2.887	1.062				6	1.521	0.585
7	1.842	1.847	2.661	2.191	2.636	1.001				7	1.439	0.586
8	1.667	1.667	2.533	2.037	2.531	0.86				8	1.37	0.671
9	1.932	1.935	2.75	2.281	3.052	1.044				9	1.43	0.767
10	1.763	1.773	2.557	2.1	2.938	0.975				10	1.399	0.854
11	1.538	1.547	2.462	1.946	2.371	0.85				11	1.481	0.836
12	1.942	1.948	2.751	2.293	2.608	0.938				12	1.504	0.775
13	2.042	2.044	2.875	2.403	2.727	0.942				13	1.466	0.895
14	2.07	2.079	2.988	2.488	2.008	0.685				14	1.391	0.72
15	1.766	1.782	2.688	2.177	2.002	0.619				15	1.567	0.75
16	1.847	1.85	2.816	2.283	1.885	0.784				16	1.399	0.741
17	2.14	2.144	2.985	2.518	2.13	0.542				17	1.484	0.849
18	1.832	1.823	2.856	2.286	2.145	0.839				18	1.52	0.679
19	1.998	2.007	3.006	2.447	1.964	0.718				19	1.571	0.822
20	2.125	2.126	3.034	2.519	2.327	0.832				20	1.662	0.751
21	1.802	1.81	2.842	2.277	1.972	0.912				21	1.462	0.843
22	1.98	1.981	2.97	2.423	2.187	0.908				22	1.604	0.771
23	2.214	2.214	3.092	2.597	2.228	0.953				23	1.517	0.821
24	2.286	2.279	3.192	2.682	1.622	0.748				24	1.444	0.878
25	2.84	2.828	3.609	3.167	1.716	0.932				25	1.562	0.791
26	2.867	2.869	3.672	3.22	2.232	0.921				26	1.536	0.81
27	2.54	2.533	3.396	2.918	1.896	0.695				27	1.557	0.811
28	2.82	2.821	3.582	3.151	1.883	0.874				28	1.501	0.76
29	3.011	2.998	3.763	3.337	2.156	0.91				29	1.536	0.783
30	2.974	2.97	3.636	3.244	2.258	0.81				30	1.441	0.934
31	2.653	2.648	3.397	2.96	2.342	0.654				31	1.37	0.752
32	3.208	3.199	3.886	3.494	2.502	0.87				32	1.459	0.716
33	3.417	3.4	4.072	3.689	2.503	0.68				33	1.478	0.682
34	3.328	3.321	3.983	3.603	2.32	0.73				34	1.487	0.675
35	3.135	3.123	3.839	3.42	2.837	0.989				35	1.509	0.64
36	3.207	3.19	3.959	3.511	1.481	0.717				36	1.544	0.76
37	3.144	3.121	3.912	3.46	1.733	0.834				37	1.571	0.821
38	3.04	3.025	3.767	3.346	1.783	0.768				38	1.497	0.882
39	2.921	2.906	3.67	3.237	2.187	0.838				39	1.399	0.779
40	3.074	3.058	3.822	3.386	2.061	0.733				40	1.377	0.808
41	3.16	3.152	3.867	3.454	2.165	0.739				41	1.422	0.729
42	2.792	2.774	3.598	3.117	2.168	0.803				42	1.435	0.707
43	2.741	2.728	3.54	3.071	1.956	0.883				43	1.455	0.91
44	3.197	3.18	3.967	3.512	1.921	0.844				44	1.409	0.871
45	2.906	2.897	3.701	3.24	1.999	0.858				45	1.546	0.665
46	2.902	2.885	3.732	3.258	2.25	0.912				46	1.398	0.64
47	2.651	2.629	3.473	2.988	2.316	0.756				47	1.499	0.613
48	3.014	3.002	3.767	3.319	2.169	0.83				48	1.572	0.648
49	2.959	2.949	3.757	3.285	1.595	0.538				49	1.589	0.688
50	2.822	2.809	3.65	3.165	2.141	0.911				50	1.479	0.691
51	2.644	2.626	3.476	2.982	2.204	0.725				51	1.564	0.759
52	2.782	2.773	3.609	3.109	2.308	0.844				52	1.481	0.835
53	2.738	2.723	3.607	3.091	2.456	0.93				53	1.431	0.859
54	2.516	2.5	3.438	2.894	2.596	1.014				54	1.433	0.815
55	2.615	2.598	3.482	2.959	2.382	0.838				55	1.266	0.85
56	2.811	2.794	3.596	3.112	2.599	0.893				56	1.413	0.755
57	2.895	2.874	3.717	3.216	2.432	0.973				57	1.292	0.661
58	2.541	2.527	3.463	2.923	1.821	0.875				58	1.248	0.689
59	2.747	2.74	3.601	3.09	2.488	1.049				59	1.459	0.651
60	2.882	2.877	3.715	3.23	2.179	0.969				60	1.417	0.734
61	3.233	3.218	4.013	3.561	2.458	0.842				61	1.37	0.775
62	2.815	2.797	3.636	3.153	2.65	0.96				62	1.297	0.727
63	2.304	2.288	3.276	2.706	1.791	0.775				63	1.322	0.836
64	2.667	2.652	3.565	3.038	2.205	0.809				64	1.4	0.767
65	2.711	2.692	3.608	3.078	2.584	0.735				65	1.401	0.858
66	2.616	2.593	3.501	2.979	2.32	0.836				66	1.234	0.708
67	2.553	2.545	3.491	2.947	1.406	0.61				67	1.307	0.795
68	2.685	2.665	3.59	3.057	1.55	0.637				68	1.281	0.77
69	3.02	3.008	3.851	3.355	1.795	0.794				69	1.344	0.924
70	3.167	3.154	3.948	3.483	2.08	0.797				70	1.515	0.763
71	2.809	2.796	3.658	3.155	1.031	0.619				71	1.512	0.765
72	2.908	2.898	3.757	3.245	1.832	0.756				72	1.382	0.852
73	2.672	2.674	3.646	3.074	1.815	0.774				73	1.516	0.906
74	2.648	2.651	3.566	3.037	1.712	0.736				74	1.366	0.891
75	2.646	2.638	3.564	3.017	1.925	0.907				75	1.308	0.9
76	2.84	2.831	3.735	3.203	1.823	0.797				76	1.404	0.957
77	2.69	2.683	3.643	3.086	2.058	0.945				77	1.437	0.905
78	2.783	2.771	3.752	3.179	1.968	0.961				78	1.428	0.792
79	2.804	2.798	3.719	3.177	2.227	0.838				79	1.48	0.905
80	3.147	3.137	4.007	3.496	2.453	0.794				80	1.305	0.856
81	3.323	3.309	4.165	3.653	2.298	0.81				81	1.462	0.903
82	3.079	3.064	3.919	3.422	1.978	0.765				82	1.507	0.867
83	3.091	3.083	3.953	3.447	2.021	0.815				83	1.355	0.802
84	3.37	3.358	4.25	3.745	2.646	0.952				84	1.429	0.876
85	2.971	2.965	3.885	3.356	2.058	0.789				85	1.285	0.781
86	2.777	2.761	3.716	3.181	1.792	0.735				86	1.338	0.803
87	2.917	2.901	3.837	3.304	2.286	0.804				87	1.254	0.645
88	2.801	2.785	3.725	3.193	2.342	0.649				88	1.213	0.886
89	2.419	2.405	3.349	2.804	2.36	0.761				89	1.535	0.869
90	2.783	2.764	3.661	3.152	2.495	0.901				90	1.488	0.85
91	3.121	3.1	4.049	3.521	2.128	0.759				91	1.461	0.788
92	3.489	3.461	4.341	3.844	1.855	0.772				92	1.395	0.804
93	3.142	3.12	4.027	3.511	2.647	0.85				93	1.4	0.651
94	2.843	2.822	3.803	3.255	2.108	0.727				94	1.425	0.895
95	2.888	2.874	3.818	3.282	1.597	0.791				95	1.457	0.611
96	2.683	2.668	3.657	3.086	1.449	0.726				96	1.494	0.693
97	2.732	2.714	3.738	3.163	2.275	1.027				97	1.545	0.741
98	2.678	2.667	3.732	3.143	2.158	0.846				98	1.411	0.962
99	2.581	2.566	3.575	3.008	2.055	0.822				99	1.402	0.86
100	2.327	2.316	3.347	2.768	1.884	0.72				100	1.472	0.818
101	2.556	2.551	3.607	3.019	1.66	0.592				101	1.448	0.841
102	2.76	2.745	3.754	3.176	2.02	0.785				102	1.392	0.858
103	2.89	2.871	3.887	3.317	1.809	0.853				103	1.425	0.929
104	2.683	2.668	3.66	3.092	2.134	0.664				104	1.376	0.828
105	3.15	3.136	4.001	3.496	1.958	0.647				105	1.35	0.928
106	2.828	2.81	3.82	3.248	1.762	0.663				106	1.386	0.869
107	2.916	2.899	3.88	3.317	1.747	0.6				107	1.442	0.972
108	2.573	2.556	3.62	3.01	1.893	0.751				108	1.498	0.89
109	2.691	2.674	3.695	3.123	2.391	0.817				109	1.473	0.819
110	2.753	2.744	3.708	3.159	1.836	0.72				110	1.38	0.64
111	3.315	3.301	4.152	3.666	2.108	0.8				111	1.446	0.692
112	3.021	3.009	3.909	3.389	2.12	0.881				112	1.415	0.768
113	3.428	3.406	4.234	3.747	2.298	0.811				113	1.561	0.758
114	3.469	3.449	4.267	3.787	2.352	0.61				114	1.467	0.793
115	2.728	2.72	3.703	3.143	1.881	0.678				115	1.428	0.752
116	2.612	2.598	3.591	3.015	1.86	0.69				116	1.224	0.622
117	2.634	2.62	3.646	3.06	1.742	0.722				117	1.55	0.642
118	2.788	2.783	3.691	3.163	2.374	0.909				118	1.417	0.746
119	2.927	2.913	3.808	3.292	2.39	0.673				119	1.378	0.614
120	3.087	3.076	3.959	3.445	2.654	0.778				120	1.482	0.933
121	3.305	3.283	4.202	3.677	2.252	0.895				121	1.471	0.907
122	3.506	3.492	4.348	3.863	2.458	0.743				122	1.497	0.904
123	3.437	3.434	4.296	3.794	2.314	0.722				123	1.638	0.873
124	2.874	2.865	3.844	3.276	2.457	0.787				124	1.449	0.714
125	2.81	2.799	3.778	3.217	2.639	0.826				125	1.375	0.624
126	2.749	2.743	3.705	3.145	2.458	0.685				126	1.436	0.943
127	3.214	3.203	4.048	3.548	2.732	0.808				127	1.431	0.902
128	3.754	3.751	4.531	4.063	3.394	0.691				128	1.398	0.903
129	3.564	3.559	4.4	3.911	4.096	0.801				129	1.347	0.803
130	3.072	3.058	3.992	3.448	2.832	0.743				130	1.458	0.757
131	3.008	2.996	3.955	3.402	2.942	0.742				131	1.549	0.75
132	3.082	3.063	4.011	3.473	2.692	0.67				132	1.371	0.779
133	3.311	3.304	4.18	3.673	3.16	0.694				133	1.395	0.808
134	3.383	3.376	4.203	3.718	3.182	0.715				134	1.37	0.667
135	3.857	3.849	4.597	4.149	3.907	0.636				135	1.68	0.716
136	4.43	4.413	5.172	4.733	4.366	0.731				136	1.249	0.615
137	3.868	3.855	4.705	4.218	3.121	0.56				137	1.451	0.775
138	4.061	4.047	4.839	4.374	4.115	0.725				138	1.397	0.682
139	3.584	3.572	4.457	3.958	3.07	0.78				139	1.36	0.895
140	3.726	3.714	4.569	4.073	2.825	0.47				140	1.45	0.776
141	4.123	4.107	4.909	4.446	3.966	0.571				141	1.505	0.989
142	4.096	4.078	4.875	4.417	3.621	0.56				142	1.358	0.867
143	4.466	4.453	5.214	4.778	3.538	0.562				143	1.426	0.682
144	4.931	4.916	5.52	5.161	4.118	0.722				144	1.248	0.836
145	4.496	4.485	5.196	4.79	4.259	0.593				145	1.372	0.738
146	4.448	4.44	5.138	4.733	4.201	0.617				146	1.445	0.618
147	4.495	4.487	5.178	4.784	4.404	0.786				147	1.39	0.69
148	4.552	4.541	5.254	4.851	4.45	0.852				148	1.51	0.85
149	4.954	4.942	5.61	5.233	5.353	0.791				149	1.643	0.797
150	4.751	4.734	5.417	5.022	5.385	0.808				150	1.566	0.977
151	4.349	4.341	5.022	4.623	4.635	0.885				151	1.349	0.819
152	4.289	4.277	5.007	4.585	4.821	0.775				152	1.346	0.949
153	4.308	4.291	5.006	4.591	4.377	0.826				153	1.414	0.886
154	4.021	4.009	4.734	4.31	3.974	0.8				154	1.776	0.904
155	3.909	3.899	4.645	4.205	4.185	0.8				155	1.406	0.781
156	3.622	3.61	4.378	3.928	4.03	0.801				156	1.433	0.932
157	3.317	3.316	4.153	3.678	3.4	0.85				157	1.399	0.806
158	3.555	3.55	4.336	3.882	3.448	0.769				158	1.389	0.888
159	3.359	3.351	4.14	3.682	2.862	0.96				159	1.316	0.835
160	3.318	3.319	4.103	3.641	3.683	1.01				160	1.4	0.826
161	3.344	3.34	4.137	3.669	4.252	0.88				161	1.408	0.587
162	3.24	3.238	4.082	3.592	3.502	0.771				162	1.341	0.722
163	3.486	3.477	4.267	3.798	2.856	0.707				163	1.462	0.76
164	3.484	3.475	4.287	3.807	3.387	0.859				164	1.372	0.815
165	3.635	3.628	4.413	3.959	3.529	0.878				165	1.381	0.828
166	3.857	3.852	4.547	4.125	3.801	0.848				166	1.564	0.888
167	3.737	3.734	4.483	4.048	3.482	0.822				167	1.459	0.887
168	3.446	3.442	4.254	3.779	3.474	0.76				168	1.371	0.835
169	3.203	3.203	4.015	3.521	3.008	0.877				169	1.455	0.982
170	3.005	3	3.871	3.354	2.997	0.779				170	1.638	0.75
171	3.165	3.151	3.989	3.49	2.995	0.795				171	1.378	0.63
172	3.413	3.407	4.175	3.711	3.398	0.795				172	1.407	0.743
173	3.18	3.171	3.966	3.488	3.085	0.815				173	1.644	0.811
174	2.944	2.943	3.792	3.291	3.314	0.803				174	1.378	0.877
175	3.04	3.027	3.862	3.363	2.684	0.784				175	1.427	0.779
176	3.015	3.008	3.842	3.341	2.739	0.77				176	1.328	0.837
177	2.942	2.94	3.789	3.279	2.727	0.679				177	1.414	0.896
178	2.765	2.764	3.634	3.121	1.992	0.896				178	1.43	0.849
179	2.697	2.689	3.607	3.068	2.447	0.958				179	1.401	0.796
180	2.563	2.559	3.497	2.94	2.087	0.874				180	1.478	0.819
181	2.61	2.618	3.569	3.003	2.761	0.842				181	1.412	0.791
182	2.541	2.545	3.505	2.938	2.051	0.949				182	1.385	0.794
183	2.723	2.733	3.6	3.077	2.216	0.883				183	1.501	0.829
184	2.607	2.615	3.536	2.985	2.274	0.966				184	1.331	0.732
185	2.629	2.626	3.616	3.046	2.278	0.969				185	1.424	0.864
186	2.606	2.606	3.592	3.017	2.639	0.926				186	1.476	0.789
187	2.643	2.64	3.654	3.081	3.074	0.873				187	1.412	0.708
188	2.53	2.525	3.604	2.998	2.838	1.009				188	1.407	0.621
189	2.464	2.469	3.554	2.935	2.478	0.929				189	1.419	0.796
190	2.768	2.763	3.78	3.205	2.42	0.979				190	1.499	0.522
191	2.777	2.776	3.821	3.24	2.633	0.924				191	1.453	0.721
192	2.82	2.818	3.757	3.217	2.998	1.025				192	1.524	0.733
193	2.789	2.79	3.741	3.198	2.364	0.945				193	1.462	0.771
194	2.735	2.742	3.749	3.175	2.503	0.972				194	1.618	0.699
195	2.728	2.74	3.736	3.166	2.461	0.942				195	1.51	0.716
196	2.591	2.6	3.6	3.022	2.629	0.942				196	1.518	0.861
197	2.928	2.933	3.934	3.368	3.029	0.99				197	1.544	0.734
198	3.001	3.006	3.987	3.431	2.287	1.027				198	1.498	0.657
199	2.962	2.973	3.912	3.363	3.037	0.98				199	1.471	0.732
200	2.514	2.524	3.569	2.977	2.085	0.909				200	1.582	0.848
201	2.679	2.688	3.696	3.123	2.234	0.994				201	1.346	0.75
202	2.758	2.769	3.718	3.174	1.938	0.792				202	1.462	0.788
203	2.539	2.563	3.598	3.005	1.901	0.787				203	1.481	0.761
204	2.723	2.727	3.673	3.125	1.889	0.755				204	1.668	0.741
205	2.715	2.724	3.691	3.131	1.932	0.733				205	1.592	0.679
206	2.712	2.72	3.742	3.142	2.058	0.745				206	1.542	0.755
207	2.769	2.771	3.753	3.173	1.966	0.86				207	1.513	0.787
208	2.693	2.698	3.692	3.123	1.847	0.784				208	1.399	0.793
209	2.535	2.536	3.657	3.025	2.043	0.904				209	1.419	0.748
210	2.71	2.723	3.708	3.131	1.989	0.821				210	1.345	0.831
211	2.937	2.944	3.883	3.332	1.589	0.91				211	1.404	0.854
212	2.974	2.983	3.878	3.352	1.885	0.784				212	1.313	0.812
213	3.051	3.057	3.909	3.398	1.871	0.822				213	1.414	0.793
214	3.074	3.08	3.924	3.421	1.956	0.917				214	1.533	0.837
215	3.097	3.101	3.941	3.447	1.703	0.898				215	1.45	0.809
216	3.032	3.039	3.903	3.392	1.897	0.98				216	1.611	0.782
217	2.852	2.857	3.71	3.21	1.668	0.914				217	1.62	0.455
218	2.733	2.74	3.642	3.111	2.026	0.99				218	1.648	0.776
219	2.794	2.797	3.7	3.179	2.583	0.959				219	1.529	0.822
220	2.976	2.976	3.853	3.343	2.446	0.846				220	1.534	0.738
221	2.892	2.907	3.762	3.259	2.528	0.925				221	1.526	0.784
222	2.92	2.93	3.862	3.322	2.272	0.911				222	1.599	0.805
223	3.009	3.022	3.869	3.374	2.426	0.971				223	1.453	0.741
224	3.276	3.29	4.051	3.599	2.613	0.961				224	1.57	0.81
225	3.153	3.159	3.969	3.494	2.407	1.047				225	1.642	0.708
226	3.197	3.199	3.99	3.521	2.871	1.12				226	1.394	0.823
227	3.034	3.035	3.895	3.4	2.886	1.143				227	1.367	0.737
228	3.322	3.328	4.104	3.64	2.539	0.969				228	1.342	0.427
229	3.311	3.31	4.143	3.653	2.424	1.051				229	1.447	0.87
230	3.697	3.705	4.467	4.018	4.138	1.012				230	1.478	0.817
231	3.103	3.107	3.975	3.476	3.226	0.966				231	1.561	0.819
232	3.351	3.346	4.183	3.693	3.111	0.949				232	1.455	0.801
233	3.069	3.083	3.95	3.45	2.638	1.153				233	1.405	0.884
234	3.419	3.425	4.205	3.749	3.133	1.066				234	1.343	0.854
235	3.328	3.336	4.152	3.668	2.956	1.52				235	1.391	0.923
236	3.521	3.529	4.323	3.863	2.988	1.497				236	1.626	0.732
237	3.206	3.203	4.093	3.583	3.346	1.807				237	1.656	0.808
238	3.281	3.283	4.132	3.646	3.322	1.454				238	1.581	0.867
239	3.325	3.327	4.178	3.688	2.963	1.712				239	1.578	0.851
240	3.135	3.142	4.042	3.529	2.709	1.655				240	1.477	0.848
241	3.286	3.284	4.152	3.642	2.935	1.749				241	1.461	0.887
242	3.211	3.206	4.117	3.594	2.55	1.733				242	1.444	0.779
243	3.199	3.211	4.112	3.581	2.56	1.618				243	1.631	0.84
244	3.383	3.387	4.241	3.746	2.545	1.531				244	1.455	0.694
245	3.426	3.429	4.276	3.781	3.109	1.363				245	1.443	0.798
246	3.035	3.032	3.989	3.44	2.815	1.489				246	1.397	0.697
247	3.259	3.258	4.23	3.68	3.086	1.452				247	1.545	0.739
248	3.308	3.303	4.266	3.719	3.294	1.322				248	1.612	0.767
249	3.313	3.307	4.285	3.723	2.918	1.384				249	1.389	0.748
250	3.307	3.301	4.224	3.696	3.343	1.365				250	1.395	0.699
251	3.205	3.196	4.1	3.584	3.386	1.529				251	1.444	0.716
252	3.381	3.376	4.291	3.766	3.625	1.491				252	1.481	0.673
253	3.284	3.277	4.222	3.683	3.647	1.497				253	1.577	0.67
254	3.177	3.172	4.123	3.585	3.145	1.484				254	1.693	0.651
255	3.362	3.363	4.233	3.726	3.172	1.462				255	1.333	0.766
256	3.405	3.402	4.349	3.811	3.386	1.653				256	1.397	0.745
257	3.439	3.438	4.363	3.832	3.101	1.677				257	1.401	0.848
258	3.671	3.662	4.585	4.042	2.854	1.614				258	1.42	0.807
259	3.162	3.161	4.147	3.58	2.842	1.573				259	1.426	0.878
260	3.676	3.663	4.564	4.043	3.657	1.722				260	1.399	0.793
261	3.634	3.626	4.54	4.011	3.361	1.669				261	1.459	0.656
262	3.243	3.239	4.151	3.617	2.757	1.644				262	1.426	0.742
263	3.265	3.264	4.14	3.621	2.707	1.541				263	1.592	0.681
264	3.075	3.078	4.077	3.494	2.996	1.491				264	1.654	0.684
265	3.252	3.251	4.119	3.59	2.401	1.539				265	1.648	0.641
266	3.452	3.461	4.301	3.793	2.825	1.614				266	1.677	0.81
267	3.359	3.36	4.196	3.695	2.903	1.682				267	1.748	0.649
268	3.406	3.406	4.278	3.758	2.288	1.51				268	1.63	0.77
269	3.322	3.327	4.192	3.683	2.39	1.394				269	1.656	0.75
270	3.245	3.249	4.185	3.648	3.232	1.588				270	1.53	0.749
271	3.258	3.26	4.222	3.666	2.72	1.609				271	1.62	0.737
272	3.182	3.181	4.151	3.605	3.136	1.572				272	1.328	0.68
273	3.248	3.252	4.15	3.63	2.967	1.759				273	1.442	0.788
274	3.271	3.268	4.156	3.645	3.139	1.579				274	1.618	0.812
275	3.492	3.49	4.364	3.858	2.679	1.645				275	1.49	0.861
276	3.381	3.39	4.257	3.756	2.937	1.658				276	1.367	0.822
277	3.258	3.26	4.145	3.632	2.669	1.361				277	1.439	0.718
278	3.647	3.647	4.469	3.978	2.75	1.554				278	1.381	0.704
279	3.696	3.688	4.524	4.032	2.042	1.506				279	1.578	0.623
280	3.496	3.499	4.388	3.858	2.242	1.471				280	1.483	0.632
281	3.51	3.515	4.405	3.875	2.344	1.438				281	1.423	0.699
282	3.576	3.579	4.458	3.95	2.696	1.348				282	1.418	0.776
283	3.327	3.323	4.246	3.722	2.336	1.482				283	1.342	0.758
284	3.724	3.72	4.564	4.077	3.4	1.484				284	1.363	0.687
285	3.2	3.197	4.143	3.607	2.695	1.496				285	1.365	0.828
286	3.209	3.204	4.15	3.602	2.402	1.482				286	1.196	0.685
287	3.212	3.209	4.146	3.612	2.376	1.482				287	1.32	0.595
288	3.347	3.341	4.281	3.735	2.439	1.44				288	1.277	0.853
289	3.406	3.396	4.301	3.778	2.915	1.597				289	1.26	0.74
290	3.873	3.863	4.707	4.208	2.537	1.564				290	1.425	0.715
291	3.701	3.695	4.544	4.043	2.157	1.579				291	1.416	0.705
292	3.879	3.862	4.684	4.197	2.405	1.537				292	1.503	0.737
293	3.963	3.949	4.795	4.286	2.931	1.866				293	1.391	0.59
294	3.7	3.693	4.542	4.029	2.699	1.912				294	1.427	0.69
295	3.649	3.636	4.47	3.972	3.146	1.995				295	1.518	0.71
296	3.933	3.923	4.714	4.248	2.732	1.931				296	1.496	0.679
297	3.761	3.759	4.583	4.097	3.069	1.946				297	1.404	0.632
298	3.799	3.801	4.575	4.104	2.996	1.959				298	1.402	0.761
299	3.623	3.621	4.453	3.961	3.012	2.009				299	1.459	0.628
300	3.882	3.878	4.699	4.207	3.093	1.984				300	1.424	0.69
301	3.533	3.528	4.412	3.887	3.146	1.974				301	1.703	0.728
302	3.561	3.553	4.41	3.898	3.12	1.92				302	1.289	0.796
303	3.699	3.696	4.537	4.033	3.054	1.987				303	1.455	0.723
304	3.752	3.749	4.585	4.092	2.847	2.021				304	1.374	0.767
305	3.549	3.541	4.422	3.901	3.047	1.97				305	1.372	0.74
306	3.577	3.57	4.436	3.925	3.029	2.075				306	1.324	0.719
307	3.743	3.735	4.567	4.078	2.881	1.928				307	1.366	0.708
308	4.005	3.992	4.831	4.333	2.883	1.882				308	1.641	0.623
309	3.806	3.792	4.669	4.156	2.851	1.891				309	1.377	0.742
310	3.806	3.791	4.608	4.123	3.367	2.014				310	1.175	0.692
311	3.865	3.852	4.701	4.202	2.873	1.855				311	1.435	0.694
312	3.864	3.848	4.702	4.192	2.813	1.985				312	1.485	0.736
313	3.958	3.947	4.78	4.29	3.514	2.031				313	1.432	0.706
314	3.709	3.702	4.591	4.078	3.344	1.92				314	1.586	0.74
315	3.73	3.717	4.608	4.095	2.971	1.975				315	1.422	0.936
316	3.614	3.606	4.476	3.97	3.073	1.966				316	1.423	0.878
317	3.084	3.074	4.102	3.519	3.346	2.034				317	1.369	0.616
318	3.345	3.334	4.297	3.734	3.323	1.975				318	1.51	0.642
319	3.37	3.367	4.296	3.762	3.44	1.84				319	1.524	0.632
320	3.392	3.387	4.287	3.767	3.28	1.993				320	1.45	0.926
321	3.37	3.359	4.296	3.751	3.199	1.941				321	1.597	0.609
322	3.437	3.428	4.323	3.808	3.075	1.77				322	1.756	0.829
323	3.903	3.904	4.672	4.212	2.963	1.965				323	1.654	0.753
324	3.648	3.639	4.497	4.002	3.2	1.855				324	1.755	0.649
325	3.59	3.587	4.406	3.935	3.823	1.854				325	1.744	0.64
326	3.732	3.728	4.558	4.075	3.419	1.918				326	1.557	0.601
327	3.878	3.868	4.619	4.18	3.697	1.631				327	1.509	0.581
328	3.74	3.735	4.544	4.073	2.907	1.982				328	1.653	0.62
329	3.536	3.536	4.334	3.86	3.144	1.704				329	1.697	0.638
330	3.541	3.536	4.355	3.877	3.029	1.596				330	1.852	0.613
331	3.605	3.597	4.404	3.937	3.062	1.646				331	1.765	0.697
332	3.387	3.383	4.194	3.718	2.973	1.633				332	1.633	0.673
333	3.672	3.673	4.439	3.986	2.77	1.628				333	1.57	0.627
334	3.269	3.263	4.112	3.626	2.698	1.641				334	1.734	0.683
335	3.394	3.382	4.209	3.723	3.029	1.426				335	1.594	0.717
336	3.392	3.38	4.221	3.727	3.244	1.596				336	1.7	0.817
337	3.626	3.623	4.431	3.954	2.78	1.481				337	1.645	0.837
338	3.273	3.264	4.163	3.644	2.772	1.48				338	1.706	0.792
339	3.589	3.586	4.407	3.92	3.276	1.424				339	1.848	0.623
340	3.479	3.471	4.308	3.819	3.194	1.422				340	1.656	0.901
341	3.456	3.442	4.304	3.804	2.862	1.393				341	1.754	0.853
342	3.64	3.63	4.486	3.986	2.49	1.493				342	1.827	0.768
343	3.653	3.644	4.512	4.001	2.882	1.693				343	1.705	0.908
344	3.687	3.672	4.516	4.018	2.39	1.748				344	1.856	0.964
345	3.624	3.62	4.545	4.005	2.143	1.612				345	1.821	0.877
346	3.814	3.792	4.676	4.162	2.277	1.777				346	1.622	0.892
347	3.675	3.669	4.538	4.029	2.603	1.705				347	1.621	0.894
348	3.573	3.553	4.416	3.91	2.154	1.834				348	1.618	0.892
349	3.77	3.756	4.614	4.101	2.69	1.905				349	1.775	0.947
350	3.869	3.859	4.734	4.215	2.369	1.431				350	1.626	0.87
351	3.646	3.633	4.505	3.991	2.463	1.679				351	1.843	0.822
352	3.772	3.763	4.64	4.116	2.682	1.599				352	1.868	0.906
353	3.631	3.62	4.513	3.984	2.095	1.445				353	1.544	0.906
354	3.723	3.703	4.604	4.071	1.932	1.392				354	1.58	0.876
355	3.751	3.741	4.556	4.065	2.279	1.506				355	1.544	0.87
356	3.682	3.66	4.574	4.026	2.056	1.459				356	1.576	0.963
357	3.562	3.536	4.484	3.931	2.259	1.499				357	1.624	1.025
358	3.701	3.678	4.584	4.057	2.217	1.372				358	1.562	0.886
359	3.725	3.711	4.6	4.079	2.146	1.447				359	1.696	0.917
360	3.805	3.782	4.654	4.138	2.096	1.451				360	1.75	0.854
361	3.762	3.735	4.621	4.094	2.148	1.402				361	1.584	1.062
362	3.754	3.733	4.591	4.075	2.229	1.431				362	1.521	1.061
363	3.752	3.733	4.57	4.063	2.811	1.54				363	1.546	1.059
364	3.832	3.805	4.732	4.179	2.283	1.422				364	1.571	0.861
365	3.695	3.675	4.603	4.058	2.43	1.338				365	1.525	0.881
366	3.646	3.626	4.531	3.989	2.43	1.397				366	1.773	0.839
367	3.34	3.322	4.298	3.731	2.616	1.299				367	1.688	0.939
368	3.532	3.507	4.43	3.891	2.837	1.377				368	1.642	0.844
369	3.414	3.389	4.353	3.781	3.07	1.483				369	1.802	0.909
370	3.669	3.643	4.615	4.043	2.477	1.663				370	1.53	0.979
371	3.761	3.726	4.72	4.131	2.569	1.507				371	1.678	0.891
372	4.065	4.036	4.948	4.407	2.72	1.44				372	1.536	0.947
373	3.952	3.921	4.871	4.313	2.533	1.428				373	1.647	0.966
374	3.813	3.785	4.725	4.18	2.517	1.376				374	1.692	0.883
375	3.662	3.633	4.629	4.053	2.497	1.492				375	1.805	0.877
376	3.746	3.718	4.679	4.121	2.911	1.304				376	1.686	0.979
377	3.634	3.607	4.582	4.02	2.742	1.282				377	1.582	1.075
378	3.792	3.768	4.702	4.157	2.569	1.38				378	1.711	0.945
379	3.693	3.667	4.636	4.081	2.471	1.317				379	1.638	0.935
380	3.756	3.73	4.727	4.152	2.527	1.329				380	1.5	0.898
381	3.627	3.601	4.577	4.02	2.628	1.47				381	1.735	0.798
382	3.815	3.794	4.77	4.217	2.843	1.463				382	1.668	0.937
383	3.774	3.752	4.74	4.185	2.868	1.369				383	1.587	0.893
384	3.828	3.803	4.821	4.257	2.902	1.414				384	1.67	0.865
385	3.961	3.943	4.933	4.379	3.151	1.444				385	1.717	0.878
386	3.721	3.699	4.702	4.13	3.178	1.222				386	1.677	1.015
387	3.716	3.702	4.684	4.122	3.299	1.319				387	1.695	0.958
388	3.935	3.922	4.877	4.328	3.095	1.43				388	1.686	0.885
389	3.584	3.557	4.601	4.008	2.862	1.434				389	1.677	0.984
390	3.697	3.675	4.654	4.092	2.769	1.473				390	1.623	0.872
391	3.518	3.498	4.477	3.913	2.745	1.385				391	1.696	0.976
392	3.979	3.965	4.873	4.337	3.04	1.456				392	1.558	0.95
393	3.934	3.915	4.878	4.314	2.507	1.393				393	1.671	0.965
394	3.965	3.947	4.887	4.339	2.697	1.379				394	1.785	0.91
395	3.543	3.517	4.58	3.966	2.902	1.275				395	1.679	0.799
396	3.648	3.638	4.55	4.006	2.718	1.49				396	1.55	0.953
397	3.705	3.69	4.66	4.088	2.701	1.418				397	1.601	0.802
398	3.361	3.332	4.427	3.801	2.936	1.498				398	1.597	0.897
399	3.291	3.276	4.388	3.764	2.72	1.351				399	1.654	0.929
400	3.462	3.444	4.517	3.901	2.535	1.394				400	1.615	0.842
401	3.552	3.537	4.563	3.972	2.533	1.542				401	1.492	0.79
402	3.726	3.706	4.704	4.144	2.336	1.306				402	1.501	0.845
403	3.902	3.884	4.829	4.288	2.828	1.505				403	1.607	0.895
404	4.063	4.04	4.947	4.412	2.991	1.573				404	1.667	0.667
405	4.035	4.013	4.925	4.398	2.762	1.521				405	1.622	0.974
406	4.05	4.032	4.937	4.417	2.39	1.439				406	1.578	0.92
407	4.152	4.139	4.997	4.494	2.904	1.37				407	1.565	0.934
408	4.045	4.024	4.925	4.407	3.006	1.43				408	1.614	0.969
409	3.851	3.84	4.816	4.267	2.547	1.399				409	1.643	0.841
410	3.703	3.678	4.611	4.08	2.721	1.481				410	1.659	0.794
411	3.695	3.668	4.625	4.079	2.91	1.504				411	1.723	0.881
412	3.552	3.539	4.456	3.921	2.98	1.466				412	1.562	0.857
413	3.766	3.743	4.648	4.123	3.028	1.391				413	1.617	0.999
414	3.846	3.828	4.749	4.214	2.716	1.567				414	1.675	0.871
415	3.694	3.677	4.674	4.104	2.836	1.399				415	1.811	0.835
416	3.958	3.94	4.802	4.298	2.81	1.484				416	1.624	0.893
417	3.776	3.76	4.73	4.172	2.54	1.52				417	1.611	0.837
418	3.399	3.383	4.387	3.817	2.728	1.571				418	1.757	0.901
419	3.475	3.458	4.42	3.872	2.646	1.662				419	1.606	0.917
420	3.758	3.749	4.61	4.108	2.659	1.462				420	1.629	0.908
421	3.806	3.797	4.645	4.154	2.738	1.604				421	1.532	0.887
422	3.8	3.791	4.715	4.185	2.664	1.517				422	1.575	0.962
423	3.616	3.601	4.557	4.013	2.921	1.444				423	1.695	0.435
424	3.754	3.742	4.67	4.145	3.33	1.562				424	1.671	0.873
425	4.008	3.994	4.904	4.378	2.57	1.536				425	1.668	0.748
426	4.025	4.021	4.859	4.355	2.897	1.557				426	1.711	0.634
427	3.728	3.722	4.633	4.103	2.684	1.501				427	1.703	0.733
428	3.971	3.959	4.789	4.295	2.609	1.536				428	1.65	0.758
429	3.998	3.989	4.861	4.359	2.571	1.441				429	1.473	0.696
430	3.905	3.894	4.77	4.251	2.731	1.37				430	1.621	0.676
431	3.831	3.817	4.735	4.207	2.814	1.459				431	1.468	0.645
432	3.721	3.704	4.616	4.088	2.511	1.478				432	1.758	0.822
433	3.809	3.807	4.667	4.17	3.093	1.487				433	1.793	0.693
434	3.717	3.708	4.596	4.097	2.586	1.509				434	1.653	0.851
435	3.754	3.747	4.639	4.133	3.286	1.544				435	1.616	0.882
436	3.961	3.954	4.851	4.346	3.497	1.571				436	1.618	0.864
437	3.916	3.913	4.811	4.316	3.299	1.497				437	1.7	0.788
438	4.106	4.099	4.919	4.443	3.25	1.399				438	1.697	0.786
439	3.841	3.826	4.709	4.199	2.925	1.377				439	1.86	0.824
440	3.829	3.812	4.758	4.214	2.981	1.422				440	1.793	0.862
441	3.775	3.761	4.705	4.171	3.154	1.435				441	1.674	0.729
442	3.885	3.868	4.777	4.251	2.767	1.455				442	1.729	0.711
443	3.989	3.978	4.899	4.367	3.104	1.409				443	1.798	0.886
444	4.015	3.999	4.929	4.39	2.766	1.546				444	1.68	0.815
445	3.879	3.865	4.796	4.257	2.588	1.398				445	1.638	0.823
446	3.568	3.559	4.522	3.965	2.299	1.499				446	1.674	0.684
447	3.45	3.434	4.454	3.873	2.802	1.572				447	1.628	0.504
448	3.629	3.607	4.583	4.024	2.326	1.589				448	1.688	0.726
449	3.667	3.654	4.592	4.056	2.575	1.479				449	1.598	0.67
450	3.651	3.638	4.6	4.059	2.867	1.564				450	1.615	0.75
451	3.83	3.82	4.817	4.265	3.053	1.481				451	1.808	0.772
452	3.946	3.942	4.876	4.341	2.46	1.431				452	1.582	0.668
453	4.131	4.124	4.976	4.476	2.96	1.433				453	1.878	0.933
454	3.961	3.951	4.843	4.32	2.42	1.266				454	1.604	0.863
455	4.441	4.437	5.218	4.759	2.937	1.413				455	1.526	0.78
456	4.479	4.466	5.292	4.801	3.229	1.292				456	1.647	0.906
457	4.359	4.351	5.174	4.686	2.792	1.248				457	1.76	0.914
458	4.459	4.447	5.252	4.776	2.87	1.459				458	1.71	1.021
459	4.385	4.375	5.175	4.706	3.07	1.417				459	1.449	0.971
460	4.301	4.287	5.087	4.615	2.638	1.37				460	1.605	0.915
461	3.559	3.548	4.49	3.943	2.36	1.297				461	1.544	1.009
462	3.736	3.728	4.616	4.097	3.037	1.322				462	1.632	0.939
463	3.855	3.85	4.756	4.221	3.191	1.4				463	1.71	0.8
464	3.876	3.865	4.77	4.243	3.389	1.401				464	1.417	0.642
465	3.613	3.603	4.548	4.012	2.649	1.234				465	1.488	1.043
466	3.369	3.36	4.408	3.812	2.751	1.307				466	1.481	0.952
467	3.485	3.467	4.505	3.913	2.842	1.281				467	1.56	0.744
468	3.597	3.579	4.609	4.032	2.749	1.344				468	1.555	0.815
469	3.652	3.639	4.643	4.086	3.1	1.515				469	1.601	0.888
470	4.056	4.042	5.003	4.459	3.598	1.512				470	1.768	0.995
471	3.945	3.936	4.834	4.32	3.18	1.382				471	1.466	1
472	3.877	3.874	4.799	4.277	3.207	1.516				472	1.75	1.034
473	3.788	3.774	4.763	4.219	3.166	1.366				473	1.565	1.019
474	3.863	3.852	4.83	4.284	3.106	1.308				474	1.65	0.917
475	3.979	3.957	4.916	4.379	3.065	1.404				475	1.624	0.847
476	4.403	4.386	5.256	4.763	3.647	1.437				476	1.653	0.864
477	4.335	4.318	5.204	4.701	3.162	1.428				477	1.61	0.996
478	4.095	4.074	4.974	4.46	2.832	1.48				478	1.58	1.029
479	4.197	4.182	5.101	4.582	2.894	1.305				479	1.67	0.892
480	4.2	4.187	5.084	4.576	3.189	1.462				480	1.681	0.836
481	4.072	4.059	4.968	4.441	3.34	1.507				481	1.702	0.819
482	4.052	4.042	4.944	4.424	3.583	1.355				482	1.506	0.825
483	3.931	3.911	4.84	4.304	3.446	1.429				483	1.659	0.924
484	4.154	4.143	5.058	4.535	3.943	1.285				484	1.56	0.787
485	3.925	3.912	4.867	4.326	3.557	1.338				485	1.622	0.85
486	3.885	3.872	4.788	4.262	3.451	1.254				486	1.622	0.831
487	3.74	3.732	4.654	4.135	3.209	1.213				487	1.552	0.925
488	3.993	3.988	4.829	4.344	3.038	1.535				488	1.632	0.894
489	4.163	4.157	5.014	4.526	2.955	1.488				489	1.559	0.789
490	4.136	4.135	4.998	4.501	3.212	1.461				490	1.621	0.816
491	3.652	3.641	4.658	4.083	3.073	1.395				491	1.756	0.858
492	3.473	3.473	4.482	3.91	2.775	1.4				492	1.545	0.918
493	3.837	3.83	4.762	4.225	2.614	1.425				493	1.492	1.006
494	4.056	4.05	4.882	4.39	3.363	1.457				494	1.642	1.033
495	4.158	4.152	4.935	4.462	3.083	1.494				495	1.518	1.118
496	4.003	3.997	4.814	4.333	3.051	1.545				496	1.587	1.022
497	3.893	3.889	4.754	4.259	2.645	1.411				497	1.582	1.028
498	4.024	4.014	4.896	4.394	2.622	1.402				498	1.574	1.024
499	3.667	3.657	4.55	4.038	2.691	1.472				499	1.561	1.086
500	4.011	4.012	4.839	4.356	3.067	1.448				500	1.532	1.037
501	3.693	3.689	4.591	4.066	2.941	1.392				501	1.597	1.043
502	3.884	3.876	4.727	4.223	2.626	1.425					1.518798805	0.802705179
503	3.426	3.421	4.403	3.839	2.338	1.376
504	3.527	3.531	4.471	3.928	2.658	1.35
505	3.725	3.721	4.641	4.102	2.591	1.386
506	3.943	3.937	4.823	4.313	2.931	1.442
507	3.94	3.927	4.811	4.298	2.845	1.498
508	3.934	3.927	4.831	4.3	3.173	1.473
509	3.856	3.857	4.746	4.224	2.943	1.38
510	3.951	3.935	4.837	4.306	2.711	1.446
511	3.646	3.635	4.55	4.017	2.564	1.415
512	3.664	3.656	4.561	4.042	2.497	1.561
513	3.638	3.629	4.566	4.021	2.845	1.467
514	3.937	3.924	4.794	4.289	2.713	1.428
515	3.757	3.748	4.662	4.136	2.918	1.224
516	3.965	3.951	4.826	4.318	2.761	1.55
517	3.916	3.912	4.756	4.26	2.985	1.417
518	3.769	3.753	4.699	4.15	2.835	1.378
519	3.437	3.425	4.388	3.833	2.723	1.482
520	3.596	3.584	4.513	3.973	2.915	1.471
521	3.708	3.698	4.61	4.08	3.012	1.497
522	3.646	3.631	4.585	4.039	2.604	1.638
523	3.998	3.989	4.851	4.345	3.173	1.449
524	3.936	3.923	4.839	4.311	3.198	1.375
525	3.895	3.883	4.765	4.24	2.613	1.436
526	3.604	3.592	4.542	3.991	2.758	1.431
527	4.019	3.994	4.894	4.366	2.775	1.398
528	3.974	3.958	4.838	4.328	2.95	1.347
529	3.883	3.857	4.754	4.228	3.139	1.458
530	3.803	3.784	4.715	4.177	3.068	1.549
531	3.945	3.92	4.842	4.307	2.628	1.371
532	4.061	4.046	4.897	4.403	2.742	1.395
533	4.052	4.04	4.874	4.39	2.223	1.37
534	3.734	3.719	4.612	4.092	2.6	1.68
535	4.36	4.347	5.132	4.663	3.346	1.249
536	4.119	4.099	4.882	4.404	2.741	1.451
537	4.095	4.085	4.886	4.41	2.767	1.397
538	4.24	4.218	5.085	4.569	2.897	1.36
539	4.02	3.999	4.888	4.358	2.718	1.45
540	3.703	3.684	4.638	4.079	2.331	1.505
541	3.719	3.702	4.654	4.094	2.222	1.358
542	3.825	3.806	4.731	4.193	2.624	1.426
543	4.028	4.003	4.905	4.38	2.78	1.248
544	3.822	3.805	4.681	4.165	2.686	1.372
545	3.883	3.864	4.791	4.253	2.851	1.445
546	4.055	4.031	4.88	4.383	2.709	1.39
547	4.23	4.21	5.033	4.542	2.378	1.51
548	4.524	4.499	5.268	4.801	2.623	1.643
549	4.683	4.667	5.436	4.978	3.091	1.566
550	4.608	4.594	5.365	4.916	3.269	1.349
551	4.507	4.496	5.278	4.818	2.551	1.346
552	4.489	4.47	5.247	4.787	2.539	1.414
553	4.24	4.226	5.099	4.59	2.89	1.776
554	4.458	4.441	5.265	4.779	3.385	1.406
555	4.293	4.279	5.095	4.614	2.992	1.433
556	4.047	4.035	4.877	4.384	2.173	1.399
557	4.378	4.363	5.158	4.69	3.264	1.389
558	4.334	4.307	5.178	4.665	2.91	1.316
559	4.585	4.571	5.377	4.894	3.43	1.4
560	4.354	4.333	5.191	4.689	3.092	1.408
561	4.418	4.41	5.25	4.756	3.044	1.341
562	4.382	4.368	5.209	4.718	2.685	1.462
563	4.594	4.575	5.416	4.924	2.971	1.372
564	4.652	4.634	5.459	4.973	3.465	1.381
565	4.22	4.198	5.119	4.588	3.282	1.564
566	4.455	4.441	5.309	4.792	3.131	1.459
567	4.65	4.634	5.488	4.983	3.57	1.371
568	4.571	4.551	5.392	4.893	3.14	1.455
569	4.249	4.231	5.149	4.61	3.189	1.638
570	4.252	4.236	5.157	4.627	2.916	1.378
571	4.388	4.369	5.254	4.739	3.171	1.407
572	4.543	4.525	5.376	4.88	3.267	1.644
573	4.358	4.341	5.165	4.681	2.819	1.378
574	4.569	4.549	5.396	4.909	3.556	1.427
575	4.665	4.642	5.503	5.006	2.563	1.328
576	4.279	4.261	5.164	4.635	2.884	1.414
577	4.507	4.487	5.322	4.827	3.096	1.43
578	4.441	4.43	5.297	4.792	3.133	1.401
579	4.622	4.608	5.414	4.937	3.031	1.478
580	4.636	4.621	5.418	4.945	3.827	1.412
581	5.1	5.092	5.829	5.388	4.337	1.385
582	4.874	4.864	5.613	5.165	3.915	1.501
583	4.526	4.513	5.326	4.836	3.865	1.331
584	4.833	4.826	5.549	5.112	4.622	1.424
585	4.678	4.668	5.45	4.99	3.998	1.476
586	4.439	4.429	5.247	4.777	3.489	1.412
587	4.411	4.403	5.209	4.743	3.319	1.407
588	4.866	4.855	5.59	5.155	3.868	1.419
589	4.765	4.752	5.475	5.04	3.593	1.499
590	4.767	4.752	5.501	5.063	2.824	1.453
591	4.782	4.777	5.511	5.078	2.862	1.524
592	4.583	4.571	5.342	4.889	3.028	1.462
593	4.576	4.567	5.353	4.885	3.227	1.618
594	4.687	4.677	5.481	5.006	3.608	1.51
595	4.677	4.669	5.477	5.002	3.446	1.518
596	4.606	4.597	5.387	4.923	3.103	1.544
597	4.177	4.164	5.049	4.528	2.353	1.498
598	4.285	4.272	5.109	4.605	2.425	1.471
599	4.269	4.26	5.116	4.607	2.784	1.582
600	4.188	4.174	5.048	4.534	2.493	1.346
601	4.321	4.308	5.155	4.653	2.45	1.462
602	4.615	4.597	5.422	4.931	2.262	1.481
603	4.725	4.712	5.512	5.031	2.7	1.668
604	4.548	4.536	5.387	4.881	2.684	1.592
605	4.456	4.436	5.29	4.778	2.607	1.542
606	4.312	4.295	5.197	4.667	1.986	1.513
607	4.573	4.546	5.437	4.916	3.823	1.399
608	4.607	4.583	5.416	4.923	3.997	1.419
609	4.203	4.191	5.059	4.556	3.889	1.345
610	4.292	4.278	5.123	4.621	3.817	1.404
611	4.585	4.57	5.409	4.911	4.067	1.313
612	4.463	4.449	5.307	4.798	3.262	1.414
613	4.288	4.283	5.102	4.62	3.149	1.533
614	4.283	4.268	5.122	4.629	2.798	1.45
615	4.344	4.337	5.198	4.705	2.399	1.611
616	4.52	4.509	5.362	4.87	2.605	1.62
617	4.783	4.774	5.569	5.099	2.795	1.648
618	4.82	4.809	5.629	5.149	3.076	1.529
619	4.639	4.631	5.426	4.952	2.592	1.534
620	4.754	4.741	5.534	5.062	3.032	1.526
621	5.067	5.057	5.832	5.377	3.57	1.599
622	5.076	5.07	5.862	5.407	3.276	1.453
623	4.807	4.8	5.589	5.124	3.022	1.57
624	4.858	4.857	5.619	5.173	2.804	1.642
625	4.873	4.864	5.627	5.171	2.184	1.394
626	4.655	4.65	5.43	4.969	2.034	1.367
627	4.532	4.526	5.344	4.864	2.688	1.342
628	5.08	5.07	5.869	5.403	3.748	1.447
629	5.097	5.084	5.871	5.413	3.681	1.478
630	5.087	5.083	5.825	5.39	3.385	1.561
631	5.431	5.427	6.141	5.717	3.562	1.455
632	4.766	4.76	5.515	5.065	2.953	1.405
633	4.749	4.742	5.516	5.058	2.626	1.343
634	4.538	4.525	5.403	4.889	2.18	1.391
635	4.689	4.681	5.518	5.018	2.438	1.626
636	4.622	4.611	5.47	4.968	2.546	1.656
637	4.469	4.463	5.328	4.832	2.215	1.581
638	4.479	4.462	5.333	4.829	2.141	1.578
639	4.447	4.422	5.332	4.807	2.737	1.477
640	5.025	5.013	5.831	5.351	2.168	1.461
641	4.76	4.747	5.563	5.077	2.338	1.444
642	5.232	5.215	6.025	5.54	2.428	1.631
643	4.915	4.898	5.693	5.211	2.042	1.455
644	4.724	4.706	5.559	5.059	1.989	1.443
645	5.067	5.049	5.815	5.359	2.526	1.397
646	5.027	5.015	5.756	5.318	2.177	1.545
647	4.828	4.815	5.599	5.134	2.342	1.612
648	4.863	4.849	5.651	5.173	2.619	1.389
649	5.098	5.08	5.848	5.393	2.674	1.395
650	4.97	4.956	5.738	5.275	2.418	1.444
651	5.238	5.228	6.004	5.551	2.582	1.481
652	5.391	5.372	6.168	5.701	2.342	1.577
653	5.283	5.27	6.016	5.572	2.7	1.693
654	5.131	5.122	5.856	5.41	2.191	1.333
655	5.409	5.393	6.136	5.693	2.921	1.397
656	5.345	5.334	6.114	5.659	2.595	1.401
657	5.096	5.084	5.858	5.4	2.115	1.42
658	4.938	4.918	5.732	5.249	2.039	1.426
659	5.076	5.062	5.86	5.391	2.111	1.399
660	5.143	5.127	5.903	5.439	1.951	1.459
661	5.558	5.545	6.244	5.829	2.245	1.426
662	5.411	5.395	6.123	5.693	2.138	1.592
663	5.14	5.126	5.886	5.438	2.54	1.654
664	5.525	5.513	6.247	5.804	2.436	1.648
665	4.698	4.686	5.52	5.02	2.421	1.677
666	4.697	4.676	5.533	5.022	2.43	1.748
667	4.932	4.917	5.756	5.257	2.28	1.63
668	4.736	4.726	5.599	5.08	2.482	1.656
669	4.631	4.618	5.486	4.966	2.177	1.53
670	4.801	4.794	5.601	5.115	2.2	1.62
671	5.141	5.128	5.905	5.438	2.226	1.328
672	5.133	5.118	5.917	5.439	2.131	1.442
673	4.973	4.957	5.776	5.289	2.239	1.618
674	4.606	4.596	5.438	4.938	2.23	1.49
675	4.746	4.731	5.56	5.073	2.495	1.367
676	4.469	4.455	5.304	4.804	1.986	1.439
677	4.11	4.098	4.973	4.464	2.699	1.381
678	3.947	3.937	4.834	4.306	3.835	1.578
679	3.992	3.978	4.918	4.375	4.114	1.483
680	4.113	4.096	5.029	4.487	2.934	1.423
681	4.136	4.132	5.004	4.493	3.933	1.418
682	4.223	4.211	5.11	4.581	2.785	1.342
683	4.266	4.265	5.124	4.611	2.913	1.363
684	4.076	4.064	4.976	4.441	3.384	1.365
685	4.222	4.213	5.126	4.594	2.568	1.196
686	4.228	4.208	5.093	4.571	3.502	1.32
687	4.283	4.273	5.169	4.643	3.372	1.277
688	4.205	4.189	5.072	4.551	2.871	1.26
689	4.77	4.749	5.602	5.098	3.27	1.425
690	4.624	4.611	5.473	4.967	3.424	1.416
691	4.432	4.417	5.265	4.763	2.913	1.503
692	4.593	4.584	5.431	4.934	2.927	1.391
693	4.361	4.353	5.22	4.702	2.799	1.427
694	4.491	4.479	5.277	4.795	3.332	1.518
695	4.481	4.464	5.281	4.796	3.281	1.496
696	4.297	4.286	5.153	4.647	3.704	1.404
697	4.424	4.416	5.288	4.776	3.301	1.402
698	4.098	4.092	4.977	4.452	3.176	1.459
699	4.035	4.023	4.944	4.398	3.873	1.424
700	4.157	4.135	5.022	4.498	4.665	1.703
701	4.157	4.143	5.024	4.495	4.734	1.289
702	4.144	4.122	5.016	4.482	3.843	1.455
703	3.973	3.954	4.87	4.327	4.935	1.374
704	3.973	3.959	4.882	4.344	5.072	1.372
705	3.658	3.646	4.583	4.033	5.088	1.324
706	3.885	3.866	4.777	4.244	4.888	1.366
707	4.176	4.158	5.02	4.511	3.639	1.641
708	3.877	3.853	4.742	4.226	4.935	1.377
709	3.984	3.963	4.837	4.332	5.222	1.175
710	4.237	4.218	5.046	4.555	5.181	1.435
711	4.199	4.175	5.021	4.517	4.869	1.485
712	4.076	4.068	4.909	4.407	5.131	1.432
713	4.271	4.258	5.117	4.606	4.622	1.586
714	4.081	4.073	4.948	4.425	4.712	1.422
715	4.036	4.024	4.908	4.378	4.443	1.423
716	3.95	3.933	4.876	4.318	4.722	1.369
717	3.85	3.834	4.745	4.204	5.002	1.51
718	3.847	3.839	4.736	4.207	4.65	1.524
719	4.216	4.206	5.058	4.554	3.754	1.45
720	3.889	3.876	4.739	4.229	2.608	1.597
721	4.105	4.097	4.939	4.441	2.981	1.756
722	4.11	4.097	4.972	4.458	3.323	1.654
723	3.883	3.866	4.787	4.252	3.753	1.755
724	4.191	4.18	5.049	4.546	3.828	1.744
725	4.13	4.112	5.047	4.51	3.562	1.557
726	4.082	4.068	4.959	4.437	2.613	1.509
727	4.201	4.191	5.038	4.551	2.723	1.653
728	4.344	4.333	5.214	4.714	2.963	1.697
729	4.29	4.269	5.153	4.644	2.857	1.852
730	4.434	4.421	5.236	4.746	2.869	1.765
731	4.432	4.416	5.23	4.747	2.757	1.633
732	4.235	4.222	5.039	4.558	3.267	1.57
733	4.406	4.397	5.211	4.721	2.441	1.734
734	4.625	4.606	5.404	4.931	2.017	1.594
735	4.358	4.346	5.187	4.697	2.72	1.7
736	4.58	4.56	5.318	4.872	2.338	1.645
737	4.602	4.588	5.379	4.919	2.54	1.706
738	4.321	4.307	5.143	4.653	2.81	1.848
739	4.719	4.697	5.499	5.026	3.237	1.656
740	5.133	5.112	5.876	5.434	3.116	1.754
741	4.894	4.881	5.684	5.217	3.044	1.827
742	4.491	4.478	5.333	4.828	3.119	1.705
743	4.577	4.572	5.406	4.92	3.548	1.856
744	4.82	4.808	5.632	5.154	3.256	1.821
745	4.362	4.358	5.187	4.704	3.544	1.622
746	4.86	4.853	5.6	5.154	3.249	1.621
747	4.778	4.773	5.544	5.101	3.335	1.618
748	4.745	4.727	5.508	5.046	3.077	1.775
749	5.06	5.049	5.787	5.343	3.167	1.626
750	4.902	4.892	5.64	5.202	3.381	1.843
751	4.9	4.889	5.614	5.189	3.981	1.868
752	4.665	4.653	5.453	4.986	3.373	1.544
753	4.706	4.69	5.529	5.035	3.454	1.58
754	4.721	4.705	5.527	5.046	3.228	1.544
755	4.96	4.954	5.703	5.251	3.368	1.576
756	4.899	4.886	5.675	5.202	3.059	1.624
757	4.785	4.776	5.579	5.111	3.283	1.562
758	4.707	4.696	5.505	5.027	3.22	1.696
759	4.663	4.651	5.449	4.974	3.271	1.75
760	4.494	4.485	5.308	4.82	3.348	1.584
761	4.694	4.686	5.486	5.008	3.37	1.521
762	4.366	4.362	5.184	4.692	3.192	1.546
763	4.799	4.79	5.611	5.124	3.518	1.571
764	4.537	4.524	5.357	4.869	3.373	1.525
765	4.927	4.914	5.681	5.233	3.914	1.773
766	5.002	4.989	5.738	5.296	3.483	1.688
767	4.623	4.614	5.419	4.939	3.383	1.642
768	4.582	4.568	5.405	4.915	3.174	1.802
769	4.792	4.785	5.592	5.115	2.892	1.53
770	4.666	4.652	5.479	4.995	3.344	1.678
771	4.612	4.596	5.459	4.955	3.487	1.536
772	4.935	4.927	5.752	5.272	3.742	1.647
773	4.552	4.544	5.379	4.887	4.008	1.692
774	4.51	4.489	5.36	4.845	4.141	1.805
775	4.437	4.428	5.259	4.772	3.899	1.686
776	4.432	4.422	5.259	4.762	3.445	1.582
777	4.221	4.209	5.041	4.546	3.28	1.711
778	4.261	4.247	5.076	4.588	4.046	1.638
779	4.544	4.539	5.284	4.835	4	1.5
780	4.627	4.609	5.397	4.93	4.178	1.735
781	4.769	4.758	5.509	5.066	4.113	1.668
782	4.552	4.539	5.339	4.875	4.308	1.587
783	4.494	4.481	5.248	4.793	4.338	1.67
784	4.494	4.478	5.217	4.783	4.543	1.717
785	4.434	4.419	5.185	4.737	4.385	1.677
786	4.336	4.319	5.129	4.656	4.459	1.695
787	4.192	4.175	5.005	4.521	4.299	1.686
788	4.546	4.523	5.291	4.831	4.537	1.677
789	4.207	4.192	4.994	4.518	4.465	1.623
790	4.513	4.498	5.253	4.799	4.5	1.696
791	4.403	4.388	5.144	4.688	4.418	1.558
792	4.48	4.47	5.238	4.779	4.21	1.671
793	4.55	4.538	5.288	4.838	4.102	1.785
794	4.183	4.169	4.985	4.503	4.29	1.679
795	4.306	4.29	5.106	4.621	4.436	1.55
796	4.237	4.218	5.034	4.542	4.388	1.601
797	3.936	3.915	4.8	4.282	3.999	1.597
798	4.025	4.003	4.858	4.346	4.101	1.654
799	4.488	4.457	5.285	4.797	4.06	1.615
800	4.281	4.257	5.106	4.604	4.072	1.492
801	4.335	4.31	5.185	4.672	4.253	1.501
802	4.367	4.338	5.216	4.707	4.061	1.607
803	4.302	4.29	5.11	4.629	4.11	1.667
804	4.299	4.274	5.102	4.613	3.984	1.622
805	4.447	4.429	5.235	4.756	4.225	1.578
806	4.471	4.446	5.251	4.767	4.389	1.565
807	4.649	4.624	5.397	4.931	3.942	1.614
808	4.378	4.364	5.139	4.667	4.552	1.643
809	4.464	4.453	5.217	4.755	4	1.659
810	4.649	4.63	5.404	4.935	4.149	1.723
811	4.984	4.969	5.74	5.28	3.699	1.562
812	4.933	4.915	5.669	5.214	4.28	1.617
813	4.657	4.629	5.438	4.959	4.284	1.675
814	4.576	4.555	5.428	4.915	4.207	1.811
815	4.349	4.328	5.19	4.686	4.496	1.624
816	4.206	4.174	5.067	4.548	4.314	1.611
817	4.519	4.489	5.338	4.83	4.105	1.757
818	4.407	4.379	5.235	4.736	4.389	1.606
819	4.715	4.689	5.481	5.017	4.354	1.629
820	4.503	4.476	5.302	4.818	4.16	1.532
821	4.666	4.643	5.442	4.966	3.935	1.575
822	4.601	4.579	5.386	4.913	4.427	1.695
823	4.255	4.232	5.051	4.57	4.102	1.671
824	4.751	4.734	5.516	5.048	4.424	1.668
825	5.047	5.022	5.776	5.326	3.53	1.711
826	5.157	5.138	5.885	5.443	3.717	1.703
827	5.157	5.145	5.909	5.465	3.543	1.65
828	5.043	5.011	5.839	5.36	3.512	1.473
829	4.918	4.903	5.669	5.219	4.36	1.621
830	5.061	5.04	5.827	5.372	3.885	1.468
831	4.99	4.982	5.755	5.303	3.48	1.758
832	4.829	4.811	5.639	5.159	4.056	1.793
833	4.78	4.767	5.547	5.092	3.341	1.653
834	4.65	4.632	5.449	4.977	3.638	1.616
835	4.633	4.617	5.418	4.953	3.765	1.618
836	4.5	4.485	5.321	4.835	3.595	1.7
837	4.387	4.373	5.215	4.728	3.813	1.697
838	4.67	4.655	5.469	4.995	3.461	1.86
839	4.525	4.499	5.358	4.858	3.699	1.793
840	4.628	4.61	5.483	4.987	3.355	1.674
841	4.724	4.696	5.581	5.08	4.101	1.729
842	4.385	4.366	5.232	4.742	4.796	1.798
843	4.159	4.142	5.029	4.522	4.627	1.68
844	4.461	4.445	5.293	4.808	4.113	1.638
845	4.827	4.815	5.638	5.17	4.149	1.674
846	4.581	4.57	5.419	4.929	4.312	1.628
847	4.344	4.328	5.213	4.701	4.256	1.688
848	3.821	3.803	4.765	4.212	4.813	1.598
849	4.044	4.029	4.945	4.419	4.063	1.615
850	4.118	4.104	5.03	4.5	4.111	1.808
851	4.181	4.162	5.081	4.549	4.675	1.582
852	4.212	4.195	5.089	4.571	3.579	1.878
853	4.175	4.156	5.073	4.543	3.905	1.604
854	4.128	4.116	4.983	4.471	4.027	1.526
855	4.13	4.111	5.002	4.483	4.15	1.647
856	4.299	4.276	5.165	4.649	3.953	1.76
857	4.012	3.992	4.927	4.381	4.091	1.71
858	4.063	4.039	4.965	4.421	4.323	1.449
859	4.044	4.022	4.946	4.4	4.336	1.605
860	4.177	4.155	5.059	4.522	4.807	1.544
861	4.388	4.369	5.267	4.742	4.55	1.632
862	3.973	3.947	4.894	4.341	4.428	1.71
863	4.227	4.205	5.142	4.606	3.633	1.417
864	4.307	4.286	5.145	4.643	3.531	1.488
865	4.567	4.544	5.421	4.915	3.671	1.481
866	4.369	4.349	5.201	4.7	3.405	1.56
867	4.776	4.754	5.62	5.108	3.435	1.555
868	4.693	4.675	5.522	5.019	3.803	1.601
869	4.449	4.423	5.337	4.804	3.478	1.768
870	4.371	4.346	5.248	4.722	3.483	1.466
871	4.508	4.479	5.406	4.875	3.602	1.75
872	4.214	4.191	5.096	4.572	3.419	1.565
873	4.234	4.204	5.13	4.599	3.815	1.65
874	4.133	4.109	5.05	4.512	3.915	1.624
875	4.345	4.324	5.211	4.699	3.988	1.653
876	4.461	4.441	5.291	4.795	4.178	1.61
877	4.086	4.059	5.004	4.463	4.182	1.58
878	4.3	4.273	5.171	4.647	3.677	1.67
879	4.677	4.655	5.53	5.019	3.922	1.681
880	4.369	4.337	5.295	4.738	4.075	1.702
881	4.406	4.378	5.308	4.774	4.1	1.506
882	4.324	4.298	5.211	4.687	4.416	1.659
883	4.476	4.454	5.327	4.827	4.334	1.56
884	4.462	4.439	5.358	4.836	4.312	1.622
885	4.405	4.384	5.278	4.773	4.381	1.622
886	4.428	4.405	5.302	4.788	3.889	1.552
887	4.371	4.345	5.278	4.749	4.213	1.632
888	4.309	4.281	5.188	4.672	4.123	1.559
889	4.497	4.475	5.351	4.852	4.178	1.621
890	4.554	4.527	5.413	4.902	3.888	1.756
891	4.799	4.779	5.584	5.116	4.329	1.545
892	4.548	4.529	5.381	4.882	4.576	1.492
893	4.697	4.677	5.483	5.015	4.434	1.642
894	4.667	4.64	5.476	4.992	4.505	1.518
895	5.014	4.985	5.807	5.337	4.123	1.587
896	5.249	5.229	6.014	5.563	4.552	1.582
897	4.97	4.942	5.775	5.305	4.989	1.574
898	4.753	4.735	5.57	5.097	4.797	1.561
899	4.404	4.38	5.295	4.778	4.644	1.532
900	4.463	4.437	5.353	4.832	4.287	1.597
901	4.329	4.308	5.225	4.702	4.541	1.635
902	3.997	3.973	4.938	4.393	3.979	1.521
903	4.054	4.03	4.976	4.439	3.7	1.661
904	4.129	4.112	5.017	4.501	4.572	1.651
905	4.341	4.314	5.218	4.697	4.131	1.652
906	4.322	4.301	5.166	4.66	3.8	1.705
907	4.169	4.149	5.053	4.532	4.071	1.656
908	3.94	3.917	4.891	4.338	4.182	1.565
909	3.817	3.787	4.786	4.217	3.983	1.676
910	3.709	3.686	4.684	4.119	4.43	1.537
911	3.742	3.721	4.705	4.132	4.326	1.577
912	3.909	3.891	4.842	4.287	4.004	1.589
913	4.111	4.087	5.018	4.478	4.227	1.66
914	3.78	3.76	4.73	4.171	4.257	1.511
915	3.793	3.773	4.753	4.187	4.184	1.631
916	4.083	4.068	4.972	4.44	3.869	1.591
917	4.284	4.263	5.16	4.637	4.054	1.582
918	4.067	4.047	4.969	4.429	3.78	1.667
919	4.155	4.139	5.043	4.514	4.186	1.544
920	4.244	4.218	5.145	4.61	4.435	1.525
921	4.131	4.114	5.011	4.484	4.331	1.576
922	4.098	4.075	4.976	4.444	3.894	1.735
923	4.114	4.101	4.992	4.472	4.03	1.649
924	3.975	3.952	4.879	4.336	4.216	1.565
925	3.79	3.769	4.773	4.193	4.249	1.648
926	3.814	3.796	4.77	4.211	4.042	1.594
927	3.92	3.896	4.819	4.28	4.296	1.547
928	3.89	3.873	4.812	4.263	4.231	1.604
929	3.883	3.86	4.809	4.254	3.87	1.712
930	3.851	3.83	4.809	4.241	4.053	1.517
931	3.833	3.81	4.835	4.251	4.316	1.641
932	3.857	3.844	4.771	4.23	3.985	1.709
933	3.891	3.881	4.784	4.252	3.223	1.904
934	3.989	3.97	4.882	4.353	3.143	1.796
935	4.367	4.357	5.204	4.713	3.02	1.856
936	4.22	4.196	5.061	4.563	3.292	1.808
937	4.511	4.503	5.283	4.829	3.044	1.712
938	4.358	4.351	5.141	4.681	2.94	1.681
939	3.902	3.881	4.795	4.267	3.456	1.811
940	4.062	4.039	4.943	4.426	3.806	1.665
941	4.097	4.074	4.95	4.442	3.986	1.529
942	3.851	3.827	4.708	4.197	4.208	1.563
943	3.96	3.942	4.79	4.293	4.169	1.642
944	3.715	3.692	4.616	4.09	3.945	1.615
945	3.816	3.797	4.684	4.169	3.888	1.579
946	3.796	3.775	4.654	4.14	4.049	1.591
947	4.067	4.044	4.905	4.41	3.585	1.517
948	3.953	3.927	4.831	4.307	3.834	1.524
949	3.885	3.858	4.834	4.276	4.172	1.558
950	3.894	3.867	4.809	4.271	3.509	1.539
951	3.884	3.862	4.763	4.245	4.063	1.529
952	4.148	4.119	5	4.488	3.579	1.54
953	4.093	4.069	4.952	4.442	3.607	1.637
954	4.36	4.339	5.17	4.684	3.459	1.736
955	4.031	4.003	4.951	4.405	3.705	1.87
956	3.802	3.782	4.721	4.18	3.845	1.468
957	3.7	3.681	4.622	4.074	4.14	1.744
958	4.016	3.992	4.882	4.362	3.881	1.577
959	4.22	4.197	5.061	4.554	3.942	1.697
960	4.475	4.454	5.285	4.8	4.242	1.399
961	4.242	4.221	5.082	4.58	4.57	1.694
962	4.148	4.128	5.027	4.504	4.417	1.407
963	4.191	4.169	5.074	4.558	4.281	1.408
964	4.172	4.148	5	4.501	4.62	1.607
965	4.287	4.264	5.114	4.623	4.783	1.587
966	4.254	4.236	5.07	4.574	4.168	1.507
967	4.272	4.247	5.102	4.617	4.201	1.576
968	4.24	4.219	5.08	4.585	4.108	1.675
969	4.114	4.089	4.969	4.467	4.593	1.611
970	4.778	4.753	5.541	5.084	4.695	1.524
971	4.738	4.725	5.507	5.054	4.774	1.617
972	4.757	4.734	5.539	5.079	4.927	1.463
973	4.104	4.084	4.937	4.446	4.377	1.447
974	4.148	4.129	4.981	4.49	4.351	1.521
975	4.4	4.382	5.223	4.737	3.948	1.693
976	4.324	4.294	5.184	4.672	4.245	1.812
977	4.637	4.617	5.415	4.951	4.024	1.671
978	4.398	4.378	5.235	4.742	3.999	1.564
979	4.658	4.637	5.439	4.978	3.973	1.624
980	4.21	4.176	5.047	4.551	3.985	1.737
981	3.954	3.93	4.841	4.325	4.064	1.662
982	3.917	3.895	4.818	4.293	4.213	1.687
983	4.276	4.255	5.097	4.595	4.237	1.636
984	4.118	4.097	4.962	4.455	3.661	1.612
985	4.362	4.342	5.157	4.668	3.707	1.681
986	4.055	4.033	4.885	4.382	3.944	1.639
987	4.466	4.446	5.251	4.77	3.767	1.667
988	4.138	4.113	5.015	4.497	4.008	1.659
989	4.125	4.095	5.01	4.48	3.957	1.572
990	4.539	4.508	5.375	4.864	4.105	1.692
991	4.747	4.727	5.564	5.078	4.04	1.598
992	4.244	4.22	5.132	4.607	3.949	1.602
993	4.104	4.086	4.95	4.444	4.228	1.609
994	4.3	4.289	5.13	4.636	3.846	1.752
995	4.135	4.114	5.004	4.485	4.083	1.615
996	3.941	3.922	4.778	4.277	4.35	1.682
997	4.136	4.117	4.975	4.466	4.121	1.619
998	4.164	4.139	5.013	4.495	4.17	1.766
999	3.941	3.917	4.807	4.281	4.351	1.676
1000	3.791	3.769	4.69	4.161	4.744	1.586
