# Supplementary material for: Evaluation of anticancer potential of tetracene-5,12-dione (A01) and pyrimidine-2,4-dione (A02) via caspase 3 and lactate dehydrogenase cytotoxicity investigations
Source: PLoS One. 2023 Dec 21;18(12):e0292455. doi: 10.1371/journal.pone.0292455 (PMC10734984; doi:10.1371/journal.pone.0292455)
Supplement: S1 Data — (ZIP) [file pone.0292455.s002.zip › RMSD_a02.dat]

  # frame#    Prot_CA   Prot_Backbone  Prot_Sidechain  Prot_All_Heavy Lig_wrt_Protein  Lig_wrt_Ligand
         0      0.000           0.000           0.000           0.000           0.000           0.000
         1      1.575           1.595           2.042           1.747           1.853           0.670
         2      1.426           1.440           2.050           1.680           2.428           0.654
         3      1.566           1.575           2.253           1.842           2.124           0.706
         4      1.425           1.441           2.171           1.734           1.858           0.763
         5      1.585           1.596           2.301           1.881           2.093           0.699
         6      1.217           1.235           2.074           1.585           2.186           0.843
         7      1.509           1.532           2.302           1.845           1.935           0.750
         8      1.863           1.873           2.577           2.165           1.840           0.909
         9      2.422           2.429           3.018           2.674           1.807           0.937
        10      2.151           2.164           2.778           2.398           2.034           0.790
        11      2.375           2.381           2.974           2.620           1.922           0.821
        12      2.333           2.340           2.966           2.597           2.099           0.873
        13      1.773           1.782           2.541           2.091           1.939           0.791
        14      2.012           2.012           2.713           2.301           1.883           0.875
        15      2.178           2.186           2.848           2.459           1.963           0.762
        16      2.225           2.237           2.895           2.508           1.892           0.817
        17      2.309           2.316           2.981           2.584           2.139           0.803
        18      2.730           2.737           3.331           2.982           1.998           0.823
        19      2.455           2.468           3.069           2.709           2.633           0.932
        20      2.608           2.622           3.186           2.851           2.307           0.697
        21      2.272           2.285           2.940           2.550           2.641           0.904
        22      1.893           1.900           2.688           2.228           2.615           0.780
        23      1.890           1.903           2.700           2.233           2.541           0.864
        24      2.063           2.078           2.813           2.386           2.813           0.795
        25      2.335           2.340           3.014           2.624           2.469           0.819
        26      2.946           2.951           3.513           3.181           2.201           0.832
        27      2.675           2.682           3.292           2.937           2.235           0.819
        28      2.144           2.155           2.853           2.445           2.389           0.820
        29      2.164           2.176           2.879           2.469           2.484           0.769
        30      2.020           2.027           2.790           2.343           2.008           0.736
        31      1.835           1.840           2.655           2.174           2.701           0.847
        32      2.032           2.040           2.790           2.347           2.277           0.932
        33      1.930           1.942           2.746           2.270           2.568           0.809
        34      2.177           2.181           2.935           2.499           2.031           0.818
        35      2.554           2.563           3.236           2.839           1.785           0.754
        36      2.517           2.522           3.200           2.800           1.931           0.780
        37      2.642           2.650           3.308           2.913           2.468           0.815
        38      2.471           2.476           3.195           2.773           2.401           0.861
        39      2.122           2.122           2.924           2.456           1.751           0.764
        40      2.284           2.289           3.066           2.608           2.050           0.812
        41      2.249           2.258           3.000           2.561           2.238           0.838
        42      2.632           2.642           3.295           2.908           1.599           0.718
        43      2.588           2.593           3.270           2.872           1.345           0.807
        44      2.403           2.415           3.110           2.701           1.748           0.808
        45      1.975           1.988           2.808           2.329           1.710           0.813
        46      1.775           1.782           2.674           2.159           2.067           0.742
        47      1.838           1.845           2.709           2.206           2.455           0.693
        48      1.685           1.692           2.629           2.090           2.452           0.873
        49      1.700           1.709           2.645           2.102           2.474           0.756
        50      1.664           1.675           2.631           2.065           2.333           0.833
        51      1.785           1.800           2.718           2.184           2.360           0.900
        52      1.722           1.747           2.678           2.142           1.776           0.737
        53      1.457           1.475           2.548           1.940           1.961           0.618
        54      1.604           1.621           2.654           2.076           2.848           0.868
        55      1.610           1.629           2.651           2.066           1.947           0.813
        56      1.664           1.683           2.681           2.117           2.532           0.877
        57      1.668           1.678           2.674           2.108           2.566           0.791
        58      1.747           1.753           2.678           2.142           2.067           0.787
        59      2.099           2.099           2.939           2.447           1.768           0.821
        60      1.991           1.998           2.868           2.361           2.195           0.821
        61      1.842           1.856           2.779           2.254           2.367           0.887
        62      1.874           1.889           2.793           2.276           2.533           0.811
        63      2.471           2.479           3.233           2.810           2.486           0.791
        64      2.528           2.544           3.265           2.845           2.786           0.896
        65      2.669           2.670           3.373           2.963           1.978           0.816
        66      2.346           2.351           3.112           2.667           2.063           0.565
        67      2.531           2.530           3.242           2.826           1.681           0.715
        68      2.625           2.629           3.322           2.917           1.906           0.840
        69      2.653           2.650           3.382           2.964           2.238           0.844
        70      2.800           2.804           3.460           3.075           2.261           0.947
        71      2.473           2.472           3.225           2.789           2.206           0.824
        72      2.720           2.716           3.423           3.018           1.758           0.715
        73      2.949           2.950           3.598           3.214           2.028           0.918
        74      2.776           2.777           3.435           3.048           1.580           0.841
        75      3.055           3.058           3.709           3.334           1.783           0.878
        76      2.034           2.033           2.865           2.381           2.250           0.864
        77      1.977           1.980           2.843           2.342           2.514           0.848
        78      1.868           1.879           2.764           2.249           2.227           0.755
        79      1.894           1.902           2.788           2.275           2.327           0.875
        80      1.935           1.946           2.798           2.300           2.302           0.784
        81      1.874           1.882           2.735           2.233           2.321           0.672
        82      1.848           1.858           2.769           2.247           2.311           0.727
        83      1.901           1.915           2.797           2.290           1.801           0.499
        84      1.695           1.706           2.660           2.119           2.054           0.805
        85      1.988           1.994           2.871           2.369           1.970           0.725
        86      2.196           2.205           3.000           2.542           2.034           0.571
        87      2.408           2.413           3.166           2.732           2.073           0.815
        88      2.313           2.317           3.096           2.646           1.881           0.881
        89      2.290           2.297           3.098           2.640           1.972           0.866
        90      2.487           2.485           3.213           2.791           1.834           0.776
        91      2.359           2.359           3.131           2.684           1.756           0.930
        92      1.992           2.002           2.873           2.375           2.108           0.836
        93      1.983           1.991           2.880           2.372           1.940           0.875
        94      1.951           1.958           2.867           2.350           2.036           0.811
        95      2.327           2.330           3.123           2.665           2.126           0.790
        96      2.473           2.478           3.239           2.799           1.714           0.859
        97      2.919           2.924           3.575           3.190           1.752           0.642
        98      2.735           2.742           3.416           3.028           1.696           0.731
        99      2.113           2.128           2.961           2.482           2.027           0.736
       100      2.418           2.428           3.167           2.737           1.769           0.693
       101      2.341           2.350           3.112           2.679           1.973           0.747
       102      2.204           2.216           3.015           2.553           1.843           0.709
       103      2.081           2.099           2.940           2.460           1.674           0.658
       104      2.489           2.497           3.233           2.807           2.445           0.803
       105      1.994           2.008           2.892           2.393           1.972           0.757
       106      2.650           2.659           3.364           2.954           1.957           0.789
       107      2.598           2.603           3.367           2.931           1.842           0.777
       108      2.641           2.655           3.395           2.973           1.935           0.790
       109      2.449           2.460           3.266           2.807           2.433           0.923
       110      2.770           2.778           3.490           3.079           2.387           0.860
       111      2.294           2.314           3.132           2.659           2.883           0.923
       112      2.089           2.102           2.956           2.458           2.437           0.871
       113      2.732           2.743           3.494           3.059           2.072           0.866
       114      2.515           2.523           3.326           2.869           2.596           0.927
       115      2.571           2.583           3.334           2.899           2.365           0.860
       116      2.607           2.615           3.396           2.945           2.348           0.928
       117      2.777           2.789           3.545           3.110           2.132           0.869
       118      2.830           2.838           3.588           3.162           1.991           0.851
       119      2.472           2.484           3.304           2.837           2.003           0.793
       120      2.475           2.483           3.308           2.843           2.520           0.861
       121      2.366           2.375           3.238           2.747           2.197           0.825
       122      2.607           2.620           3.421           2.964           2.127           0.792
       123      2.664           2.668           3.446           2.995           2.412           0.851
       124      2.720           2.735           3.509           3.064           2.564           0.908
       125      2.595           2.608           3.379           2.939           2.694           0.983
       126      2.624           2.637           3.437           2.971           2.412           0.859
       127      2.180           2.194           3.093           2.581           2.504           0.796
       128      2.069           2.082           2.996           2.479           2.671           0.749
       129      1.923           1.935           2.927           2.372           2.554           0.779
       130      1.645           1.663           2.725           2.127           2.763           0.809
       131      1.766           1.794           2.809           2.235           2.519           0.764
       132      1.767           1.793           2.789           2.224           2.435           0.791
       133      1.687           1.712           2.688           2.124           2.662           0.818
       134      1.876           1.899           2.830           2.296           2.444           0.817
       135      1.674           1.694           2.750           2.159           2.745           0.854
       136      1.710           1.727           2.726           2.150           2.951           0.854
       137      1.564           1.580           2.682           2.070           2.514           0.795
       138      1.765           1.791           2.755           2.208           2.539           0.762
       139      1.586           1.616           2.702           2.105           2.416           0.818
       140      1.670           1.699           2.724           2.140           2.309           0.756
       141      1.735           1.758           2.732           2.173           2.592           0.781
       142      1.710           1.735           2.718           2.152           2.765           0.825
       143      1.702           1.730           2.706           2.141           2.432           0.761
       144      1.592           1.615           2.647           2.060           2.371           0.742
       145      1.842           1.864           2.831           2.274           2.410           0.793
       146      2.043           2.058           2.995           2.457           2.813           0.729
       147      1.826           1.847           2.838           2.272           2.784           0.772
       148      1.985           2.008           2.918           2.384           2.174           0.793
       149      2.060           2.075           2.968           2.447           2.463           0.758
       150      1.955           1.973           2.886           2.357           2.077           0.871
       151      2.173           2.191           3.051           2.549           1.897           0.816
       152      2.062           2.079           2.992           2.464           2.071           0.830
       153      2.688           2.698           3.441           3.008           1.971           0.813
       154      2.245           2.257           3.092           2.611           2.587           0.874
       155      2.287           2.292           3.130           2.643           1.700           0.796
       156      2.221           2.238           3.053           2.582           2.218           0.788
       157      2.219           2.236           3.026           2.559           1.924           0.755
       158      2.132           2.150           3.011           2.511           1.887           0.746
       159      2.146           2.162           3.003           2.521           2.013           0.844
       160      2.125           2.148           3.013           2.511           2.421           0.886
       161      1.918           1.936           2.853           2.324           2.099           0.777
       162      1.965           1.990           2.904           2.376           2.197           0.740
       163      1.739           1.765           2.811           2.225           2.409           0.804
       164      2.127           2.146           3.021           2.517           1.856           0.795
       165      2.139           2.154           3.009           2.512           1.769           0.751
       166      1.899           1.924           2.832           2.307           2.267           0.823
       167      2.084           2.104           2.978           2.471           2.023           0.851
       168      2.074           2.094           2.981           2.477           1.885           0.839
       169      2.051           2.076           2.987           2.462           1.702           0.710
       170      2.305           2.318           3.187           2.692           1.614           0.800
       171      2.528           2.548           3.289           2.857           1.848           0.740
       172      2.742           2.761           3.485           3.061           1.867           0.847
       173      2.825           2.835           3.570           3.138           1.551           0.755
       174      2.410           2.429           3.259           2.773           2.412           0.818
       175      1.865           1.894           2.832           2.286           2.684           0.817
       176      2.068           2.086           2.996           2.477           2.263           0.831
       177      2.025           2.044           2.934           2.416           2.542           0.832
       178      1.777           1.804           2.787           2.215           2.626           0.872
       179      1.817           1.839           2.781           2.240           2.447           0.942
       180      1.957           1.975           2.862           2.346           2.612           0.925
       181      2.030           2.049           2.942           2.422           2.985           0.912
       182      1.602           1.623           2.656           2.058           2.712           0.894
       183      1.902           1.929           2.855           2.316           3.018           0.914
       184      1.796           1.820           2.778           2.227           2.580           1.002
       185      1.655           1.680           2.681           2.102           3.156           0.942
       186      1.659           1.681           2.709           2.123           2.628           0.637
       187      1.555           1.582           2.635           2.027           2.606           0.760
       188      1.552           1.586           2.617           2.019           2.890           0.936
       189      1.744           1.767           2.776           2.188           2.187           0.872
       190      1.777           1.800           2.802           2.225           2.629           0.843
       191      1.658           1.686           2.760           2.146           2.311           0.899
       192      1.795           1.821           2.839           2.248           2.695           0.888
       193      1.849           1.863           2.893           2.302           2.663           1.017
       194      1.684           1.708           2.766           2.155           2.441           0.937
       195      1.761           1.785           2.826           2.235           2.278           0.885
       196      1.599           1.626           2.683           2.078           2.790           0.898
       197      1.795           1.822           2.821           2.242           2.616           0.891
       198      1.650           1.672           2.740           2.137           2.340           0.830
       199      1.664           1.693           2.731           2.135           2.485           0.858
       200      1.605           1.635           2.669           2.079           2.255           0.944
       201      1.542           1.574           2.654           2.043           2.110           0.885
       202      1.532           1.561           2.635           2.029           2.178           0.831
       203      1.584           1.617           2.693           2.082           2.116           0.820
       204      1.792           1.818           2.837           2.256           2.174           0.868
       205      1.658           1.677           2.761           2.148           2.172           0.980
       206      1.792           1.817           2.809           2.230           1.825           0.805
       207      1.834           1.856           2.859           2.273           2.165           0.945
       208      2.067           2.101           3.016           2.471           2.045           0.910
       209      2.019           2.041           2.975           2.425           1.873           0.858
       210      2.558           2.580           3.373           2.905           1.958           0.894
       211      2.400           2.423           3.233           2.755           1.987           0.907
       212      2.381           2.405           3.234           2.745           2.142           0.905
       213      2.126           2.148           3.067           2.530           2.036           0.881
       214      2.003           2.032           2.988           2.427           1.990           0.892
       215      2.310           2.333           3.214           2.690           2.021           0.880
       216      2.405           2.424           3.274           2.761           1.902           0.829
       217      2.078           2.100           3.029           2.481           2.105           0.934
       218      2.243           2.259           3.148           2.619           2.260           0.888
       219      2.475           2.490           3.322           2.829           2.115           0.856
       220      2.138           2.155           3.057           2.525           1.981           0.917
       221      2.056           2.079           3.009           2.466           1.764           0.861
       222      2.460           2.472           3.302           2.812           1.807           0.800
       223      2.168           2.194           3.074           2.556           1.791           0.746
       224      1.914           1.934           2.896           2.340           2.301           0.823
       225      2.115           2.124           3.042           2.509           1.551           0.764
       226      2.498           2.504           3.351           2.856           1.913           0.834
       227      2.567           2.585           3.374           2.910           1.914           0.819
       228      2.223           2.245           3.083           2.583           2.191           0.818
       229      2.515           2.537           3.362           2.873           2.404           0.826
       230      2.480           2.504           3.302           2.826           2.214           0.831
       231      2.501           2.527           3.325           2.842           2.408           0.864
       232      2.473           2.496           3.312           2.825           2.392           0.810
       233      2.409           2.434           3.268           2.778           1.949           0.849
       234      2.104           2.134           3.014           2.496           2.294           0.822
       235      2.478           2.503           3.321           2.842           1.800           0.919
       236      2.644           2.666           3.466           3.000           2.237           0.838
       237      2.460           2.483           3.280           2.819           2.138           0.820
       238      2.476           2.499           3.298           2.834           1.972           0.827
       239      2.530           2.556           3.341           2.887           2.317           0.688
       240      2.428           2.454           3.267           2.801           2.853           0.838
       241      2.116           2.143           3.058           2.537           1.525           0.752
       242      2.295           2.323           3.184           2.692           2.292           0.773
       243      2.175           2.194           3.096           2.586           1.901           0.838
       244      2.390           2.411           3.274           2.781           1.893           0.755
       245      2.565           2.582           3.375           2.929           2.648           0.823
       246      2.858           2.876           3.593           3.182           2.636           0.833
       247      2.516           2.541           3.345           2.889           2.544           0.798
       248      2.540           2.564           3.350           2.898           2.494           0.844
       249      2.861           2.883           3.638           3.216           2.499           0.847
       250      2.894           2.907           3.646           3.232           2.934           0.724
       251      2.707           2.727           3.493           3.057           2.877           0.839
       252      3.051           3.064           3.793           3.390           2.326           0.784
       253      3.040           3.047           3.769           3.361           2.465           0.776
       254      3.023           3.039           3.776           3.362           2.552           0.820
       255      2.772           2.781           3.545           3.120           2.493           0.824
       256      2.745           2.756           3.581           3.120           2.496           0.794
       257      2.422           2.438           3.320           2.824           2.501           0.784
       258      2.251           2.260           3.197           2.665           2.243           0.893
       259      2.034           2.062           3.047           2.490           2.046           0.793
       260      2.341           2.365           3.271           2.757           2.023           0.862
       261      2.394           2.411           3.285           2.794           1.893           0.733
       262      2.540           2.553           3.426           2.933           2.094           0.886
       263      2.122           2.147           3.114           2.565           1.974           0.793
       264      2.066           2.084           3.089           2.521           2.026           0.766
       265      1.850           1.871           2.930           2.332           1.958           0.690
       266      2.067           2.085           3.043           2.491           1.856           0.780
       267      2.188           2.201           3.160           2.608           2.731           0.807
       268      1.882           1.909           2.932           2.366           2.398           0.872
       269      1.910           1.933           2.943           2.382           2.419           0.793
       270      1.909           1.935           2.946           2.382           2.260           0.760
       271      2.267           2.286           3.210           2.697           2.250           0.820
       272      1.983           2.001           2.990           2.427           2.060           0.877
       273      1.857           1.871           2.934           2.332           2.248           0.828
       274      1.758           1.778           2.891           2.275           2.249           0.769
       275      1.923           1.943           2.995           2.407           2.333           0.890
       276      1.918           1.942           3.004           2.405           2.408           0.900
       277      2.043           2.061           3.079           2.515           2.435           0.875
       278      1.863           1.886           2.947           2.361           2.318           0.851
       279      1.962           1.981           2.987           2.417           2.385           0.849
       280      1.920           1.945           2.975           2.391           1.983           0.791
       281      1.911           1.930           2.958           2.375           2.406           0.882
       282      1.967           1.988           3.002           2.433           2.282           0.855
       283      2.141           2.153           3.144           2.578           2.399           0.795
       284      2.322           2.343           3.215           2.708           2.738           0.857
       285      2.206           2.219           3.142           2.615           2.229           0.866
       286      2.323           2.338           3.243           2.734           2.282           0.771
       287      2.325           2.341           3.232           2.729           1.924           0.847
       288      2.071           2.085           3.071           2.516           2.229           0.882
       289      2.005           2.019           3.012           2.451           2.480           0.831
       290      2.316           2.336           3.260           2.741           2.016           0.838
       291      2.221           2.235           3.179           2.648           2.560           0.878
       292      2.377           2.386           3.305           2.788           1.989           0.845
       293      2.299           2.298           3.247           2.712           2.129           0.857
       294      2.115           2.126           3.109           2.559           2.321           0.815
       295      2.165           2.178           3.152           2.598           2.430           0.821
       296      1.935           1.960           3.012           2.423           2.629           0.778
       297      2.113           2.130           3.130           2.568           2.241           0.796
       298      2.087           2.095           3.089           2.529           2.439           0.829
       299      2.438           2.453           3.346           2.843           2.281           0.837
       300      2.369           2.383           3.266           2.767           2.649           0.849
       301      2.474           2.491           3.365           2.872           2.216           0.823
       302      2.541           2.556           3.426           2.936           2.327           0.884
       303      2.148           2.167           3.142           2.596           2.329           0.831
       304      1.854           1.878           2.978           2.372           2.768           0.843
       305      2.336           2.351           3.304           2.772           2.513           0.847
       306      2.403           2.416           3.327           2.809           2.130           0.880
       307      2.128           2.152           3.143           2.590           2.424           0.825
       308      2.063           2.080           3.092           2.521           2.540           0.829
       309      2.247           2.266           3.207           2.679           2.555           0.810
       310      1.806           1.830           2.909           2.308           2.442           0.878
       311      2.046           2.060           3.063           2.500           2.326           0.813
       312      2.101           2.113           3.108           2.549           2.361           0.856
       313      2.302           2.316           3.229           2.698           2.560           0.883
       314      2.371           2.380           3.295           2.767           2.422           0.833
       315      2.119           2.135           3.107           2.554           2.356           0.802
       316      1.960           1.984           3.039           2.444           2.452           0.890
       317      2.165           2.184           3.183           2.614           3.061           0.814
       318      2.019           2.037           3.087           2.491           2.938           0.855
       319      2.223           2.249           3.208           2.657           2.381           0.845
       320      2.074           2.095           3.102           2.531           2.457           0.797
       321      2.043           2.055           3.122           2.524           2.738           0.866
       322      1.998           2.016           3.074           2.479           2.528           0.864
       323      2.035           2.054           3.122           2.526           2.495           0.763
       324      1.932           1.951           3.002           2.411           2.740           0.819
       325      1.842           1.864           2.972           2.357           3.018           0.907
       326      1.822           1.844           2.969           2.340           3.214           0.837
       327      1.767           1.794           2.902           2.281           2.870           0.876
       328      1.984           2.004           3.058           2.463           2.680           0.820
       329      2.112           2.134           3.157           2.592           2.611           0.804
       330      2.103           2.125           3.138           2.574           2.602           0.911
       331      2.328           2.353           3.260           2.748           2.406           0.768
       332      2.315           2.338           3.259           2.727           2.820           0.895
       333      2.312           2.331           3.266           2.733           2.648           0.854
       334      2.073           2.087           3.097           2.542           2.264           0.769
       335      2.154           2.181           3.152           2.603           2.448           0.858
       336      2.396           2.414           3.319           2.800           2.131           0.797
       337      2.231           2.246           3.200           2.659           2.707           0.874
       338      2.240           2.259           3.200           2.664           1.920           0.812
       339      2.610           2.622           3.467           2.985           2.507           0.827
       340      2.436           2.452           3.350           2.833           2.530           0.745
       341      2.345           2.368           3.253           2.747           2.664           0.773
       342      2.394           2.414           3.314           2.800           2.619           0.774
       343      2.460           2.480           3.375           2.865           2.820           0.908
       344      2.338           2.355           3.266           2.749           2.381           0.714
       345      2.577           2.597           3.438           2.960           1.762           0.874
       346      2.217           2.246           3.192           2.660           1.877           0.820
       347      2.667           2.675           3.521           3.044           1.638           0.772
       348      3.014           3.022           3.797           3.360           1.918           0.803
       349      2.890           2.895           3.697           3.242           1.868           0.766
       350      2.370           2.389           3.301           2.792           2.021           0.822
       351      2.349           2.361           3.306           2.778           1.869           0.797
       352      2.476           2.495           3.410           2.896           2.371           0.693
       353      2.775           2.783           3.624           3.160           1.753           0.766
       354      2.860           2.876           3.678           3.230           1.751           0.829
       355      2.565           2.578           3.460           2.975           1.916           0.784
       356      2.423           2.435           3.338           2.840           1.901           0.684
       357      2.374           2.395           3.297           2.799           2.662           0.864
       358      2.033           2.049           3.090           2.521           2.552           0.741
       359      2.424           2.441           3.355           2.841           2.310           0.855
       360      2.497           2.512           3.426           2.912           2.589           0.862
       361      2.524           2.537           3.454           2.939           2.501           0.908
       362      2.464           2.474           3.383           2.875           2.547           0.839
       363      2.670           2.682           3.576           3.078           2.546           0.847
       364      2.867           2.878           3.716           3.248           2.525           0.868
       365      3.230           3.234           3.997           3.568           2.936           0.740
       366      3.079           3.081           3.901           3.446           3.034           0.745
       367      2.909           2.918           3.778           3.298           2.562           0.851
       368      2.641           2.652           3.547           3.051           2.806           0.905
       369      2.686           2.695           3.565           3.070           2.588           0.846
       370      2.876           2.889           3.716           3.242           2.502           0.798
       371      2.976           2.996           3.796           3.344           2.626           0.818
       372      3.156           3.171           3.970           3.510           2.553           0.806
       373      3.156           3.166           3.952           3.502           2.905           0.811
       374      2.935           2.956           3.757           3.297           2.597           0.853
       375      3.076           3.092           3.903           3.443           2.622           0.864
       376      3.045           3.058           3.864           3.408           3.378           0.804
       377      3.201           3.210           3.993           3.548           3.029           0.810
       378      2.792           2.804           3.673           3.176           2.664           0.795
       379      2.571           2.591           3.464           2.961           2.806           0.830
       380      2.834           2.853           3.649           3.197           3.285           0.856
       381      2.631           2.651           3.508           3.014           3.112           0.825
       382      2.502           2.518           3.391           2.888           3.034           0.801
       383      2.532           2.548           3.429           2.926           2.658           0.833
       384      2.486           2.504           3.384           2.878           2.576           0.816
       385      2.324           2.346           3.265           2.744           2.337           0.827
       386      2.570           2.585           3.453           2.963           2.786           0.875
       387      2.685           2.694           3.547           3.062           2.687           0.764
       388      2.490           2.511           3.390           2.891           2.833           0.756
       389      2.460           2.481           3.352           2.866           2.825           0.825
       390      2.518           2.533           3.398           2.910           2.628           0.801
       391      2.472           2.492           3.372           2.872           2.158           0.882
       392      2.488           2.503           3.388           2.884           2.714           0.746
       393      2.419           2.428           3.337           2.825           2.616           0.776
       394      2.378           2.386           3.338           2.804           2.363           0.819
       395      2.073           2.097           3.107           2.540           2.610           0.885
       396      2.406           2.428           3.285           2.787           2.269           0.816
       397      2.037           2.061           3.074           2.505           2.815           0.854
       398      2.076           2.094           3.112           2.542           2.643           0.913
       399      2.016           2.032           3.051           2.484           2.905           0.820
       400      2.490           2.508           3.384           2.882           2.656           0.837
       401      2.238           2.255           3.191           2.650           2.395           0.858
       402      2.167           2.181           3.157           2.603           3.136           0.878
       403      2.049           2.070           3.056           2.497           3.082           0.834
       404      2.213           2.229           3.174           2.629           2.273           0.860
       405      2.436           2.448           3.362           2.834           2.618           0.817
       406      2.272           2.287           3.215           2.676           2.605           0.798
       407      1.973           1.996           3.029           2.448           2.752           0.893
       408      1.964           1.984           3.018           2.429           3.105           0.883
       409      2.119           2.142           3.120           2.563           2.513           0.871
       410      2.051           2.066           3.071           2.504           2.615           0.795
       411      2.280           2.295           3.249           2.706           3.435           0.872
       412      2.310           2.325           3.278           2.740           3.236           0.844
       413      2.241           2.262           3.253           2.699           2.929           0.814
       414      2.173           2.192           3.183           2.620           3.081           0.784
       415      2.252           2.269           3.209           2.680           3.103           0.816
       416      2.031           2.051           3.071           2.495           2.848           0.820
       417      2.298           2.315           3.256           2.723           3.332           0.806
       418      2.200           2.217           3.177           2.633           3.058           0.855
       419      2.195           2.211           3.168           2.621           3.443           0.841
       420      2.504           2.517           3.404           2.895           2.975           0.826
       421      2.412           2.433           3.298           2.795           2.799           0.817
       422      2.328           2.333           3.244           2.727           3.112           0.888
       423      2.296           2.308           3.238           2.710           3.195           0.856
       424      2.464           2.475           3.336           2.832           3.208           0.814
       425      2.399           2.414           3.290           2.779           2.850           0.813
       426      2.291           2.308           3.219           2.689           3.102           0.840
       427      2.514           2.523           3.409           2.899           3.022           0.934
       428      2.412           2.425           3.309           2.798           2.607           0.856
       429      2.536           2.544           3.383           2.894           2.692           0.820
       430      2.381           2.402           3.277           2.771           2.770           0.811
       431      2.217           2.236           3.207           2.659           3.056           0.823
       432      2.183           2.203           3.147           2.601           2.990           0.799
       433      2.264           2.286           3.199           2.665           2.979           0.789
       434      2.417           2.428           3.304           2.804           2.703           0.793
       435      2.344           2.365           3.266           2.751           2.681           0.794
       436      2.441           2.455           3.329           2.835           2.653           0.778
       437      2.877           2.883           3.664           3.214           2.726           0.777
       438      2.961           2.965           3.716           3.283           2.837           0.847
       439      2.751           2.749           3.528           3.086           2.769           0.742
       440      2.665           2.668           3.460           3.003           2.974           0.816
       441      2.253           2.260           3.186           2.669           2.563           0.874
       442      2.142           2.159           3.065           2.544           2.283           0.827
       443      1.971           1.986           2.967           2.410           2.958           0.809
       444      2.212           2.228           3.148           2.619           2.668           0.850
       445      2.237           2.247           3.168           2.646           3.025           0.845
       446      2.164           2.167           3.145           2.594           2.779           0.759
       447      2.238           2.245           3.186           2.654           2.650           0.691
       448      1.943           1.962           2.980           2.406           2.773           0.850
       449      2.416           2.433           3.309           2.802           2.832           0.795
       450      2.402           2.415           3.307           2.794           2.620           0.836
       451      2.409           2.416           3.294           2.789           2.706           0.804
       452      2.661           2.666           3.485           3.021           2.395           0.812
       453      2.422           2.425           3.321           2.814           2.217           0.845
       454      2.962           2.958           3.737           3.297           2.871           0.833
       455      2.668           2.673           3.471           3.007           2.787           0.795
       456      2.355           2.369           3.200           2.719           3.041           0.704
       457      2.915           2.929           3.628           3.215           3.156           0.881
       458      2.746           2.750           3.543           3.087           3.057           0.873
       459      2.368           2.378           3.228           2.743           2.926           0.826
       460      2.582           2.593           3.408           2.935           3.105           0.822
       461      2.631           2.635           3.465           2.994           3.379           0.821
       462      2.581           2.588           3.416           2.933           3.096           0.885
       463      2.490           2.493           3.337           2.862           2.699           0.826
       464      2.309           2.317           3.201           2.690           3.134           0.923
       465      1.943           1.955           2.944           2.393           2.844           0.922
       466      2.124           2.136           3.075           2.547           3.005           0.790
       467      1.978           1.995           2.959           2.416           2.705           0.994
       468      2.044           2.058           3.006           2.479           2.766           0.880
       469      2.076           2.099           3.054           2.521           2.900           0.877
       470      2.194           2.221           3.130           2.617           2.964           0.856
       471      2.117           2.138           3.095           2.557           2.649           0.770
       472      2.187           2.195           3.121           2.605           3.110           0.798
       473      1.909           1.933           2.948           2.380           2.845           0.831
       474      2.187           2.203           3.115           2.598           2.852           0.892
       475      2.109           2.120           3.065           2.523           3.340           0.802
       476      2.537           2.550           3.376           2.903           2.897           0.821
       477      2.680           2.687           3.502           3.030           2.801           0.803
       478      2.355           2.370           3.242           2.752           3.036           0.644
       479      3.016           3.018           3.775           3.354           2.699           0.767
       480      2.702           2.706           3.523           3.064           2.789           0.756
       481      2.551           2.566           3.386           2.920           2.726           0.794
       482      2.241           2.256           3.115           2.624           2.832           0.750
       483      2.139           2.149           3.074           2.553           2.997           0.792
       484      2.339           2.357           3.235           2.726           3.221           0.778
       485      2.860           2.876           3.629           3.192           3.152           0.676
       486      2.795           2.804           3.591           3.145           2.708           0.889
       487      3.014           3.024           3.765           3.352           2.571           0.773
       488      2.786           2.801           3.596           3.146           3.128           0.767
       489      2.754           2.766           3.582           3.122           2.729           0.839
       490      2.917           2.923           3.704           3.267           2.999           0.809
       491      3.025           3.033           3.795           3.353           2.657           0.806
       492      2.610           2.615           3.490           2.998           3.203           0.890
       493      2.726           2.735           3.570           3.089           3.120           0.858
       494      2.913           2.923           3.703           3.254           2.637           0.885
       495      2.638           2.646           3.507           3.029           2.806           0.928
       496      2.787           2.804           3.586           3.139           3.046           0.846
       497      3.087           3.090           3.848           3.421           3.019           0.796
       498      3.036           3.042           3.795           3.363           3.312           0.802
       499      2.960           2.969           3.703           3.280           3.036           0.809
       500      2.765           2.774           3.549           3.106           2.520           0.808
       501      2.509           2.526           3.364           2.887           2.918           0.808
       502      2.430           2.442           3.279           2.801           3.171           0.834
       503      2.008           2.022           2.951           2.420           3.101           0.824
       504      1.896           1.918           2.907           2.353           3.210           0.824
       505      2.066           2.080           3.059           2.509           3.203           0.837
       506      2.062           2.085           3.021           2.478           3.079           0.773
       507      2.148           2.164           3.101           2.556           2.923           0.767
       508      2.265           2.285           3.183           2.673           3.034           0.858
       509      2.086           2.111           3.095           2.534           3.272           0.812
       510      2.377           2.387           3.303           2.774           3.273           0.849
       511      2.341           2.356           3.263           2.748           3.037           0.806
       512      2.240           2.252           3.176           2.647           2.981           0.765
       513      2.601           2.605           3.441           2.962           2.641           0.781
       514      2.439           2.452           3.355           2.844           2.715           0.837
       515      2.669           2.679           3.479           3.026           2.649           0.793
       516      2.498           2.509           3.362           2.876           2.585           0.903
       517      2.556           2.564           3.447           2.954           2.634           0.731
       518      2.629           2.636           3.484           3.007           2.695           0.701
       519      2.360           2.376           3.240           2.751           2.847           0.746
       520      2.816           2.825           3.593           3.149           2.887           0.846
       521      2.539           2.549           3.423           2.927           2.505           0.785
       522      2.662           2.673           3.526           3.039           3.041           0.890
       523      2.748           2.751           3.631           3.134           2.688           0.854
       524      3.144           3.149           3.896           3.462           2.723           0.819
       525      2.514           2.524           3.415           2.915           3.014           0.881
       526      2.278           2.292           3.226           2.699           3.445           0.795
       527      2.300           2.315           3.217           2.701           3.015           0.614
       528      2.461           2.470           3.364           2.865           2.802           0.814
       529      2.120           2.134           3.119           2.572           3.210           0.803
       530      2.097           2.117           3.113           2.558           3.042           0.826
       531      2.128           2.150           3.100           2.564           3.266           0.918
       532      2.384           2.400           3.314           2.798           3.118           0.810
       533      2.437           2.450           3.337           2.835           3.168           0.825
       534      2.380           2.394           3.279           2.779           2.807           0.879
       535      2.706           2.713           3.524           3.067           2.661           0.879
       536      2.322           2.332           3.277           2.750           2.996           0.742
       537      2.828           2.836           3.616           3.172           2.946           0.846
       538      2.725           2.733           3.536           3.082           2.782           0.796
       539      2.390           2.412           3.311           2.802           2.946           0.938
       540      2.581           2.590           3.445           2.969           3.005           0.836
       541      2.758           2.770           3.574           3.122           2.975           0.808
       542      2.758           2.759           3.604           3.134           2.982           0.904
       543      2.811           2.815           3.646           3.187           2.692           0.790
       544      2.552           2.555           3.410           2.933           2.771           0.774
       545      2.161           2.173           3.129           2.590           2.579           0.815
       546      2.147           2.160           3.133           2.586           2.334           0.820
       547      2.106           2.117           3.091           2.538           2.836           0.832
       548      2.237           2.250           3.170           2.644           2.800           0.775
       549      2.487           2.493           3.368           2.871           2.477           0.826
       550      2.712           2.715           3.539           3.073           2.698           0.773
       551      2.305           2.311           3.204           2.703           2.556           0.797
       552      2.273           2.285           3.200           2.689           2.413           0.811
       553      2.052           2.064           3.064           2.510           2.738           0.850
       554      2.221           2.231           3.149           2.631           2.887           0.763
       555      2.399           2.408           3.282           2.792           2.715           0.914
       556      2.385           2.401           3.273           2.777           2.592           0.841
       557      2.390           2.402           3.289           2.790           2.978           0.868
       558      2.338           2.355           3.286           2.755           2.455           0.796
       559      2.528           2.549           3.406           2.914           2.760           0.819
       560      2.374           2.390           3.293           2.778           2.700           0.809
       561      2.495           2.511           3.397           2.890           3.122           0.861
       562      2.176           2.198           3.191           2.631           2.992           0.880
       563      2.194           2.207           3.214           2.655           2.888           0.865
       564      2.368           2.379           3.321           2.792           2.846           0.816
       565      2.324           2.333           3.295           2.757           2.782           0.900
       566      2.207           2.220           3.204           2.651           3.415           0.990
       567      2.622           2.629           3.547           3.022           3.803           0.894
       568      2.252           2.267           3.253           2.697           3.534           0.494
       569      2.303           2.320           3.261           2.724           3.544           0.599
       570      2.270           2.280           3.248           2.703           3.784           0.473
       571      2.427           2.434           3.369           2.844           4.048           0.496
       572      2.613           2.624           3.499           3.009           3.839           0.460
       573      2.737           2.747           3.599           3.117           3.557           0.603
       574      3.042           3.046           3.836           3.389           4.190           0.506
       575      2.794           2.797           3.661           3.168           3.556           0.716
       576      2.686           2.700           3.593           3.089           4.380           0.475
       577      2.717           2.722           3.553           3.079           3.883           0.466
       578      2.453           2.467           3.370           2.860           3.838           0.374
       579      2.382           2.392           3.343           2.812           3.508           0.405
       580      2.284           2.304           3.236           2.707           3.734           0.536
       581      2.270           2.287           3.232           2.692           4.173           0.586
       582      2.568           2.578           3.510           2.987           3.800           0.609
       583      2.621           2.635           3.484           2.992           3.780           0.498
       584      3.042           3.052           3.843           3.391           3.699           0.444
       585      3.023           3.026           3.821           3.366           3.672           0.399
       586      2.868           2.878           3.693           3.222           4.014           0.488
       587      2.709           2.720           3.593           3.091           3.826           0.391
       588      3.113           3.125           3.864           3.429           3.961           0.430
       589      2.484           2.499           3.407           2.890           4.025           0.441
       590      2.794           2.807           3.657           3.173           3.927           0.403
       591      2.588           2.601           3.488           2.989           3.708           0.496
       592      3.040           3.054           3.847           3.397           3.887           0.559
       593      3.037           3.054           3.835           3.386           3.876           0.427
       594      3.011           3.022           3.822           3.366           4.110           0.351
       595      2.923           2.930           3.732           3.267           4.013           0.583
       596      2.708           2.729           3.563           3.081           4.064           0.759
       597      3.122           3.135           3.902           3.461           4.034           0.671
       598      2.982           3.001           3.790           3.341           4.073           0.709
       599      2.673           2.683           3.566           3.067           4.133           0.627
       600      2.734           2.739           3.595           3.121           3.845           0.677
       601      2.748           2.761           3.616           3.140           4.501           0.693
       602      2.454           2.461           3.393           2.879           4.445           0.454
       603      2.559           2.567           3.447           2.953           4.274           0.773
       604      2.615           2.620           3.501           3.010           3.968           0.570
       605      2.648           2.650           3.509           3.025           4.488           0.613
       606      2.833           2.833           3.677           3.204           4.319           0.793
       607      2.501           2.509           3.427           2.912           4.570           0.839
       608      2.579           2.588           3.499           2.989           5.062           0.886
       609      2.313           2.324           3.292           2.750           4.848           0.669
       610      2.244           2.258           3.250           2.703           4.593           0.694
       611      2.659           2.662           3.559           3.056           4.614           0.844
       612      2.550           2.552           3.463           2.953           4.488           0.719
       613      2.243           2.255           3.260           2.702           4.611           0.666
       614      2.154           2.165           3.168           2.609           4.600           0.669
       615      2.786           2.796           3.663           3.175           4.630           0.686
       616      2.869           2.882           3.719           3.247           4.426           0.804
       617      2.559           2.571           3.481           2.967           4.398           0.761
       618      2.438           2.450           3.384           2.857           4.783           0.715
       619      2.556           2.574           3.491           2.972           4.599           0.683
       620      2.616           2.630           3.524           3.013           4.480           0.699
       621      2.620           2.628           3.525           3.012           4.706           0.793
       622      2.601           2.602           3.563           3.027           4.708           0.771
       623      2.362           2.367           3.365           2.808           4.209           0.640
       624      2.188           2.198           3.201           2.638           4.660           0.766
       625      2.397           2.404           3.373           2.831           3.936           0.658
       626      2.254           2.266           3.278           2.705           3.933           0.881
       627      2.446           2.455           3.391           2.861           4.133           0.642
       628      2.605           2.616           3.522           3.011           3.893           0.684
       629      2.309           2.326           3.302           2.746           3.575           0.635
       630      2.391           2.409           3.372           2.829           3.775           0.644
       631      2.168           2.180           3.211           2.634           3.824           0.672
       632      2.138           2.156           3.188           2.607           4.033           0.682
       633      2.310           2.326           3.305           2.754           4.124           0.654
       634      2.088           2.105           3.132           2.565           3.816           0.703
       635      2.253           2.270           3.276           2.712           3.966           0.673
       636      2.135           2.157           3.159           2.593           3.918           0.644
       637      2.213           2.240           3.203           2.651           3.998           0.703
       638      2.051           2.071           3.110           2.524           3.909           0.627
       639      2.062           2.086           3.112           2.526           3.741           0.744
       640      2.383           2.393           3.363           2.811           3.567           0.717
       641      2.362           2.376           3.340           2.799           3.535           0.656
       642      2.290           2.303           3.283           2.733           3.979           0.704
       643      2.460           2.469           3.426           2.885           3.947           0.711
       644      2.207           2.226           3.244           2.670           3.813           0.648
       645      2.393           2.412           3.367           2.822           3.707           0.682
       646      2.365           2.387           3.371           2.819           4.064           0.664
       647      2.488           2.513           3.429           2.905           4.189           0.693
       648      2.500           2.518           3.435           2.911           3.668           0.664
       649      2.290           2.309           3.294           2.738           3.706           0.666
       650      2.173           2.194           3.201           2.631           4.049           0.603
       651      2.115           2.135           3.149           2.577           3.841           0.688
       652      2.581           2.602           3.526           2.998           3.880           0.689
       653      2.491           2.505           3.435           2.900           3.694           0.770
       654      2.571           2.590           3.496           2.973           3.920           0.711
       655      2.349           2.371           3.360           2.792           4.085           0.684
       656      2.362           2.389           3.336           2.793           4.271           0.650
       657      2.217           2.245           3.241           2.674           3.790           0.626
       658      2.554           2.575           3.495           2.967           4.080           0.626
       659      2.724           2.744           3.634           3.124           3.960           0.733
       660      3.054           3.061           3.868           3.404           3.959           0.637
       661      2.726           2.739           3.632           3.128           3.932           0.637
       662      2.522           2.542           3.416           2.920           3.874           0.706
       663      3.051           3.064           3.903           3.424           4.132           0.693
       664      2.865           2.884           3.751           3.259           4.165           0.611
       665      3.424           3.441           4.199           3.763           4.252           0.828
       666      3.506           3.517           4.290           3.849           4.599           0.892
       667      3.620           3.632           4.365           3.941           4.342           0.724
       668      3.630           3.638           4.377           3.950           4.376           0.768
       669      3.087           3.102           3.936           3.457           3.959           0.829
       670      2.829           2.845           3.699           3.212           4.404           0.783
       671      3.104           3.115           3.925           3.464           4.310           0.704
       672      3.046           3.051           3.866           3.407           4.388           0.788
       673      3.359           3.367           4.119           3.685           4.200           0.811
       674      3.391           3.403           4.151           3.722           4.427           0.747
       675      3.406           3.416           4.161           3.733           4.466           0.807
       676      3.133           3.144           3.948           3.491           4.421           0.680
       677      3.048           3.065           3.888           3.419           4.396           0.712
       678      2.942           2.946           3.803           3.317           4.396           0.769
       679      2.904           2.912           3.761           3.277           4.653           0.829
       680      2.917           2.936           3.755           3.287           4.392           0.718
       681      3.130           3.140           3.955           3.490           4.339           0.786
       682      2.943           2.958           3.782           3.310           4.514           0.696
       683      3.415           3.424           4.208           3.765           4.448           0.796
       684      3.055           3.066           3.888           3.419           4.230           0.862
       685      3.644           3.654           4.377           3.961           4.414           0.780
       686      3.323           3.330           4.119           3.664           4.401           0.839
       687      2.847           2.858           3.740           3.245           4.158           0.744
       688      3.452           3.458           4.245           3.805           4.390           0.906
       689      3.022           3.031           3.903           3.413           4.433           0.804
       690      3.065           3.075           3.921           3.439           4.486           0.761
       691      3.153           3.162           4.003           3.525           4.603           0.836
       692      3.095           3.103           3.939           3.454           4.299           0.732
       693      3.284           3.297           4.080           3.630           4.695           0.862
       694      3.293           3.302           4.111           3.646           4.416           0.758
       695      3.134           3.148           3.962           3.496           4.224           0.862
       696      2.907           2.927           3.793           3.298           4.332           0.744
       697      3.581           3.593           4.378           3.931           4.719           0.751
       698      3.124           3.138           3.979           3.501           4.679           0.795
       699      3.096           3.106           3.972           3.486           4.538           0.830
       700      3.116           3.123           3.983           3.495           4.528           0.857
       701      3.288           3.295           4.125           3.661           4.857           0.768
       702      3.486           3.497           4.273           3.834           4.510           0.749
       703      3.179           3.190           4.011           3.550           4.526           0.763
       704      3.281           3.290           4.093           3.638           4.331           0.840
       705      3.810           3.815           4.552           4.131           4.570           0.835
       706      3.436           3.444           4.205           3.775           4.620           0.846
       707      2.963           2.973           3.816           3.341           4.472           0.763
       708      3.007           3.011           3.867           3.388           4.488           0.864
       709      3.181           3.186           4.018           3.549           4.559           0.602
       710      2.878           2.886           3.767           3.271           4.442           0.743
       711      2.781           2.796           3.692           3.188           4.511           0.646
       712      3.262           3.274           4.072           3.617           4.585           0.542
       713      3.258           3.270           4.070           3.613           4.429           0.759
       714      3.363           3.372           4.164           3.713           3.854           0.640
       715      3.730           3.741           4.470           4.050           4.665           0.680
       716      3.349           3.357           4.154           3.699           4.644           0.785
       717      3.142           3.155           3.993           3.512           4.721           0.785
       718      3.236           3.252           4.050           3.594           4.420           0.766
       719      3.125           3.134           3.960           3.487           4.610           0.837
       720      3.055           3.063           3.936           3.440           4.185           0.765
       721      3.425           3.435           4.201           3.763           4.223           0.762
       722      3.545           3.555           4.332           3.885           4.402           0.853
       723      3.112           3.125           3.973           3.484           4.473           0.703
       724      2.880           2.888           3.762           3.262           4.166           0.773
       725      3.139           3.153           3.977           3.506           4.548           0.793
       726      3.031           3.045           3.883           3.403           4.285           0.778
       727      3.103           3.117           3.953           3.470           4.455           0.716
       728      3.067           3.082           3.908           3.429           4.105           0.782
       729      3.217           3.230           4.039           3.577           4.865           0.806
       730      3.314           3.327           4.138           3.669           4.390           0.805
       731      3.237           3.253           4.052           3.592           4.377           0.772
       732      3.160           3.181           4.014           3.537           4.372           0.739
       733      3.218           3.228           4.054           3.580           4.233           0.812
       734      3.213           3.227           4.026           3.569           4.159           0.850
       735      3.004           3.012           3.893           3.393           4.122           0.757
       736      3.155           3.163           4.005           3.529           4.134           0.725
       737      2.713           2.718           3.667           3.136           4.122           0.892
       738      2.773           2.777           3.699           3.178           3.833           0.747
       739      2.650           2.660           3.610           3.076           4.108           0.780
       740      2.994           3.001           3.856           3.369           4.208           0.797
       741      3.288           3.294           4.124           3.654           4.550           0.872
       742      3.048           3.063           3.910           3.430           4.587           0.801
       743      3.187           3.201           4.016           3.554           4.003           0.889
       744      3.408           3.413           4.202           3.754           4.492           0.919
       745      3.475           3.482           4.233           3.805           4.285           0.832
       746      3.373           3.379           4.198           3.731           4.496           0.812
       747      3.312           3.321           4.119           3.661           4.431           0.800
       748      3.295           3.304           4.121           3.656           4.258           0.769
       749      3.327           3.341           4.128           3.679           4.384           0.797
       750      3.364           3.377           4.168           3.706           4.317           0.822
       751      2.913           2.926           3.814           3.308           3.945           0.802
       752      2.716           2.733           3.655           3.129           4.141           0.755
       753      3.298           3.304           4.126           3.651           4.380           0.702
       754      3.028           3.043           3.909           3.417           4.289           0.777
       755      2.975           2.986           3.866           3.365           4.389           0.733
       756      3.194           3.203           4.045           3.566           4.618           0.793
       757      3.037           3.051           3.915           3.424           4.263           0.687
       758      3.571           3.575           4.358           3.911           4.378           0.736
       759      3.256           3.262           4.080           3.615           4.457           0.648
       760      3.731           3.741           4.487           4.067           4.225           0.730
       761      3.843           3.843           4.586           4.171           4.658           0.725
       762      4.060           4.062           4.779           4.374           4.122           0.860
       763      3.701           3.702           4.446           4.020           4.217           0.850
       764      3.344           3.348           4.154           3.697           4.384           0.846
       765      3.328           3.339           4.159           3.696           4.270           0.790
       766      3.612           3.619           4.379           3.947           4.474           0.788
       767      3.523           3.530           4.325           3.868           4.605           0.754
       768      3.701           3.704           4.461           4.035           4.589           0.818
       769      3.794           3.803           4.544           4.121           4.435           0.924
       770      3.761           3.771           4.517           4.093           4.279           0.831
       771      3.670           3.678           4.448           4.015           4.136           0.763
       772      3.694           3.701           4.462           4.029           4.456           0.726
       773      3.825           3.832           4.581           4.160           3.967           0.717
       774      3.430           3.440           4.236           3.788           4.373           0.748
       775      3.458           3.466           4.254           3.806           4.401           0.752
       776      3.946           3.950           4.657           4.261           4.297           0.775
       777      4.083           4.091           4.793           4.398           4.721           0.771
       778      4.194           4.199           4.883           4.497           4.544           0.791
       779      4.232           4.232           4.918           4.528           4.095           0.777
       780      4.572           4.575           5.229           4.856           4.874           0.745
       781      4.108           4.108           4.805           4.408           4.586           0.734
       782      3.307           3.313           4.129           3.663           4.225           0.767
       783      3.051           3.060           3.911           3.426           4.140           0.864
       784      3.223           3.228           4.043           3.575           4.296           0.819
       785      3.067           3.074           3.919           3.430           4.293           0.771
       786      3.963           3.960           4.680           4.271           4.262           0.840
       787      4.349           4.350           5.047           4.652           4.520           0.867
       788      3.842           3.847           4.584           4.160           4.440           0.768
       789      3.757           3.766           4.509           4.085           4.344           0.784
       790      4.482           4.486           5.139           4.765           4.879           0.786
       791      4.180           4.184           4.838           4.463           4.682           0.884
       792      3.793           3.802           4.496           4.103           3.866           0.785
       793      3.390           3.401           4.181           3.734           4.195           0.884
       794      3.540           3.548           4.337           3.889           4.462           0.691
       795      3.538           3.542           4.319           3.873           4.530           0.822
       796      3.644           3.656           4.399           3.973           4.454           0.863
       797      3.512           3.525           4.290           3.851           4.569           0.744
       798      3.783           3.787           4.541           4.111           4.807           0.860
       799      3.618           3.621           4.392           3.949           4.655           0.764
       800      3.943           3.945           4.658           4.250           4.871           0.766
       801      4.012           4.016           4.752           4.333           4.563           0.777
       802      3.612           3.612           4.410           3.955           4.831           0.722
       803      3.446           3.456           4.248           3.798           4.874           0.808
       804      3.225           3.235           4.047           3.583           4.601           0.809
       805      3.447           3.454           4.231           3.787           4.580           0.850
       806      3.489           3.495           4.277           3.826           4.738           0.792
       807      3.150           3.152           4.014           3.518           4.805           0.712
       808      3.151           3.153           4.021           3.529           4.534           0.714
       809      2.949           2.959           3.837           3.338           5.028           0.708
       810      3.340           3.347           4.136           3.687           4.695           0.756
       811      3.085           3.100           3.897           3.437           4.494           0.652
       812      3.512           3.515           4.316           3.861           4.562           0.847
       813      3.509           3.519           4.286           3.849           4.730           0.766
       814      3.353           3.358           4.157           3.696           4.635           0.757
       815      3.420           3.436           4.197           3.754           4.670           0.864
       816      3.903           3.914           4.633           4.216           4.573           0.861
       817      3.944           3.952           4.664           4.258           4.950           0.884
       818      3.990           3.997           4.741           4.320           4.634           0.761
       819      3.719           3.729           4.469           4.050           4.665           0.762
       820      4.130           4.138           4.816           4.428           4.352           0.867
       821      3.540           3.548           4.326           3.881           4.548           0.848
       822      3.901           3.910           4.626           4.217           4.507           0.766
       823      3.873           3.887           4.578           4.185           4.675           0.789
       824      3.739           3.751           4.488           4.067           4.656           0.698
       825      3.857           3.861           4.582           4.167           4.831           0.798
       826      3.689           3.697           4.463           4.028           4.481           0.741
       827      3.193           3.208           4.017           3.553           4.811           0.790
       828      3.252           3.257           4.082           3.617           4.630           0.761
       829      3.900           3.912           4.631           4.214           4.531           0.831
       830      3.629           3.636           4.399           3.960           4.488           0.789
       831      3.016           3.022           3.889           3.397           4.403           0.857
       832      3.012           3.026           3.897           3.396           4.692           0.783
       833      3.255           3.274           4.078           3.618           4.450           0.760
       834      3.529           3.534           4.292           3.862           4.845           0.800
       835      3.528           3.537           4.276           3.853           4.894           0.789
       836      3.497           3.503           4.298           3.852           4.234           0.778
       837      3.450           3.456           4.247           3.805           4.528           0.755
       838      3.678           3.684           4.438           4.017           4.320           0.752
       839      3.285           3.298           4.060           3.626           4.354           0.831
       840      2.960           2.972           3.840           3.346           4.401           0.760
       841      3.375           3.376           4.195           3.736           4.411           0.695
       842      3.653           3.659           4.455           4.004           4.461           0.780
       843      3.652           3.663           4.427           3.998           4.454           0.786
       844      3.653           3.658           4.441           4.006           4.619           0.749
       845      3.778           3.783           4.541           4.118           4.579           0.655
       846      3.360           3.369           4.153           3.710           4.918           0.774
       847      3.302           3.311           4.104           3.655           4.416           0.693
       848      3.547           3.550           4.309           3.886           4.428           0.700
       849      3.388           3.401           4.165           3.738           4.279           0.773
       850      3.447           3.455           4.231           3.798           4.695           0.789
       851      3.733           3.746           4.491           4.077           4.550           0.806
       852      3.980           3.986           4.702           4.302           4.412           0.677
       853      3.952           3.960           4.670           4.275           4.335           0.747
       854      3.671           3.686           4.429           4.014           4.398           0.708
       855      3.556           3.564           4.310           3.890           4.666           0.744
       856      3.531           3.538           4.299           3.874           4.653           0.684
       857      3.246           3.254           4.041           3.596           4.619           0.713
       858      3.325           3.335           4.094           3.670           4.892           0.756
       859      3.563           3.572           4.320           3.898           4.501           0.751
       860      3.327           3.341           4.115           3.672           4.376           0.682
       861      3.587           3.598           4.335           3.919           4.832           0.624
       862      3.773           3.780           4.510           4.097           4.185           0.664
       863      3.011           3.027           3.862           3.392           3.980           0.693
       864      3.424           3.431           4.213           3.776           4.274           0.657
       865      4.027           4.036           4.746           4.348           4.449           0.812
       866      3.815           3.823           4.546           4.142           4.386           0.721
       867      3.526           3.541           4.302           3.877           3.878           0.700
       868      3.717           3.723           4.498           4.066           4.179           0.813
       869      3.523           3.531           4.307           3.869           4.216           0.744
       870      3.960           3.960           4.692           4.283           3.950           0.557
       871      3.808           3.817           4.553           4.141           4.089           0.437
       872      3.770           3.776           4.530           4.110           4.065           0.528
       873      3.557           3.563           4.329           3.897           4.352           0.399
       874      3.525           3.537           4.308           3.866           4.462           0.632
       875      3.604           3.614           4.389           3.948           4.525           0.647
       876      3.767           3.777           4.501           4.088           4.170           0.809
       877      3.614           3.622           4.392           3.957           4.283           0.822
       878      3.434           3.443           4.234           3.787           4.177           0.865
       879      3.299           3.309           4.128           3.658           4.198           0.741
       880      3.644           3.648           4.419           3.982           4.166           0.767
       881      3.052           3.063           3.925           3.437           4.486           0.743
       882      3.921           3.926           4.662           4.249           4.893           0.815
       883      3.857           3.863           4.604           4.182           4.311           0.811
       884      3.517           3.522           4.310           3.857           4.146           0.862
       885      3.539           3.546           4.321           3.876           4.421           0.694
       886      3.502           3.512           4.269           3.832           4.051           0.637
       887      3.187           3.203           4.010           3.553           4.339           0.485
       888      3.613           3.621           4.381           3.947           4.043           0.622
       889      3.211           3.225           4.047           3.581           4.438           0.750
       890      3.554           3.570           4.326           3.897           4.497           0.671
       891      3.339           3.347           4.170           3.705           4.441           0.777
       892      3.341           3.356           4.158           3.705           4.670           0.701
       893      3.419           3.428           4.237           3.781           4.356           0.680
       894      3.240           3.251           4.080           3.611           4.563           0.731
       895      2.698           2.708           3.636           3.115           4.121           0.728
       896      3.114           3.120           3.984           3.494           4.488           0.698
       897      3.628           3.646           4.396           3.966           4.378           0.731
       898      3.251           3.263           4.106           3.629           4.292           0.716
       899      3.408           3.416           4.192           3.748           4.332           0.741
       900      3.089           3.098           3.940           3.458           4.143           0.701
       901      3.119           3.126           3.962           3.486           4.382           0.762
       902      2.752           2.762           3.694           3.168           4.362           0.713
       903      3.183           3.194           4.010           3.539           4.375           0.782
       904      3.088           3.101           3.955           3.462           4.266           0.672
       905      2.930           2.945           3.824           3.332           4.101           0.648
       906      2.823           2.835           3.695           3.205           4.205           0.699
       907      2.722           2.727           3.623           3.108           4.319           0.707
       908      2.956           2.967           3.820           3.330           4.227           0.805
       909      2.574           2.591           3.526           2.996           4.056           0.742
       910      3.001           3.018           3.843           3.375           4.465           0.857
       911      3.006           3.022           3.831           3.367           4.322           0.926
       912      3.276           3.285           4.059           3.621           4.124           0.687
       913      3.470           3.478           4.230           3.803           4.332           0.721
       914      3.435           3.444           4.199           3.768           4.195           0.797
       915      3.146           3.157           3.976           3.515           3.753           0.784
       916      3.237           3.245           4.045           3.597           4.324           0.744
       917      3.030           3.034           3.870           3.399           3.990           0.717
       918      2.723           2.734           3.653           3.130           4.163           0.763
       919      2.819           2.830           3.711           3.202           4.207           0.762
       920      2.699           2.714           3.619           3.107           4.266           0.674
       921      2.518           2.534           3.482           2.946           4.253           0.712
       922      2.750           2.759           3.632           3.137           4.605           0.782
       923      2.747           2.763           3.634           3.139           4.345           0.673
       924      2.502           2.510           3.502           2.941           4.108           0.671
       925      2.679           2.693           3.626           3.096           4.353           0.788
       926      2.639           2.654           3.582           3.056           4.014           0.752
       927      2.438           2.454           3.423           2.870           4.387           0.809
       928      2.570           2.584           3.554           3.011           3.891           0.754
       929      2.531           2.535           3.504           2.964           4.269           0.834
       930      2.466           2.471           3.436           2.891           4.060           0.689
       931      2.881           2.886           3.760           3.263           4.312           0.813
       932      2.570           2.580           3.494           2.969           4.137           0.674
       933      2.490           2.503           3.466           2.917           4.404           0.873
       934      2.608           2.620           3.537           3.012           4.395           0.664
       935      2.520           2.530           3.483           2.936           4.067           0.768
       936      2.629           2.627           3.584           3.047           4.544           0.833
       937      2.653           2.657           3.589           3.059           4.244           0.688
       938      2.574           2.583           3.526           2.984           4.060           0.724
       939      2.724           2.722           3.629           3.110           4.231           0.712
       940      3.025           3.026           3.868           3.386           4.550           0.697
       941      2.661           2.665           3.565           3.056           3.977           0.648
       942      2.452           2.461           3.431           2.883           4.237           0.718
       943      2.666           2.670           3.590           3.068           4.129           0.704
       944      2.384           2.396           3.384           2.822           4.402           0.803
       945      2.177           2.184           3.225           2.641           4.034           0.741
       946      2.390           2.400           3.376           2.823           4.131           0.704
       947      2.359           2.367           3.356           2.804           4.433           0.713
       948      2.461           2.469           3.413           2.876           4.258           0.724
       949      2.380           2.391           3.395           2.826           4.150           0.731
       950      3.007           3.010           3.852           3.362           4.296           0.676
       951      3.338           3.347           4.097           3.659           4.497           0.700
       952      3.267           3.274           4.077           3.615           4.456           0.762
       953      2.974           2.983           3.816           3.331           4.434           0.727
       954      2.695           2.707           3.590           3.079           4.331           0.753
       955      2.599           2.618           3.503           2.989           4.508           0.689
       956      2.355           2.373           3.341           2.791           4.375           0.764
       957      2.605           2.624           3.513           3.001           4.262           0.765
       958      2.384           2.396           3.380           2.821           4.469           0.777
       959      2.460           2.478           3.415           2.873           4.444           0.766
       960      2.320           2.336           3.337           2.761           4.255           0.791
       961      2.301           2.319           3.319           2.745           4.365           0.807
       962      2.512           2.515           3.493           2.938           4.508           0.770
       963      2.753           2.767           3.658           3.142           4.381           0.760
       964      2.442           2.448           3.411           2.866           4.389           0.808
       965      2.618           2.629           3.543           3.017           4.294           0.872
       966      2.806           2.817           3.660           3.169           4.076           0.806
       967      3.245           3.253           4.060           3.591           3.943           0.738
       968      3.848           3.854           4.560           4.154           3.759           0.789
       969      3.120           3.125           3.929           3.460           3.831           0.754
       970      3.169           3.174           3.996           3.528           3.861           0.482
       971      2.974           2.983           3.819           3.334           4.159           0.750
       972      2.772           2.778           3.667           3.158           4.349           0.766
       973      2.278           2.295           3.258           2.698           4.042           0.818
       974      2.431           2.445           3.372           2.835           3.982           0.745
       975      2.922           2.938           3.778           3.292           4.290           0.712
       976      3.034           3.047           3.850           3.390           4.363           0.710
       977      3.102           3.104           3.924           3.460           4.063           0.835
       978      2.709           2.721           3.591           3.090           4.389           0.823
       979      2.723           2.736           3.613           3.105           4.465           0.698
       980      2.620           2.625           3.560           3.025           4.309           0.848
       981      2.914           2.924           3.769           3.277           3.905           0.705
       982      2.557           2.574           3.483           2.963           4.046           0.697
       983      2.527           2.540           3.471           2.936           4.216           0.742
       984      2.892           2.895           3.777           3.274           4.302           0.710
       985      2.682           2.686           3.587           3.065           4.138           0.884
       986      2.329           2.337           3.303           2.743           4.415           0.771
       987      2.431           2.442           3.382           2.836           4.103           0.471
       988      2.775           2.781           3.619           3.138           4.024           0.577
       989      3.041           3.053           3.837           3.385           4.121           0.712
       990      3.111           3.124           3.881           3.434           3.842           0.743
       991      3.413           3.421           4.161           3.729           4.522           0.754
       992      3.287           3.294           4.072           3.623           4.193           0.714
       993      3.483           3.487           4.216           3.795           4.130           0.791
       994      3.218           3.221           4.013           3.554           4.150           0.818
       995      2.393           2.408           3.370           2.819           3.972           0.696
       996      2.328           2.344           3.330           2.771           4.084           0.701
       997      2.860           2.872           3.714           3.222           4.279           0.731
       998      2.765           2.782           3.620           3.133           4.214           0.871
       999      2.986           2.992           3.845           3.355           4.567           0.735
      1000      2.551           2.561           3.464           2.945           4.243           0.768
      1001      2.480           2.498           3.410           2.887           4.147           0.728
