# Supplementary material for: Evaluation of anticancer potential of tetracene-5,12-dione (A01) and pyrimidine-2,4-dione (A02) via caspase 3 and lactate dehydrogenase cytotoxicity investigations
Source: PLoS One. 2023 Dec 21;18(12):e0292455. doi: 10.1371/journal.pone.0292455 (PMC10734984; doi:10.1371/journal.pone.0292455)
Supplement: S1 Data — (ZIP) [file pone.0292455.s002.zip › RMSD_caspase_ao1.dat]

#	frame#	Prot_CA	Prot_Backbone	Prot_Sidechain	Prot_All_Heavy	Lig_wrt_Protein	Lig_wrt_Ligand			#	Caspase 3-A01 complex	Caspase 3-A02 complex
0	0	0	0	0	0	0				0	0	0
1	0.943	0.968	1.333	1.09	1.209	0.599				1	1.209	1.853
2	1.05	1.073	1.537	1.231	1.175	0.275				2	1.175	2.428
3	0.991	1.011	1.59	1.217	1.968	0.355				3	1.968	2.124
4	1.054	1.075	1.7	1.315	2.071	0.554				4	2.071	1.858
5	1.208	1.233	1.832	1.452	3.876	0.309				5	3.876	2.093
6	1.149	1.17	1.846	1.434	3.118	0.57				6	3.118	2.186
7	1.171	1.194	1.852	1.438	2.932	0.474				7	2.932	1.935
8	1.123	1.143	1.844	1.416	3.208	0.472				8	3.208	1.84
9	1.128	1.149	1.839	1.42	3.258	1.146				9	3.258	1.807
10	1.196	1.216	1.906	1.49	2.682	1.151				10	2.682	2.034
11	1.12	1.142	1.858	1.429	3.026	1.136				11	3.026	1.922
12	1.159	1.183	1.929	1.479	2.649	0.88				12	2.649	2.099
13	1.31	1.336	2.013	1.589	2.615	1.169				13	2.615	1.939
14	1.135	1.165	1.948	1.474	2.932	1.117				14	2.932	1.883
15	1.331	1.349	2.049	1.613	2.601	0.505				15	2.601	1.963
16	1.221	1.244	1.993	1.541	3.374	1.104				16	3.374	1.892
17	1.178	1.21	1.977	1.514	2.65	1.171				17	2.65	2.139
18	1.305	1.323	2.052	1.612	2.497	0.677				18	2.497	1.998
19	1.292	1.313	2.077	1.623	2.55	1.15				19	2.55	2.633
20	1.322	1.345	2.094	1.632	2.889	1.114				20	2.889	2.307
21	1.373	1.398	2.096	1.655	3.068	1.032				21	3.068	2.641
22	1.488	1.504	2.218	1.774	3.372	1.029				22	3.372	2.615
23	1.608	1.624	2.317	1.887	3.076	1.128				23	3.076	2.541
24	1.66	1.683	2.346	1.929	2.788	1.116				24	2.788	2.813
25	1.446	1.473	2.187	1.742	3.414	0.984				25	3.414	2.469
26	1.379	1.402	2.134	1.678	2.93	0.587				26	2.93	2.201
27	1.387	1.406	2.154	1.694	3.19	0.942				27	3.19	2.235
28	1.361	1.384	2.161	1.692	3.588	0.963				28	3.588	2.389
29	1.248	1.281	2.067	1.586	2.981	0.75				29	2.981	2.484
30	1.392	1.421	2.202	1.721	2.859	0.841				30	2.859	2.008
31	1.249	1.286	2.117	1.621	2.486	1.171				31	2.486	2.701
32	1.312	1.34	2.14	1.655	2.764	0.863				32	2.764	2.277
33	1.286	1.305	2.148	1.643	3.115	0.935				33	3.115	2.568
34	1.487	1.502	2.3	1.822	2.793	0.878				34	2.793	2.031
35	1.44	1.456	2.262	1.792	3.507	1.018				35	3.507	1.785
36	1.384	1.398	2.225	1.734	2.697	0.868				36	2.697	1.931
37	1.463	1.484	2.276	1.801	3.102	1.118				37	3.102	2.468
38	1.392	1.415	2.24	1.753	2.824	1.088				38	2.824	2.401
39	1.415	1.433	2.254	1.765	3.578	0.991				39	3.578	1.751
40	1.331	1.349	2.226	1.711	3.995	0.88				40	3.995	2.05
41	1.382	1.403	2.228	1.736	4.045	0.605				41	4.045	2.238
42	1.335	1.367	2.173	1.68	3.452	0.982				42	3.452	1.599
43	1.34	1.368	2.161	1.677	4.252	1.121				43	4.252	1.345
44	1.339	1.369	2.183	1.694	3.15	1.202				44	3.15	1.748
45	1.37	1.402	2.213	1.732	3.479	0.901				45	3.479	1.71
46	1.34	1.359	2.21	1.707	3.679	0.618				46	3.679	2.067
47	1.326	1.344	2.185	1.682	3.395	0.651				47	3.395	2.455
48	1.47	1.482	2.313	1.811	3.501	0.701				48	3.501	2.452
49	1.461	1.469	2.309	1.811	3.17	0.641				49	3.17	2.474
50	1.412	1.429	2.26	1.76	3.272	1.245				50	3.272	2.333
51	1.567	1.579	2.416	1.92	3.379	0.743				51	3.379	2.36
52	1.489	1.498	2.316	1.823	3.636	1.05				52	3.636	1.776
53	1.572	1.583	2.372	1.902	3.443	0.799				53	3.443	1.961
54	1.57	1.586	2.366	1.898	3.752	0.976				54	3.752	2.848
55	1.479	1.497	2.308	1.824	4.131	1.132				55	4.131	1.947
56	1.571	1.584	2.382	1.907	2.895	1.026				56	2.895	2.532
57	1.517	1.533	2.366	1.868	2.983	1.056				57	2.983	2.566
58	1.509	1.527	2.316	1.841	2.936	0.947				58	2.936	2.067
59	1.521	1.533	2.345	1.865	3.129	0.948				59	3.129	1.768
60	1.586	1.604	2.387	1.912	3.141	0.782				60	3.141	2.195
61	1.567	1.584	2.331	1.871	2.982	0.678				61	2.982	2.367
62	1.612	1.63	2.375	1.92	3.138	0.938				62	3.138	2.533
63	1.658	1.675	2.441	1.981	3.212	1.114				63	3.212	2.486
64	1.666	1.687	2.422	1.981	2.848	0.867				64	2.848	2.786
65	1.85	1.862	2.569	2.149	2.776	0.877				65	2.776	1.978
66	1.793	1.806	2.514	2.09	3.181	0.885				66	3.181	2.063
67	1.84	1.861	2.547	2.136	3.431	1.07				67	3.431	1.681
68	1.98	1.992	2.683	2.272	3.012	1.171				68	3.012	1.906
69	1.967	1.979	2.694	2.269	2.982	0.925				69	2.982	2.238
70	2.095	2.111	2.775	2.374	3.201	1.023				70	3.201	2.261
71	1.859	1.873	2.595	2.163	3.033	0.902				71	3.033	2.206
72	1.78	1.796	2.514	2.084	3.146	0.764				72	3.146	1.758
73	1.81	1.82	2.561	2.117	3.651	0.762				73	3.651	2.028
74	1.674	1.692	2.423	1.98	3.675	0.771				74	3.675	1.58
75	1.596	1.612	2.363	1.912	4.022	0.709				75	4.022	1.783
76	1.638	1.651	2.414	1.955	3.877	0.641				76	3.877	2.25
77	1.823	1.827	2.57	2.136	3.241	0.781				77	3.241	2.514
78	1.724	1.737	2.509	2.055	4.013	1.142				78	4.013	2.227
79	1.831	1.841	2.588	2.147	3.584	1.003				79	3.584	2.327
80	1.795	1.809	2.539	2.105	3.256	0.888				80	3.256	2.302
81	1.976	1.984	2.651	2.251	2.929	0.874				81	2.929	2.321
82	2.061	2.068	2.726	2.332	2.856	1.011				82	2.856	2.311
83	1.912	1.922	2.628	2.203	3.045	0.87				83	3.045	1.801
84	1.871	1.878	2.606	2.172	2.937	0.754				84	2.937	2.054
85	1.772	1.78	2.494	2.056	3.482	1.159				85	3.482	1.97
86	1.817	1.825	2.553	2.108	2.907	0.791				86	2.907	2.034
87	1.846	1.854	2.555	2.123	2.84	0.783				87	2.84	2.073
88	1.834	1.842	2.558	2.122	3.656	0.941				88	3.656	1.881
89	1.89	1.895	2.588	2.165	3.91	0.725				89	3.91	1.972
90	1.571	1.58	2.381	1.896	3.912	0.84				90	3.912	1.834
91	1.663	1.672	2.451	1.978	3.198	0.705				91	3.198	1.756
92	1.731	1.744	2.485	2.032	3.884	0.753				92	3.884	2.108
93	1.59	1.605	2.38	1.904	3.68	0.616				93	3.68	1.94
94	1.609	1.622	2.416	1.935	3.314	0.794				94	3.314	2.036
95	1.561	1.573	2.372	1.883	3.165	0.915				95	3.165	2.126
96	1.592	1.603	2.406	1.916	3.067	0.829				96	3.067	1.714
97	1.52	1.533	2.366	1.864	3.451	0.502				97	3.451	1.752
98	1.581	1.596	2.429	1.935	3.121	0.3				98	3.121	1.696
99	1.623	1.64	2.458	1.968	2.779	0.861				99	2.779	2.027
100	1.728	1.74	2.551	2.073	2.825	1.002				100	2.825	1.769
101	1.689	1.705	2.496	2.015	3.072	1.079				101	3.072	1.973
102	1.608	1.615	2.438	1.941	3.504	1.115				102	3.504	1.843
103	1.573	1.588	2.42	1.918	3.304	1.079				103	3.304	1.674
104	1.512	1.529	2.401	1.874	3.506	1.166				104	3.506	2.445
105	1.583	1.594	2.446	1.935	3.38	0.871				105	3.38	1.972
106	1.574	1.593	2.437	1.929	3.065	0.915				106	3.065	1.957
107	1.644	1.657	2.497	1.993	4.154	0.826				107	4.154	1.842
108	1.683	1.702	2.516	2.028	3.523	0.97				108	3.523	1.935
109	1.745	1.761	2.557	2.074	3.814	1.165				109	3.814	2.433
110	1.587	1.608	2.482	1.96	2.943	0.997				110	2.943	2.387
111	1.716	1.741	2.569	2.071	2.939	0.876				111	2.939	2.883
112	1.638	1.658	2.513	2	2.925	1.094				112	2.925	2.437
113	1.683	1.702	2.506	2.027	3.523	1.188				113	3.523	2.072
114	1.715	1.731	2.513	2.05	3.168	0.9				114	3.168	2.596
115	1.798	1.804	2.571	2.114	3.273	0.983				115	3.273	2.365
116	1.717	1.733	2.519	2.045	2.997	1.08				116	2.997	2.348
117	1.811	1.816	2.597	2.131	3.2	1.007				117	3.2	2.132
118	1.837	1.848	2.629	2.163	3.04	1.042				118	3.04	1.991
119	2.107	2.111	2.831	2.4	3.221	1.163				119	3.221	2.003
120	2.204	2.202	2.897	2.481	3.23	1.001				120	3.23	2.52
121	2.253	2.255	2.924	2.522	3.159	1.026				121	3.159	2.197
122	2.275	2.281	2.955	2.547	3.247	1.022				122	3.247	2.127
123	2.229	2.236	2.903	2.501	3.028	0.979				123	3.028	2.412
124	2.158	2.157	2.87	2.44	3.301	0.96				124	3.301	2.564
125	2.263	2.272	2.944	2.534	2.979	0.853				125	2.979	2.694
126	2.311	2.313	2.982	2.582	3.079	0.847				126	3.079	2.412
127	2.031	2.037	2.796	2.339	2.856	0.763				127	2.856	2.504
128	2.197	2.204	2.944	2.498	2.854	0.852				128	2.854	2.671
129	2.182	2.185	2.915	2.475	2.997	0.902				129	2.997	2.554
130	2.109	2.112	2.866	2.416	3.273	0.71				130	3.273	2.763
131	2.239	2.249	2.95	2.533	3.273	0.894				131	3.273	2.519
132	2.188	2.193	2.919	2.489	3.145	0.867				132	3.145	2.435
133	2.342	2.346	3.042	2.63	2.867	1.029				133	2.867	2.662
134	2.283	2.288	2.975	2.567	2.927	0.878				134	2.927	2.444
135	2.072	2.079	2.831	2.38	2.994	0.834				135	2.994	2.745
136	1.982	1.988	2.773	2.311	3.073	0.922				136	3.073	2.951
137	1.902	1.912	2.717	2.242	3.111	0.836				137	3.111	2.514
138	2.011	2.02	2.78	2.328	3.014	1.022				138	3.014	2.539
139	1.937	1.945	2.718	2.26	3.343	0.873				139	3.343	2.416
140	1.944	1.952	2.75	2.278	3.387	1.127				140	3.387	2.309
141	1.855	1.866	2.668	2.19	3.018	0.751				141	3.018	2.592
142	1.745	1.762	2.589	2.097	3.459	0.946				142	3.459	2.765
143	1.841	1.85	2.661	2.171	3.426	1.084				143	3.426	2.432
144	1.771	1.785	2.633	2.128	3.137	0.886				144	3.137	2.371
145	1.992	2.012	2.809	2.337	3.161	0.836				145	3.161	2.41
146	2.397	2.403	3.119	2.697	3.199	0.876				146	3.199	2.813
147	2.471	2.478	3.145	2.751	3.339	1.159				147	3.339	2.784
148	2.356	2.365	3.043	2.64	3.155	0.98				148	3.155	2.174
149	2.467	2.479	3.167	2.761	3.57	0.861				149	3.57	2.463
150	2.278	2.285	2.967	2.563	3.733	0.886				150	3.733	2.077
151	2.338	2.35	3.02	2.62	3.731	1.171				151	3.731	1.897
152	2.36	2.372	3.061	2.649	3.628	1.097				152	3.628	2.071
153	2.581	2.589	3.222	2.838	3.686	1.208				153	3.686	1.971
154	2.616	2.628	3.269	2.887	3.776	1.132				154	3.776	2.587
155	2.5	2.503	3.186	2.775	3.757	1.008				155	3.757	1.7
156	2.243	2.252	2.972	2.544	3.146	0.925				156	3.146	2.218
157	2.443	2.452	3.158	2.737	3.512	0.952				157	3.512	1.924
158	2.665	2.673	3.341	2.94	3.104	0.976				158	3.104	1.887
159	2.628	2.645	3.3	2.905	3.867	0.832				159	3.867	2.013
160	2.665	2.677	3.328	2.935	3.681	1.103				160	3.681	2.421
161	2.38	2.395	3.088	2.67	3.876	0.89				161	3.876	2.099
162	2.331	2.342	3.038	2.618	4.091	0.902				162	4.091	2.197
163	2.177	2.187	2.9	2.467	4.053	0.651				163	4.053	2.409
164	2.346	2.36	3.054	2.635	3.559	1.132				164	3.559	1.856
165	2.307	2.322	3.023	2.596	3.688	1.072				165	3.688	1.769
166	2.286	2.301	3.006	2.579	3.893	0.957				166	3.893	2.267
167	2.234	2.247	2.972	2.535	3.633	0.776				167	3.633	2.023
168	2.402	2.411	3.101	2.685	3.666	0.741				168	3.666	1.885
169	2.44	2.449	3.125	2.717	3.493	0.53				169	3.493	1.702
170	2.248	2.26	2.985	2.546	3.865	1.066				170	3.865	1.614
171	2.221	2.231	2.939	2.51	3.609	0.642				171	3.609	1.848
172	2.275	2.289	2.965	2.543	4.393	0.862				172	4.393	1.867
173	2.273	2.289	2.953	2.542	4.074	0.602				173	4.074	1.551
174	2.456	2.47	3.107	2.712	4.06	0.651				174	4.06	2.412
175	2.477	2.483	3.128	2.739	4.128	0.676				175	4.128	2.684
176	2.473	2.479	3.133	2.743	3.593	0.708				176	3.593	2.263
177	2.595	2.6	3.242	2.856	3.743	0.635				177	3.743	2.542
178	2.638	2.642	3.272	2.895	3.503	0.6				178	3.503	2.626
179	2.148	2.16	2.897	2.458	3.8	1.04				179	3.8	2.447
180	2.275	2.286	2.999	2.576	3.372	0.973				180	3.372	2.612
181	2.425	2.437	3.107	2.709	3.654	0.996				181	3.654	2.985
182	2.67	2.682	3.282	2.914	3.948	0.817				182	3.948	2.712
183	2.422	2.431	3.069	2.679	3.865	0.917				183	3.865	3.018
184	2.54	2.546	3.185	2.8	3.425	1.152				184	3.425	2.58
185	2.644	2.647	3.258	2.89	3.455	0.761				185	3.455	3.156
186	2.564	2.572	3.192	2.815	3.554	0.674				186	3.554	2.628
187	2.551	2.557	3.196	2.811	4.029	0.561				187	4.029	2.606
188	2.617	2.626	3.254	2.87	4.524	0.464				188	4.524	2.89
189	2.436	2.448	3.107	2.716	4.393	0.903				189	4.393	2.187
190	2.521	2.527	3.185	2.793	3.008	0.777				190	3.008	2.629
191	2.366	2.379	3.066	2.654	2.814	0.7				191	2.814	2.311
192	2.317	2.333	3.01	2.6	3.356	0.374				192	3.356	2.695
193	2.661	2.668	3.304	2.917	3.457	0.416				193	3.457	2.663
194	2.547	2.56	3.238	2.829	3.641	0.344				194	3.641	2.441
195	2.444	2.451	3.137	2.724	2.746	0.43				195	2.746	2.278
196	2.315	2.326	3.013	2.593	3.42	0.307				196	3.42	2.79
197	2.197	2.213	2.905	2.489	3.05	0.279				197	3.05	2.616
198	2.307	2.316	3.002	2.587	2.985	0.149				198	2.985	2.34
199	2.289	2.297	2.987	2.569	3.495	0.375				199	3.495	2.485
200	2.379	2.383	3.062	2.656	3.144	0.513				200	3.144	2.255
201	2.386	2.391	3.056	2.652	2.963	0.439				201	2.963	2.11
202	2.407	2.413	3.045	2.658	2.955	0.119				202	2.955	2.178
203	2.367	2.375	3.051	2.645	2.778	0.352				203	2.778	2.116
204	2.445	2.452	3.109	2.712	3.088	0.206				204	3.088	2.174
205	2.476	2.484	3.131	2.745	3.212	0.45				205	3.212	2.172
206	2.556	2.561	3.198	2.818	3.226	0.402				206	3.226	1.825
207	2.4	2.409	3.078	2.678	2.694	0.225				207	2.694	2.165
208	2.437	2.448	3.099	2.706	3.202	0.362				208	3.202	2.045
209	2.561	2.569	3.188	2.823	2.983	0.355				209	2.983	1.873
210	2.471	2.479	3.118	2.741	2.362	0.247				210	2.362	1.958
211	2.418	2.426	3.091	2.703	2.924	0.357				211	2.924	1.987
212	2.333	2.341	3.044	2.634	3.215	0.268				212	3.215	2.142
213	2.348	2.357	3.06	2.646	3.437	0.252				213	3.437	2.036
214	2.231	2.246	2.972	2.545	3.201	0.434				214	3.201	1.99
215	2.17	2.188	2.928	2.491	3.895	0.581				215	3.895	2.021
216	2.277	2.297	3.023	2.594	4.165	0.59				216	4.165	1.902
217	2.356	2.371	3.085	2.665	3.249	0.448				217	3.249	2.105
218	2.311	2.326	3.044	2.616	3.276	0.548				218	3.276	2.26
219	2.343	2.353	3.061	2.641	3.938	0.227				219	3.938	2.115
220	2.149	2.167	2.922	2.477	3.897	0.406				220	3.897	1.981
221	2.142	2.16	2.905	2.469	3.653	0.452				221	3.653	1.764
222	2.309	2.32	3.011	2.603	3.154	0.536				222	3.154	1.807
223	2.248	2.26	2.995	2.573	3.022	0.604				223	3.022	1.791
224	2.292	2.306	2.996	2.592	3.093	0.338				224	3.093	2.301
225	2.508	2.518	3.159	2.777	3.01	0.485				225	3.01	1.551
226	2.508	2.519	3.196	2.793	3.029	0.548				226	3.029	1.913
227	2.476	2.484	3.164	2.761	3.141	0.277				227	3.141	1.914
228	2.447	2.456	3.142	2.739	3.461	0.432				228	3.461	2.191
229	2.497	2.505	3.186	2.784	2.973	0.401				229	2.973	2.404
230	2.399	2.416	3.109	2.699	3.137	0.284				230	3.137	2.214
231	2.46	2.471	3.156	2.754	3.242	0.445				231	3.242	2.408
232	2.446	2.457	3.15	2.741	3.007	0.409				232	3.007	2.392
233	2.463	2.471	3.164	2.759	3.366	1.081				233	3.366	1.949
234	2.466	2.477	3.144	2.753	3.195	0.914				234	3.195	2.294
235	2.557	2.563	3.227	2.834	3.296	0.949				235	3.296	1.8
236	2.704	2.706	3.371	2.987	4.045	1.059				236	4.045	2.237
237	2.724	2.728	3.369	2.991	3.342	0.973				237	3.342	2.138
238	2.769	2.77	3.409	3.04	4.319	0.795				238	4.319	1.972
239	2.849	2.856	3.467	3.104	4.199	0.566				239	4.199	2.317
240	2.77	2.772	3.438	3.053	4.107	0.799				240	4.107	2.853
241	2.921	2.921	3.561	3.183	3.903	0.889				241	3.903	1.525
242	2.873	2.881	3.501	3.127	3.957	1.013				242	3.957	2.292
243	3.156	3.166	3.735	3.392	3.83	1.053				243	3.83	1.901
244	3.083	3.092	3.693	3.334	3.964	0.567				244	3.964	1.893
245	3.213	3.216	3.778	3.437	3.981	0.513				245	3.981	2.648
246	3.107	3.116	3.695	3.349	4.539	0.487				246	4.539	2.636
247	3.142	3.145	3.745	3.386	4.645	0.503				247	4.645	2.544
248	3.266	3.269	3.842	3.506	4.679	0.758				248	4.679	2.494
249	3.259	3.261	3.828	3.491	4.197	0.471				249	4.197	2.499
250	3.241	3.244	3.811	3.471	4.213	0.41				250	4.213	2.934
251	2.995	3.001	3.618	3.259	4.093	0.612				251	4.093	2.877
252	2.916	2.918	3.551	3.178	3.748	0.68				252	3.748	2.326
253	2.984	2.991	3.63	3.262	4.172	0.604				253	4.172	2.465
254	3.127	3.129	3.725	3.378	3.864	0.706				254	3.864	2.552
255	3.169	3.169	3.746	3.411	3.653	0.371				255	3.653	2.493
256	3.169	3.173	3.738	3.406	4.097	1.158				256	4.097	2.496
257	3.368	3.365	3.898	3.589	4.202	0.367				257	4.202	2.501
258	3.324	3.33	3.884	3.56	3.821	0.442				258	3.821	2.243
259	3.378	3.379	3.93	3.608	4.358	0.528				259	4.358	2.046
260	3.346	3.348	3.91	3.583	4.238	0.469				260	4.238	2.023
261	3.68	3.683	4.212	3.905	4.227	0.306				261	4.227	1.893
262	3.4	3.403	3.967	3.629	3.756	0.456				262	3.756	2.094
263	3.338	3.343	3.881	3.567	4.104	0.332				263	4.104	1.974
264	3.427	3.431	3.987	3.659	4.199	0.623				264	4.199	2.026
265	3.568	3.567	4.119	3.797	4.022	0.644				265	4.022	1.958
266	3.423	3.424	4	3.656	4.104	0.458				266	4.104	1.856
267	3.301	3.306	3.897	3.551	4.051	0.792				267	4.051	2.731
268	3.09	3.099	3.7	3.341	4.371	0.572				268	4.371	2.398
269	3.084	3.093	3.701	3.341	4.079	0.613				269	4.079	2.419
270	2.976	2.978	3.627	3.25	4.152	0.459				270	4.152	2.26
271	3.005	3.011	3.651	3.277	4.315	0.27				271	4.315	2.25
272	3.121	3.129	3.751	3.39	4.354	0.565				272	4.354	2.06
273	3.087	3.088	3.733	3.357	4.048	0.447				273	4.048	2.248
274	2.898	2.905	3.589	3.189	3.694	0.408				274	3.694	2.249
275	2.891	2.899	3.562	3.176	4.235	0.698				275	4.235	2.333
276	2.763	2.772	3.45	3.06	4.192	0.671				276	4.192	2.408
277	2.622	2.635	3.336	2.927	4.293	0.592				277	4.293	2.435
278	2.758	2.764	3.439	3.052	4.486	0.527				278	4.486	2.318
279	3.027	3.031	3.647	3.289	4.404	0.194				279	4.404	2.385
280	3.082	3.077	3.692	3.339	4.17	0.523				280	4.17	1.983
281	3.278	3.278	3.855	3.517	4.041	0.394				281	4.041	2.406
282	3.021	3.026	3.648	3.281	3.812	0.536				282	3.812	2.282
283	2.856	2.86	3.492	3.114	3.938	0.815				283	3.938	2.399
284	2.841	2.843	3.499	3.114	4.683	0.616				284	4.683	2.738
285	2.707	2.717	3.403	2.996	4.34	0.327				285	4.34	2.229
286	2.937	2.941	3.547	3.185	3.677	0.779				286	3.677	2.282
287	2.875	2.88	3.494	3.126	2.965	0.724				287	2.965	1.924
288	2.984	2.991	3.582	3.229	3.512	0.486				288	3.512	2.229
289	3.162	3.163	3.745	3.399	3.378	0.621				289	3.378	2.48
290	3.177	3.174	3.786	3.426	3.374	0.769				290	3.374	2.016
291	2.991	2.998	3.616	3.246	4.73	0.915				291	4.73	2.56
292	3.157	3.155	3.734	3.384	4.557	0.581				292	4.557	1.989
293	3.122	3.124	3.717	3.363	5.519	0.314				293	5.519	2.129
294	3.261	3.26	3.814	3.481	5.352	0.726				294	5.352	2.321
295	3.139	3.142	3.718	3.378	5.744	0.667				295	5.744	2.43
296	3.114	3.114	3.706	3.348	6.058	0.536				296	6.058	2.629
297	2.868	2.875	3.499	3.125	5.89	0.688				297	5.89	2.241
298	2.82	2.827	3.432	3.07	5.509	0.321				298	5.509	2.439
299	2.785	2.786	3.387	3.029	5.64	0.824				299	5.64	2.281
300	2.83	2.833	3.45	3.081	5.628	0.906				300	5.628	2.649
301	2.779	2.784	3.417	3.042	5.902	0.288				301	5.902	2.216
302	2.761	2.766	3.421	3.036	5.906	0.531				302	5.906	2.327
303	2.922	2.92	3.555	3.177	5.517	0.796				303	5.517	2.329
304	3.071	3.066	3.7	3.33	5.854	0.756				304	5.854	2.768
305	2.998	3.004	3.619	3.25	7.414	0.811				305	7.414	2.513
306	2.947	2.949	3.594	3.208	7.422	0.868				306	7.422	2.13
307	3.048	3.05	3.675	3.303	8.663	0.458				307	8.663	2.424
308	2.926	2.928	3.588	3.205	7.289	0.665				308	7.289	2.54
309	3.125	3.126	3.725	3.37	6.829	0.762				309	6.829	2.555
310	3.161	3.164	3.749	3.401	7.248	0.77				310	7.248	2.442
311	2.917	2.925	3.546	3.177	7.359	0.644				311	7.359	2.326
312	2.9	2.9	3.555	3.172	8.493	0.508				312	8.493	2.361
313	2.941	2.947	3.581	3.203	6.912	0.961				313	6.912	2.56
314	2.85	2.851	3.504	3.114	7.468	0.208				314	7.468	2.422
315	2.591	2.595	3.294	2.878	7.872	0.778				315	7.872	2.356
316	2.54	2.543	3.282	2.849	8.061	0.243				316	8.061	2.452
317	2.417	2.425	3.167	2.729	8.838	1.061				317	8.838	3.061
318	2.515	2.517	3.255	2.822	7.49	0.678				318	7.49	2.938
319	2.403	2.41	3.177	2.724	7.856	0.677				319	7.856	2.381
320	2.59	2.592	3.339	2.901	9.4	0.678				320	9.4	2.457
321	2.778	2.78	3.488	3.073	8.868	0.644				321	8.868	2.738
322	2.767	2.767	3.469	3.056	8.709	1.153				322	8.709	2.528
323	2.964	2.958	3.614	3.234	9.728	0.905				323	9.728	2.495
324	3.115	3.111	3.754	3.383	10.548	1.087				324	10.548	2.74
325	3.247	3.24	3.903	3.528	12.439	0.852				325	12.439	3.018
326	3.457	3.45	4.048	3.709	11.369	0.501				326	11.369	3.214
327	3.47	3.466	4.056	3.721	12.284	0.582				327	12.284	2.87
328	3.488	3.485	4.056	3.73	11.102	0.811				328	11.102	2.68
329	3.46	3.453	4.039	3.707	9.858	0.593				329	9.858	2.611
330	3.504	3.499	4.07	3.74	10.385	0.844				330	10.385	2.602
331	3.577	3.566	4.137	3.803	9.649	0.622				331	9.649	2.406
332	3.775	3.767	4.286	3.98	8.408	0.527				332	8.408	2.82
333	3.707	3.703	4.231	3.918	8.851	1.055				333	8.851	2.648
334	3.801	3.796	4.325	4.013	8.847	0.981				334	8.847	2.264
335	3.598	3.591	4.148	3.829	8.709	0.539				335	8.709	2.448
336	3.47	3.462	4.02	3.701	7.929	1.007				336	7.929	2.131
337	3.639	3.633	4.181	3.866	8.031	0.929				337	8.031	2.707
338	3.55	3.542	4.11	3.793	9.208	1.116				338	9.208	1.92
339	3.509	3.506	4.07	3.751	9.715	0.779				339	9.715	2.507
340	3.559	3.555	4.094	3.781	9.25	0.779				340	9.25	2.53
341	3.471	3.465	4.026	3.703	8.181	0.65				341	8.181	2.664
342	3.648	3.643	4.187	3.873	8.438	0.624				342	8.438	2.619
343	3.527	3.526	4.074	3.762	9.186	1.161				343	9.186	2.82
344	3.655	3.653	4.155	3.868	9.485	0.722				344	9.485	2.381
345	3.609	3.603	4.125	3.825	9.748	0.672				345	9.748	1.762
346	3.478	3.479	4.037	3.717	9.619	0.569				346	9.619	1.877
347	3.51	3.504	4.05	3.733	10.04	0.942				347	10.04	1.638
348	3.645	3.639	4.168	3.866	9.899	0.916				348	9.899	1.918
349	3.848	3.844	4.34	4.055	9.104	1.01				349	9.104	1.868
350	4.008	4	4.466	4.197	9.135	0.844				350	9.135	2.021
351	3.903	3.897	4.377	4.103	10.1	0.985				351	10.1	1.869
352	4.176	4.169	4.639	4.375	9.835	0.733				352	9.835	2.371
353	4.273	4.267	4.712	4.466	8.896	1.098				353	8.896	1.753
354	3.862	3.858	4.335	4.058	10.118	0.986				354	10.118	1.751
355	3.846	3.847	4.303	4.04	9.125	0.926				355	9.125	1.916
356	3.844	3.842	4.305	4.033	9.58	0.778				356	9.58	1.901
357	4.026	4.026	4.481	4.217	6.444	0.448				357	6.444	2.662
358	3.957	3.956	4.416	4.148	7.896	0.959				358	7.896	2.552
359	3.989	3.993	4.466	4.197	8.658	0.519				359	8.658	2.31
360	4.23	4.226	4.67	4.417	10.174	0.875				360	10.174	2.589
361	4.391	4.387	4.797	4.565	9.294	0.797				361	9.294	2.501
362	4.539	4.536	4.925	4.709	10.765	0.723				362	10.765	2.547
363	4.683	4.672	5.053	4.846	10.257	0.564				363	10.257	2.546
364	4.501	4.491	4.919	4.684	10.416	0.622				364	10.416	2.525
365	4.747	4.736	5.158	4.928	11.031	0.366				365	11.031	2.936
366	4.981	4.973	5.349	5.146	10.989	0.719				366	10.989	3.034
367	4.694	4.688	5.096	4.869	9.391	0.745				367	9.391	2.562
368	4.781	4.777	5.203	4.97	10.078	0.616				368	10.078	2.806
369	4.897	4.888	5.305	5.082	10.11	0.661				369	10.11	2.588
370	4.643	4.635	5.047	4.823	11.51	0.548				370	11.51	2.502
371	4.511	4.497	4.948	4.699	10.034	0.651				371	10.034	2.626
372	4.569	4.561	5.003	4.768	11.05	0.622				372	11.05	2.553
373	4.492	4.483	4.924	4.682	9.379	0.82				373	9.379	2.905
374	4.098	4.092	4.568	4.303	8.497	0.442				374	8.497	2.597
375	3.988	3.987	4.479	4.206	8.944	0.931				375	8.944	2.622
376	4.079	4.077	4.554	4.285	9.018	0.667				376	9.018	3.378
377	4.289	4.287	4.72	4.475	10.538	0.734				377	10.538	3.029
378	4.27	4.269	4.688	4.451	10.629	0.67				378	10.629	2.664
379	4.275	4.272	4.698	4.45	12.418	0.417				379	12.418	2.806
380	4.179	4.177	4.632	4.37	10.161	0.898				380	10.161	3.285
381	4.601	4.594	5.009	4.778	9.316	0.684				381	9.316	3.112
382	4.822	4.817	5.206	4.985	10.762	0.515				382	10.762	3.034
383	5.14	5.132	5.546	5.318	9.556	1.075				383	9.556	2.658
384	5.15	5.142	5.538	5.321	9.962	1.056				384	9.962	2.576
385	5.204	5.192	5.56	5.363	9.841	0.838				385	9.841	2.337
386	5.144	5.14	5.502	5.304	8.674	0.824				386	8.674	2.786
387	5.079	5.068	5.478	5.258	8.822	0.935				387	8.822	2.687
388	5.251	5.239	5.62	5.414	8.384	0.989				388	8.384	2.833
389	5.138	5.127	5.513	5.309	9.558	1.109				389	9.558	2.825
390	5.194	5.186	5.57	5.358	10.413	0.679				390	10.413	2.628
391	5.29	5.28	5.655	5.452	9.042	1.099				391	9.042	2.158
392	5.105	5.095	5.496	5.279	9.152	0.716				392	9.152	2.714
393	5.088	5.076	5.474	5.257	8.852	0.848				393	8.852	2.616
394	4.802	4.797	5.193	4.973	10.187	0.659				394	10.187	2.363
395	4.958	4.95	5.343	5.13	9.709	0.613				395	9.709	2.61
396	4.87	4.862	5.27	5.05	8.731	0.603				396	8.731	2.269
397	4.467	4.461	4.927	4.665	9.364	0.575				397	9.364	2.815
398	4.831	4.827	5.262	5.025	10.751	0.588				398	10.751	2.643
399	4.716	4.715	5.146	4.91	10.85	0.503				399	10.85	2.905
400	4.997	4.989	5.432	5.195	9.02	0.548				400	9.02	2.656
401	5.076	5.071	5.515	5.282	8.987	0.74				401	8.987	2.395
402	5.052	5.044	5.483	5.249	7.125	0.902				402	7.125	3.136
403	4.987	4.982	5.425	5.188	7.861	0.715				403	7.861	3.082
404	4.906	4.902	5.322	5.092	7.051	0.899				404	7.051	2.273
405	5.187	5.183	5.574	5.359	8.303	0.444				405	8.303	2.618
406	5.128	5.124	5.53	5.308	7.819	0.405				406	7.819	2.605
407	5.121	5.117	5.551	5.314	7.884	0.881				407	7.884	2.752
408	5.176	5.168	5.603	5.37	8.767	0.747				408	8.767	3.105
409	5.048	5.037	5.474	5.236	10.478	0.443				409	10.478	2.513
410	5.233	5.224	5.629	5.406	9.203	0.949				410	9.203	2.615
411	5.033	5.024	5.428	5.202	7.681	0.749				411	7.681	3.435
412	4.771	4.766	5.165	4.94	7.622	0.907				412	7.622	3.236
413	5.086	5.076	5.499	5.268	8.092	0.497				413	8.092	2.929
414	5.344	5.342	5.746	5.523	7.688	0.756				414	7.688	3.081
415	5.139	5.128	5.535	5.31	7.583	0.875				415	7.583	3.103
416	5.164	5.151	5.54	5.33	6.243	0.891				416	6.243	2.848
417	5.391	5.381	5.758	5.561	8.3	1.062				417	8.3	3.332
418	5.715	5.703	6.057	5.874	8.499	1.054				418	8.499	3.058
419	5.725	5.713	6.075	5.885	9.695	0.505				419	9.695	3.443
420	5.973	5.955	6.336	6.14	7.936	0.564				420	7.936	2.975
421	5.892	5.878	6.244	6.055	7.669	0.697				421	7.669	2.799
422	5.724	5.71	6.093	5.894	7.827	0.436				422	7.827	3.112
423	5.717	5.7	6.079	5.882	7.887	0.528				423	7.887	3.195
424	6.156	6.141	6.47	6.303	8.643	0.714				424	8.643	3.208
425	5.976	5.958	6.275	6.113	7.67	0.892				425	7.67	2.85
426	5.955	5.939	6.282	6.102	7.962	0.786				426	7.962	3.102
427	5.937	5.918	6.282	6.092	8.114	0.838				427	8.114	3.022
428	5.698	5.682	6.06	5.863	6.417	0.372				428	6.417	2.607
429	5.729	5.711	6.086	5.89	8.768	0.967				429	8.768	2.692
430	5.7	5.684	6.06	5.865	6.375	0.916				430	6.375	2.77
431	5.694	5.677	6.051	5.858	6.049	1.203				431	6.049	3.056
432	5.613	5.596	5.975	5.777	5.439	1.11				432	5.439	2.99
433	5.611	5.596	5.979	5.777	7.827	1.009				433	7.827	2.979
434	5.537	5.523	5.913	5.709	7.457	0.886				434	7.457	2.703
435	5.582	5.571	5.946	5.75	7.698	1.133				435	7.698	2.681
436	5.746	5.732	6.067	5.889	8.768	1.118				436	8.768	2.653
437	5.75	5.736	6.087	5.899	7.87	1.214				437	7.87	2.726
438	5.371	5.364	5.74	5.534	8.663	0.904				438	8.663	2.837
439	5.021	5.013	5.443	5.206	8.005	1.075				439	8.005	2.769
440	5.306	5.298	5.684	5.472	7.234	0.955				440	7.234	2.974
441	5.59	5.58	5.937	5.737	8.288	1.16				441	8.288	2.563
442	5.722	5.71	6.07	5.876	7.015	0.93				442	7.015	2.283
443	5.551	5.54	5.919	5.716	7.467	0.777				443	7.467	2.958
444	5.535	5.525	5.896	5.698	5.487	1.203				444	5.487	2.668
445	5.64	5.626	6.01	5.809	3.912	1.057				445	3.912	3.025
446	5.338	5.326	5.728	5.514	4.3	1.116				446	4.3	2.779
447	5.085	5.078	5.496	5.273	4.385	1.017				447	4.385	2.65
448	5.243	5.231	5.647	5.428	4.764	0.969				448	4.764	2.773
449	5.031	5.017	5.455	5.218	4.095	1.154				449	4.095	2.832
450	4.812	4.805	5.242	5.012	4.578	0.86				450	4.578	2.62
451	4.838	4.826	5.267	5.031	5.915	0.767				451	5.915	2.706
452	5.118	5.105	5.526	5.298	5.481	0.523				452	5.481	2.395
453	5.108	5.102	5.505	5.287	5.295	0.284				453	5.295	2.217
454	5.165	5.153	5.59	5.348	5.142	0.5				454	5.142	2.871
455	5.322	5.315	5.75	5.51	5.737	0.466				455	5.737	2.787
456	5.336	5.326	5.742	5.512	6.298	0.209				456	6.298	3.041
457	5.453	5.44	5.856	5.628	5.519	0.227				457	5.519	3.156
458	5.489	5.481	5.874	5.667	5.118	0.672				458	5.118	3.057
459	5.475	5.467	5.866	5.65	4.752	0.614				459	4.752	2.926
460	5.442	5.437	5.826	5.615	4.331	0.5				460	4.331	3.105
461	5.13	5.123	5.541	5.311	4.943	0.909				461	4.943	3.379
462	5.144	5.138	5.561	5.325	4.911	1.141				462	4.911	3.096
463	5.013	5.002	5.448	5.204	4.414	0.401				463	4.414	2.699
464	5.212	5.2	5.62	5.394	4.121	0.584				464	4.121	3.134
465	5.465	5.453	5.852	5.642	4.391	0.826				465	4.391	2.844
466	5.361	5.348	5.765	5.541	3.627	0.503				466	3.627	3.005
467	5.397	5.385	5.801	5.576	3.73	0.72				467	3.73	2.705
468	5.198	5.181	5.628	5.383	5.467	0.752				468	5.467	2.766
469	5.1	5.083	5.512	5.278	3.873	0.446				469	3.873	2.9
470	5.122	5.107	5.551	5.31	4.457	0.647				470	4.457	2.964
471	5.223	5.212	5.661	5.422	3.831	0.586				471	3.831	2.649
472	5.107	5.094	5.527	5.294	4.432	0.359				472	4.432	3.11
473	5.144	5.129	5.565	5.324	3.611	0.69				473	3.611	2.845
474	5.043	5.027	5.466	5.228	3.54	0.782				474	3.54	2.852
475	5.051	5.04	5.482	5.242	3.789	0.605				475	3.789	3.34
476	4.979	4.964	5.423	5.176	3.569	0.785				476	3.569	2.897
477	5.144	5.132	5.571	5.333	4.844	1.127				477	4.844	2.801
478	5.024	5.013	5.476	5.232	4.758	0.737				478	4.758	3.036
479	5.229	5.215	5.643	5.415	4.418	0.489				479	4.418	2.699
480	5.328	5.316	5.737	5.513	4.998	0.657				480	4.998	2.789
481	5.251	5.243	5.634	5.423	5.049	0.68				481	5.049	2.726
482	5.132	5.123	5.548	5.322	4.655	0.708				482	4.655	2.832
483	5.142	5.131	5.552	5.331	4.677	0.879				483	4.677	2.997
484	5.095	5.082	5.505	5.276	4.558	0.567				484	4.558	3.221
485	4.72	4.712	5.173	4.923	3.886	0.4				485	3.886	3.152
486	4.489	4.482	4.965	4.7	3.234	1.026				486	3.234	2.708
487	4.633	4.625	5.08	4.832	3.992	0.794				487	3.992	2.571
488	4.92	4.913	5.34	5.112	3.585	0.514				488	3.585	3.128
489	4.991	4.98	5.389	5.17	3.513	0.86				489	3.513	2.729
490	5.077	5.071	5.48	5.258	3.938	1.085				490	3.938	2.999
491	5.053	5.042	5.478	5.244	4.499	1.13				491	4.499	2.657
492	5.082	5.074	5.486	5.258	3.893	1.108				492	3.893	3.203
493	5.148	5.136	5.549	5.323	4.214	1.001				493	4.214	3.12
494	4.976	4.966	5.409	5.168	3.959	1.114				494	3.959	2.637
495	5.002	4.996	5.405	5.176	3.033	0.439				495	3.033	2.806
496	5.15	5.143	5.536	5.32	3.445	0.705				496	3.445	3.046
497	5.135	5.129	5.537	5.314	3.603	0.432				497	3.603	3.019
498	4.964	4.957	5.368	5.14	3.691	0.452				498	3.691	3.312
499	4.877	4.872	5.288	5.058	4.163	0.497				499	4.163	3.036
500	4.838	4.836	5.242	5.013	4.228	0.573				500	4.228	2.52
501	5.05	5.046	5.447	5.222	4.206	1.108				501	4.206	2.918
502	5.01	4.999	5.43	5.192	4.587	0.913				502	4.587	3.171
503	5.089	5.082	5.48	5.261	4.857	0.888				503	4.857	3.101
504	5.292	5.284	5.673	5.466	3.706	0.977				504	3.706	3.21
505	5.284	5.278	5.655	5.454	4.428	0.92				505	4.428	3.203
506	5.405	5.396	5.765	5.564	3.572	0.446				506	3.572	3.079
507	5.47	5.459	5.852	5.643	3.998	0.684				507	3.998	2.923
508	5.035	5.028	5.454	5.223	4.647	0.762				508	4.647	3.034
509	5.138	5.128	5.559	5.323	4.406	0.796				509	4.406	3.272
510	5.245	5.233	5.662	5.427	3.413	0.604				510	3.413	3.273
511	5.362	5.348	5.744	5.53	3.653	0.615				511	3.653	3.037
512	5.412	5.395	5.826	5.597	3.956	0.571				512	3.956	2.981
513	5.335	5.322	5.716	5.506	3.765	0.547				513	3.765	2.641
514	4.933	4.919	5.361	5.125	4.479	0.56				514	4.479	2.715
515	4.913	4.907	5.358	5.116	4.509	0.907				515	4.509	2.649
516	4.799	4.793	5.233	4.991	3.946	0.576				516	3.946	2.585
517	4.832	4.823	5.279	5.029	4.229	0.438				517	4.229	2.634
518	4.643	4.637	5.107	4.85	4.136	1.032				518	4.136	2.695
519	4.488	4.48	4.992	4.714	5.028	0.967				519	5.028	2.847
520	4.553	4.548	5.013	4.757	5.585	0.623				520	5.585	2.887
521	4.449	4.442	4.949	4.667	5.265	0.658				521	5.265	2.505
522	4.551	4.547	5.014	4.758	5.728	1.019				522	5.728	3.041
523	4.676	4.668	5.119	4.872	5.331	0.414				523	5.331	2.688
524	4.621	4.615	5.073	4.823	4.464	0.87				524	4.464	2.723
525	4.654	4.649	5.131	4.867	5.149	0.788				525	5.149	3.014
526	4.675	4.671	5.128	4.877	5.806	0.991				526	5.806	3.445
527	4.544	4.535	5.025	4.756	6.353	1.093				527	6.353	3.015
528	4.594	4.592	5.056	4.803	7.001	1.045				528	7.001	2.802
529	4.644	4.635	5.133	4.858	7.772	0.86				529	7.772	3.21
530	4.626	4.62	5.101	4.838	8.538	0.37				530	8.538	3.042
531	4.483	4.476	4.962	4.693	9.529	0.708				531	9.529	3.266
532	4.603	4.595	5.094	4.82	10.693	0.593				532	10.693	3.118
533	4.628	4.621	5.114	4.844	12.222	0.884				533	12.222	3.168
534	4.704	4.691	5.188	4.925	11.948	0.384				534	11.948	2.807
535	4.692	4.685	5.181	4.915	12.124	1.031				535	12.124	2.661
536	4.671	4.666	5.147	4.89	13.173	0.473				536	13.173	2.996
537	4.788	4.781	5.26	5.004	13.9	0.881				537	13.9	2.946
538	4.74	4.728	5.218	4.956	13.389	1.159				538	13.389	2.782
539	4.725	4.717	5.224	4.952	10.278	0.521				539	10.278	2.946
540	4.736	4.727	5.214	4.953	10.323	1.072				540	10.323	3.005
541	4.678	4.673	5.158	4.9	10.203	0.7				541	10.203	2.975
542	4.774	4.77	5.236	4.993	9.718	0.777				542	9.718	2.982
543	4.452	4.451	4.941	4.679	9.809	0.956				543	9.809	2.692
544	4.416	4.411	4.926	4.64	9.49	0.651				544	9.49	2.771
545	4.511	4.503	5.032	4.742	10.163	0.506				545	10.163	2.579
546	4.463	4.455	4.969	4.687	9.719	0.859				546	9.719	2.334
547	4.425	4.42	4.925	4.646	11.559	1.013				547	11.559	2.836
548	4.515	4.505	4.979	4.716	9.969	0.591				548	9.969	2.8
549	4.413	4.402	4.894	4.622	12.222	1.085				549	12.222	2.477
550	4.38	4.372	4.85	4.584	11.689	0.899				550	11.689	2.698
551	4.318	4.313	4.812	4.534	11.23	0.794				551	11.23	2.556
552	4.316	4.312	4.838	4.55	10.315	0.637				552	10.315	2.413
553	4.081	4.077	4.625	4.32	10.616	0.559				553	10.616	2.738
554	4.128	4.128	4.641	4.354	11.011	0.971				554	11.011	2.887
555	4.273	4.271	4.777	4.491	10.836	0.575				555	10.836	2.715
556	4.42	4.416	4.94	4.652	12.162	0.559				556	12.162	2.592
557	4.701	4.69	5.161	4.903	11.329	0.814				557	11.329	2.978
558	4.79	4.785	5.252	4.998	10.978	0.545				558	10.978	2.455
559	4.58	4.575	5.066	4.797	10.341	0.817				559	10.341	2.76
560	4.461	4.455	4.952	4.68	10.378	0.609				560	10.378	2.7
561	4.211	4.209	4.704	4.434	9.842	0.747				561	9.842	3.122
562	4.078	4.074	4.606	4.321	10.605	0.694				562	10.605	2.992
563	3.904	3.903	4.48	4.165	9.74	0.822				563	9.74	2.888
564	3.93	3.927	4.495	4.174	10.145	0.543				564	10.145	2.846
565	3.967	3.966	4.514	4.204	10.518	0.973				565	10.518	2.782
566	3.997	3.997	4.559	4.242	10.228	0.972				566	10.228	3.415
567	3.954	3.951	4.501	4.19	10.653	0.976				567	10.653	3.803
568	3.779	3.779	4.341	4.024	10.497	0.672				568	10.497	3.534
569	3.866	3.864	4.415	4.105	9.555	0.825				569	9.555	3.544
570	3.823	3.828	4.38	4.063	8.207	0.21				570	8.207	3.784
571	4.047	4.044	4.593	4.282	8.526	0.714				571	8.526	4.048
572	4.114	4.114	4.652	4.348	9.383	1.085				572	9.383	3.839
573	3.973	3.978	4.544	4.224	9.73	0.856				573	9.73	3.557
574	3.822	3.824	4.399	4.073	9.085	1.163				574	9.085	4.19
575	3.574	3.578	4.202	3.847	8.655	0.741				575	8.655	3.556
576	3.412	3.411	4.031	3.675	7.832	0.707				576	7.832	4.38
577	3.415	3.416	4.036	3.685	10.814	0.562				577	10.814	3.883
578	3.213	3.218	3.869	3.495	11.124	0.622				578	11.124	3.838
579	3.208	3.214	3.866	3.495	10.798	0.822				579	10.798	3.508
580	3.378	3.38	4.005	3.651	12.22	0.457				580	12.22	3.734
581	3.621	3.622	4.21	3.877	10.074	0.709				581	10.074	4.173
582	3.745	3.741	4.322	3.997	9.767	0.366				582	9.767	3.8
583	3.705	3.703	4.286	3.957	7.99	0.968				583	7.99	3.78
584	3.867	3.865	4.435	4.109	8.321	0.687				584	8.321	3.699
585	3.96	3.956	4.526	4.199	8.599	0.808				585	8.599	3.672
586	4.08	4.078	4.592	4.295	9.738	0.86				586	9.738	4.014
587	4.109	4.106	4.65	4.338	9.721	0.589				587	9.721	3.826
588	4.375	4.368	4.899	4.603	7.848	0.764				588	7.848	3.961
589	4.344	4.34	4.84	4.556	8.007	0.456				589	8.007	4.025
590	4.526	4.513	5.034	4.749	9.949	0.832				590	9.949	3.927
591	4.341	4.332	4.871	4.582	10.816	0.847				591	10.816	3.708
592	4.214	4.204	4.739	4.451	10.786	0.927				592	10.786	3.887
593	4.129	4.123	4.658	4.358	11.333	1.109				593	11.333	3.876
594	3.953	3.945	4.498	4.188	12.973	0.787				594	12.973	4.11
595	3.888	3.881	4.444	4.121	13.131	0.705				595	13.131	4.013
596	3.895	3.892	4.466	4.141	13.6	1.142				596	13.6	4.064
597	3.967	3.961	4.538	4.218	13.432	0.827				597	13.432	4.034
598	3.894	3.889	4.45	4.13	12.931	0.626				598	12.931	4.073
599	3.745	3.742	4.319	3.992	14.935	0.79				599	14.935	4.133
600	3.677	3.67	4.276	3.93	14.729	0.707				600	14.729	3.845
601	3.887	3.884	4.436	4.12	13.84	0.982				601	13.84	4.501
602	4.201	4.197	4.734	4.431	13.754	0.984				602	13.754	4.445
603	4.06	4.058	4.606	4.295	12.798	0.918				603	12.798	4.274
604	4.001	3.996	4.558	4.241	13.562	0.891				604	13.562	3.968
605	4.164	4.162	4.724	4.411	14.239	0.589				605	14.239	4.488
606	4.239	4.239	4.758	4.474	13.815	0.788				606	13.815	4.319
607	4.103	4.102	4.636	4.34	11.304	0.908				607	11.304	4.57
608	4.145	4.148	4.65	4.369	11.514	1.143				608	11.514	5.062
609	4.161	4.159	4.672	4.386	11.041	0.971				609	11.041	4.848
610	4.365	4.362	4.879	4.594	12.026	0.598				610	12.026	4.593
611	4.26	4.256	4.766	4.485	11.696	0.594				611	11.696	4.614
612	4.132	4.129	4.652	4.359	11.507	0.854				612	11.507	4.488
613	4.073	4.072	4.586	4.298	10.033	0.919				613	10.033	4.611
614	4.235	4.232	4.752	4.461	10.695	0.435				614	10.695	4.6
615	4.259	4.258	4.757	4.478	11.634	1.015				615	11.634	4.63
616	4.173	4.17	4.684	4.398	12.975	0.989				616	12.975	4.426
617	4.261	4.256	4.771	4.488	14.377	0.885				617	14.377	4.398
618	4.22	4.215	4.718	4.436	11.774	0.989				618	11.774	4.783
619	4.374	4.37	4.866	4.59	12.276	0.609				619	12.276	4.599
620	4.512	4.501	4.995	4.722	11.562	0.952				620	11.562	4.48
621	4.407	4.403	4.918	4.633	14.057	0.753				621	14.057	4.706
622	4.448	4.443	4.953	4.67	12.974	0.373				622	12.974	4.708
623	4.006	4.005	4.537	4.242	13.035	0.806				623	13.035	4.209
624	4.029	4.033	4.559	4.264	11.647	0.883				624	11.647	4.66
625	4.028	4.031	4.575	4.27	10.301	0.801				625	10.301	3.936
626	3.96	3.965	4.536	4.214	10.762	0.738				626	10.762	3.933
627	3.91	3.914	4.476	4.158	10.085	0.363				627	10.085	4.133
628	3.852	3.849	4.424	4.097	10.055	0.786				628	10.055	3.893
629	4.082	4.085	4.622	4.32	10.538	0.368				629	10.538	3.575
630	4.268	4.268	4.759	4.485	9.586	0.952				630	9.586	3.775
631	4.417	4.412	4.921	4.641	10.492	0.795				631	10.492	3.824
632	4.475	4.472	4.953	4.684	11.14	1.037				632	11.14	4.033
633	4.511	4.51	4.99	4.72	12.246	0.637				633	12.246	4.124
634	4.009	4.009	4.566	4.254	12.402	1.009				634	12.402	3.816
635	4.187	4.188	4.696	4.41	13.182	0.808				635	13.182	3.966
636	4.097	4.093	4.661	4.347	12.82	0.727				636	12.82	3.918
637	4.011	4.011	4.554	4.257	11.107	0.742				637	11.107	3.998
638	3.974	3.969	4.512	4.209	11.059	0.59				638	11.059	3.909
639	3.997	3.99	4.536	4.228	12.189	0.721				639	12.189	3.741
640	4.509	4.507	4.986	4.719	12.16	0.763				640	12.16	3.567
641	4.571	4.567	5.049	4.786	11.857	0.99				641	11.857	3.535
642	4.461	4.453	4.962	4.684	12.073	0.921				642	12.073	3.979
643	4.432	4.423	4.931	4.657	13.919	0.946				643	13.919	3.947
644	4.565	4.56	5.035	4.776	13.692	1.026				644	13.692	3.813
645	4.661	4.655	5.14	4.875	11.681	0.943				645	11.681	3.707
646	4.552	4.546	5.028	4.759	11.367	0.715				646	11.367	4.064
647	4.986	4.984	5.417	5.182	10.394	0.629				647	10.394	4.189
648	4.928	4.919	5.38	5.135	10.21	0.679				648	10.21	3.668
649	4.618	4.615	5.082	4.827	8.551	0.78				649	8.551	3.706
650	4.849	4.84	5.293	5.048	8.449	0.641				650	8.449	4.049
651	5.019	5.012	5.449	5.212	8.561	0.793				651	8.561	3.841
652	5	4.989	5.454	5.201	8.573	0.705				652	8.573	3.88
653	5.092	5.088	5.534	5.297	8.489	0.701				653	8.489	3.694
654	4.765	4.757	5.244	4.98	6.814	0.965				654	6.814	3.92
655	4.687	4.675	5.185	4.911	5.765	0.859				655	5.765	4.085
656	4.6	4.591	5.097	4.826	6.606	0.755				656	6.606	4.271
657	4.697	4.683	5.182	4.913	5.699	0.834				657	5.699	3.79
658	4.645	4.634	5.123	4.862	5.35	0.66				658	5.35	4.08
659	4.667	4.657	5.141	4.883	4.063	0.741				659	4.063	3.96
660	4.752	4.742	5.217	4.963	5.918	0.913				660	5.918	3.959
661	4.81	4.805	5.264	5.019	6.113	1.109				661	6.113	3.932
662	4.721	4.711	5.182	4.922	6.809	0.692				662	6.809	3.874
663	4.632	4.623	5.094	4.835	6.651	0.635				663	6.651	4.132
664	4.852	4.845	5.297	5.053	6.546	0.576				664	6.546	4.165
665	4.546	4.54	5.025	4.759	8.147	0.989				665	8.147	4.252
666	4.661	4.659	5.12	4.863	7.894	0.653				666	7.894	4.599
667	4.388	4.383	4.856	4.587	9.15	0.981				667	9.15	4.342
668	4.278	4.272	4.755	4.474	7.733	0.461				668	7.733	4.376
669	4.361	4.361	4.859	4.576	9.264	0.638				669	9.264	3.959
670	4.54	4.536	5.024	4.745	9.027	0.743				670	9.027	4.404
671	4.651	4.646	5.113	4.85	8.077	0.711				671	8.077	4.31
672	4.725	4.72	5.165	4.91	11.455	0.66				672	11.455	4.388
673	4.571	4.565	5.037	4.767	9.522	0.932				673	9.522	4.2
674	4.281	4.278	4.748	4.475	8.977	0.366				674	8.977	4.427
675	4.173	4.17	4.649	4.37	8.182	0.498				675	8.182	4.466
676	4.228	4.225	4.717	4.437	8.443	0.638				676	8.443	4.421
677	4.374	4.366	4.843	4.574	9.138	0.799				677	9.138	4.396
678	4.523	4.517	5.001	4.722	8.647	0.775				678	8.647	4.396
679	4.673	4.668	5.127	4.865	7.986	0.398				679	7.986	4.653
680	4.604	4.6	5.061	4.797	8.411	0.853				680	8.411	4.392
681	4.526	4.524	4.995	4.722	7.84	1.014				681	7.84	4.339
682	4.684	4.678	5.116	4.86	7.841	0.853				682	7.841	4.514
683	4.553	4.553	5.001	4.74	8.44	0.907				683	8.44	4.448
684	4.416	4.414	4.855	4.592	10.246	0.803				684	10.246	4.23
685	4.284	4.283	4.754	4.475	8.392	0.852				685	8.392	4.414
686	4.414	4.412	4.865	4.605	8.831	0.612				686	8.831	4.401
687	4.689	4.689	5.105	4.866	10.377	0.623				687	10.377	4.158
688	4.696	4.692	5.144	4.883	8.737	1.046				688	8.737	4.39
689	4.712	4.709	5.164	4.901	7.473	0.767				689	7.473	4.433
690	4.508	4.505	4.984	4.71	10.159	1.011				690	10.159	4.486
691	4.312	4.308	4.816	4.517	9.62	0.64				691	9.62	4.603
692	4.412	4.408	4.899	4.611	11.021	0.754				692	11.021	4.299
693	4.444	4.437	4.926	4.638	10.982	0.717				693	10.982	4.695
694	4.628	4.625	5.09	4.816	12.408	0.312				694	12.408	4.416
695	4.616	4.611	5.087	4.81	13.002	0.607				695	13.002	4.224
696	4.664	4.665	5.135	4.863	13.835	0.483				696	13.835	4.332
697	4.586	4.583	5.05	4.779	12.651	0.306				697	12.651	4.719
698	4.585	4.586	5.032	4.765	12.073	0.687				698	12.073	4.679
699	4.428	4.425	4.92	4.627	11.872	0.621				699	11.872	4.538
700	4.532	4.526	4.999	4.715	12.241	0.859				700	12.241	4.528
701	4.364	4.361	4.844	4.565	12.784	0.518				701	12.784	4.857
702	4.381	4.376	4.875	4.583	12.387	0.466				702	12.387	4.51
703	4.475	4.469	4.932	4.666	11.764	0.673				703	11.764	4.526
704	4.139	4.138	4.636	4.346	12.321	0.827				704	12.321	4.331
705	4.236	4.24	4.74	4.456	11.716	1.043				705	11.716	4.57
706	4.263	4.257	4.754	4.47	11.709	0.774				706	11.709	4.62
707	4.344	4.338	4.826	4.538	13.274	0.717				707	13.274	4.472
708	4.368	4.368	4.863	4.577	14.166	0.971				708	14.166	4.488
709	4.261	4.264	4.758	4.467	14.18	0.758				709	14.18	4.559
710	4.299	4.295	4.799	4.504	14.543	0.876				710	14.543	4.442
711	4.28	4.276	4.783	4.489	12.807	0.842				711	12.807	4.511
712	4.4	4.395	4.897	4.611	12.482	0.747				712	12.482	4.585
713	4.398	4.386	4.905	4.61	11.62	0.835				713	11.62	4.429
714	4.587	4.582	5.051	4.778	12.06	0.836				714	12.06	3.854
715	4.912	4.907	5.345	5.089	12.218	0.726				715	12.218	4.665
716	4.774	4.773	5.234	4.968	11.577	0.882				716	11.577	4.644
717	4.713	4.71	5.177	4.908	11.805	0.475				717	11.805	4.721
718	4.513	4.513	4.995	4.717	10.528	0.368				718	10.528	4.42
719	4.578	4.573	5.038	4.767	10.854	0.419				719	10.854	4.61
720	4.823	4.815	5.265	5.009	10.657	0.646				720	10.657	4.185
721	4.452	4.45	4.94	4.651	13.103	0.835				721	13.103	4.223
722	4.603	4.603	5.088	4.806	12.139	0.803				722	12.139	4.402
723	4.564	4.562	5.052	4.769	11.851	0.587				723	11.851	4.473
724	4.487	4.486	4.983	4.693	11.146	0.637				724	11.146	4.166
725	4.55	4.551	5.042	4.754	11.343	0.743				725	11.343	4.548
726	4.425	4.423	4.94	4.643	13.303	0.475				726	13.303	4.285
727	4.331	4.33	4.84	4.547	12.388	0.89				727	12.388	4.455
728	4.461	4.457	4.97	4.672	12.061	0.895				728	12.061	4.105
729	4.173	4.173	4.723	4.407	11.883	0.849				729	11.883	4.865
730	4.248	4.245	4.765	4.46	12.492	0.663				730	12.492	4.39
731	4.358	4.351	4.87	4.569	12.21	0.843				731	12.21	4.377
732	4.533	4.532	5.029	4.744	11.301	0.95				732	11.301	4.372
733	4.316	4.311	4.826	4.528	13.206	0.543				733	13.206	4.233
734	4.375	4.371	4.834	4.555	12.724	0.661				734	12.724	4.159
735	4.403	4.404	4.864	4.588	13.114	0.607				735	13.114	4.122
736	4.191	4.186	4.66	4.378	11.814	0.917				736	11.814	4.134
737	4.283	4.277	4.775	4.486	11.586	0.488				737	11.586	4.122
738	4.139	4.141	4.64	4.351	13.887	0.904				738	13.887	3.833
739	4.006	4.004	4.508	4.212	14.48	0.738				739	14.48	4.108
740	3.967	3.969	4.493	4.187	13.901	0.475				740	13.901	4.208
741	4.215	4.216	4.685	4.413	12.857	0.798				741	12.857	4.55
742	4.27	4.264	4.737	4.464	13.146	0.727				742	13.146	4.587
743	4.398	4.39	4.862	4.585	13.015	1.032				743	13.015	4.003
744	4.55	4.545	4.998	4.727	12.093	0.873				744	12.093	4.492
745	4.359	4.354	4.835	4.557	10.617	1.066				745	10.617	4.285
746	3.879	3.877	4.405	4.091	10.922	0.698				746	10.922	4.496
747	3.93	3.93	4.464	4.153	10.756	0.763				747	10.756	4.431
748	4.169	4.165	4.659	4.37	9.892	0.917				748	9.892	4.258
749	4.181	4.182	4.679	4.389	8.243	1.05				749	8.243	4.384
750	4.439	4.434	4.914	4.635	9.215	0.634				750	9.215	4.317
751	4.193	4.193	4.667	4.384	8.068	0.859				751	8.068	3.945
752	4.359	4.354	4.823	4.546	9.01	0.549				752	9.01	4.141
753	4.485	4.483	4.937	4.665	7.563	0.89				753	7.563	4.38
754	4.459	4.459	4.911	4.641	8.529	0.728				754	8.529	4.289
755	4.488	4.483	4.926	4.668	9.457	0.923				755	9.457	4.389
756	4.431	4.424	4.903	4.626	10.524	1.136				756	10.524	4.618
757	4.65	4.647	5.083	4.823	8.153	0.664				757	8.153	4.263
758	4.843	4.835	5.277	5.022	7.494	0.703				758	7.494	4.378
759	4.636	4.631	5.094	4.825	7.948	1.018				759	7.948	4.457
760	4.727	4.724	5.165	4.908	8.348	0.777				760	8.348	4.225
761	4.695	4.695	5.141	4.885	9.026	0.92				761	9.026	4.658
762	4.636	4.631	5.079	4.821	8.542	1.062				762	8.542	4.122
763	4.558	4.555	5.007	4.749	9.497	0.676				763	9.497	4.217
764	4.401	4.398	4.84	4.586	8.066	1.06				764	8.066	4.384
765	4.427	4.428	4.884	4.626	7.903	0.598				765	7.903	4.27
766	4.521	4.52	4.974	4.715	7.021	0.561				766	7.021	4.474
767	4.301	4.3	4.763	4.492	8.285	0.966				767	8.285	4.605
768	4.073	4.074	4.544	4.266	8.797	0.812				768	8.797	4.589
769	4.152	4.152	4.628	4.347	8.5	0.991				769	8.5	4.435
770	4.035	4.041	4.527	4.244	7.566	0.975				770	7.566	4.279
771	3.696	3.704	4.202	3.907	8.442	0.862				771	8.442	4.136
772	3.919	3.921	4.417	4.125	8.238	0.527				772	8.238	4.456
773	3.788	3.797	4.324	4.021	10.101	0.634				773	10.101	3.967
774	3.955	3.955	4.466	4.176	10.488	0.57				774	10.488	4.373
775	4.124	4.126	4.599	4.334	11.083	0.527				775	11.083	4.401
776	3.929	3.929	4.459	4.157	11.15	1.056				776	11.15	4.297
777	4.064	4.061	4.568	4.278	10.465	0.861				777	10.465	4.721
778	4.028	4.035	4.519	4.243	11.692	0.587				778	11.692	4.544
779	3.947	3.952	4.456	4.166	10.946	0.827				779	10.946	4.095
780	3.977	3.981	4.474	4.191	12.347	0.672				780	12.347	4.874
781	4.051	4.055	4.564	4.273	12.346	1.07				781	12.346	4.586
782	4.172	4.171	4.653	4.384	12.445	1.071				782	12.445	4.225
783	3.94	3.942	4.47	4.177	13.652	0.6				783	13.652	4.14
784	4.03	4.03	4.541	4.253	14.152	0.786				784	14.152	4.296
785	4.081	4.081	4.563	4.292	14.771	0.257				785	14.771	4.293
786	4.226	4.225	4.68	4.427	13.369	0.542				786	13.369	4.262
787	4.327	4.324	4.78	4.525	13.558	0.891				787	13.558	4.52
788	4.438	4.438	4.903	4.645	12.102	1.041				788	12.102	4.44
789	4.164	4.168	4.664	4.392	13.723	0.563				789	13.723	4.344
790	4.03	4.028	4.533	4.252	11.611	0.995				790	11.611	4.879
791	3.916	3.919	4.431	4.145	14.297	0.499				791	14.297	4.682
792	3.882	3.888	4.404	4.115	14.781	0.34				792	14.781	3.866
793	3.841	3.847	4.341	4.055	12.896	0.423				793	12.896	4.195
794	3.966	3.97	4.468	4.184	14.216	1.133				794	14.216	4.462
795	3.922	3.925	4.431	4.141	11.555	0.906				795	11.555	4.53
796	3.905	3.906	4.429	4.134	12.122	0.975				796	12.122	4.454
797	4	4.005	4.505	4.226	11.237	0.823				797	11.237	4.569
798	4.161	4.165	4.656	4.381	12.818	1.022				798	12.818	4.807
799	4.01	4.014	4.511	4.233	11.961	1.081				799	11.961	4.655
800	4.107	4.108	4.574	4.315	12.515	0.616				800	12.515	4.871
801	4.102	4.106	4.581	4.317	13.772	0.64				801	13.772	4.563
802	4.118	4.127	4.584	4.329	13.894	0.73				802	13.894	4.831
803	3.998	4.001	4.491	4.22	13.731	0.906				803	13.731	4.874
804	3.67	3.678	4.222	3.915	13.338	0.659				804	13.338	4.601
805	3.647	3.65	4.187	3.885	11.485	0.904				805	11.485	4.58
806	4.007	4.01	4.511	4.233	10.994	0.516				806	10.994	4.738
807	4.062	4.062	4.554	4.283	11.473	0.879				807	11.473	4.805
808	4.053	4.056	4.549	4.277	11.23	0.578				808	11.23	4.534
809	3.888	3.889	4.365	4.093	11.501	0.72				809	11.501	5.028
810	4.009	4.015	4.495	4.228	9.9	0.931				810	9.9	4.695
811	3.882	3.885	4.391	4.112	10.707	1.137				811	10.707	4.494
812	3.947	3.941	4.475	4.182	10.512	1.026				812	10.512	4.562
813	4.276	4.278	4.754	4.496	9.918	0.684				813	9.918	4.73
814	4.402	4.4	4.855	4.607	10.057	0.742				814	10.057	4.635
815	4.516	4.516	4.978	4.729	8.512	0.341				815	8.512	4.67
816	4.274	4.276	4.785	4.507	9.32	0.545				816	9.32	4.573
817	4.39	4.389	4.871	4.61	8.525	0.701				817	8.525	4.95
818	4.089	4.093	4.57	4.305	8.724	0.719				818	8.724	4.634
819	4.021	4.02	4.541	4.258	7.946	1.067				819	7.946	4.665
820	4.15	4.144	4.644	4.374	8.079	0.783				820	8.079	4.352
821	4.167	4.169	4.672	4.399	10.584	0.485				821	10.584	4.548
822	4.254	4.252	4.705	4.459	8.561	0.323				822	8.561	4.507
823	4.05	4.052	4.534	4.274	8.889	0.499				823	8.889	4.675
824	3.675	3.679	4.228	3.929	8.583	0.635				824	8.583	4.656
825	3.73	3.73	4.263	3.974	8.496	0.767				825	8.496	4.831
826	3.556	3.562	4.109	3.813	10.307	1.123				826	10.307	4.481
827	3.742	3.743	4.279	3.989	8.198	0.741				827	8.198	4.811
828	3.782	3.786	4.306	4.02	8.723	0.991				828	8.723	4.63
829	3.781	3.785	4.316	4.025	9.041	0.739				829	9.041	4.531
830	3.8	3.803	4.349	4.052	8.601	0.226				830	8.601	4.488
831	3.602	3.606	4.154	3.85	9.719	1.14				831	9.719	4.403
832	3.621	3.623	4.169	3.864	9.451	0.66				832	9.451	4.692
833	3.485	3.486	4.097	3.759	7.904	0.806				833	7.904	4.45
834	3.36	3.368	3.955	3.625	8.561	0.664				834	8.561	4.845
835	3.304	3.308	3.92	3.574	8.882	1.151				835	8.882	4.894
836	3.531	3.539	4.1	3.782	7.452	0.957				836	7.452	4.234
837	3.601	3.607	4.167	3.85	6.542	1.011				837	6.542	4.528
838	3.571	3.578	4.142	3.82	8.431	0.651				838	8.431	4.32
839	3.749	3.746	4.274	3.97	10.486	0.617				839	10.486	4.354
840	3.832	3.836	4.369	4.07	11.159	1.119				840	11.159	4.401
841	4.005	4.004	4.518	4.22	11.988	0.884				841	11.988	4.411
842	4.167	4.163	4.68	4.389	13.165	0.989				842	13.165	4.461
843	4.4	4.393	4.89	4.614	12.525	1.035				843	12.525	4.454
844	4.246	4.24	4.737	4.457	12.018	0.587				844	12.018	4.619
845	4.246	4.238	4.725	4.453	11.34	0.941				845	11.34	4.579
846	4.475	4.469	4.929	4.673	13.731	0.699				846	13.731	4.918
847	4.423	4.414	4.877	4.621	12.439	0.717				847	12.439	4.416
848	4.432	4.428	4.893	4.634	13.1	0.692				848	13.1	4.428
849	4.414	4.408	4.885	4.622	12.425	0.932				849	12.425	4.279
850	4.147	4.145	4.647	4.366	13.308	0.841				850	13.308	4.695
851	4.193	4.19	4.677	4.406	10.734	1.061				851	10.734	4.55
852	4.154	4.151	4.639	4.372	11.814	0.85				852	11.814	4.412
853	4.33	4.331	4.782	4.535	12.742	0.969				853	12.742	4.335
854	4.255	4.251	4.728	4.466	10.78	0.838				854	10.78	4.398
855	4.267	4.265	4.738	4.476	11.872	1.059				855	11.872	4.666
856	4.473	4.464	4.925	4.671	12.015	1.061				856	12.015	4.653
857	4.272	4.272	4.767	4.491	13.57	0.83				857	13.57	4.619
858	4.184	4.181	4.665	4.389	15.902	0.645				858	15.902	4.892
859	4.246	4.239	4.724	4.449	14.897	1.109				859	14.897	4.501
860	4.482	4.476	4.957	4.692	14.352	0.781				860	14.352	4.376
861	4.558	4.548	5.006	4.755	15.56	0.249				861	15.56	4.832
862	4.588	4.583	5.02	4.779	16.594	1.046				862	16.594	4.185
863	4.507	4.501	4.972	4.716	16.199	0.701				863	16.199	3.98
864	4.613	4.609	5.053	4.809	15.053	0.494				864	15.053	4.274
865	4.508	4.502	4.954	4.708	13.43	0.664				865	13.43	4.449
866	4.493	4.486	4.957	4.699	13.287	0.409				866	13.287	4.386
867	4.499	4.491	4.976	4.708	11.508	0.751				867	11.508	3.878
868	4.509	4.506	4.98	4.714	10.405	0.706				868	10.405	4.179
869	4.669	4.66	5.135	4.872	9.933	0.524				869	9.933	4.216
870	4.612	4.611	5.082	4.821	9.634	0.7				870	9.634	3.95
871	4.577	4.574	5.054	4.783	9.136	0.716				871	9.136	4.089
872	4.274	4.273	4.793	4.498	11.424	0.921				872	11.424	4.065
873	4.449	4.446	4.938	4.665	9.768	0.525				873	9.768	4.352
874	4.593	4.589	5.077	4.807	8.931	0.674				874	8.931	4.462
875	4.244	4.245	4.756	4.47	8.105	0.733				875	8.105	4.525
876	4.245	4.244	4.746	4.457	10.58	0.528				876	10.58	4.17
877	4.199	4.198	4.675	4.408	9.926	0.557				877	9.926	4.283
878	3.97	3.974	4.478	4.189	10.778	0.368				878	10.778	4.177
879	4.067	4.072	4.567	4.286	9.145	0.722				879	9.145	4.198
880	4.308	4.309	4.811	4.534	9.081	0.292				880	9.081	4.166
881	3.937	3.945	4.477	4.174	9.658	0.748				881	9.658	4.486
882	3.908	3.91	4.451	4.145	10.034	0.59				882	10.034	4.893
883	4.148	4.151	4.663	4.378	8.903	0.852				883	8.903	4.311
884	4.061	4.059	4.588	4.296	9.251	0.932				884	9.251	4.146
885	4.084	4.085	4.584	4.3	8.666	0.685				885	8.666	4.421
886	4.079	4.082	4.612	4.315	7.451	0.807				886	7.451	4.051
887	4.171	4.175	4.696	4.403	7.085	0.994				887	7.085	4.339
888	4.099	4.1	4.632	4.332	7.188	0.838				888	7.188	4.043
889	3.845	3.854	4.389	4.083	8.741	0.734				889	8.741	4.438
890	3.834	3.841	4.378	4.07	9.128	0.983				890	9.128	4.497
891	3.948	3.952	4.475	4.172	8.48	0.841				891	8.48	4.441
892	3.921	3.925	4.456	4.156	9.336	0.614				892	9.336	4.67
893	4.086	4.083	4.609	4.315	8.974	0.545				893	8.974	4.356
894	4.151	4.156	4.648	4.369	8.961	0.531				894	8.961	4.563
895	4.135	4.139	4.657	4.367	9.138	0.657				895	9.138	4.121
896	4.229	4.227	4.734	4.455	7.087	0.837				896	7.087	4.488
897	4.278	4.275	4.798	4.507	8.265	1.177				897	8.265	4.378
898	4.189	4.19	4.693	4.406	9.443	0.684				898	9.443	4.292
899	4.392	4.389	4.896	4.611	8.266	0.474				899	8.266	4.332
900	4.569	4.564	5.067	4.788	8.364	0.667				900	8.364	4.143
901	4.373	4.367	4.884	4.599	7.832	1.027				901	7.832	4.382
902	4.42	4.418	4.941	4.65	8.537	0.651				902	8.537	4.362
903	4.367	4.365	4.886	4.595	9.017	1.098				903	9.017	4.375
904	4.405	4.404	4.897	4.618	8.408	0.971				904	8.408	4.266
905	4.223	4.218	4.726	4.444	7.905	0.284				905	7.905	4.101
906	4.12	4.12	4.632	4.348	7.92	0.607				906	7.92	4.205
907	3.763	3.766	4.308	4.003	8.262	0.643				907	8.262	4.319
908	3.827	3.83	4.367	4.065	9.36	0.906				908	9.36	4.227
909	3.889	3.889	4.416	4.118	9.602	0.839				909	9.602	4.056
910	4.187	4.184	4.691	4.409	9.209	0.659				910	9.209	4.465
911	4.258	4.254	4.767	4.483	10.097	0.927				911	10.097	4.322
912	4.24	4.238	4.733	4.459	9.772	1.006				912	9.772	4.124
913	3.984	3.982	4.503	4.214	10.335	0.806				913	10.335	4.332
914	4.052	4.054	4.558	4.273	10.239	0.982				914	10.239	4.195
915	3.952	3.951	4.503	4.198	11.121	0.662				915	11.121	3.753
916	3.868	3.864	4.37	4.088	10.311	0.551				916	10.311	4.324
917	3.717	3.715	4.249	3.947	10.123	0.411				917	10.123	3.99
918	3.713	3.711	4.26	3.955	9.836	0.941				918	9.836	4.163
919	3.691	3.688	4.243	3.926	11.965	0.491				919	11.965	4.207
920	3.559	3.561	4.127	3.809	11.764	0.849				920	11.764	4.266
921	3.559	3.561	4.134	3.808	12.338	1.007				921	12.338	4.253
922	3.613	3.612	4.167	3.846	11.689	0.481				922	11.689	4.605
923	3.728	3.726	4.259	3.956	8.315	0.875				923	8.315	4.345
924	3.617	3.618	4.181	3.861	8.324	0.555				924	8.324	4.108
925	3.383	3.386	3.98	3.642	7.485	0.967				925	7.485	4.353
926	3.528	3.535	4.118	3.786	8.132	0.588				926	8.132	4.014
927	3.495	3.501	4.117	3.767	8.007	0.926				927	8.007	4.387
928	3.511	3.512	4.106	3.77	7.263	0.848				928	7.263	3.891
929	3.64	3.642	4.191	3.876	8.76	0.654				929	8.76	4.269
930	3.825	3.825	4.38	4.061	9.441	0.727				930	9.441	4.06
931	3.618	3.621	4.198	3.873	8.954	0.575				931	8.954	4.312
932	3.693	3.697	4.249	3.931	8.424	0.785				932	8.424	4.137
933	3.668	3.669	4.221	3.899	8.272	0.92				933	8.272	4.404
934	3.436	3.443	4.044	3.695	7.537	0.763				934	7.537	4.395
935	3.476	3.483	4.057	3.727	7.555	0.85				935	7.555	4.067
936	3.569	3.576	4.152	3.833	8.434	0.943				936	8.434	4.544
937	3.829	3.831	4.4	4.085	8.09	0.473				937	8.09	4.244
938	4.026	4.026	4.563	4.27	9.215	0.664				938	9.215	4.06
939	4.194	4.195	4.735	4.437	8.987	0.718				939	8.987	4.231
940	3.696	3.695	4.282	3.954	8.651	0.866				940	8.651	4.55
941	3.864	3.868	4.445	4.115	9.326	0.842				941	9.326	3.977
942	3.965	3.964	4.516	4.203	8.931	0.783				942	8.931	4.237
943	3.847	3.844	4.425	4.098	10.025	0.379				943	10.025	4.129
944	3.868	3.864	4.438	4.118	11.082	0.818				944	11.082	4.402
945	3.966	3.971	4.504	4.204	10.442	0.588				945	10.442	4.034
946	4.028	4.028	4.579	4.278	9.899	0.73				946	9.899	4.131
947	4.232	4.233	4.761	4.47	8.839	0.41				947	8.839	4.433
948	4.027	4.028	4.562	4.265	9.905	0.185				948	9.905	4.258
949	3.908	3.905	4.479	4.165	9.82	1.075				949	9.82	4.15
950	4.017	4.015	4.555	4.253	9.704	0.557				950	9.704	4.296
951	4.164	4.161	4.695	4.401	9.938	0.493				951	9.938	4.497
952	4.291	4.287	4.778	4.503	9.941	0.492				952	9.941	4.456
953	4.301	4.294	4.803	4.524	10.078	0.504				953	10.078	4.434
954	4.377	4.376	4.847	4.584	11.091	0.837				954	11.091	4.331
955	4.214	4.21	4.696	4.423	11.932	0.707				955	11.932	4.508
956	4.046	4.042	4.565	4.27	13.321	0.673				956	13.321	4.375
957	4.152	4.149	4.636	4.364	12.122	1.069				957	12.122	4.262
958	4.348	4.346	4.837	4.569	13.081	0.871				958	13.081	4.469
959	4.353	4.351	4.879	4.594	13.268	1.077				959	13.268	4.444
960	4.701	4.696	5.167	4.906	13.878	0.833				960	13.878	4.255
961	4.79	4.784	5.283	5.018	11.23	1.012				961	11.23	4.365
962	4.692	4.687	5.189	4.918	11.352	0.446				962	11.352	4.508
963	4.579	4.569	5.11	4.823	10.047	0.89				963	10.047	4.381
964	4.653	4.647	5.159	4.886	9.798	0.909				964	9.798	4.389
965	4.743	4.735	5.271	4.988	9.627	0.787				965	9.627	4.294
966	4.934	4.929	5.432	5.168	9.959	0.986				966	9.959	4.076
967	4.868	4.855	5.357	5.088	10.365	0.577				967	10.365	3.943
968	4.801	4.792	5.301	5.027	9.685	0.624				968	9.685	3.759
969	4.889	4.884	5.398	5.126	10.081	0.866				969	10.081	3.831
970	5.02	5.012	5.481	5.229	9.922	0.929				970	9.922	3.861
971	5	4.992	5.488	5.219	9.509	0.628				971	9.509	4.159
972	5.121	5.108	5.598	5.336	9.4	0.747				972	9.4	4.349
973	5.278	5.268	5.718	5.483	9.639	0.999				973	9.639	4.042
974	5.094	5.078	5.582	5.326	8.134	0.834				974	8.134	3.982
975	4.903	4.894	5.404	5.136	8.927	1.025				975	8.927	4.29
976	4.774	4.771	5.261	5	10.794	1.061				976	10.794	4.363
977	4.804	4.799	5.29	5.024	11.505	0.414				977	11.505	4.063
978	5.026	5.02	5.489	5.243	9.805	0.845				978	9.805	4.389
979	5.33	5.319	5.793	5.541	11.024	0.858				979	11.024	4.465
980	5.327	5.317	5.746	5.52	10.179	0.779				980	10.179	4.309
981	5.073	5.062	5.504	5.27	10.221	0.895				981	10.221	3.905
982	5.087	5.079	5.526	5.287	8.972	1.062				982	8.972	4.046
983	4.964	4.953	5.435	5.176	8.407	0.741				983	8.407	4.216
984	5.06	5.05	5.525	5.276	9.673	0.842				984	9.673	4.302
985	4.985	4.983	5.434	5.191	10.016	1.082				985	10.016	4.138
986	5.052	5.044	5.503	5.255	9.436	0.667				986	9.436	4.415
987	5.371	5.36	5.809	5.565	10.003	0.345				987	10.003	4.103
988	5.326	5.318	5.753	5.516	10.017	1.056				988	10.017	4.024
989	5.449	5.443	5.876	5.643	9.298	0.984				989	9.298	4.121
990	5.261	5.254	5.711	5.464	10.413	0.686				990	10.413	3.842
991	5.217	5.214	5.677	5.425	10.572	1.059				991	10.572	4.522
992	5.368	5.361	5.795	5.565	10.112	1.098				992	10.112	4.193
993	5.078	5.075	5.547	5.294	12.059	0.837				993	12.059	4.13
994	5.161	5.156	5.604	5.366	12.603	0.7				994	12.603	4.15
995	5.203	5.199	5.634	5.4	10.511	0.558				995	10.511	3.972
996	5.356	5.352	5.781	5.553	10.823	0.494				996	10.823	4.084
997	5.233	5.229	5.678	5.442	11.281	0.642				997	11.281	4.279
998	5.121	5.115	5.591	5.337	11.713	0.837				998	11.713	4.214
999	5.039	5.033	5.515	5.253	12.827	0.235				999	12.827	4.567
1000	4.8	4.792	5.295	5.026	12.886	0.738				1000	12.886	4.243
1001	4.732	4.731	5.226	4.96	14.264	0.77				1001	14.264	4.147
1002	4.626	4.63	5.114	4.849	13.689	0.849				1002	13.689
1003	4.897	4.893	5.35	5.105	12.625	0.922				1003	12.625
1004	4.948	4.942	5.419	5.163	13.467	1.055				1004	13.467
1005	4.953	4.949	5.419	5.171	14.727	0.389				1005	14.727
1006	4.743	4.74	5.217	4.961	13.756	0.93				1006	13.756
1007	4.746	4.742	5.198	4.954	13.22	0.761				1007	13.22
1008	4.538	4.534	5.029	4.765	13.423	0.722				1008	13.423
1009	4.529	4.529	5.031	4.763	12.617	0.469				1009	12.617
1010	4.422	4.42	4.93	4.654	12.604	0.548				1010	12.604
1011	4.142	4.142	4.684	4.385	13.19	0.491				1011	13.19
1012	4.236	4.236	4.752	4.465	13.9	0.769				1012	13.9
1013	4.519	4.518	5.022	4.745	12.902	1.119				1013	12.902
1014	4.883	4.88	5.35	5.092	11.928	1.18				1014	11.928
1015	4.872	4.872	5.341	5.09	11.78	0.533				1015	11.78
1016	4.974	4.971	5.444	5.193	12.75	0.556				1016	12.75
1017	4.738	4.737	5.239	4.969	12.513	0.662				1017	12.513
1018	4.577	4.577	5.086	4.812	12.225	0.667				1018	12.225
1019	4.295	4.293	4.841	4.545	11.671	0.763				1019	11.671
1020	4.401	4.402	4.917	4.636	12.786	0.542				1020	12.786
1021	4.503	4.504	5.007	4.737	12.127	0.475				1021	12.127
1022	4.21	4.213	4.762	4.467	13.627	0.745				1022	13.627
1023	4.205	4.205	4.773	4.47	14.938	0.822				1023	14.938
1024	4.038	4.036	4.612	4.304	15.027	0.415				1024	15.027
1025	4.157	4.162	4.704	4.41	16.223	0.529				1025	16.223
1026	3.973	3.975	4.548	4.236	13.745	0.874				1026	13.745
1027	3.895	3.899	4.489	4.164	14.105	0.588				1027	14.105
1028	3.951	3.955	4.527	4.213	14.186	1.023				1028	14.186
1029	4.093	4.092	4.666	4.354	14.189	0.893				1029	14.189
1030	4.409	4.409	4.929	4.648	12.49	0.899				1030	12.49
1031	4.382	4.382	4.91	4.62	13.135	0.961				1031	13.135
1032	4.501	4.501	5.024	4.744	13.003	0.848				1032	13.003
1033	4.44	4.44	4.961	4.678	12.304	1.15				1033	12.304
1034	4.333	4.329	4.885	4.585	11.574	0.851				1034	11.574
1035	4.651	4.644	5.135	4.868	12.464	0.976				1035	12.464
1036	4.954	4.948	5.415	5.16	14.088	0.942				1036	14.088
1037	5.242	5.234	5.676	5.438	15.506	0.569				1037	15.506
1038	5.399	5.391	5.846	5.607	15.105	0.656				1038	15.105
1039	5.334	5.326	5.798	5.546	15.867	1.103				1039	15.867
1040	5.235	5.227	5.699	5.444	16.313	0.836				1040	16.313
1041	5.409	5.405	5.827	5.599	15.364	0.861				1041	15.364
1042	5.42	5.411	5.857	5.613	16.793	0.711				1042	16.793
1043	5.379	5.37	5.81	5.576	16.976	0.683				1043	16.976
1044	5.546	5.536	5.958	5.732	14.649	0.347				1044	14.649
1045	5.388	5.378	5.815	5.578	14.579	0.566				1045	14.579
1046	5.172	5.165	5.609	5.368	16.769	0.585				1046	16.769
1047	5.002	4.996	5.471	5.218	13.952	0.576				1047	13.952
1048	4.658	4.65	5.135	4.868	16.175	0.794				1048	16.175
1049	4.606	4.598	5.099	4.831	18.788	0.628				1049	18.788
1050	4.878	4.874	5.326	5.08	18.891	1.12				1050	18.891
1051	4.88	4.867	5.331	5.087	19.279	1.017				1051	19.279
1052	4.529	4.523	5.004	4.748	18.706	0.751				1052	18.706
1053	4.358	4.355	4.886	4.599	19.099	0.917				1053	19.099
1054	4.144	4.144	4.686	4.393	18.97	1.188				1054	18.97
1055	4.207	4.211	4.712	4.44	21.893	0.345				1055	21.893
1056	4.233	4.237	4.728	4.462	21.03	0.629				1056	21.03
1057	4.247	4.252	4.75	4.477	22.585	0.749				1057	22.585
1058	4.273	4.276	4.805	4.518	23.347	0.37				1058	23.347
1059	4.178	4.179	4.709	4.417	24.908	0.542				1059	24.908
1060	4.084	4.086	4.621	4.324	26.704	0.691				1060	26.704
1061	4.291	4.289	4.824	4.53	25.749	0.497				1061	25.749
1062	4.156	4.156	4.702	4.4	24.476	0.801				1062	24.476
1063	4.122	4.126	4.663	4.363	25.356	0.608				1063	25.356
1064	4.263	4.267	4.791	4.494	23.254	0.993				1064	23.254
1065	4.328	4.33	4.871	4.573	22.855	0.91				1065	22.855
1066	4.246	4.248	4.812	4.504	24.464	1.029				1066	24.464
1067	4.242	4.244	4.806	4.498	26.401	0.635				1067	26.401
1068	4.642	4.641	5.177	4.886	26.474	0.592				1068	26.474
1069	4.774	4.773	5.289	5.006	26.736	0.851				1069	26.736
1070	4.998	4.996	5.488	5.221	24.859	0.427				1070	24.859
1071	4.937	4.931	5.441	5.165	24.9	0.847				1071	24.9
1072	4.536	4.537	5.059	4.769	23.434	0.822				1072	23.434
1073	4.641	4.638	5.139	4.867	25.636	0.524				1073	25.636
1074	4.785	4.785	5.271	5.007	23.907	0.83				1074	23.907
1075	4.482	4.482	5.019	4.725	22.989	1.077				1075	22.989
1076	4.521	4.523	5.02	4.746	22.715	1.141				1076	22.715
1077	4.499	4.503	4.999	4.728	22.629	0.59				1077	22.629
1078	4.571	4.573	5.061	4.799	23.249	0.661				1078	23.249
1079	4.594	4.593	5.089	4.818	24.482	1.105				1079	24.482
1080	4.361	4.362	4.885	4.596	24.279	1.034				1080	24.279
1081	4.464	4.467	4.981	4.7	22.863	0.655				1081	22.863
1082	4.627	4.625	5.127	4.856	23.25	0.893				1082	23.25
1083	4.869	4.864	5.321	5.073	23.381	0.582				1083	23.381
1084	4.8	4.797	5.28	5.021	22.153	0.84				1084	22.153
1085	4.882	4.88	5.353	5.093	22.237	0.886				1085	22.237
1086	4.816	4.817	5.285	5.032	23.403	0.769				1086	23.403
1087	4.78	4.777	5.246	4.988	25.151	1.138				1087	25.151
1088	4.847	4.844	5.313	5.058	26.459	0.407				1088	26.459
1089	4.939	4.937	5.39	5.144	27.959	1.035				1089	27.959
1090	5.002	5.005	5.446	5.196	27.709	0.865				1090	27.709
1091	5.041	5.043	5.49	5.241	25.129	0.763				1091	25.129
1092	5.065	5.065	5.521	5.271	23.068	1.182				1092	23.068
1093	4.695	4.7	5.202	4.925	22.238	0.937				1093	22.238
1094	4.669	4.673	5.201	4.915	23.036	0.823				1094	23.036
1095	4.599	4.6	5.132	4.841	21.838	0.934				1095	21.838
1096	4.551	4.555	5.055	4.777	20.025	0.908				1096	20.025
1097	4.382	4.391	4.904	4.616	20.347	0.813				1097	20.347
1098	4.31	4.314	4.858	4.555	18.494	0.574				1098	18.494
1099	4.106	4.114	4.648	4.351	18.421	0.257				1099	18.421
1100	4.299	4.301	4.82	4.524	18.34	0.882				1100	18.34
1101	4.24	4.241	4.784	4.479	16.303	0.583				1101	16.303
1102	4.214	4.224	4.772	4.466	14.778	0.702				1102	14.778
1103	4.142	4.154	4.699	4.39	16.131	0.822				1103	16.131
1104	4.307	4.316	4.855	4.552	14.025	1.026				1104	14.025
1105	4.164	4.17	4.719	4.411	13.288	1.097				1105	13.288
1106	4.042	4.053	4.604	4.296	13.342	1.022				1106	13.342
1107	3.995	4.003	4.548	4.239	14.122	0.76				1107	14.122
1108	3.884	3.891	4.466	4.139	16.458	0.921				1108	16.458
1109	3.855	3.856	4.423	4.101	15.446	0.479				1109	15.446
1110	3.85	3.855	4.407	4.09	17.534	0.591				1110	17.534
1111	3.808	3.813	4.373	4.057	15.752	0.929				1111	15.752
1112	3.838	3.845	4.419	4.087	14.509	1.023				1112	14.509
1113	3.703	3.71	4.272	3.944	13.174	0.517				1113	13.174
1114	3.922	3.922	4.493	4.171	14.233	0.867				1114	14.233
1115	3.837	3.844	4.413	4.088	13.428	0.44				1115	13.428
1116	3.731	3.743	4.312	3.983	13.943	0.722				1116	13.943
1117	3.755	3.764	4.335	4.009	13.408	0.504				1117	13.408
1118	3.665	3.674	4.261	3.921	12.934	0.907				1118	12.934
1119	3.778	3.787	4.353	4.021	11.832	0.912				1119	11.832
1120	3.883	3.891	4.439	4.123	11.374	0.434				1120	11.374
1121	3.785	3.798	4.362	4.034	11.94	0.674				1121	11.94
1122	3.852	3.862	4.408	4.089	14.221	0.747				1122	14.221
1123	3.688	3.695	4.294	3.951	16.672	1.06				1123	16.672
1124	3.729	3.741	4.335	3.99	17.096	1.011				1124	17.096
1125	3.85	3.86	4.416	4.096	16.72	0.726				1125	16.72
1126	4.064	4.068	4.609	4.301	20.237	0.786				1126	20.237
1127	3.798	3.807	4.355	4.037	20.788	0.616				1127	20.788
1128	3.835	3.844	4.372	4.07	22.607	0.844				1128	22.607
1129	3.809	3.816	4.374	4.06	27.582	1.007				1129	27.582
1130	4.06	4.067	4.6	4.301	27.219	0.845				1130	27.219
1131	3.831	3.836	4.406	4.089	26.304	0.906				1131	26.304
1132	3.658	3.662	4.238	3.914	26.614	0.516				1132	26.614
1133	3.694	3.705	4.258	3.947	22.934	0.726				1133	22.934
1134	3.597	3.612	4.18	3.86	22.355	0.549				1134	22.355
1135	3.85	3.861	4.419	4.102	24.186	0.914				1135	24.186
1136	3.63	3.641	4.219	3.888	24.699	0.792				1136	24.699
1137	3.434	3.45	4.053	3.709	22.699	0.612				1137	22.699
1138	3.104	3.117	3.776	3.4	24.56	0.454				1138	24.56
1139	3.134	3.15	3.779	3.422	25.232	0.519				1139	25.232
1140	3.132	3.149	3.781	3.414	27.245	1.006				1140	27.245
1141	3.304	3.32	3.926	3.579	25.369	0.636				1141	25.369
1142	3.532	3.546	4.146	3.811	26.99	0.9				1142	26.99
1143	3.561	3.572	4.175	3.833	27.535	0.782				1143	27.535
1144	3.539	3.549	4.142	3.805	27.037	0.738				1144	27.037
1145	3.523	3.531	4.142	3.797	25.066	0.802				1145	25.066
1146	3.347	3.36	3.984	3.631	23.26	0.471				1146	23.26
1147	3.532	3.538	4.134	3.797	22.394	0.552				1147	22.394
1148	3.627	3.629	4.238	3.901	21.491	0.629				1148	21.491
1149	3.665	3.667	4.261	3.924	19.084	1.139				1149	19.084
1150	3.685	3.697	4.267	3.944	19.269	0.692				1150	19.269
1151	3.835	3.841	4.402	4.089	19.845	0.653				1151	19.845
1152	4.012	4.013	4.529	4.236	21.562	0.609				1152	21.562
1153	4.039	4.041	4.555	4.266	21.924	0.966				1153	21.924
1154	4.221	4.221	4.692	4.429	21.905	0.983				1154	21.905
1155	3.998	4.002	4.506	4.223	19.607	0.573				1155	19.607
1156	3.921	3.927	4.466	4.163	19.174	0.633				1156	19.174
1157	3.82	3.827	4.353	4.051	17.724	0.806				1157	17.724
1158	3.617	3.626	4.21	3.878	17.614	1.064				1158	17.614
1159	3.125	3.146	3.763	3.401	16.812	0.873				1159	16.812
1160	3.256	3.272	3.863	3.512	16.472	0.618				1160	16.472
1161	3.45	3.465	4.024	3.696	15.486	0.823				1161	15.486
1162	3.491	3.5	4.075	3.742	15.609	1.072				1162	15.609
1163	3.362	3.37	3.961	3.62	15.607	0.826				1163	15.607
1164	3.199	3.218	3.827	3.469	17.259	1.038				1164	17.259
1165	3.231	3.248	3.854	3.504	19.771	0.679				1165	19.771
1166	3.138	3.155	3.817	3.437	20.517	0.579				1166	20.517
1167	3.189	3.205	3.839	3.472	23.065	0.944				1167	23.065
1168	3.334	3.35	3.984	3.619	20.39	0.542				1168	20.39
1169	3.567	3.579	4.171	3.834	19.784	0.68				1169	19.784
1170	3.484	3.495	4.124	3.765	18.35	0.459				1170	18.35
1171	3.338	3.355	3.984	3.622	18.244	0.551				1171	18.244
1172	3.315	3.327	3.955	3.591	19.458	0.956				1172	19.458
1173	3.424	3.437	4.063	3.706	19.326	0.588				1173	19.326
1174	3.634	3.645	4.257	3.913	21.929	0.671				1174	21.929
1175	3.657	3.669	4.254	3.922	22.577	0.526				1175	22.577
1176	3.484	3.493	4.11	3.756	21.036	0.762				1176	21.036
1177	3.354	3.373	3.992	3.636	22.104	0.945				1177	22.104
1178	3.205	3.217	3.882	3.492	22.023	1.043				1178	22.023
1179	2.974	2.992	3.687	3.288	21.669	0.76				1179	21.669
1180	2.883	2.901	3.608	3.201	22.202	0.769				1180	22.202
1181	2.708	2.725	3.473	3.038	22.491	0.553				1181	22.491
1182	2.683	2.702	3.493	3.04	23.801	0.892				1182	23.801
1183	2.648	2.67	3.455	3.006	24.005	1.097				1183	24.005
1184	3.006	3.023	3.749	3.338	25.659	0.565				1184	25.659
1185	3.19	3.203	3.872	3.495	25.027	1.021				1185	25.027
1186	3.096	3.108	3.792	3.401	24.17	0.879				1186	24.17
1187	3.066	3.086	3.749	3.371	23.376	1.203				1187	23.376
1188	3.352	3.37	3.98	3.631	24.42	1.099				1188	24.42
1189	3.344	3.36	3.959	3.611	23.788	1.021				1189	23.788
1190	3.414	3.424	4.042	3.684	23.08	1.157				1190	23.08
1191	3.61	3.62	4.196	3.863	20.349	0.752				1191	20.349
1192	3.427	3.441	4.042	3.693	18.709	0.677				1192	18.709
1193	3.53	3.54	4.125	3.788	17.99	0.666				1193	17.99
1194	3.478	3.489	4.095	3.746	15.913	0.37				1194	15.913
1195	3.732	3.737	4.31	3.98	16.138	0.461				1195	16.138
1196	3.841	3.848	4.393	4.075	16.567	0.502				1196	16.567
1197	4.047	4.052	4.582	4.281	18.777	0.747				1197	18.777
1198	3.998	4.006	4.538	4.233	17.214	1.23				1198	17.214
1199	4.136	4.14	4.668	4.368	17.994	0.7				1199	17.994
1200	3.954	3.957	4.485	4.18	20.845	0.953				1200	20.845
1201	4.146	4.147	4.662	4.368	19.498	0.899				1201	19.498
1202	4.114	4.116	4.616	4.33	19.339	0.961				1202	19.339
1203	4.179	4.183	4.682	4.396	20.018	0.847				1203	20.018
1204	4.426	4.424	4.907	4.631	19.509	0.895				1204	19.509
1205	4.213	4.213	4.726	4.426	20.084	0.755				1205	20.084
1206	4.006	4.007	4.557	4.237	20.509	0.437				1206	20.509
1207	4.149	4.152	4.659	4.36	19.54	0.618				1207	19.54
1208	4.049	4.054	4.547	4.254	18.971	0.939				1208	18.971
1209	3.86	3.864	4.4	4.084	19.971	0.502				1209	19.971
1210	4.013	4.015	4.518	4.226	19.952	0.718				1210	19.952
1211	3.757	3.757	4.321	3.995	20.802	0.94				1211	20.802
1212	3.776	3.782	4.331	4.007	20.119	0.679				1212	20.119
1213	3.682	3.691	4.248	3.921	19.966	0.965				1213	19.966
1214	3.506	3.511	4.128	3.768	19.252	0.95				1214	19.252
1215	3.634	3.638	4.251	3.906	20.521	1.107				1215	20.521
1216	3.665	3.671	4.26	3.922	19.118	0.921				1216	19.118
1217	3.541	3.549	4.166	3.812	20.303	0.51				1217	20.303
1218	3.356	3.366	3.982	3.628	22.46	0.244				1218	22.46
1219	3.483	3.493	4.1	3.75	20.749	0.259				1219	20.749
1220	3.362	3.371	3.988	3.631	22.002	0.622				1220	22.002
1221	3.36	3.367	4.007	3.64	21.227	0.3				1221	21.227
1222	3.715	3.722	4.298	3.969	21.148	0.243				1222	21.148
1223	3.802	3.805	4.374	4.047	21.239	0.696				1223	21.239
1224	3.681	3.686	4.298	3.952	20.711	0.778				1224	20.711
1225	3.541	3.546	4.177	3.818	23.034	0.779				1225	23.034
1226	3.628	3.631	4.228	3.881	22.81	0.507				1226	22.81
1227	3.729	3.727	4.315	3.974	22.605	0.654				1227	22.605
1228	3.587	3.595	4.198	3.845	23.947	0.791				1228	23.947
1229	3.384	3.389	4.033	3.659	25.478	0.874				1229	25.478
1230	3.36	3.364	4.005	3.63	24.561	0.902				1230	24.561
1231	3.385	3.387	4.021	3.647	22.274	0.766				1231	22.274
1232	3.493	3.496	4.099	3.743	24.155	1.15				1232	24.155
1233	3.685	3.683	4.28	3.931	21.185	0.455				1233	21.185
1234	3.858	3.855	4.44	4.102	19.968	1.096				1234	19.968
1235	3.886	3.879	4.473	4.131	22.635	0.927				1235	22.635
1236	3.716	3.709	4.328	3.972	24.973	0.549				1236	24.973
1237	3.642	3.643	4.245	3.898	23.575	0.662				1237	23.575
1238	3.725	3.725	4.322	3.976	24.791	0.727				1238	24.791
1239	3.893	3.887	4.479	4.137	25.183	0.429				1239	25.183
1240	3.892	3.889	4.5	4.15	25.362	0.69				1240	25.362
1241	4.096	4.093	4.664	4.344	24.885	0.627				1241	24.885
1242	4.438	4.432	4.985	4.683	25.248	0.882				1242	25.248
1243	4.304	4.299	4.822	4.534	25.413	0.874				1243	25.413
1244	4.425	4.418	4.944	4.652	26.393	1.04				1244	26.393
1245	4.477	4.471	4.995	4.703	25.529	1.129				1245	25.529
1246	4.165	4.16	4.734	4.414	23.332	0.787				1246	23.332
1247	4.203	4.199	4.756	4.443	23.601	0.722				1247	23.601
1248	4.43	4.43	4.953	4.663	22.812	0.835				1248	22.812
1249	4.541	4.541	5.035	4.762	23.766	0.682				1249	23.766
1250	4.358	4.353	4.863	4.586	23.806	0.715				1250	23.806
1251	4.463	4.464	4.972	4.696	22.486	0.614				1251	22.486
1252	4.663	4.66	5.144	4.88	20.798	0.646				1252	20.798
1253	4.309	4.309	4.846	4.546	22.408	0.469				1253	22.408
1254	4.067	4.067	4.642	4.319	23.967	0.483				1254	23.967
1255	3.967	3.965	4.558	4.229	23.115	0.767				1255	23.115
1256	3.846	3.845	4.434	4.107	23.346	0.935				1256	23.346
1257	3.712	3.713	4.319	3.979	23.448	0.758				1257	23.448
1258	3.758	3.762	4.373	4.032	22.475	1.015				1258	22.475
1259	3.944	3.947	4.498	4.185	23.209	0.847				1259	23.209
1260	4.169	4.17	4.706	4.401	25.136	1.099				1260	25.136
1261	4.119	4.12	4.676	4.362	25.574	1.168				1261	25.574
1262	3.902	3.906	4.496	4.162	26.208	1.148				1262	26.208
1263	3.845	3.849	4.44	4.102	25.56	1.062				1263	25.56
1264	3.804	3.807	4.422	4.076	25.033	0.851				1264	25.033
1265	3.655	3.662	4.294	3.936	25.843	1.16				1265	25.843
1266	3.774	3.779	4.376	4.035	25.492	0.85				1266	25.492
1267	4.083	4.085	4.67	4.341	25.469	1.163				1267	25.469
1268	4.246	4.247	4.805	4.487	25.568	0.925				1268	25.568
1269	4.562	4.561	5.063	4.775	26.45	0.67				1269	26.45
1270	4.408	4.403	4.894	4.608	25.324	1.053				1270	25.324
1271	4.356	4.352	4.863	4.569	26.191	0.658				1271	26.191
1272	4.369	4.366	4.885	4.592	23.568	1.015				1272	23.568
1273	4.205	4.208	4.728	4.43	23.067	1.22				1273	23.067
1274	4.487	4.484	4.996	4.71	22.465	1.094				1274	22.465
1275	4.435	4.434	4.954	4.663	22.127	0.468				1275	22.127
1276	4.527	4.523	5.041	4.749	21.632	0.49				1276	21.632
1277	4.439	4.433	4.972	4.668	22.589	0.329				1277	22.589
1278	4.455	4.453	4.978	4.68	21.684	0.726				1278	21.684
1279	4.516	4.512	5.039	4.74	20.957	0.927				1279	20.957
1280	4.562	4.558	5.072	4.781	21.664	0.815				1280	21.664
1281	4.502	4.5	5.009	4.721	21.411	1.043				1281	21.411
1282	4.342	4.338	4.864	4.565	23.704	0.65				1282	23.704
1283	4.363	4.362	4.87	4.583	22.863	1.089				1283	22.863
1284	4.191	4.192	4.746	4.433	23.603	0.939				1284	23.603
1285	4.223	4.22	4.787	4.474	21.097	1				1285	21.097
1286	4.445	4.445	4.972	4.678	19.241	1.094				1286	19.241
1287	4.313	4.312	4.874	4.565	19.803	0.67				1287	19.803
1288	4.057	4.044	4.651	4.32	20.106	0.337				1288	20.106
1289	4.305	4.299	4.845	4.544	20.512	1.099				1289	20.512
1290	4.453	4.453	4.976	4.685	21.7	0.939				1290	21.7
1291	4.323	4.32	4.87	4.565	21.923	0.797				1291	21.923
1292	4.231	4.228	4.782	4.474	21.884	1.038				1292	21.884
1293	4.145	4.143	4.713	4.395	20.494	0.899				1293	20.494
1294	4.168	4.166	4.717	4.407	19.867	1.127				1294	19.867
1295	4.313	4.313	4.811	4.532	19.486	0.881				1295	19.486
1296	4.194	4.19	4.728	4.431	19.449	0.874				1296	19.449
1297	3.937	3.937	4.496	4.184	20.549	0.806				1297	20.549
1298	3.95	3.949	4.527	4.207	18.851	1.121				1298	18.851
1299	3.886	3.889	4.469	4.149	21.48	0.699				1299	21.48
1300	3.692	3.695	4.301	3.966	21.007	1.189				1300	21.007
1301	3.669	3.671	4.283	3.943	22.102	1.099				1301	22.102
1302	3.687	3.692	4.291	3.957	20.355	0.973				1302	20.355
1303	3.585	3.592	4.19	3.852	21.204	1.098				1303	21.204
1304	3.583	3.584	4.195	3.854	21.677	1.165				1304	21.677
1305	3.413	3.42	4.048	3.695	20.407	1.065				1305	20.407
1306	3.576	3.583	4.178	3.844	21.324	0.609				1306	21.324
1307	3.632	3.639	4.25	3.913	21.186	0.559				1307	21.186
1308	3.774	3.777	4.344	4.033	21.658	1.101				1308	21.658
1309	3.669	3.677	4.279	3.943	21.411	0.495				1309	21.411
1310	3.671	3.677	4.276	3.943	22.134	0.741				1310	22.134
1311	3.613	3.628	4.226	3.886	22.081	1.033				1311	22.081
1312	3.527	3.532	4.187	3.824	21.891	0.727				1312	21.891
1313	3.63	3.637	4.251	3.905	22.256	0.603				1313	22.256
1314	3.742	3.748	4.381	4.032	22.142	0.56				1314	22.142
1315	3.959	3.958	4.569	4.234	22.234	0.875				1315	22.234
1316	3.937	3.939	4.537	4.208	21.415	0.936				1316	21.415
1317	3.939	3.942	4.535	4.204	21.615	0.747				1317	21.615
1318	3.854	3.859	4.462	4.129	21.21	1.153				1318	21.21
1319	4.009	4.015	4.588	4.271	21.544	0.763				1319	21.544
1320	3.859	3.862	4.474	4.136	20.527	0.858				1320	20.527
1321	3.977	3.978	4.556	4.237	21.336	0.551				1321	21.336
1322	3.929	3.931	4.524	4.191	21.952	0.615				1322	21.952
1323	4.072	4.077	4.638	4.325	21.332	0.98				1323	21.332
1324	4.083	4.085	4.656	4.335	20.901	0.656				1324	20.901
1325	4.04	4.043	4.627	4.304	20.284	0.981				1325	20.284
1326	4.184	4.185	4.748	4.441	21.097	0.759				1326	21.097
1327	4.113	4.115	4.69	4.371	19.624	1.108				1327	19.624
1328	3.96	3.962	4.546	4.217	22.038	0.839				1328	22.038
1329	3.962	3.963	4.586	4.24	22.623	0.79				1329	22.623
1330	3.765	3.778	4.416	4.059	21.83	0.568				1330	21.83
1331	3.839	3.853	4.468	4.124	20.762	0.461				1331	20.762
1332	3.782	3.798	4.419	4.074	21.663	0.59				1332	21.663
1333	3.687	3.698	4.325	3.969	22.776	0.473				1333	22.776
1334	3.621	3.63	4.268	3.906	24.027	0.691				1334	24.027
1335	4.079	4.089	4.638	4.327	24.56	1.074				1335	24.56
1336	3.986	3.986	4.573	4.24	23.796	1.098				1336	23.796
1337	3.919	3.929	4.56	4.203	24.339	0.929				1337	24.339
1338	4.142	4.148	4.752	4.41	24.303	0.333				1338	24.303
1339	4.203	4.212	4.777	4.457	23.993	0.58				1339	23.993
1340	4.352	4.358	4.882	4.59	24.626	0.306				1340	24.626
1341	4.316	4.321	4.856	4.557	24.948	0.509				1341	24.948
1342	4.25	4.253	4.804	4.498	24.055	0.513				1342	24.055
1343	4.493	4.492	5.022	4.724	24.213	0.473				1343	24.213
1344	4.573	4.572	5.11	4.814	24.108	0.571				1344	24.108
1345	4.846	4.847	5.353	5.072	24.434	0.524				1345	24.434
1346	5.081	5.08	5.57	5.303	24.556	0.649				1346	24.556
1347	5.161	5.157	5.625	5.373	24.718	0.828				1347	24.718
1348	4.973	4.971	5.462	5.194	23.506	0.757				1348	23.506
1349	4.756	4.756	5.279	4.993	24.473	1.093				1349	24.473
1350	4.725	4.722	5.208	4.943	23.759	0.783				1350	23.759
1351	4.985	4.981	5.458	5.198	23.101	0.621				1351	23.101
1352	5.097	5.098	5.565	5.312	23.225	0.623				1352	23.225
1353	5.166	5.16	5.642	5.382	23.57	0.787				1353	23.57
1354	5.262	5.258	5.736	5.477	22.543	0.85				1354	22.543
1355	5.415	5.414	5.888	5.638	22.368	0.727				1355	22.368
1356	5.66	5.655	6.111	5.873	20.791	1.055				1356	20.791
1357	5.606	5.6	6.044	5.81	21.228	0.683				1357	21.228
1358	5.782	5.781	6.22	5.986	22.394	1.096				1358	22.394
1359	5.723	5.724	6.145	5.92	22.611	0.796				1359	22.611
1360	5.492	5.494	5.924	5.693	21.049	1.141				1360	21.049
1361	5.244	5.238	5.696	5.451	21.118	1.198				1361	21.118
1362	5.097	5.092	5.559	5.314	22.151	0.933				1362	22.151
1363	5.027	5.022	5.502	5.238	22.446	1.234				1363	22.446
1364	5.144	5.136	5.609	5.352	23.227	0.854				1364	23.227
1365	5.294	5.292	5.756	5.51	22.994	1.037				1365	22.994
1366	5.223	5.224	5.709	5.448	22.187	0.865				1366	22.187
1367	5.38	5.379	5.841	5.595	21.916	1.106				1367	21.916
1368	5.451	5.443	5.902	5.658	20.977	1.116				1368	20.977
1369	5.424	5.418	5.874	5.633	21.016	1.024				1369	21.016
1370	5.593	5.59	6.035	5.8	21.061	1.002				1370	21.061
1371	5.507	5.499	5.956	5.712	22.152	0.524				1371	22.152
1372	5.439	5.435	5.883	5.642	20.916	0.58				1372	20.916
1373	5.368	5.362	5.832	5.583	20.357	1.022				1373	20.357
1374	5.39	5.386	5.846	5.601	21.373	1.099				1374	21.373
1375	5.347	5.342	5.79	5.549	22.241	0.583				1375	22.241
1376	5.418	5.413	5.871	5.625	21.97	0.541				1376	21.97
1377	5.455	5.449	5.896	5.656	21.637	0.836				1377	21.637
1378	5.498	5.489	5.946	5.705	19.793	1.048				1378	19.793
1379	5.641	5.632	6.079	5.845	20.976	0.375				1379	20.976
1380	5.735	5.728	6.146	5.926	22.111	0.459				1380	22.111
1381	5.465	5.464	5.894	5.667	21.497	0.653				1381	21.497
1382	5.379	5.375	5.82	5.579	21.188	0.878				1382	21.188
1383	5.432	5.429	5.852	5.627	21.441	0.648				1383	21.441
1384	5.522	5.516	5.939	5.71	22.152	0.527				1384	22.152
1385	5.395	5.392	5.839	5.599	20.057	1.073				1385	20.057
1386	5.277	5.275	5.764	5.497	20.19	0.775				1386	20.19
1387	5.415	5.412	5.88	5.63	21.317	0.679				1387	21.317
1388	5.257	5.255	5.709	5.468	20.391	0.55				1388	20.391
1389	5.112	5.113	5.549	5.318	21.04	0.476				1389	21.04
1390	5.139	5.137	5.561	5.332	20.413	0.458				1390	20.413
1391	5.197	5.193	5.615	5.389	20.16	0.859				1391	20.16
1392	4.842	4.84	5.313	5.059	19.419	0.559				1392	19.419
1393	4.589	4.591	5.075	4.809	20.298	0.835				1393	20.298
1394	4.424	4.428	4.937	4.66	20.049	0.603				1394	20.049
1395	4.353	4.363	4.868	4.589	19.881	0.893				1395	19.881
1396	4.217	4.22	4.776	4.474	21.646	0.938				1396	21.646
1397	3.859	3.865	4.439	4.117	21.716	0.692				1397	21.716
1398	3.808	3.812	4.408	4.078	22.326	0.515				1398	22.326
1399	3.976	3.982	4.562	4.239	21.911	1.021				1399	21.911
1400	3.965	3.974	4.547	4.233	22.178	0.616				1400	22.178
1401	3.908	3.914	4.512	4.186	21.611	0.668				1401	21.611
1402	3.586	3.595	4.23	3.873	21.902	0.631				1402	21.902
1403	3.528	3.541	4.156	3.807	22.579	0.537				1403	22.579
1404	3.438	3.45	4.081	3.729	23.131	0.642				1404	23.131
1405	3.47	3.486	4.115	3.758	23.123	0.646				1405	23.123
1406	3.308	3.324	3.968	3.604	22.885	0.787				1406	22.885
1407	3.277	3.292	3.954	3.579	22.059	0.537				1407	22.059
1408	3.154	3.167	3.86	3.459	21.782	0.71				1408	21.782
1409	3.168	3.187	3.852	3.471	22.703	0.553				1409	22.703
1410	3.359	3.373	4.008	3.648	21.68	0.5				1410	21.68
1411	3.255	3.275	3.922	3.55	21.96	0.399				1411	21.96
1412	3.18	3.198	3.868	3.486	21.629	0.637				1412	21.629
1413	2.99	3.005	3.734	3.321	22.083	0.613				1413	22.083
1414	2.948	2.963	3.678	3.274	21.333	0.653				1414	21.333
1415	3.102	3.117	3.81	3.424	22.088	0.337				1415	22.088
1416	3.197	3.21	3.867	3.497	24.475	0.795				1416	24.475
1417	3.424	3.432	4.074	3.71	22.228	0.954				1417	22.228
1418	3.568	3.582	4.194	3.85	22.461	1.151				1418	22.461
1419	3.646	3.659	4.264	3.927	21.732	0.694				1419	21.732
1420	3.631	3.645	4.236	3.9	22.869	0.806				1420	22.869
1421	3.478	3.495	4.097	3.759	22.49	0.672				1421	22.49
1422	3.42	3.435	4.085	3.717	22.644	0.487				1422	22.644
1423	3.316	3.33	3.988	3.613	22.199	1.032				1423	22.199
1424	3.399	3.414	4.077	3.706	21.621	0.731				1424	21.621
1425	3.306	3.318	3.985	3.613	23.508	0.759				1425	23.508
1426	3.331	3.341	3.995	3.622	23.839	0.584				1426	23.839
1427	3.565	3.575	4.212	3.858	23.071	0.898				1427	23.071
1428	3.941	3.944	4.527	4.205	23.877	0.827				1428	23.877
1429	3.858	3.869	4.457	4.132	23.658	1.031				1429	23.658
1430	3.858	3.859	4.441	4.113	24.175	0.391				1430	24.175
1431	3.964	3.966	4.551	4.225	24.645	0.746				1431	24.645
1432	4.007	4.012	4.594	4.264	22.175	0.604				1432	22.175
1433	3.904	3.903	4.495	4.168	22.358	0.678				1433	22.358
1434	4.095	4.099	4.656	4.348	24.679	0.627				1434	24.679
1435	4.363	4.362	4.887	4.599	24.885	0.78				1435	24.885
1436	4.299	4.303	4.831	4.537	23.434	1.025				1436	23.434
1437	4.133	4.134	4.702	4.388	23.953	0.831				1437	23.953
1438	4.166	4.169	4.705	4.408	22.934	1.049				1438	22.934
1439	4.144	4.148	4.716	4.406	23.768	1.189				1439	23.768
1440	4.108	4.111	4.698	4.377	24.028	1.19				1440	24.028
1441	4.089	4.091	4.66	4.352	25.255	0.902				1441	25.255
1442	3.805	3.816	4.44	4.097	23.189	1				1442	23.189
1443	3.744	3.752	4.375	4.031	23.451	0.989				1443	23.451
1444	3.757	3.769	4.374	4.037	25.045	1.036				1444	25.045
1445	3.723	3.735	4.345	4.009	25.803	0.95				1445	25.803
1446	3.921	3.928	4.518	4.197	25.194	0.978				1446	25.194
1447	4.142	4.148	4.713	4.404	23.308	0.887				1447	23.308
1448	4.062	4.069	4.636	4.325	22.975	1.241				1448	22.975
1449	3.884	3.887	4.467	4.144	23.466	1.239				1449	23.466
1450	3.744	3.746	4.332	4.012	24.228	0.952				1450	24.228
1451	3.662	3.668	4.276	3.938	23.96	0.867				1451	23.96
1452	3.766	3.775	4.373	4.04	23.382	1.041				1452	23.382
1453	3.896	3.904	4.477	4.163	23.466	0.634				1453	23.466
1454	3.667	3.676	4.291	3.953	22.626	0.978				1454	22.626
1455	3.637	3.645	4.246	3.91	23.197	1.172				1455	23.197
1456	3.893	3.897	4.469	4.151	20.999	1.221				1456	20.999
1457	3.793	3.802	4.382	4.062	20.608	0.991				1457	20.608
1458	3.804	3.813	4.395	4.078	20.035	0.933				1458	20.035
1459	3.805	3.817	4.419	4.083	20.2	1.11				1459	20.2
1460	4.116	4.122	4.689	4.375	19.193	0.489				1460	19.193
1461	3.972	3.983	4.562	4.239	21.447	0.893				1461	21.447
1462	3.738	3.744	4.368	4.025	21.879	1.108				1462	21.879
1463	3.597	3.604	4.242	3.889	23.023	1.102				1463	23.023
1464	3.73	3.739	4.358	4.012	22.386	1.019				1464	22.386
1465	3.741	3.745	4.347	4.013	23.027	0.99				1465	23.027
1466	3.686	3.698	4.324	3.978	22.18	1.175				1466	22.18
1467	3.728	3.734	4.356	4.012	23.378	0.953				1467	23.378
1468	3.662	3.674	4.299	3.959	22.514	0.659				1468	22.514
1469	3.635	3.637	4.284	3.929	22.866	0.849				1469	22.866
1470	3.619	3.623	4.285	3.924	24.321	0.98				1470	24.321
1471	3.686	3.696	4.327	3.981	23.08	0.961				1471	23.08
1472	3.511	3.524	4.166	3.811	24.276	1.096				1472	24.276
1473	3.496	3.511	4.17	3.8	23.616	0.818				1473	23.616
1474	3.424	3.433	4.119	3.733	23.923	0.778				1474	23.923
1475	3.358	3.375	4.047	3.67	24.143	0.992				1475	24.143
1476	3.461	3.483	4.118	3.759	24.344	1.062				1476	24.344
1477	3.24	3.255	3.949	3.553	24.555	0.903				1477	24.555
1478	3.06	3.08	3.828	3.405	23.77	1.16				1478	23.77
1479	2.976	2.996	3.786	3.345	22.282	1.133				1479	22.282
1480	2.814	2.831	3.637	3.186	22.04	0.75				1480	22.04
1481	2.948	2.96	3.716	3.292	23.516	0.751				1481	23.516
1482	2.943	2.964	3.718	3.294	23.352	1.055				1482	23.352
1483	3.03	3.05	3.81	3.384	23.694	0.747				1483	23.694
1484	3.226	3.236	3.979	3.558	23.627	1.025				1484	23.627
1485	3.351	3.366	4.068	3.672	23.578	0.638				1485	23.578
1486	3.006	3.025	3.766	3.341	23.811	0.599				1486	23.811
1487	3.026	3.046	3.779	3.364	23.153	0.713				1487	23.153
1488	3.173	3.187	3.897	3.496	21.879	0.96				1488	21.879
1489	3.368	3.384	4.042	3.667	21.662	1.059				1489	21.662
1490	3.128	3.144	3.872	3.464	21.467	1.027				1490	21.467
1491	3.267	3.281	3.993	3.597	22.735	0.809				1491	22.735
1492	3.224	3.237	3.954	3.557	22.168	0.911				1492	22.168
1493	3.19	3.204	3.904	3.508	21.382	1.058				1493	21.382
1494	3.445	3.459	4.096	3.736	21.267	0.668				1494	21.267
1495	3.404	3.417	4.091	3.713	22.006	0.98				1495	22.006
1496	3.457	3.469	4.116	3.753	22.718	1.056				1496	22.718
1497	3.457	3.468	4.113	3.747	22.031	0.882				1497	22.031
1498	3.429	3.443	4.09	3.725	22.449	0.846				1498	22.449
1499	3.325	3.336	4.008	3.631	21.848	0.961				1499	21.848
1500	3.307	3.317	4.003	3.622	22.333	0.698				1500	22.333
1501	3.311	3.326	4.007	3.62	21.839	0.645				1501	21.839
1502	3.064	3.078	3.788	3.389	21.617	0.876				1502	21.617
1503	3.041	3.057	3.771	3.367	22.869	0.659				1503	22.869
1504	3.112	3.13	3.842	3.441	21.63	0.944				1504	21.63
1505	3.288	3.298	3.983	3.596	22.051	0.55				1505	22.051
1506	3.597	3.608	4.233	3.882	20.866	1.133				1506	20.866
1507	3.841	3.854	4.454	4.123	23.006	0.68				1507	23.006
1508	3.933	3.942	4.523	4.199	22.346	0.744				1508	22.346
1509	4.159	4.17	4.709	4.409	22.826	0.85				1509	22.826
1510	4.334	4.34	4.87	4.574	22.637	0.913				1510	22.637
1511	4.337	4.339	4.907	4.593	21.477	0.779				1511	21.477
1512	4.201	4.204	4.768	4.456	21.616	0.728				1512	21.616
1513	4.072	4.075	4.67	4.337	21.762	0.738				1513	21.762
1514	3.995	3.996	4.586	4.256	23.287	0.842				1514	23.287
1515	3.888	3.892	4.488	4.15	23.673	0.955				1515	23.673
1516	3.81	3.816	4.405	4.072	23.249	0.732				1516	23.249
1517	3.88	3.888	4.475	4.146	23.389	0.719				1517	23.389
1518	3.925	3.926	4.549	4.2	24.178	0.826				1518	24.178
1519	4.073	4.08	4.685	4.349	23.419	0.768				1519	23.419
1520	4.106	4.105	4.728	4.385	23.124	0.686				1520	23.124
1521	4.321	4.324	4.913	4.59	22.816	0.643				1521	22.816
1522	4.378	4.378	4.937	4.629	23.943	1.045				1522	23.943
1523	4.497	4.499	5.053	4.743	23.238	0.978				1523	23.238
1524	4.248	4.248	4.85	4.518	24.114	0.71				1524	24.114
1525	4.053	4.058	4.643	4.318	24.103	1.009				1525	24.103
1526	4.059	4.061	4.662	4.326	24.51	0.927				1526	24.51
1527	3.911	3.915	4.518	4.177	23.927	0.923				1527	23.927
1528	3.846	3.848	4.47	4.122	23.408	1.016				1528	23.408
1529	3.964	3.967	4.577	4.233	23.975	0.963				1529	23.975
1530	4.16	4.163	4.74	4.421	23.134	1.023				1530	23.134
1531	4.486	4.489	5.052	4.745	23.738	0.799				1531	23.738
1532	4.55	4.549	5.088	4.797	24.1	0.936				1532	24.1
1533	4.551	4.553	5.113	4.811	23.411	1.049				1533	23.411
1534	4.671	4.666	5.174	4.893	23.337	0.798				1534	23.337
1535	4.584	4.584	5.099	4.815	24.162	0.963				1535	24.162
1536	4.764	4.758	5.27	4.984	24.32	0.896				1536	24.32
1537	4.756	4.756	5.252	4.975	24.532	0.829				1537	24.532
1538	4.703	4.7	5.205	4.931	24.987	1.042				1538	24.987
1539	4.926	4.921	5.394	5.135	24.896	0.727				1539	24.896
1540	4.798	4.794	5.286	5.01	23.98	0.956				1540	23.98
1541	4.496	4.493	5.018	4.72	25.187	0.643				1541	25.187
1542	4.635	4.636	5.149	4.859	24.547	1.073				1542	24.547
1543	4.662	4.664	5.165	4.885	22.999	1.066				1543	22.999
1544	4.342	4.344	4.858	4.56	21.407	0.969				1544	21.407
1545	4.304	4.299	4.858	4.543	20.355	1.064				1545	20.355
1546	4.454	4.456	4.967	4.676	20.433	1.081				1546	20.433
1547	4.315	4.312	4.849	4.542	19.538	0.982				1547	19.538
1548	4.561	4.559	5.05	4.773	22.906	0.967				1548	22.906
1549	4.655	4.652	5.166	4.878	23.863	1.185				1549	23.863
1550	4.761	4.756	5.235	4.967	23.581	1.002				1550	23.581
1551	4.593	4.59	5.083	4.806	25.245	0.954				1551	25.245
1552	4.495	4.494	5.021	4.727	24.221	1.006				1552	24.221
1553	4.496	4.498	5.016	4.727	24.003	1.258				1553	24.003
1554	4.612	4.618	5.073	4.813	24.254	0.797				1554	24.254
1555	4.549	4.554	5.029	4.762	22.285	0.746				1555	22.285
1556	4.554	4.55	5.043	4.763	24.794	0.997				1556	24.794
1557	4.531	4.534	5.026	4.747	25.323	1.145				1557	25.323
1558	4.479	4.484	4.976	4.695	25.194	1.036				1558	25.194
1559	4.515	4.516	5.017	4.738	23.193	0.938				1559	23.193
1560	4.116	4.122	4.65	4.349	25.601	1.017				1560	25.601
1561	4.163	4.166	4.728	4.414	25.089	0.903				1561	25.089
1562	4.248	4.25	4.8	4.491	25.429	1.092				1562	25.429
1563	4.3	4.294	4.86	4.542	25.855	0.977				1563	25.855
1564	4.611	4.608	5.121	4.835	25.264	0.828				1564	25.264
1565	4.728	4.721	5.217	4.934	26.461	0.82				1565	26.461
1566	4.653	4.652	5.14	4.859	27.233	1.08				1566	27.233
1567	4.565	4.563	5.058	4.777	26.437	1.071				1567	26.437
1568	4.593	4.588	5.089	4.805	23.831	0.998				1568	23.831
1569	4.641	4.635	5.136	4.856	23.858	0.841				1569	23.858
1570	4.742	4.742	5.222	4.954	26.169	1.064				1570	26.169
1571	4.955	4.951	5.422	5.16	24.305	0.966				1571	24.305
1572	4.91	4.904	5.425	5.141	23.661	0.7				1572	23.661
1573	4.796	4.797	5.3	5.018	24.02	0.988				1573	24.02
1574	4.7	4.701	5.209	4.927	23.775	0.551				1574	23.775
1575	4.733	4.73	5.252	4.966	22.927	1.072				1575	22.927
1576	4.681	4.683	5.2	4.917	20.672	0.988				1576	20.672
1577	4.773	4.77	5.278	5	20.613	0.726				1577	20.613
1578	4.904	4.898	5.399	5.127	21.954	1.071				1578	21.954
1579	4.834	4.833	5.328	5.053	22.982	1.233				1579	22.982
1580	4.586	4.584	5.1	4.811	25.015	0.914				1580	25.015
1581	4.465	4.469	5.011	4.712	23.476	1.151				1581	23.476
1582	4.627	4.629	5.132	4.855	23.758	1.244				1582	23.758
1583	4.519	4.52	5.033	4.753	23.366	1.117				1583	23.366
1584	4.658	4.657	5.168	4.895	24.462	1.141				1584	24.462
1585	4.953	4.946	5.421	5.163	23.481	0.784				1585	23.481
1586	4.958	4.951	5.424	5.169	23.989	0.913				1586	23.989
1587	4.666	4.661	5.165	4.889	24.066	0.932				1587	24.066
1588	4.387	4.388	4.911	4.621	23.178	0.819				1588	23.178
1589	4.271	4.27	4.81	4.511	24.695	1.071				1589	24.695
1590	4.129	4.127	4.694	4.381	25.893	1.038				1590	25.893
1591	4.175	4.168	4.744	4.428	25.794	0.816				1591	25.794
1592	4.028	4.031	4.6	4.286	24.797	0.837				1592	24.797
1593	4.24	4.238	4.786	4.48	24.095	0.805				1593	24.095
1594	4.426	4.422	4.958	4.663	25.847	1.078				1594	25.847
1595	4.36	4.355	4.882	4.585	25.783	1.094				1595	25.783
1596	4.568	4.562	5.083	4.791	23.084	0.819				1596	23.084
1597	4.946	4.935	5.425	5.15	24.481	0.61				1597	24.481
1598	5.202	5.196	5.632	5.385	23.986	1.189				1598	23.986
1599	5.05	5.044	5.508	5.249	24.388	0.715				1599	24.388
1600	5.418	5.412	5.835	5.599	23.759	0.867				1600	23.759
1601	5.346	5.335	5.795	5.542	23.871	0.775				1601	23.871
1602	5.254	5.243	5.706	5.449	24.608	0.771				1602	24.608
1603	5.14	5.127	5.598	5.337	24.538	1.179				1603	24.538
1604	4.989	4.984	5.452	5.189	23.52	1.141				1604	23.52
1605	4.705	4.696	5.222	4.928	23.513	1.038				1605	23.513
1606	4.912	4.907	5.388	5.118	24.504	0.848				1606	24.504
1607	4.736	4.726	5.253	4.959	25.863	1.012				1607	25.863
1608	4.869	4.86	5.371	5.083	21.399	1.005				1608	21.399
1609	5.012	5.006	5.479	5.209	21.478	1.091				1609	21.478
1610	5.137	5.13	5.605	5.332	21.339	0.807				1610	21.339
1611	4.988	4.982	5.468	5.193	22.988	0.722				1611	22.988
1612	5.093	5.086	5.547	5.29	24.569	0.989				1612	24.569
1613	5.398	5.387	5.845	5.592	22.054	1.024				1613	22.054
1614	5.15	5.146	5.617	5.354	22.007	0.784				1614	22.007
1615	5.178	5.175	5.659	5.387	20.757	0.66				1615	20.757
1616	4.888	4.883	5.415	5.12	21.214	0.835				1616	21.214
1617	5.078	5.075	5.564	5.296	20.664	0.915				1617	20.664
1618	5.099	5.097	5.594	5.321	20.561	0.845				1618	20.561
1619	5.279	5.269	5.731	5.477	20.833	0.92				1619	20.833
1620	4.986	4.979	5.484	5.207	21.144	0.667				1620	21.144
1621	4.967	4.958	5.472	5.186	20.976	1.086				1621	20.976
1622	4.889	4.888	5.405	5.12	22.084	1.042				1622	22.084
1623	4.821	4.819	5.341	5.048	21.595	0.669				1623	21.595
1624	4.448	4.447	5.021	4.694	20.766	1.007				1624	20.766
1625	4.222	4.219	4.814	4.481	22.269	1.049				1625	22.269
1626	3.959	3.962	4.598	4.237	23.044	0.887				1626	23.044
1627	3.919	3.926	4.543	4.192	23.573	1.032				1627	23.573
1628	4.012	4.018	4.633	4.28	24.602	0.963				1628	24.602
1629	4.032	4.037	4.647	4.299	23.251	0.947				1629	23.251
1630	4.369	4.376	4.953	4.625	22.347	1.127				1630	22.347
1631	4.535	4.535	5.092	4.776	23.528	0.992				1631	23.528
1632	4.58	4.577	5.118	4.811	23.27	0.921				1632	23.27
1633	4.502	4.501	5.054	4.745	22.251	0.774				1633	22.251
1634	4.738	4.733	5.246	4.959	21.546	0.842				1634	21.546
1635	4.517	4.514	5.077	4.76	21.203	0.912				1635	21.203
1636	4.629	4.624	5.154	4.853	21.005	0.913				1636	21.005
1637	4.51	4.508	5.043	4.738	23.057	0.593				1637	23.057
1638	4.66	4.659	5.187	4.887	23.211	0.712				1638	23.211
1639	4.589	4.588	5.128	4.819	21.814	0.929				1639	21.814
1640	4.378	4.376	4.958	4.632	22.507	0.976				1640	22.507
1641	4.441	4.438	4.995	4.678	22.222	0.82				1641	22.222
1642	4.412	4.412	4.958	4.647	22.075	0.989				1642	22.075
1643	4.106	4.102	4.681	4.353	23.865	0.755				1643	23.865
1644	4.072	4.071	4.635	4.315	23.963	1.062				1644	23.963
1645	4.018	4.021	4.592	4.263	24.337	0.945				1645	24.337
1646	3.753	3.758	4.374	4.024	26.246	0.992				1646	26.246
1647	3.769	3.77	4.366	4.024	26.106	1.072				1647	26.106
1648	4.028	4.026	4.603	4.273	26.284	0.818				1648	26.284
1649	4.044	4.04	4.623	4.286	25.231	1.001				1649	25.231
1650	4.097	4.095	4.679	4.348	23.789	0.611				1650	23.789
1651	3.995	3.993	4.57	4.233	23.81	0.836				1651	23.81
1652	3.956	3.954	4.534	4.197	23.912	0.865				1652	23.912
1653	4.013	4.01	4.589	4.256	23.713	1.142				1653	23.713
1654	3.907	3.905	4.501	4.156	24.503	0.876				1654	24.503
1655	4.041	4.045	4.6	4.277	23.571	1.131				1655	23.571
1656	4.246	4.241	4.791	4.475	21.97	1.045				1656	21.97
1657	4.394	4.388	4.919	4.616	22.733	1.156				1657	22.733
1658	4.535	4.528	5.029	4.739	22.815	0.841				1658	22.815
1659	4.679	4.67	5.164	4.884	23.798	0.819				1659	23.798
1660	4.693	4.693	5.177	4.903	23.714	0.704				1660	23.714
1661	4.881	4.873	5.356	5.09	22.4	1.168				1661	22.4
1662	4.972	4.965	5.432	5.165	22.699	0.751				1662	22.699
1663	5.127	5.117	5.581	5.325	22.674	0.926				1663	22.674
1664	4.925	4.916	5.377	5.117	22.123	0.674				1664	22.123
1665	4.579	4.568	5.064	4.783	21.758	0.931				1665	21.758
1666	4.464	4.456	4.977	4.686	20.663	0.809				1666	20.663
1667	4.247	4.24	4.787	4.481	20.239	0.849				1667	20.239
1668	4.236	4.236	4.789	4.479	20.091	1.062				1668	20.091
1669	4.12	4.115	4.68	4.368	19.865	0.972				1669	19.865
1670	4.385	4.385	4.906	4.616	19.783	0.987				1670	19.783
1671	4.155	4.152	4.701	4.389	20.275	0.846				1671	20.275
1672	3.97	3.97	4.531	4.207	21.152	0.979				1672	21.152
1673	4.198	4.197	4.743	4.434	20.359	1.015				1673	20.359
1674	4.246	4.244	4.774	4.47	19.543	1.21				1674	19.543
1675	4.069	4.069	4.618	4.302	20.288	1.046				1675	20.288
1676	3.952	3.947	4.506	4.187	20.309	0.967				1676	20.309
1677	4.3	4.299	4.812	4.525	19.86	1.027				1677	19.86
1678	4.441	4.435	4.963	4.671	20.931	1.232				1678	20.931
1679	4.444	4.443	4.943	4.655	20.752	0.991				1679	20.752
1680	4.061	4.06	4.625	4.302	22.394	0.714				1680	22.394
1681	3.93	3.934	4.492	4.172	21.299	0.731				1681	21.299
1682	3.964	3.962	4.53	4.205	20.508	1.184				1682	20.508
1683	4.235	4.234	4.771	4.468	20.931	0.989				1683	20.931
1684	4.292	4.293	4.821	4.525	20.027	1.022				1684	20.027
1685	4.483	4.481	5.002	4.711	20.983	1.059				1685	20.983
1686	4.649	4.642	5.163	4.872	20.146	1.064				1686	20.146
1687	4.638	4.631	5.147	4.857	19.139	1.021				1687	19.139
1688	4.705	4.7	5.205	4.921	19.737	0.859				1688	19.737
1689	4.61	4.608	5.13	4.833	19.251	0.961				1689	19.251
1690	4.509	4.509	5.029	4.73	18.274	1.026				1690	18.274
1691	4.445	4.438	4.95	4.659	19.536	0.981				1691	19.536
1692	4.791	4.783	5.273	4.995	18.48	0.793				1692	18.48
1693	4.866	4.857	5.367	5.072	18.883	1.054				1693	18.883
1694	4.693	4.683	5.214	4.914	19.551	0.916				1694	19.551
1695	4.877	4.868	5.376	5.096	19.858	0.926				1695	19.858
1696	4.961	4.953	5.439	5.165	20.437	0.969				1696	20.437
1697	4.804	4.796	5.301	5.022	19.912	1.004				1697	19.912
1698	4.503	4.499	5.032	4.731	20.413	1.164				1698	20.413
1699	4.354	4.352	4.895	4.587	20.601	1.164				1699	20.601
1700	4.538	4.534	5.068	4.767	18.964	1.164				1700	18.964
1701	4.251	4.247	4.812	4.495	20.613	0.725				1701	20.613
1702	4.358	4.349	4.902	4.593	19.982	0.614				1702	19.982
1703	4.516	4.506	5.053	4.75	20.744	0.789				1703	20.744
1704	4.353	4.348	4.887	4.586	22.304	0.92				1704	22.304
1705	4.278	4.274	4.845	4.525	22.847	0.862				1705	22.847
1706	4.421	4.417	4.945	4.652	21.407	1.004				1706	21.407
1707	4.39	4.386	4.94	4.634	22.056	0.918				1707	22.056
1708	4.423	4.419	4.953	4.655	20.592	0.923				1708	20.592
1709	4.588	4.579	5.106	4.812	22.606	0.912				1709	22.606
1710	4.551	4.544	5.076	4.776	20.832	0.859				1710	20.832
1711	4.536	4.524	5.07	4.763	21.931	1.062				1711	21.931
1712	4.398	4.393	4.938	4.629	21.97	0.846				1712	21.97
1713	4.491	4.483	5.016	4.715	20.53	0.729				1713	20.53
1714	4.674	4.665	5.161	4.886	21.188	0.798				1714	21.188
1715	4.762	4.752	5.238	4.966	19.368	0.801				1715	19.368
1716	4.723	4.714	5.206	4.924	20.26	0.922				1716	20.26
1717	4.565	4.561	5.075	4.787	18.888	0.863				1717	18.888
1718	4.871	4.859	5.338	5.07	19.401	0.593				1718	19.401
1719	5.079	5.071	5.535	5.276	19.566	0.806				1719	19.566
1720	5.244	5.239	5.687	5.439	18.439	0.968				1720	18.439
1721	5.301	5.295	5.73	5.488	20.779	0.935				1721	20.779
1722	5.316	5.308	5.758	5.513	18.71	0.798				1722	18.71
1723	5.11	5.102	5.552	5.3	20.481	0.838				1723	20.481
1724	5.138	5.13	5.588	5.336	20.474	0.73				1724	20.474
1725	5.472	5.461	5.891	5.654	18.928	0.74				1725	18.928
1726	5.501	5.49	5.922	5.69	19.767	0.835				1726	19.767
1727	5.674	5.662	6.089	5.854	19.735	0.863				1727	19.735
1728	5.802	5.788	6.203	5.977	18.779	0.931				1728	18.779
1729	5.405	5.393	5.855	5.6	19.448	0.872				1729	19.448
1730	5.291	5.279	5.717	5.477	20.74	0.836				1730	20.74
1731	5.276	5.263	5.72	5.467	19.541	0.697				1731	19.541
1732	4.944	4.937	5.421	5.153	20.552	0.922				1732	20.552
1733	4.805	4.8	5.314	5.03	19.46	0.737				1733	19.46
1734	4.727	4.722	5.234	4.951	19.726	0.746				1734	19.726
1735	4.872	4.864	5.379	5.098	19.151	0.974				1735	19.151
1736	4.9	4.893	5.397	5.118	19.325	1.061				1736	19.325
1737	4.854	4.852	5.349	5.072	19.292	0.893				1737	19.292
1738	4.774	4.77	5.285	4.999	18.89	1				1738	18.89
1739	4.664	4.661	5.19	4.898	19.826	0.938				1739	19.826
1740	4.489	4.487	5.039	4.735	19.155	0.967				1740	19.155
1741	4.272	4.269	4.855	4.53	19.273	1.237				1741	19.273
1742	4.452	4.45	5.01	4.698	20.081	0.975				1742	20.081
1743	4.405	4.403	4.961	4.652	19.56	0.81				1743	19.56
1744	4.549	4.546	5.087	4.792	19.576	1.004				1744	19.576
1745	4.765	4.762	5.295	5.006	20.223	0.851				1745	20.223
1746	4.85	4.849	5.346	5.068	19.521	1.007				1746	19.521
1747	4.714	4.716	5.255	4.956	19.478	1.014				1747	19.478
1748	4.576	4.575	5.138	4.821	20.014	1.035				1748	20.014
1749	4.566	4.566	5.142	4.822	19.717	0.967				1749	19.717
1750	4.398	4.4	5.011	4.674	19.916	0.891				1750	19.916
1751	4.283	4.283	4.897	4.554	19.239	0.922				1751	19.239
1752	4.303	4.308	4.93	4.59	20.115	0.991				1752	20.115
1753	4.497	4.496	5.061	4.75	19.807	1.007				1753	19.807
1754	4.452	4.455	5.028	4.711	19.713	1.031				1754	19.713
1755	4.425	4.425	4.995	4.679	19.196	1.083				1755	19.196
1756	4.518	4.518	5.073	4.766	19.193	0.925				1756	19.193
1757	4.765	4.762	5.284	4.99	20.562	1.003				1757	20.562
1758	4.921	4.921	5.433	5.144	20.268	0.789				1758	20.268
1759	5.152	5.15	5.648	5.372	19.791	1.01				1759	19.791
1760	4.841	4.841	5.354	5.069	19.912	1.029				1760	19.912
1761	4.898	4.896	5.407	5.123	19.95	0.937				1761	19.95
1762	4.918	4.913	5.394	5.128	20.277	0.961				1762	20.277
1763	5	4.991	5.483	5.211	19.407	0.924				1763	19.407
1764	4.879	4.873	5.378	5.1	19.99	0.934				1764	19.99
1765	4.851	4.847	5.35	5.074	19.116	0.915				1765	19.116
1766	4.795	4.79	5.304	5.017	19.739	0.959				1766	19.739
1767	4.808	4.802	5.324	5.037	19.673	0.787				1767	19.673
1768	4.857	4.853	5.363	5.074	20.322	0.899				1768	20.322
1769	4.726	4.723	5.225	4.941	20.089	1.013				1769	20.089
1770	4.723	4.717	5.268	4.958	20.079	1.028				1770	20.079
1771	4.915	4.907	5.411	5.126	20.019	0.939				1771	20.019
1772	4.997	4.992	5.493	5.208	20.349	0.948				1772	20.349
1773	5.044	5.036	5.535	5.256	20.42	0.797				1773	20.42
1774	5.369	5.359	5.829	5.571	18.648	0.989				1774	18.648
1775	5.405	5.396	5.867	5.61	18.973	0.928				1775	18.973
1776	5.624	5.613	6.074	5.817	19.016	1.18				1776	19.016
1777	5.851	5.839	6.27	6.038	20.392	0.918				1777	20.392
1778	5.733	5.724	6.17	5.928	19.432	0.78				1778	19.432
1779	5.704	5.696	6.137	5.892	18.074	0.668				1779	18.074
1780	5.523	5.514	5.975	5.722	20.269	0.98				1780	20.269
1781	5.78	5.769	6.182	5.957	20.14	0.726				1781	20.14
1782	5.632	5.617	6.062	5.813	19.359	0.629				1782	19.359
1783	5.609	5.595	6.024	5.786	20.094	0.72				1783	20.094
1784	5.575	5.559	5.998	5.753	19.81	0.728				1784	19.81
1785	5.551	5.537	5.969	5.729	19.9	0.824				1785	19.9
1786	5.455	5.447	5.91	5.65	20.281	0.635				1786	20.281
1787	5.318	5.307	5.778	5.515	20.126	0.846				1787	20.126
1788	5.539	5.534	5.968	5.73	19.967	0.678				1788	19.967
1789	5.119	5.111	5.602	5.33	19.759	0.559				1789	19.759
1790	5.065	5.062	5.539	5.27	21.542	1.02				1790	21.542
1791	5.119	5.106	5.589	5.32	21.312	0.925				1791	21.312
1792	5.125	5.115	5.602	5.333	21.381	0.89				1792	21.381
1793	5.076	5.068	5.552	5.281	21.178	0.909				1793	21.178
1794	5.119	5.114	5.589	5.328	22.473	1.01				1794	22.473
1795	5.023	5.015	5.5	5.229	21.502	1.199				1795	21.502
1796	4.893	4.882	5.376	5.102	20.536	0.941				1796	20.536
1797	4.8	4.792	5.318	5.023	21.034	1.015				1797	21.034
1798	4.964	4.955	5.456	5.179	21.475	1.16				1798	21.475
1799	4.936	4.93	5.431	5.154	21.614	0.971				1799	21.614
1800	5.064	5.053	5.546	5.275	19.362	0.574				1800	19.362
1801	4.847	4.834	5.354	5.073	19.849	0.656				1801	19.849
1802	4.843	4.84	5.363	5.074	19.508	1.05				1802	19.508
1803	4.932	4.924	5.425	5.146	20.066	0.728				1803	20.066
1804	4.942	4.935	5.441	5.153	20.641	0.74				1804	20.641
1805	4.987	4.977	5.469	5.191	19.692	0.715				1805	19.692
1806	5.157	5.155	5.611	5.353	20.157	0.885				1806	20.157
1807	5.204	5.202	5.65	5.398	20.457	0.883				1807	20.457
1808	5.336	5.332	5.779	5.532	19.291	0.663				1808	19.291
1809	5.468	5.462	5.876	5.644	20.922	0.811				1809	20.922
1810	5.224	5.216	5.686	5.428	21.214	0.83				1810	21.214
1811	5.153	5.149	5.609	5.354	20.8	0.875				1811	20.8
1812	5.041	5.033	5.507	5.246	20.834	0.886				1812	20.834
1813	4.803	4.798	5.271	5.006	20.903	0.934				1813	20.903
1814	4.823	4.815	5.316	5.04	20.429	0.78				1814	20.429
1815	5.056	5.047	5.501	5.245	19.219	0.641				1815	19.219
1816	4.913	4.902	5.388	5.113	19.325	0.722				1816	19.325
1817	4.775	4.769	5.246	4.977	20.05	0.98				1817	20.05
1818	4.481	4.481	4.975	4.697	20.337	0.954				1818	20.337
1819	4.684	4.679	5.175	4.896	20.867	0.742				1819	20.867
1820	4.775	4.775	5.273	4.997	19.546	0.712				1820	19.546
1821	4.706	4.702	5.197	4.922	20.817	0.843				1821	20.817
1822	4.721	4.716	5.227	4.946	21.324	0.922				1822	21.324
1823	5.004	5.001	5.454	5.202	19.42	1.121				1823	19.42
1824	4.936	4.926	5.398	5.135	20.008	0.902				1824	20.008
1825	4.847	4.841	5.332	5.06	18.976	1.043				1825	18.976
1826	4.952	4.946	5.404	5.145	19.18	0.934				1826	19.18
1827	4.664	4.661	5.142	4.87	19.965	0.851				1827	19.965
1828	4.915	4.911	5.392	5.121	19.995	0.948				1828	19.995
1829	4.753	4.749	5.236	4.959	20.346	0.999				1829	20.346
1830	4.544	4.531	5.075	4.773	20.707	0.814				1830	20.707
1831	4.624	4.62	5.1	4.833	19.876	1.097				1831	19.876
1832	4.661	4.659	5.157	4.883	20.073	0.92				1832	20.073
1833	4.665	4.661	5.161	4.883	18.841	1.025				1833	18.841
1834	4.604	4.597	5.134	4.839	18.107	0.997				1834	18.107
1835	4.593	4.594	5.095	4.818	20.068	1.17				1835	20.068
1836	4.394	4.395	4.927	4.631	20.046	1.195				1836	20.046
1837	4.327	4.326	4.848	4.554	20.948	0.913				1837	20.948
1838	4.263	4.262	4.787	4.492	19.84	0.868				1838	19.84
1839	4.364	4.361	4.894	4.596	19.62	0.951				1839	19.62
1840	4.403	4.4	4.903	4.625	21.364	1.122				1840	21.364
1841	4.314	4.316	4.813	4.529	21.421	1.08				1841	21.421
1842	4.436	4.433	4.916	4.641	21.036	0.98				1842	21.036
1843	4.601	4.6	5.066	4.8	21.003	1.037				1843	21.003
1844	4.559	4.559	5.036	4.761	20.581	0.942				1844	20.581
1845	4.706	4.699	5.176	4.906	20.622	0.909				1845	20.622
1846	4.745	4.744	5.204	4.94	22.079	1.001				1846	22.079
1847	4.717	4.711	5.197	4.926	20.314	0.889				1847	20.314
1848	4.795	4.796	5.282	5.009	20.329	0.828				1848	20.329
1849	4.989	4.985	5.449	5.187	20.148	0.937				1849	20.148
1850	4.863	4.863	5.372	5.088	19.96	0.958				1850	19.96
1851	4.852	4.85	5.354	5.075	20.323	0.887				1851	20.323
1852	4.81	4.811	5.275	5.017	19.839	0.755				1852	19.839
1853	4.723	4.72	5.207	4.936	19.826	0.658				1853	19.826
1854	4.836	4.828	5.329	5.054	19.602	1.052				1854	19.602
1855	4.981	4.981	5.438	5.184	19.415	1.014				1855	19.415
1856	5.302	5.294	5.716	5.478	20.705	1.154				1856	20.705
1857	5.388	5.374	5.8	5.561	19.102	0.979				1857	19.102
1858	5.504	5.498	5.9	5.674	20.68	0.88				1858	20.68
1859	5.351	5.34	5.79	5.539	20.986	0.772				1859	20.986
1860	5.489	5.481	5.889	5.661	19.769	0.722				1860	19.769
1861	5.348	5.34	5.752	5.518	19.883	0.841				1861	19.883
1862	5.512	5.503	5.904	5.68	18.68	0.534				1862	18.68
1863	5.294	5.285	5.727	5.484	18.657	0.707				1863	18.657
1864	5.268	5.262	5.686	5.451	19.521	0.74				1864	19.521
1865	5.216	5.211	5.624	5.398	20.812	0.864				1865	20.812
1866	5.194	5.189	5.616	5.393	20.482	0.823				1866	20.482
1867	5.524	5.512	5.926	5.709	20.543	0.824				1867	20.543
1868	5.513	5.501	5.929	5.702	22.666	1.053				1868	22.666
1869	5.378	5.371	5.802	5.572	20.965	1.177				1869	20.965
1870	5.364	5.353	5.783	5.55	22.243	0.87				1870	22.243
1871	5.253	5.242	5.693	5.446	21.568	0.873				1871	21.568
1872	5.202	5.195	5.629	5.39	21.326	0.948				1872	21.326
1873	5.369	5.362	5.749	5.533	20.542	0.774				1873	20.542
1874	5.258	5.251	5.669	5.442	20.878	0.898				1874	20.878
1875	5.008	5.003	5.451	5.206	21.101	0.849				1875	21.101
1876	4.858	4.851	5.324	5.06	20.833	0.676				1876	20.833
1877	5.058	5.05	5.511	5.256	22.599	0.962				1877	22.599
1878	5.555	5.546	5.941	5.723	21.927	0.794				1878	21.927
1879	5.244	5.235	5.669	5.431	20.822	0.838				1879	20.822
1880	5.268	5.263	5.687	5.458	21.068	0.55				1880	21.068
1881	5.246	5.242	5.674	5.438	20.364	0.709				1881	20.364
1882	5.24	5.238	5.652	5.42	19.844	0.699				1882	19.844
1883	5.243	5.235	5.668	5.427	20.876	0.813				1883	20.876
1884	5.26	5.257	5.682	5.442	20.531	0.617				1884	20.531
1885	5.392	5.389	5.816	5.584	20.749	0.844				1885	20.749
1886	5.411	5.406	5.82	5.597	19.809	1.029				1886	19.809
1887	5.625	5.616	6.001	5.782	21.375	0.901				1887	21.375
1888	5.791	5.777	6.189	5.965	21.731	0.766				1888	21.731
1889	5.641	5.63	6.047	5.82	20.447	0.777				1889	20.447
1890	5.378	5.368	5.795	5.56	20.243	0.711				1890	20.243
1891	5.335	5.328	5.772	5.532	21.613	0.937				1891	21.613
1892	5.379	5.373	5.799	5.56	20.903	0.882				1892	20.903
1893	5.447	5.446	5.86	5.635	19.583	0.894				1893	19.583
1894	5.424	5.413	5.865	5.618	20.241	0.93				1894	20.241
1895	5.41	5.406	5.836	5.601	19.746	1.067				1895	19.746
1896	5.184	5.179	5.641	5.389	20.327	1.194				1896	20.327
1897	5.302	5.293	5.745	5.497	20.544	1.212				1897	20.544
1898	5.447	5.44	5.867	5.636	20.405	1.021				1898	20.405
1899	5.282	5.271	5.749	5.489	20.357	1.038				1899	20.357
1900	5.351	5.343	5.778	5.541	20.638	0.998				1900	20.638
1901	5.394	5.387	5.84	5.595	20.498	1.073				1901	20.498
1902	5.195	5.193	5.635	5.395	19.257	1.066				1902	19.257
1903	5.128	5.126	5.557	5.32	19.061	0.959				1903	19.061
1904	5.083	5.08	5.523	5.282	19.5	0.815				1904	19.5
1905	5.149	5.144	5.611	5.355	19.347	1.067				1905	19.347
1906	5.328	5.324	5.777	5.533	20.026	0.826				1906	20.026
1907	5.238	5.237	5.689	5.438	20.198	0.95				1907	20.198
1908	5.114	5.11	5.582	5.321	20.028	0.904				1908	20.028
1909	4.9	4.898	5.384	5.115	21.053	1.051				1909	21.053
1910	4.914	4.913	5.403	5.133	19.578	0.997				1910	19.578
1911	4.871	4.871	5.38	5.097	20.198	0.902				1911	20.198
1912	5.188	5.187	5.666	5.406	19.092	1.027				1912	19.092
1913	5.26	5.264	5.742	5.482	20.053	0.959				1913	20.053
1914	5.208	5.209	5.704	5.437	20.458	0.825				1914	20.458
1915	5.198	5.199	5.719	5.435	20.217	0.672				1915	20.217
1916	5.086	5.086	5.6	5.317	19.972	1.045				1916	19.972
1917	4.648	4.651	5.208	4.898	20.065	1.056				1917	20.065
1918	4.659	4.657	5.2	4.899	20.348	1.065				1918	20.348
1919	4.709	4.715	5.247	4.948	20.523	0.851				1919	20.523
1920	4.755	4.756	5.296	4.997	20.723	0.879				1920	20.723
1921	4.956	4.953	5.468	5.185	20.431	0.767				1921	20.431
1922	4.785	4.785	5.296	5.011	21.49	0.938				1922	21.49
1923	4.856	4.857	5.369	5.083	20.347	1.041				1923	20.347
1924	4.505	4.504	5.025	4.737	20.731	0.791				1924	20.731
1925	4.247	4.25	4.84	4.514	20.247	0.833				1925	20.247
1926	4.346	4.347	4.898	4.588	20.189	0.815				1926	20.189
1927	4.166	4.168	4.741	4.418	21.605	0.724				1927	21.605
1928	4.332	4.336	4.908	4.588	19.879	0.495				1928	19.879
1929	4.368	4.373	4.929	4.616	19.81	0.914				1929	19.81
1930	4.263	4.268	4.828	4.511	19.67	0.694				1930	19.67
1931	4.221	4.227	4.799	4.474	20.835	0.191				1931	20.835
1932	4.11	4.117	4.705	4.37	20.058	0.924				1932	20.058
1933	4.07	4.074	4.676	4.337	20.225	0.931				1933	20.225
1934	4.171	4.179	4.739	4.421	20.52	0.672				1934	20.52
1935	4.168	4.17	4.724	4.407	20.668	0.676				1935	20.668
1936	4.164	4.173	4.739	4.418	21.354	0.725				1936	21.354
1937	4.195	4.201	4.79	4.461	20.314	0.586				1937	20.314
1938	4.308	4.317	4.87	4.556	21.033	0.82				1938	21.033
1939	4.27	4.276	4.816	4.512	20.089	0.912				1939	20.089
1940	4.199	4.204	4.77	4.452	19.224	0.844				1940	19.224
1941	4.123	4.13	4.671	4.367	20.499	0.567				1941	20.499
1942	3.985	3.992	4.557	4.239	19.874	0.515				1942	19.874
1943	4.339	4.345	4.888	4.583	19.927	0.651				1943	19.927
1944	4.417	4.423	4.935	4.655	20.265	0.938				1944	20.265
1945	4.212	4.214	4.74	4.448	19.914	0.808				1945	19.914
1946	4.136	4.137	4.705	4.397	19.222	0.59				1946	19.222
1947	4.247	4.25	4.782	4.486	19.792	0.435				1947	19.792
1948	4.099	4.106	4.645	4.345	19.113	0.366				1948	19.113
1949	4.238	4.239	4.764	4.474	20.141	0.435				1949	20.141
1950	4.422	4.422	4.964	4.666	20.033	0.646				1950	20.033
1951	4.532	4.525	5.052	4.758	20.229	0.878				1951	20.229
1952	4.657	4.653	5.138	4.867	19.295	0.809				1952	19.295
1953	4.536	4.538	5.034	4.757	18.864	0.906				1953	18.864
1954	4.676	4.672	5.175	4.9	18.795	0.599				1954	18.795
1955	4.573	4.567	5.071	4.8	20.05	0.547				1955	20.05
1956	4.888	4.881	5.361	5.103	20.288	0.521				1956	20.288
1957	4.945	4.942	5.385	5.141	20.327	0.561				1957	20.327
1958	4.887	4.877	5.364	5.105	19.54	0.485				1958	19.54
1959	5.086	5.075	5.538	5.283	19.847	0.817				1959	19.847
1960	5.04	5.028	5.516	5.25	19.705	0.477				1960	19.705
1961	4.978	4.968	5.436	5.181	21.796	0.924				1961	21.796
1962	5.078	5.068	5.541	5.282	22.834	0.763				1962	22.834
1963	5.091	5.083	5.553	5.299	22.956	0.923				1963	22.956
1964	5.027	5.018	5.49	5.232	21.164	0.888				1964	21.164
1965	5.154	5.143	5.592	5.345	20.733	0.77				1965	20.733
1966	5.046	5.038	5.491	5.243	20.162	0.62				1966	20.162
1967	5.156	5.148	5.586	5.341	20.431	0.931				1967	20.431
1968	5.209	5.199	5.632	5.398	20.65	0.928				1968	20.65
1969	5.205	5.194	5.659	5.407	18.817	0.509				1969	18.817
1970	5.389	5.375	5.825	5.578	22.071	0.976				1970	22.071
1971	5.238	5.227	5.702	5.446	19.909	0.694				1971	19.909
1972	5.235	5.227	5.687	5.436	20.954	1.137				1972	20.954
1973	5.411	5.402	5.831	5.59	20.013	0.962				1973	20.013
1974	5.178	5.172	5.623	5.371	22.139	1.158				1974	22.139
1975	5.105	5.1	5.555	5.298	20.382	0.692				1975	20.382
1976	4.975	4.969	5.435	5.172	18.309	0.515				1976	18.309
1977	5.087	5.081	5.536	5.284	18.591	0.562				1977	18.591
1978	5.149	5.14	5.614	5.351	19.812	0.665				1978	19.812
1979	5.038	5.035	5.521	5.255	18.607	0.916				1979	18.607
1980	4.789	4.787	5.273	5.005	18.172	0.695				1980	18.172
1981	4.769	4.764	5.273	4.991	18.28	0.27				1981	18.28
1982	4.738	4.735	5.228	4.952	18.6	0.337				1982	18.6
1983	4.822	4.82	5.313	5.035	18.948	1.114				1983	18.948
1984	4.75	4.741	5.249	4.967	18.005	0.959				1984	18.005
1985	4.978	4.976	5.44	5.182	17.395	1.104				1985	17.395
1986	4.689	4.687	5.203	4.915	18.855	0.759				1986	18.855
1987	5.07	5.062	5.529	5.266	18.915	0.671				1987	18.915
1988	5.454	5.446	5.903	5.652	19.279	0.956				1988	19.279
1989	5.723	5.716	6.135	5.907	18.541	0.783				1989	18.541
1990	5.624	5.614	6.046	5.808	18.643	0.768				1990	18.643
1991	5.835	5.823	6.251	6.016	18.767	0.894				1991	18.767
1992	5.755	5.744	6.184	5.943	19.28	0.969				1992	19.28
1993	5.87	5.857	6.27	6.046	18.576	0.492				1993	18.576
1994	5.459	5.45	5.913	5.663	19.565	0.724				1994	19.565
1995	5.585	5.579	6.017	5.776	19.28	0.412				1995	19.28
1996	5.5	5.489	5.96	5.7	21.141	0.759				1996	21.141
1997	5.627	5.617	6.062	5.82	20.901	0.406				1997	20.901
1998	5.725	5.715	6.153	5.914	18.758	0.836				1998	18.758
[truncated: 2 more rows]
