# Supplementary material for: Evaluation of anticancer potential of tetracene-5,12-dione (A01) and pyrimidine-2,4-dione (A02) via caspase 3 and lactate dehydrogenase cytotoxicity investigations
Source: PLoS One. 2023 Dec 21;18(12):e0292455. doi: 10.1371/journal.pone.0292455 (PMC10734984; doi:10.1371/journal.pone.0292455)
Supplement: S1 Data — (ZIP) [file pone.0292455.s002.zip › RMSF_kappa_a01.dat]

# Residue#      Chain    ResName LigandContact         CA   Backbone  Sidechain  All_Heavy   B-factor
         0          A     TYR_20          No       3.604       3.563       3.830       3.737      88.042
         1          A     VAL_21          No       3.122       3.113       3.197       3.127      91.535
         2          A     GLU_22          No       2.903       2.829       3.309       3.107      98.420
         3          A     ILE_23          No       2.416       2.559       2.245       2.405      91.538
         4          A     ILE_24          No       2.689       2.563       3.099       2.799      86.865
         5          A     GLU_25          No       2.209       2.130       2.325       2.244      85.505
         6          A     GLN_26          No       1.828       1.842       2.008       1.928      75.932
         7          A     PRO_27          No       1.462       1.487       1.383       1.443      74.818
         8          A     LYS_28         Yes       1.514       1.474       2.261       1.907      76.488
         9          A     GLN_29         Yes       1.352       1.328       2.372       1.964      77.280
        10          A     ARG_30          No       1.485       1.641       2.651       2.302      79.058
        11          A     GLY_31          No       1.678       1.825       1.788       1.825      87.203
        12          A     MET_32          No       1.889       1.904       1.878       1.872      92.790
        13          A     ARG_33          No       2.548       2.421       3.502       3.129      90.288
        14          A     PHE_34          No       2.139       2.372       1.917       2.088      89.072
        15          A     ARG_35          No       2.507       2.303       3.160       2.866     100.040
        16          A     TYR_36          No       2.550       2.581       3.225       3.004     109.110
        17          A     LYS_37          No       2.382       2.522       3.071       2.809     114.598
        18          A     CYS_38          No       3.144       3.331       3.646       3.473     121.760
        19          A     GLU_39          No       3.832       3.758       4.142       3.979     125.245
        20          A     GLY_40          No       4.093       3.993       4.494       3.993     125.800
        21          A     ARG_41          No       4.186       4.017       6.382       5.614     124.773
        22          A     SER_42          No       3.373       3.494       3.290       3.422     121.300
        23          A     ALA_43          No       3.433       3.124       3.621       3.212     115.300
        24          A     GLY_44          No       2.893       2.971       2.849       2.971     105.718
        25          A     SER_45          No       2.364       2.278       2.371       2.305      96.255
        26          A     ILE_46          No       1.824       1.892       1.734       1.804      87.052
        27          A     PRO_47          No       1.847       1.774       1.861       1.807      88.580
        28          A     GLY_48          No       1.896       1.920       1.836       1.920      96.310
        29          A     GLU_49         Yes       1.994       2.049       2.092       2.070     102.663
        30          A     ARG_50         Yes       2.344       2.366       2.686       2.567     104.035
        31          A     SER_51         Yes       2.336       2.324       2.296       2.316     108.352
        32          A     THR_52         Yes       2.558       2.690       2.651       2.667     111.298
        33          A     ASP_53         Yes       2.997       3.052       3.260       3.161     111.312
        34          A     THR_54         Yes       3.162       3.198       3.271       3.222     108.220
        35          A     THR_55         Yes       2.975       2.930       3.302       3.085     105.462
        36          A     LYS_56          No       2.672       2.747       3.418       3.099     100.990
        37          A     THR_57          No       2.381       2.294       2.469       2.357      97.638
        38          A     HIS_58          No       2.041       2.083       2.329       2.231      91.545
        39          A     PRO_59          No       1.795       1.871       1.651       1.784      86.880
        40          A     THR_60          No       2.182       2.174       2.419       2.271      79.045
        41          A     ILE_61          No       2.439       2.573       2.314       2.442      76.727
        42          A     LYS_62          No       3.077       3.038       3.660       3.375      80.130
        43          A     ILE_63          No       3.352       3.469       3.627       3.524      88.828
        44          A     ASN_64          No       3.701       3.723       4.137       3.938      96.305
        45          A     GLY_65          No       4.182       4.213       4.355       4.213      98.835
        46          A     TYR_66          No       3.984       3.924       4.012       3.974      97.900
        47          A     THR_67          No       4.083       4.169       4.535       4.318     100.805
        48          A     GLY_68          No       3.876       3.745       4.001       3.745      96.370
        49          A     PRO_69          No       3.455       3.441       3.689       3.539      85.435
        50          A     GLY_70          No       3.000       2.936       3.085       2.936      72.262
        51          A     THR_71          No       2.525       2.580       2.641       2.591      64.255
        52          A     VAL_72          No       2.233       2.205       2.534       2.311      58.778
        53          A     ARG_73          No       2.008       2.024       2.288       2.185      61.910
        54          A     ILE_74          No       1.650       1.621       1.783       1.673      65.232
        55          A     SER_75          No       1.344       1.340       1.655       1.442      65.260
        56          A     LEU_76          No       1.072       1.164       1.151       1.129      63.793
        57          A     VAL_77          No       1.284       1.215       1.544       1.331      64.268
        58          A     THR_78          No       1.483       1.522       1.872       1.663      72.798
        59          A     LYS_79          No       1.698       1.890       2.510       2.206      81.420
        60          A     ASP_80          No       2.392       2.290       2.997       2.679      93.333
        61          A     PRO_81          No       2.769       2.690       3.126       2.865      99.820
        62          A     PRO_82          No       2.596       2.486       2.824       2.621     100.412
        63          A     HIS_83          No       2.036       2.126       2.104       2.113      99.142
        64          A     ARG_84          No       2.054       1.881       3.110       2.710      88.553
        65          A     PRO_85          No       1.744       1.778       2.159       1.931      81.605
        66          A     HIS_86          No       1.390       1.391       1.358       1.369      76.472
        67          A     PRO_87          No       1.576       1.546       1.767       1.632      77.902
        68          A     HIS_88          No       1.351       1.319       1.468       1.410      78.917
        69          A     GLU_89          No       1.382       1.368       1.840       1.651      84.338
        70          A     LEU_90          No       1.358       1.485       1.642       1.521      80.398
        71          A     VAL_91          No       1.800       1.810       1.940       1.846      77.878
        72          A     GLY_92          No       2.220       2.102       2.453       2.102      82.152
        73          A     LYS_93          No       2.245       2.391       3.296       2.879      84.135
        74          A     ASP_94          No       2.281       2.194       3.195       2.755      81.818
        75          A     CYS_95          No       2.011       2.155       2.608       2.368      83.620
        76          A     ARG_96          No       2.026       1.976       2.933       2.601      89.862
        77          A     ASP_97          No       2.016       2.009       2.544       2.303      87.878
        78          A     GLY_98          No       1.841       1.794       1.922       1.794      87.500
        79          A     PHE_99          No       1.651       1.703       1.936       1.845      80.425
        80          A    TYR_100          No       1.719       1.735       2.151       1.996      70.428
        81          A    GLU_101          No       1.960       1.958       2.393       2.209      70.980
        82          A    ALA_102          No       2.181       2.215       2.317       2.224      66.958
        83          A    GLU_103          No       2.539       2.566       3.031       2.835      72.508
        84          A    LEU_104          No       2.805       2.950       2.880       2.899      84.348
        85          A    CYS_105          No       3.285       3.283       3.631       3.441      99.140
        86          A    PRO_106          No       3.878       3.933       4.059       3.977     109.083
        87          A    ASP_107          No       3.963       3.977       3.944       3.957     110.098
        88          A    ARG_108          No       3.706       3.708       4.101       3.953     110.138
        89          A    CYS_109          No       3.664       3.546       4.130       3.818     109.750
        90          A    ILE_110          No       3.251       3.292       3.581       3.412     106.797
        91          A    HIS_111          No       2.738       2.656       2.892       2.785      98.740
        92          A    SER_112          No       2.405       2.399       2.470       2.419      94.622
        93          A    PHE_113          No       1.940       1.913       2.408       2.207      87.130
        94          A    GLN_114          No       2.195       2.216       3.079       2.717      91.558
        95          A    ASN_115          No       2.153       2.135       2.475       2.302      90.235
        96          A    LEU_116          No       1.760       1.777       2.061       1.877      93.980
        97          A    GLY_117          No       1.708       1.629       1.732       1.629      99.195
        98          A    ILE_118          No       1.461       1.582       1.414       1.486     104.675
        99          A    GLN_119          No       1.730       1.648       2.098       1.901     108.790
       100          A    CYS_120          No       1.793       1.898       2.249       2.063     110.440
       101          A    VAL_121          No       2.159       2.191       2.404       2.251     111.190
       102          A    LYS_122          No       2.672       2.665       3.381       3.053     113.267
       103          A    LYS_123          No       3.003       3.078       4.007       3.580     118.188
       104          A    ARG_124          No       3.469       3.420       4.708       4.260     118.205
       105          A    ASP_125          No       3.033       2.948       3.187       3.078     110.820
       106          A    LEU_126          No       2.746       2.760       2.717       2.723     108.365
       107          A    GLU_127          No       3.125       3.049       3.755       3.459     105.307
       108          A    GLN_128          No       2.940       2.815       3.888       3.442     100.613
       109          A    ALA_129          No       2.375       2.401       2.314       2.378      96.772
       110          A    ILE_130          No       2.472       2.542       2.769       2.635      96.838
       111          A    SER_131          No       3.027       2.975       3.223       3.050     102.410
       112          A    GLN_132          No       2.658       2.614       3.438       3.094     107.075
       113          A    ARG_133          No       2.199       2.309       1.667       1.926     108.462
       114          A    ILE_134          No       2.776       2.805       3.210       2.987     108.250
       115          A    GLN_135          No       2.865       2.824       3.628       3.290     106.470
       116          A    THR_136          No       2.492       2.558       2.677       2.600      98.972
       117          A    ASN_137          No       2.456       2.470       3.354       2.928      96.675
       118          A    ASN_138          No       2.108       2.057       2.773       2.437      98.722
       119          A    ASN_139          No       2.008       2.251       2.466       2.357     101.002
       120          A    PRO_140          No       2.503       2.646       2.272       2.498     103.058
       121          A    PHE_141          No       2.947       3.196       2.903       3.002     104.618
       122          A    GLN_142          No       3.604       3.717       4.736       4.306     110.480
       123          A    VAL_143          No       3.841       3.686       3.964       3.783     114.445
       124          A    PRO_144          No       3.984       3.873       4.434       4.099     119.450
       125          A    ILE_145          No       3.526       3.609       3.853       3.703     121.555
       126          A    GLU_146          No       4.335       4.309       5.094       4.766     120.383
       127          A    GLU_147          No       4.073       3.921       4.925       4.524     121.560
       128          A    GLN_148          No       3.215       3.341       3.047       3.178     123.935
       129          A    ARG_149          No       3.935       3.916       4.855       4.518     123.848
       130          A    GLY_150          No       3.715       3.604       4.006       3.604     120.625
       131          A    ASP_151          No       3.102       2.991       3.440       3.229     115.150
       132          A    TYR_152          No       2.372       2.495       2.250       2.336     109.338
       133          A    ASP_153          No       2.230       2.109       2.247       2.170     100.340
       134          A    LEU_154          No       1.887       1.875       2.354       2.092      94.400
       135          A    ASN_155          No       1.670       1.613       1.994       1.812      86.890
       136          A    ALA_156          No       1.312       1.352       1.458       1.357      74.995
       137          A    VAL_157          No       1.086       1.095       1.471       1.212      61.755
       138          A    ARG_158          No       1.067       1.059       1.657       1.458      58.720
       139          A    LEU_159          No       1.154       1.249       1.493       1.327      55.978
       140          A    CYS_160          No       1.572       1.558       2.090       1.812      61.555
       141          A    PHE_161          No       2.174       2.195       2.866       2.609      61.408
       142          A    GLN_162          No       2.335       2.295       3.103       2.761      63.537
       143          A    VAL_163          No       2.545       2.617       2.832       2.679      66.643
       144          A    THR_164          No       2.873       2.876       2.866       2.864      68.625
       145          A    VAL_165          No       3.358       3.401       3.538       3.444      72.028
       146          A    ARG_166          No       3.796       3.884       4.597       4.334      82.802
       147          A    ASP_167          No       4.417       4.450       4.798       4.636      87.022
       148          A    PRO_168          No       5.159       5.208       5.299       5.239      90.252
       149          A    SER_169          No       5.236       5.137       5.392       5.221      86.985
       150          A    GLY_170          No       4.603       4.523       4.548       4.523      79.732
       151          A    ARG_171          No       4.233       4.162       4.946       4.667      78.990
       152          A    PRO_172          No       3.631       3.733       3.675       3.709      86.177
       153          A    LEU_173          No       3.642       3.499       4.236       3.840      87.785
       154          A    ARG_174          No       3.181       3.331       3.675       3.535      92.558
       155          A    LEU_175          No       3.173       3.068       3.365       3.197      88.975
       156          A    PRO_176          No       3.065       2.990       3.317       3.120      83.615
       157          A    PRO_177          No       2.638       2.696       2.724       2.705      78.295
       158          A    VAL_178          No       2.451       2.330       2.772       2.494      78.592
       159          A    LEU_179          No       1.932       1.982       2.337       2.126      80.992
       160          A    PRO_180          No       1.689       1.650       1.718       1.672      81.790
       161          A    HIS_181          No       1.505       1.401       1.961       1.753      75.688
       162          A    PRO_182          No       1.198       1.214       1.443       1.305      64.553
       163          A    ILE_183          No       1.015       1.065       1.122       1.060      64.160
       164          A    PHE_184          No       1.218       1.277       2.462       2.052      62.685
       165          A    ASP_185          No       1.642       1.668       2.181       1.953      69.477
       166          A    ASN_186          No       2.027       2.106       2.448       2.278      78.968
       167          A    ARG_187          No       2.399       2.407       3.115       2.863      74.372
       168          A    ALA_188          No       2.172       2.102       2.078       2.090      63.588
       169          A    PRO_189          No       2.222       2.082       2.603       2.296      52.412
       170          A    ASN_190          No       1.756       1.937       1.861       1.894      42.355
       171          A    THR_191          No       2.025       1.972       2.502       2.195      47.228
       172          A    ALA_192          No       1.683       1.646       1.693       1.643      39.860
       173          A    GLU_193          No       1.575       1.545       1.912       1.761      37.412
       174          A    LEU_194          No       1.426       1.568       1.573       1.549      32.808
       175          A    LYS_195          No       1.426       1.410       2.390       1.955      30.300
       176          A    ILE_196          No       1.348       1.458       1.606       1.494      28.272
       177          A    CYS_197          No       1.637       1.524       2.292       1.895      28.610
       178          A    ARG_198          No       1.661       1.557       3.907       3.224      23.665
       179          A    VAL_199          No       1.512       1.619       1.708       1.626      21.398
       180          A    ASN_200          No       1.622       1.637       1.581       1.605      27.102
       181          A    ARG_201          No       1.540       1.521       2.066       1.868      33.242
       182          A    ASN_202          No       1.521       1.538       2.058       1.811      33.262
       183          A    SER_203          No       1.562       1.550       1.775       1.629      31.007
       184          A    GLY_204          No       1.521       1.561       1.573       1.561      29.805
       185          A    SER_205          No       1.637       1.582       2.021       1.739      35.002
       186          A    CYS_206          No       1.706       1.707       1.891       1.789      34.215
       187          A    LEU_207          No       1.692       1.649       2.359       1.973      29.892
       188          A    GLY_208          No       1.421       1.443       1.400       1.443      24.890
       189          A    GLY_209          No       1.384       1.395       1.435       1.395      26.540
       190          A    ASP_210          No       1.336       1.315       1.644       1.496      27.750
       191          A    GLU_211          No       1.328       1.369       2.471       2.078      27.490
       192          A    ILE_212          No       1.310       1.305       1.438       1.343      21.270
       193          A    PHE_213          No       1.384       1.410       2.494       2.108      20.578
       194          A    LEU_214          No       1.407       1.426       1.765       1.552      17.168
       195          A    LEU_215          No       1.634       1.636       2.148       1.863      21.515
       196          A    CYS_216          No       1.691       1.840       1.758       1.801      21.638
       197          A    ASP_217          No       1.949       1.839       2.292       2.077      23.623
       198          A    LYS_218          No       1.865       1.846       2.911       2.440      26.685
       199          A    VAL_219          No       1.786       1.958       2.133       1.994      21.530
       200          A    GLN_220          No       2.216       2.134       2.798       2.523      22.440
       201          A    LYS_221         Yes       2.107       2.133       2.546       2.340      23.855
       202          A    GLU_222         Yes       2.309       2.240       2.637       2.458      25.620
       203          A    ASP_223         Yes       2.072       2.006       2.422       2.220      20.970
       204          A    ILE_224         Yes       1.568       1.633       1.755       1.656      18.070
       205          A    GLU_225         Yes       1.456       1.425       1.901       1.693      19.440
       206          A    VAL_226         Yes       1.298       1.373       1.397       1.358      19.085
       207          A    TYR_227          No       1.340       1.313       1.773       1.625      22.520
       208          A    PHE_228          No       1.342       1.434       1.329       1.367      23.682
       209          A    THR_229          No       1.611       1.607       2.020       1.766      18.623
       210          A    GLY_230          No       1.964       1.999       1.981       1.999      25.290
       211          A    PRO_231          No       2.419       2.413       2.566       2.470      24.838
       212          A    GLY_232          No       2.475       2.437       2.532       2.437      34.600
       213          A    TRP_233          No       2.099       2.051       1.852       1.913      35.875
       214          A    GLU_234          No       1.820       1.863       2.690       2.369      36.345
       215          A    ALA_235          No       1.633       1.593       1.703       1.601      28.928
       216          A    ARG_236         Yes       1.528       1.496       1.966       1.790      26.038
       217          A    GLY_237         Yes       1.279       1.346       1.296       1.346      24.647
       218          A    SER_238         Yes       1.351       1.316       1.781       1.485      18.658
       219          A    PHE_239         Yes       1.339       1.373       1.384       1.377      19.070
       220          A    SER_240         Yes       1.500       1.507       1.577       1.531      18.360
       221          A    GLN_241         Yes       1.708       1.743       1.833       1.793      20.147
       222          A    ALA_242          No       1.747       1.733       1.848       1.743      22.268
       223          A    ASP_243          No       1.577       1.602       1.547       1.575      23.070
       224          A    VAL_244          No       1.947       2.155       2.267       2.180      20.248
       225          A    HIS_245          No       2.384       2.276       3.135       2.810      18.468
       226          A    ARG_246          No       2.751       2.712       3.847       3.457      17.575
       227          A    GLN_247          No       2.489       2.437       3.558       3.098      26.842
       228          A    VAL_248          No       2.129       2.047       2.514       2.224      19.798
       229          A    ALA_249          No       1.692       1.729       1.864       1.742      21.535
       230          A    ILE_250          No       1.417       1.410       1.612       1.481      17.805
       231          A    VAL_251          No       1.350       1.372       1.573       1.428      20.030
       232          A    PHE_252          No       1.231       1.244       1.293       1.270      19.115
       233          A    ARG_253          No       1.257       1.264       2.568       2.160      29.280
       234          A    THR_254          No       1.255       1.284       1.300       1.278      23.285
       235          A    PRO_255          No       1.419       1.406       1.421       1.410      24.742
       236          A    PRO_256          No       1.600       1.621       1.696       1.648      29.712
       237          A    TYR_257          No       1.740       1.803       1.931       1.886      29.890
       238          A    ALA_258          No       2.078       2.113       2.230       2.125      38.225
       239          A    ASP_259          No       2.145       2.081       2.517       2.315      41.280
       240          A    PRO_260          No       2.092       2.160       2.223       2.182      42.598
       241          A    SER_261          No       2.382       2.398       2.708       2.507      45.628
       242          A    LEU_262          No       2.311       2.312       2.324       2.290      47.320
       243          A    GLN_263          No       2.577       2.556       3.280       2.965      51.528
       244          A    ALA_264          No       2.425       2.352       2.603       2.390      42.777
       245          A    PRO_265          No       2.090       2.134       2.225       2.168      35.608
       246          A    VAL_266          No       1.920       1.856       2.329       2.020      35.538
       247          A    ARG_267          No       1.762       1.767       2.882       2.510      36.865
       248          A    VAL_268          No       1.612       1.618       1.665       1.618      28.342
       249          A    SER_269          No       1.461       1.422       1.653       1.490      27.118
       250          A    MET_270          No       1.230       1.263       1.629       1.440      22.992
       251          A    GLN_271          No       1.303       1.309       1.836       1.593      21.852
       252          A    LEU_272          No       1.326       1.347       1.645       1.457      21.725
       253          A    ARG_273         Yes       1.453       1.466       1.855       1.718      21.962
       254          A    ARG_274          No       1.666       1.737       1.995       1.893      28.140
       255          A    PRO_275         Yes       2.083       2.179       2.038       2.119      27.470
       256          A    SER_276         Yes       2.427       2.433       2.455       2.437      27.025
       257          A    ASP_277          No       2.303       2.239       2.179       2.204      20.482
       258          A    ARG_278          No       1.988       1.938       3.251       2.823      24.562
       259          A    GLU_279          No       1.612       1.609       1.839       1.746      22.382
       260          A    LEU_280          No       1.424       1.468       1.894       1.639      24.475
       261          A    SER_281          No       1.425       1.391       1.453       1.408      17.255
       262          A    GLU_282          No       1.434       1.418       2.262       1.942      16.540
       263          A    PRO_283          No       1.367       1.430       1.487       1.449      23.325
       264          A    MET_284          No       1.421       1.400       2.015       1.739      28.033
       265          A    GLU_285          No       1.536       1.498       2.199       1.916      25.630
       266          A    PHE_286          No       1.430       1.527       1.369       1.430      24.448
       267          A    GLN_287          No       1.623       1.581       2.390       2.060      27.883
       268          A    TYR_288          No       1.611       1.691       1.740       1.701      30.428
       269          A    LEU_289          No       1.830       1.811       2.053       1.908      35.662
       270          A    PRO_290          No       2.022       2.042       2.131       2.075      42.290
       271          A    ASP_291          No       2.230       2.205       2.549       2.387      51.777
       272          A    THR_292          No       2.062       2.091       2.360       2.197      63.338
       273          A    ASP_293          No       1.738       1.799       1.972       1.893      66.542
       274          A    ASP_294          No       1.618       1.675       1.715       1.698      70.675
       275          A    ARG_295          No       1.813       1.883       2.898       2.552      78.355
       276          A    HIS_296          No       2.126       2.144       2.526       2.371      86.355
       277          A    ARG_297          No       2.097       2.091       2.185       2.142      88.260
       278          A    ILE_298          No       1.834       1.934       1.640       1.782      88.065
       279          A    GLU_299          No       2.149       2.204       2.580       2.426      91.898
       280          A    GLU_300          No       2.436       2.444       2.773       2.640      96.387
       281          A    LYS_301          No       2.278       2.318       2.278       2.283      95.075
       282          A    ARG_302          No       2.293       2.429       3.041       2.822      94.408
       283          A    LYS_303          No       2.795       2.852       2.900       2.865      98.438
       284          A    ARG_304          No       2.912       2.917       3.108       3.030     101.030
       285          A    THR_305          No       2.726       2.748       2.537       2.652     106.303
       286          A    TYR_306          No       2.975       3.054       3.820       3.559     108.270
       287          A    GLU_307          No       3.436       3.399       4.281       3.923     104.960
       288          A    THR_308          No       3.059       2.984       3.239       3.081     104.250
       289          A    PHE_309          No       2.580       2.605       2.733       2.676     106.468
       290          A    LYS_310          No       2.890       2.938       4.017       3.532     112.452
       291          A    SER_311          No       3.088       3.133       3.288       3.179     116.945
       292          A    ILE_312          No       2.946       3.033       3.217       3.098     118.977
       293          A    MET_313          No       3.163       3.456       3.688       3.573     120.615
       294          A    LYS_314          No       4.272       4.361       5.617       5.144     122.567
       295          F     LEU_70          No       5.661       5.637       6.577       6.073     110.910
       296          F     THR_71          No       4.772       4.648       5.470       5.004     112.935
       297          F     GLU_72          No       3.762       3.604       4.875       4.380     113.992
       298          F     ASP_73          No       2.827       3.038       2.916       2.977     107.250
       299          F     GLY_74          No       2.870       2.798       2.989       2.798      99.362
       300          F     ASP_75          No       2.442       2.456       2.656       2.565      96.108
       301          F     SER_76          No       2.204       2.118       2.379       2.200      87.285
       302          F     PHE_77          No       1.993       1.937       3.468       2.941      84.360
       303          F     LEU_78          No       1.774       1.754       2.445       2.067      84.920
       304          F     HIS_79          No       1.722       1.701       1.879       1.790      85.190
       305          F     LEU_80          No       1.766       1.741       2.448       2.068      83.985
       306          F     ALA_81          No       1.621       1.624       1.675       1.621      85.162
       307          F     ILE_82          No       1.482       1.559       1.476       1.501      82.730
       308          F     ILE_83          No       1.760       1.813       1.925       1.841      79.995
       309          F     HIS_84          No       2.001       2.013       2.237       2.147      89.448
       310          F     GLU_85          No       1.906       1.953       2.302       2.161      90.935
       311          F     GLU_86          No       1.975       1.929       2.352       2.183      92.380
       312          F     LYS_87          No       1.852       1.862       2.165       2.012      92.045
       313          F     ALA_88          No       2.142       2.115       2.441       2.167      90.552
       314          F     LEU_89          No       2.103       2.058       2.635       2.310      92.378
       315          F     THR_90          No       1.703       1.732       1.905       1.792      97.532
       316          F     MET_91          No       1.760       1.819       2.096       1.962     101.702
       317          F     GLU_92          No       2.060       2.040       2.705       2.444     103.492
       318          F     VAL_93          No       1.899       1.925       2.148       1.988     101.452
       319          F     ILE_94          No       1.925       2.095       1.874       1.979     109.862
       320          F     ARG_95          No       2.491       2.584       3.848       3.425     115.570
       321          F     GLN_96          No       2.587       2.718       3.167       2.971     118.180
       322          F     VAL_97          No       3.431       3.413       4.943       4.060     115.972
       323          F     LYS_98          No       3.873       3.927       5.834       5.009     112.292
       324          F     GLY_99          No       3.826       3.716       4.210       3.716     106.585
       325          F    ASP_100          No       3.015       2.834       3.307       3.080     104.872
       326          F    LEU_101          No       2.414       2.402       2.797       2.566      99.218
       327          F    ALA_102          No       2.574       2.511       2.969       2.589      94.130
       328          F    PHE_103          No       2.366       2.255       3.342       2.954      86.885
       329          F    LEU_104          No       1.998       2.013       2.219       2.092      79.330
       330          F    ASN_105          No       1.909       2.000       2.178       2.088      78.340
       331          F    PHE_106          No       2.073       1.954       2.259       2.117      78.642
       332          F    GLN_107          No       2.277       2.285       2.699       2.503      78.428
       333          F    ASN_108          No       2.437       2.420       2.266       2.337      74.842
       334          F    ASN_109          No       2.663       2.577       3.243       2.927      78.108
       335          F    LEU_110          No       2.146       2.104       2.398       2.220      75.148
       336          F    GLN_111          No       1.974       1.867       2.880       2.474      68.600
       337          F    GLN_112          No       1.410       1.463       1.376       1.413      65.692
       338          F    THR_113          No       1.425       1.320       1.622       1.441      63.622
       339          F    PRO_114          No       1.196       1.166       1.390       1.255      61.005
       340          F    LEU_115          No       1.195       1.143       1.664       1.369      50.958
       341          F    HIS_116          No       1.011       0.991       1.328       1.197      47.815
       342          F    LEU_117          No       0.997       1.004       1.549       1.246      51.210
       343          F    ALA_118          No       1.064       1.070       1.255       1.087      50.738
       344          F    VAL_119          No       0.977       0.988       1.198       1.044      51.805
       345          F    ILE_120          No       0.979       1.071       1.129       1.071      51.870
       346          F    THR_121          No       1.286       1.350       1.385       1.352      54.478
       347          F    ASN_122          No       1.416       1.502       1.899       1.705      61.978
       348          F    GLN_123          No       1.495       1.451       1.644       1.549      61.760
       349          F    PRO_124          No       1.493       1.543       1.583       1.556      59.450
       350          F    GLU_125          No       1.757       1.690       2.060       1.908      69.705
       351          F    ILE_126          No       1.398       1.424       1.414       1.398      69.588
       352          F    ALA_127          No       1.362       1.463       1.423       1.442      71.408
       353          F    GLU_128          No       1.781       1.800       2.604       2.299      73.025
       354          F    ALA_129          No       1.740       1.770       1.731       1.753      74.128
       355          F    LEU_130          No       1.656       1.770       1.561       1.658      73.880
       356          F    LEU_131          No       1.974       2.082       1.981       2.019      74.470
       357          F    GLY_132          No       2.307       2.373       2.447       2.373      73.265
       358          F    ALA_133          No       2.309       2.380       2.219       2.344      74.105
       359          F    GLY_134          No       2.637       2.614       2.768       2.614      74.690
       360          F    CYS_135          No       2.367       2.473       2.219       2.355      73.200
       361          F    ASP_136          No       2.827       2.540       3.303       2.939      65.798
       362          F    PRO_137          No       1.897       1.925       2.241       2.051      60.640
       363          F    GLU_138          No       2.009       2.240       2.246       2.235      56.025
       364          F    LEU_139          No       1.952       1.817       2.559       2.163      50.962
       365          F    ARG_140          No       1.781       1.849       2.794       2.479      46.998
       366          F    ASP_141          No       1.670       1.779       1.442       1.616      45.120
       367          F    PHE_142          No       2.090       2.092       2.218       2.163      51.565
       368          F    ARG_143          No       1.854       1.833       1.608       1.682      54.430
       369          F    GLY_144          No       1.761       1.665       1.877       1.665      48.622
       370          F    ASN_145          No       1.184       1.254       1.156       1.204      42.262
       371          F    THR_146          No       1.172       1.087       1.477       1.247      37.992
       372          F    PRO_147          No       0.954       0.968       1.129       1.026      39.310
       373          F    LEU_148          No       1.104       1.079       1.685       1.356      32.998
       374          F    HIS_149          No       0.969       0.983       1.552       1.323      33.322
       375          F    LEU_150          No       0.959       1.048       1.130       1.057      30.565
       376          F    ALA_151          No       1.229       1.307       1.367       1.303      32.708
       377          F    CYS_152          No       1.330       1.399       1.800       1.587      32.073
       378          F    GLU_153          No       1.344       1.486       1.493       1.484      39.777
       379          F    GLN_154          No       1.806       1.891       2.208       2.070      45.450
       380          F    GLY_155          No       1.993       2.090       1.956       2.090      44.747
       381          F    CYS_156          No       2.108       2.003       2.851       2.431      48.120
       382          F    LEU_157          No       2.225       2.152       3.647       2.916      47.595
       383          F    ALA_158          No       2.056       1.993       2.191       2.020      46.820
       384          F    SER_159          No       1.647       1.716       1.786       1.737      47.122
       385          F    VAL_160          No       1.624       1.729       1.717       1.704      44.475
       386          F    GLY_161          No       2.143       2.122       2.246       2.122      47.180
       387          F    VAL_162          No       1.949       1.967       1.990       1.959      53.358
       388          F    LEU_163          No       1.713       1.879       1.629       1.739      51.080
       389          F    THR_164          No       2.166       2.305       2.207       2.258      59.112
       390          F    GLN_165          No       2.566       2.570       3.576       3.166      75.150
       391          F    SER_166          No       2.449       2.479       2.468       2.467      89.925
       392          F    CYS_167          No       2.494       2.679       2.818       2.743     100.053
       393          F    THR_168          No       2.914       2.875       3.289       3.041     101.610
       394          F    THR_169          No       2.903       2.979       3.015       2.985     100.092
       395          F    PRO_170          No       3.673       3.604       3.923       3.725      96.875
       396          F    HIS_171          No       3.239       3.034       4.387       3.879      86.065
       397          F    LEU_172          No       2.386       2.411       2.650       2.493      73.918
       398          F    HIS_173          No       2.709       2.687       3.973       3.500      68.432
       399          F    SER_174          No       2.772       2.666       2.971       2.766      62.338
       400          F    ILE_175          No       2.095       2.115       1.953       2.026      55.010
       401          F    LEU_176          No       2.109       2.309       2.253       2.263      45.160
       402          F    LYS_177          No       2.229       2.280       3.133       2.741      43.015
       403          F    ALA_178          No       2.230       2.123       2.335       2.154      48.648
       404          F    THR_179          No       1.888       1.977       2.124       2.034      48.675
       405          F    ASN_180          No       1.723       1.849       1.616       1.737      43.380
       406          F    TYR_181          No       2.256       2.268       3.549       3.149      42.252
       407          F    ASN_182          No       2.133       2.123       2.472       2.300      44.560
       408          F    GLY_183          No       2.057       1.954       2.163       1.954      46.635
       409          F    HIS_184          No       1.488       1.518       1.625       1.571      34.892
       410          F    THR_185          No       1.400       1.315       1.588       1.421      30.440
       411          F    CYT_186          No       1.152       1.165       1.329       1.244      28.365
       412          F    LEU_187          No       1.261       1.229       1.752       1.460      27.668
       413          F    HIS_188          No       1.184       1.143       1.482       1.350      25.920
       414          F    LEU_189          No       1.007       1.017       1.664       1.302      30.895
       415          F    ALA_190          No       1.062       1.093       1.227       1.100      31.132
       416          F    SER_191          No       1.155       1.166       1.248       1.195      27.058
       417          F    ILE_192          No       1.073       1.108       1.178       1.115      28.320
       418          F    HIS_193          No       1.124       1.205       1.440       1.325      31.155
       419          F    GLY_194          No       1.311       1.322       1.393       1.322      26.877
       420          F    TYR_195          No       1.244       1.275       1.251       1.256      26.697
       421          F    LEU_196          No       1.527       1.548       1.976       1.724      27.780
       422          F    GLY_197          No       1.645       1.617       1.758       1.617      28.718
       423          F    ILE_198          No       1.378       1.416       1.456       1.403      28.365
       424          F    VAL_199          No       1.483       1.570       1.564       1.548      33.025
       425          F    GLU_200          No       1.829       1.841       2.509       2.244      38.422
       426          F    LEU_201          No       1.795       1.824       1.977       1.865      39.030
       427          F    LEU_202          No       1.649       1.742       1.544       1.635      34.332
       428          F    VAL_203          No       1.893       1.974       1.969       1.954      34.800
       429          F    SER_204          No       2.236       2.217       2.544       2.328      39.910
       430          F    LEU_205          No       2.200       2.227       2.599       2.384      42.648
       431          F    GLY_206          No       2.313       2.287       2.389       2.287      35.260
       432          F    ALA_207          No       2.093       2.127       2.075       2.109      29.445
       433          F    ASP_208          No       2.121       2.041       2.446       2.258      25.805
       434          F    VAL_209          No       1.953       1.965       2.158       2.025      20.630
       435          F    ASN_210          No       2.026       2.039       2.213       2.124      18.725
       436          F    ALA_211          No       1.954       1.880       1.999       1.893      20.268
       437          F    GLN_212          No       1.880       1.895       2.704       2.364      25.070
       438          F    GLU_213          No       1.765       1.829       1.948       1.903      21.842
       439          F    PRO_214          No       2.076       2.126       2.088       2.108      23.532
       440          F    CYS_215          No       2.106       2.066       2.395       2.215      16.365
       441          F    ASN_216          No       1.926       1.947       2.133       2.035      18.688
       442          F    GLY_217          No       1.934       1.902       1.987       1.902      24.068
       443          F    ARG_218          No       1.652       1.673       1.783       1.736      24.307
       444          F    THR_219          No       1.657       1.586       1.830       1.679      17.665
       445          F    ALA_220          No       1.476       1.482       1.603       1.492      19.852
       446          F    LEU_221          No       1.608       1.580       1.982       1.749      20.450
       447          F    HIS_222          No       1.496       1.456       1.759       1.633      18.910
       448          F    LEU_223          No       1.285       1.317       1.409       1.335      17.842
       449          F    ALA_224          No       1.366       1.393       1.517       1.403      16.160
       450          F    VAL_225          No       1.532       1.531       1.727       1.590      19.735
       451          F    ASP_226          No       1.464       1.509       1.530       1.522      27.822
       452          F    LEU_227          No       1.451       1.489       2.127       1.776      19.538
       453          F    GLN_228          No       1.629       1.668       2.278       2.018      20.405
       454          F    ASN_229          No       1.642       1.663       1.701       1.680      22.895
       455          F    PRO_230          No       1.870       1.868       1.969       1.906      28.460
       456          F    ASP_231          No       1.885       1.856       2.201       2.044      30.288
       457          F    LEU_232          No       1.652       1.696       1.678       1.657      24.060
       458          F    VAL_233          No       1.771       1.821       1.847       1.814      19.785
       459          F    SER_234          No       2.008       2.008       2.247       2.088      17.115
       460          F    LEU_235          No       1.952       1.972       2.110       2.012      17.762
       461          F    LEU_236          No       1.864       1.930       1.745       1.831      23.545
       462          F    LEU_237          No       2.095       2.146       2.262       2.180      19.818
       463          F    LYS_238          No       2.318       2.319       3.007       2.683      21.012
       464          F    CYS_239          No       2.256       2.292       2.376       2.326      22.910
       465          F    GLY_240          No       2.391       2.327       2.514       2.327      18.290
       466          F    ALA_241          No       2.061       2.121       2.011       2.093      20.135
       467          F    ASP_242          No       2.175       2.114       2.455       2.296      23.270
       468          F    VAL_243          No       2.113       2.143       2.294       2.186      21.915
       469          F    ASN_244          No       2.293       2.293       2.435       2.358      19.485
       470          F    ARG_245          No       2.165       2.136       2.583       2.420      19.395
       471          F    VAL_246          No       2.070       2.055       2.371       2.166      21.618
       472          F    THR_247          No       1.895       1.983       1.849       1.918      22.568
       473          F    TYR_248          No       2.141       2.211       2.597       2.449      25.170
       474          F    GLN_249          No       2.131       2.147       2.598       2.407      33.668
       475          F    GLY_250          No       2.239       2.217       2.327       2.217      32.395
       476          F    TYR_251          No       1.936       1.944       1.967       1.956      26.858
       477          F    SER_252          No       1.963       1.915       2.096       1.974      24.570
       478          F    PRO_253          No       1.773       1.768       1.850       1.798      22.155
       479          F    TYR_254          No       1.886       1.836       2.241       2.106      21.708
       480          F    GLN_255          No       1.763       1.711       2.051       1.897      20.352
       481          F    LEU_256          No       1.511       1.539       1.935       1.694      19.530
       482          F    THR_257         Yes       1.612       1.638       1.798       1.698      17.800
       483          F    TRP_258         Yes       1.670       1.644       2.042       1.923      21.330
       484          F    GLY_259         Yes       1.671       1.640       1.808       1.640      16.795
       485          F    ARG_260         Yes       1.633       1.709       1.777       1.731      17.662
       486          F    PRO_261         Yes       2.039       2.297       2.045       2.196      21.518
       487          F    SER_262         Yes       2.006       2.004       2.209       2.072      26.400
       488          F    THR_263         Yes       2.395       2.372       3.110       2.700      23.172
       489          F    ARG_264          No       2.214       2.142       3.622       3.138      24.468
       490          F    ILE_265          No       1.792       1.830       2.270       2.011      22.245
       491          F    GLN_266         Yes       1.961       2.019       2.240       2.145      29.368
       492          F    GLN_267          No       2.212       2.259       2.672       2.488      35.028
       493          F    GLN_268          No       2.356       2.393       2.599       2.510      30.912
       494          F    LEU_269          No       2.344       2.528       2.051       2.302      28.818
       495          F    GLY_270          No       2.747       2.827       3.261       2.827      37.902
       496          F    GLN_271          No       3.376       3.247       5.035       4.321      37.965
       497          F    LEU_272          No       2.894       2.985       2.876       2.915      26.582
       498          F    THR_273          No       2.994       2.906       3.102       2.980      32.050
       499          F    LEU_274          No       2.998       2.975       3.594       3.254      36.532
       500          F    GLU_275          No       2.971       2.951       3.773       3.448      31.447
       501          F    ASN_276          No       2.665       2.638       3.060       2.854      26.630
       502          F    LEU_277          No       2.810       2.906       3.241       3.045      33.208
       503          F    GLN_278          No       2.802       2.718       3.588       3.224      35.215
       504          F    MET_279         Yes       2.556       2.536       2.609       2.560      48.618
       505          F    LEU_280         Yes       2.612       2.612       3.390       2.976      69.025
       506          F    PRO_281          No       2.801       2.950       2.958       2.946      88.970
       507          F    GLU_282          No       2.848       2.988       3.510       3.332      99.800
