# Supplementary material for: Evaluation of anticancer potential of tetracene-5,12-dione (A01) and pyrimidine-2,4-dione (A02) via caspase 3 and lactate dehydrogenase cytotoxicity investigations
Source: PLoS One. 2023 Dec 21;18(12):e0292455. doi: 10.1371/journal.pone.0292455 (PMC10734984; doi:10.1371/journal.pone.0292455)
Supplement: S1 Data — (ZIP) [file pone.0292455.s002.zip › RMSF_p53_a02.dat]

# Residue#      Chain    ResName LigandContact         CA   Backbone  Sidechain  All_Heavy   B-factor
         0          A     ASN_-4          No       2.015       1.996       2.055       2.019      35.648
         1          A     LEU_-3          No       1.693       1.588       2.167       1.851      29.625
         2          A     TYR_-2          No       1.267       1.308       1.317       1.310      23.810
         3          A     PHE_-1          No       1.018       0.973       1.727       1.449      21.698
         4          A      GLN_0          No       0.842       0.819       1.983       1.580      23.782
         5          A      SER_1          No       0.632       0.727       0.838       0.760      23.195
         6          A      ALA_2          No       0.635       0.604       0.977       0.656      19.215
         7          A      ARG_3          No       0.444       0.459       0.645       0.576      17.422
         8          A      PHE_4          No       0.378       0.390       0.641       0.550      14.495
         9          A      ALA_5          No       0.347       0.370       0.612       0.377      12.945
        10          A      LEU_6          No       0.354       0.381       0.874       0.591      11.625
        11          A      THR_7          No       0.365       0.391       0.555       0.431      10.848
        12          A      VAL_8          No       0.415       0.455       0.815       0.569      10.375
        13          A      VAL_9          No       0.389       0.410       0.663       0.467      10.657
        14          A     ARG_10         Yes       0.416       0.448       0.918       0.770      10.672
        15          A     HIS_11         Yes       0.439       0.414       0.558       0.501      11.802
        16          A     GLY_12          No       0.406       0.413       0.457       0.413      12.870
        17          A     GLU_13          No       0.491       0.490       1.298       1.018      13.638
        18          A     THR_14         Yes       0.480       0.518       0.592       0.521      15.388
        19          A     ARG_15          No       0.621       0.639       0.977       0.861      18.807
        20          A     PHE_16         Yes       0.631       0.648       1.216       0.994      17.615
        21          A     ASN_17         Yes       0.682       0.752       1.021       0.880      18.873
        22          A     LYS_18          No       0.861       0.910       1.348       1.129      23.492
        23          A     GLU_19          No       0.887       0.925       1.362       1.201      26.515
        24          A     LYS_20         Yes       0.894       0.924       1.938       1.513      24.370
        25          A     ILE_21         Yes       0.712       0.701       1.126       0.877      19.242
        26          A     ILE_22         Yes       0.619       0.619       0.958       0.749      17.285
        27          A     GLN_23         Yes       0.593       0.627       0.969       0.832      20.840
        28          A     GLY_24          No       0.521       0.525       0.558       0.525      18.368
        29          A     GLN_25          No       0.564       0.630       0.577       0.598      20.398
        30          A     GLY_26          No       0.734       0.807       0.836       0.807      24.290
        31          A     VAL_27          No       0.637       0.711       1.352       0.951      23.850
        32          A     ASP_28          No       0.731       0.721       1.495       1.185      19.012
        33          A     GLU_29          No       0.639       0.634       0.771       0.715      13.902
        34          A     PRO_30          No       0.656       0.633       0.820       0.708      12.340
        35          A     LEU_31          No       0.525       0.588       0.671       0.584      14.260
        36          A     SER_32          No       0.634       0.623       0.675       0.638      15.442
        37          A     GLU_33          No       0.727       0.705       1.416       1.169      17.198
        38          A     THR_34          No       0.679       0.663       1.187       0.879      17.662
        39          A     GLY_35          No       0.599       0.582       0.657       0.582      15.545
        40          A     PHE_36          No       0.561       0.572       1.172       0.966      15.635
        41          A     LYS_37          No       0.558       0.545       1.957       1.431      16.910
        42          A     GLN_38          No       0.502       0.495       0.699       0.609      16.592
        43          A     ALA_39          No       0.475       0.479       0.715       0.493      18.303
        44          A     ALA_40          No       0.490       0.490       0.730       0.506      18.240
        45          A     ALA_41          No       0.509       0.507       0.739       0.522      17.900
        46          A     ALA_42          No       0.447       0.464       0.656       0.466      18.370
        47          A     GLY_43          No       0.449       0.474       0.501       0.474      19.290
        48          A     ILE_44          No       0.500       0.521       0.886       0.661      21.165
        49          A     PHE_45          No       0.515       0.525       0.848       0.729      20.665
        50          A     LEU_46          No       0.487       0.529       0.676       0.559      20.592
        51          A     ASN_47          No       0.500       0.548       1.000       0.794      23.845
        52          A     ASN_48          No       0.604       0.580       1.245       0.963      25.315
        53          A     VAL_49          No       0.472       0.496       0.658       0.519      22.092
        54          A     LYS_50          No       0.495       0.562       1.320       0.999      22.107
        55          A     PHE_51          No       0.454       0.527       0.584       0.557      20.160
        56          A     THR_52          No       0.444       0.474       0.570       0.485      16.850
        57          A     HIS_53          No       0.445       0.494       0.588       0.545      14.570
        58          A     ALA_54          No       0.435       0.469       0.731       0.488      14.002
        59          A     PHE_55          No       0.423       0.441       0.636       0.559      12.817
        60          A     SER_56          No       0.420       0.430       0.525       0.462      11.858
        61          A     SER_57          No       0.386       0.438       0.477       0.449      11.458
        62          A     ASP_58          No       0.569       0.617       0.687       0.653      13.152
        63          A     LEU_59          No       0.700       0.919       1.344       1.070      13.812
        64          A     ARG_61         Yes       0.565       0.558       0.619       0.582      11.820
        65          A     THR_62          No       0.493       0.528       0.657       0.562      12.010
        66          A     LYS_63          No       0.657       0.649       1.595       1.191      12.455
        67          A     GLN_64          No       0.490       0.528       1.377       1.084      12.155
        68          A     THR_65          No       0.469       0.553       0.562       0.527      12.440
        69          A     HIS_67          No       1.046       1.077       1.728       1.484      17.632
        70          A     GLY_68          No       0.754       0.710       0.935       0.710      17.950
        71          A     ILE_69          No       0.499       0.591       0.719       0.612      18.958
        72          A     LEU_70          No       0.831       1.058       1.297       1.134      21.098
        73          A     GLU_71          No       0.734       0.777       1.493       1.240      24.855
        74          A     ARG_72          No       0.592       0.652       1.282       1.073      26.350
        75          A     SER_73          No       0.693       0.917       0.867       0.900      27.005
        76          A     LYS_74          No       0.987       1.040       1.740       1.430      30.237
        77          A     PHE_75          No       0.965       1.026       1.182       1.118      29.772
        78          A     CYS_76          No       0.979       0.987       0.999       0.984      27.598
        79          A     LYS_77          No       0.895       1.052       1.464       1.258      28.005
        80          A     ASP_78          No       1.513       1.762       2.226       2.012      27.420
        81          A     THR_80          No       1.900       1.877       3.301       2.555      25.022
        82          A     VAL_81          No       0.779       0.889       1.266       1.008      19.838
        83          A     LYS_82          No       0.580       0.575       1.546       1.147      18.422
        84          A     TYR_83          No       0.490       0.592       0.874       0.781      17.795
        85          A     ASP_84          No       0.527       0.538       0.981       0.800      14.415
        86          A     SER_85          No       0.537       0.520       1.170       0.789      12.692
        87          A     ARG_86          No       0.431       0.434       0.649       0.575      11.322
        88          A     LEU_87          No       0.372       0.400       0.844       0.581       9.912
        89          A     ARG_88          No       0.378       0.391       0.831       0.693      10.052
        90          A     GLU_89         Yes       0.404       0.402       0.589       0.514       9.532
        91          A     ARG_90          No       0.377       0.405       0.597       0.526      10.125
        92          A     LYS_91          No       0.442       0.450       0.917       0.705      10.885
        93          A     TYR_92         Yes       0.482       0.554       0.678       0.631      11.952
        94          A     GLY_93          No       0.671       0.662       0.788       0.662      11.810
        95          A     VAL_94          No       0.739       0.782       1.073       0.872      13.222
        96          A     VAL_95          No       0.664       0.688       1.111       0.827      14.333
        97          A     GLU_96          No       0.638       0.669       0.778       0.725      15.342
        98          A     GLY_97          No       0.791       0.809       0.852       0.809      18.680
        99          A     LYS_98          No       0.774       0.753       1.309       1.056      20.280
       100          A     ALA_99          No       0.891       0.845       1.137       0.882      23.675
       101          A    LEU_100          No       0.948       0.933       1.789       1.349      28.548
       102          A    SER_101          No       0.965       0.949       1.078       0.993      29.400
       103          A    GLU_102          No       0.829       0.852       1.454       1.236      26.838
       104          A    LEU_103          No       0.758       0.846       0.949       0.857      24.442
       105          A    ARG_104          No       1.073       1.206       1.542       1.420      25.495
       106          A    ALA_105          No       1.180       1.435       1.600       1.447      25.602
       107          A    ALA_107          No       1.031       1.125       1.117       1.106      26.715
       108          A    LYS_108          No       1.165       1.199       1.945       1.603      31.298
       109          A    ALA_109          No       1.237       1.307       1.367       1.304      33.922
       110          A    ALA_110          No       1.425       1.490       1.490       1.479      35.328
       111          A    ARG_111          No       1.560       1.560       2.902       2.476      35.980
       112          A    GLU_112          No       1.371       1.351       1.710       1.572      34.388
       113          A    GLU_113          No       1.317       1.224       2.053       1.749      30.943
       114          A    CYS_114          No       1.045       1.143       1.150       1.137      26.628
       115          A    PRO_115          No       1.051       1.041       1.282       1.138      20.675
       116          A    VAL_116          No       1.097       1.142       1.661       1.328      17.335
       117          A    PHE_117          No       0.926       0.916       1.104       1.029      16.233
       118          A    THR_118          No       0.817       0.870       0.862       0.850      14.052
       119          A    PRO_119          No       0.916       0.872       0.986       0.913      12.952
       120          A    PRO_120          No       1.035       0.955       1.237       1.066      13.142
       121          A    GLY_121          No       0.917       0.877       1.050       0.877      13.115
       122          A    GLY_122          No       0.615       0.699       0.643       0.699      11.605
       123          A    GLU_123          No       0.549       0.547       0.624       0.562      11.622
       124          A    THR_124          No       0.643       0.623       0.869       0.719      11.302
       125          A    LEU_125          No       0.648       0.646       1.025       0.804      11.842
       126          A    ASP_126          No       0.727       0.712       1.603       1.255      13.030
       127          A    GLN_127          No       0.626       0.642       1.695       1.331      11.192
       128          A    VAL_128          No       0.494       0.562       0.674       0.559       9.640
       129          A    LYS_129          No       0.543       0.668       0.798       0.711      10.492
       130          A    ARG_131          No       0.636       0.661       0.574       0.576      10.198
       131          A    GLY_132          No       0.624       0.628       0.691       0.628      10.295
       132          A    ILE_133          No       0.594       0.614       0.842       0.688      10.202
       133          A    ASP_134          No       0.748       0.694       1.348       1.078      11.705
       134          A    PHE_135          No       0.597       0.593       0.841       0.747      10.980
       135          A    PHE_136          No       0.496       0.520       0.718       0.642       9.745
       136          A    GLU_137          No       0.625       0.643       1.181       0.993      12.255
       137          A    PHE_138          No       0.637       0.613       1.103       0.935      12.630
       138          A    LEU_139          No       0.516       0.530       0.996       0.723      11.722
       139          A    CYS_140          No       0.516       0.550       0.637       0.589      12.728
       140          A    GLN_141          No       0.614       0.626       1.059       0.888      15.158
       141          A    LEU_142          No       0.556       0.569       1.107       0.810      15.242
       142          A    ILE_143          No       0.535       0.579       0.802       0.652      13.498
       143          A    LEU_144          No       0.635       0.669       0.853       0.724      13.258
       144          A    LYS_145          No       0.711       0.751       1.965       1.480      14.912
       145          A    GLU_146          No       0.828       0.893       1.267       1.126      18.500
       146          A    ALA_147          No       0.956       1.022       1.062       1.011      19.555
       147          A    ASP_148          No       1.014       1.084       1.251       1.175      22.020
       148          A    GLN_149          No       1.340       1.448       1.956       1.736      30.940
       149          A    LYS_150          No       1.679       1.715       2.269       2.000      36.162
       150          A    ASN_160          No       0.873       1.017       2.026       1.586      40.288
       151          A    CYS_161          No       0.909       0.886       1.411       1.148      36.715
       152          A    LEU_162          No       0.594       0.632       0.671       0.609      30.620
       153          A    GLU_163          No       0.578       0.595       0.949       0.816      28.020
       154          A    THR_164          No       0.652       0.672       0.815       0.714      26.958
       155          A    SER_165          No       0.556       0.566       0.575       0.567      26.975
       156          A    LEU_166          No       0.532       0.568       0.884       0.681      25.862
       157          A    ALA_167          No       0.662       0.703       0.861       0.707      27.550
       158          A    GLU_168          No       0.771       0.812       1.689       1.377      30.398
       159          A    ILE_169          No       0.752       0.791       0.892       0.801      28.615
       160          A    PHE_170          No       0.751       0.769       0.926       0.861      27.672
       161          A    PRO_171          No       0.924       0.900       1.048       0.957      29.722
       162          A    LEU_172          No       0.937       1.190       1.402       1.235      33.450
       163          A    ILE_186          No       1.909       1.764       2.667       2.206      38.747
       164          A    PRO_187          No       1.221       1.150       1.524       1.304      35.265
       165          A    GLY_188          No       0.912       0.906       0.941       0.906      28.932
       166          A    LEU_189          No       0.514       0.590       0.656       0.576      22.265
       167          A    ALA_190          No       0.553       0.567       0.775       0.583      18.575
       168          A    ALA_191          No       0.441       0.440       0.674       0.453      15.048
       169          A    SER_192          No       0.371       0.394       0.527       0.439      13.480
       170          A    VAL_193          No       0.349       0.372       0.589       0.405      13.275
       171          A    LEU_194          No       0.360       0.384       0.627       0.456      11.667
       172          A    VAL_195          No       0.379       0.411       0.838       0.550       9.755
       173          A    VAL_196          No       0.373       0.401       0.678       0.465       8.970
       174          A    SER_197          No       0.363       0.376       0.496       0.416       9.450
       175          A    HIS_198          No       0.436       0.505       0.453       0.472       9.817
       176          A    GLY_199         Yes       0.600       0.591       0.693       0.591       9.708
       177          A    ALA_200         Yes       0.535       0.815       0.877       0.801       9.315
       178          A    TYR_201          No       0.602       0.689       0.544       0.594       8.723
       179          A    ARG_203          No       0.720       0.717       2.201       1.770      10.747
       180          A    SER_204          No       0.550       0.590       0.734       0.638      10.355
       181          A    LEU_205          No       0.517       0.522       0.815       0.632       9.670
       182          A    PHE_206          No       0.561       0.571       0.953       0.802       9.845
       183          A    ASP_207          No       0.584       0.583       0.926       0.779      10.245
       184          A    TYR_208          No       0.567       0.577       0.808       0.732       9.585
       185          A    PHE_209          No       0.543       0.570       0.733       0.663       9.852
       186          A    LEU_210          No       0.599       0.638       1.162       0.864      10.670
       187          A    THR_211          No       0.713       0.764       1.333       1.003      12.508
       188          A    ASP_212          No       0.725       0.761       1.145       0.982      13.705
       189          A    LEU_213          No       0.724       0.789       1.147       0.922      11.742
       190          A    LYS_214          No       0.700       0.847       1.645       1.301      12.008
       191          A    CYS_215          No       0.718       0.762       0.755       0.747      11.488
       192          A    SER_216          No       1.165       1.043       1.669       1.280      13.435
       193          A    LEU_217          No       0.963       1.079       1.385       1.184      18.212
       194          A    PRO_218          No       1.102       1.084       1.038       1.061      23.345
       195          A    ALA_219          No       1.439       1.463       1.758       1.507      27.172
       196          A    THR_220          No       1.421       1.432       1.654       1.513      26.792
       197          A    LEU_221          No       1.057       1.158       1.239       1.158      22.800
       198          A    SER_222          No       1.330       1.228       1.684       1.388      20.288
       199          A    ARG_223          No       1.161       1.211       1.601       1.452      20.378
       200          A    SER_224          No       1.508       1.547       2.026       1.719      20.782
       201          A    GLU_225          No       1.367       1.382       1.995       1.756      23.155
       202          A    LEU_226          No       1.116       1.319       1.310       1.280      28.000
       203          A    SER_228          No       2.325       2.582       3.073       2.758      32.585
       204          A    VAL_229          No       1.435       1.235       3.103       2.138      28.628
       205          A    THR_230          No       0.911       0.889       1.405       1.106      21.780
       206          A    PRO_231          No       0.660       0.649       0.805       0.707      16.830
       207          A    ASN_232         Yes       0.481       0.503       0.646       0.580      14.745
       208          A    THR_233          No       0.464       0.529       0.570       0.519      12.995
       209          A    GLY_234          No       0.675       0.615       0.893       0.615      13.780
       210          A    SER_236          No       0.601       0.672       1.188       0.863      13.288
       211          A    LEU_237          No       0.436       0.465       0.792       0.584      12.253
       212          A    PHE_238          No       0.433       0.462       0.606       0.548      12.440
       213          A    ILE_239          No       0.415       0.449       0.725       0.546      12.358
       214          A    ILE_240          No       0.415       0.452       0.633       0.496      12.595
       215          A    ASN_241          No       0.451       0.481       1.366       1.005      13.760
       216          A    PHE_242          No       0.464       0.507       1.056       0.871      16.828
       217          A    GLU_243          No       0.589       0.610       1.251       1.031      21.312
       218          A    GLU_244          No       0.769       0.843       1.571       1.309      24.868
       219          A    GLY_245          No       1.049       1.028       1.169       1.028      25.508
       220          A    ARG_246          No       1.298       1.317       1.719       1.572      27.430
       221          A    GLU_247          No       1.363       1.337       1.835       1.637      27.710
       222          A    VAL_248          No       1.128       1.114       1.451       1.232      22.908
       223          A    LYS_249          No       0.830       0.829       2.354       1.771      17.875
       224          A    PRO_250          No       0.724       0.723       0.944       0.810      14.928
       225          A    THR_251          No       0.665       0.644       0.903       0.738      13.738
       226          A    VAL_252          No       0.535       0.577       0.748       0.602      11.888
       227          A    GLN_253          No       0.521       0.533       1.005       0.803      13.585
       228          A    CYS_254          No       0.528       0.545       0.717       0.625      13.328
       229          A    ILE_255          No       0.619       0.693       0.787       0.699      14.550
       230          A    CYS_256          No       0.844       0.898       1.112       0.994      15.768
       231          A    ASN_258          No       0.854       0.897       1.185       1.053      17.722
       232          A    LEU_259          No       0.838       0.823       1.540       1.147      20.012
       233          A    GLN_260          No       0.884       0.859       1.684       1.357      25.495
       234          A    ASP_261          No       0.896       0.911       1.452       1.223      30.192
       235          A    HIS_262          No       0.828       0.881       0.705       0.778      30.352
       236          A    LEU_263          No       0.963       1.180       1.145       1.134      33.255
       237          A    ASN_264          No       1.963       2.735       3.811       3.317      38.385
